# Supplementary material for: Relation extraction in Chinese using attention-based bidirectional long short-term memory networks
Source: PeerJ Comput Sci. 2023 Aug 17;9:e1509. doi: 10.7717/peerj-cs.1509 (PMC10495963; doi:10.7717/peerj-cs.1509)
Supplement: Supplemental Information 1 [file peerj-cs-09-1509-s001.zip]

Archive with 24 entries (17 files):
- code/
- code/data/
- code/data/FinRE/
- code/data/FinRE/process_stable_data.py
- code/data/FinRE/relation2id.txt
- code/data/FinRE/test.txt
- code/data/FinRE/train.txt
- code/data/FinRE/valid.txt
- code/data/process_data.py
- code/data/SanWen/
- code/data/SanWen/data_util.py
- code/data/SanWen/process_stable_data.py
- code/data/SanWen/relation2id.txt
- code/data/SanWen/test.txt
- code/data/SanWen/train.txt
- code/data/SanWen/valid.txt
- code/data/utils.py
- code/model.py
- code/outputs/
- code/outputs/FInRE/
- code/outputs/SanWen/
- code/train.py
- code/train_func.py
- code/utils.py
