# Supplementary material for: Relation extraction in Chinese using attention-based bidirectional long short-term memory networks
Source: PeerJ Comput Sci. 2023 Aug 17;9:e1509. doi: 10.7717/peerj-cs.1509 (PMC10495963; doi:10.7717/peerj-cs.1509)
Supplement: Supplemental Information 1 [file peerj-cs-09-1509-s001.zip › code/data/FinRE/relation2id.txt]

unknown 0
注资 1
拥有 2
纠纷 3
自己 4
增持 5
重组 6
买资 7
签约 8
持股 9
交易 10
入股 11
转让 12
成立 13
分析 14
合作 15
帮助 16
发行 17
商讨 18
合并 19
竞争 20
订单 21
减持 22
合资 23
收购 24
借壳 25
欠款 26
被发行 27
被转让 28
被成立 29
被注资 30
被持股 31
被拥有 32
被收购 33
被帮助 34
被借壳 35
被买资 36
被欠款 37
被增持 38
拟收购 39
被减持 40
被分析 41
被入股 42
被拟收购 43
