# Supplementary material for: Relation extraction in Chinese using attention-based bidirectional long short-term memory networks
Source: PeerJ Comput Sci. 2023 Aug 17;9:e1509. doi: 10.7717/peerj-cs.1509 (PMC10495963; doi:10.7717/peerj-cs.1509)
Supplement: Supplemental Information 1 [file peerj-cs-09-1509-s001.zip › code/data/FinRE/test.txt]

杉杉股份	雅戈尔	unknown	以富邦控股、杉杉股份、雅戈尔为例,这三家都是资本市场的行家里手,不排除它们在高位减持股份。
雅戈尔	杉杉股份	unknown	以富邦控股、杉杉股份、雅戈尔为例,这三家都是资本市场的行家里手,不排除它们在高位减持股份。
华盛达	刚泰控股	拥有	<N>日,“借壳”华盛达的刚泰控股在上交所举行了更名及上市仪式。
刚泰控股	华盛达	被拥有	<N>日,“借壳”华盛达的刚泰控股在上交所举行了更名及上市仪式。
上海旺银实业投资有限公司	上海永兴电子商城有限公司	unknown	上海联合产权交易所项目信息显示,上海旺银实业投资有限公司<N>%股权和上海永兴电子商城有限公司<N>%股权日前打包挂牌转让,
上海永兴电子商城有限公司	上海旺银实业投资有限公司	unknown	上海联合产权交易所项目信息显示,上海旺银实业投资有限公司<N>%股权和上海永兴电子商城有限公司<N>%股权日前打包挂牌转让,
迪士尼	默林娱乐集团	竞争	作为仅次于迪士尼的主题公园集团,默林娱乐集团进入中国市场并不晚。
默林娱乐集团	迪士尼	竞争	作为仅次于迪士尼的主题公园集团,默林娱乐集团进入中国市场并不晚。
蚂蚁金服	阿里巴巴	被拥有	伴随着蚂蚁金服的成立,阿里巴巴在金融业务上的布局也正式明朗化。
阿里巴巴	蚂蚁金服	拥有	伴随着蚂蚁金服的成立,阿里巴巴在金融业务上的布局也正式明朗化。
蚂蚁金服	阿里巴巴	被成立	伴随着蚂蚁金服的成立,阿里巴巴在金融业务上的布局也正式明朗化。
阿里巴巴	蚂蚁金服	成立	伴随着蚂蚁金服的成立,阿里巴巴在金融业务上的布局也正式明朗化。
上海大众	上海通用	unknown	第二,今年适当进行了工厂改造,预计<N>年上海大众、上海通用的产能均将达<N>万辆以上;
上海通用	上海大众	unknown	第二,今年适当进行了工厂改造,预计<N>年上海大众、上海通用的产能均将达<N>万辆以上;
宁波市电力开发公司	宁波银行	持股	此次认购前,宁波市电力开发公司与宁波市财政局合计持有宁波银行<N>.<N>亿股股份,持股比例为<N>.<N>%。
宁波银行	宁波市电力开发公司	被持股	此次认购前,宁波市电力开发公司与宁波市财政局合计持有宁波银行<N>.<N>亿股股份,持股比例为<N>.<N>%。
双汇国际	双汇	自己	一位双汇国际内部人士昨日透露,双汇内部对于“双币双股”这种模式上市还没有完全确定。
双汇	双汇国际	自己	一位双汇国际内部人士昨日透露,双汇内部对于“双币双股”这种模式上市还没有完全确定。
双汇国际	双汇	分析	一位双汇国际内部人士昨日透露,双汇内部对于“双币双股”这种模式上市还没有完全确定。
双汇	双汇国际	被分析	一位双汇国际内部人士昨日透露,双汇内部对于“双币双股”这种模式上市还没有完全确定。
冀中能源	华北制药	拥有	自从冀中能源入主后,华北制药给投资者的第一感觉就是“猜不透”,其<N>年和<N>年年报均没有接待机构投资者的记录,这又为公司掩上一层神秘面纱。
华北制药	冀中能源	被拥有	自从冀中能源入主后,华北制药给投资者的第一感觉就是“猜不透”,其<N>年和<N>年年报均没有接待机构投资者的记录,这又为公司掩上一层神秘面纱。
冀中能源	华北制药	入股	自从冀中能源入主后,华北制药给投资者的第一感觉就是“猜不透”,其<N>年和<N>年年报均没有接待机构投资者的记录,这又为公司掩上一层神秘面纱。
华北制药	冀中能源	被入股	自从冀中能源入主后,华北制药给投资者的第一感觉就是“猜不透”,其<N>年和<N>年年报均没有接待机构投资者的记录,这又为公司掩上一层神秘面纱。
中元华电	汉威电子	unknown	其中,中元华电大跌<N>%多,汉威电子、探路者等<N>只个股跌<N>%以上。
汉威电子	中元华电	unknown	其中,中元华电大跌<N>%多,汉威电子、探路者等<N>只个股跌<N>%以上。
三一集团	罗尔斯	合作	公开资料显示,<N>年<N>月<N>日,美国总统奥巴马发布总统令,以国家安全为由,要求阻止三一集团关联公司罗尔斯对<N>个美国风电场项目公司的收购,
罗尔斯	三一集团	合作	公开资料显示,<N>年<N>月<N>日,美国总统奥巴马发布总统令,以国家安全为由,要求阻止三一集团关联公司罗尔斯对<N>个美国风电场项目公司的收购,
双汇发展	济源双汇食品有限公司	拥有	本报讯据双汇发展前晚发出的“济源双汇食品有限公司恢复生产的公告”称,济源双汇已经具备了复工的条件。
济源双汇食品有限公司	双汇发展	被拥有	本报讯据双汇发展前晚发出的“济源双汇食品有限公司恢复生产的公告”称,济源双汇已经具备了复工的条件。
联想	深圳联想	拥有	朱立南<N>年加盟联想,任深圳联想总经理,筹建并管理联想集团第一个产业基地,为联想板卡行销海外奠定了坚实的制造基础。
深圳联想	联想	被拥有	朱立南<N>年加盟联想,任深圳联想总经理,筹建并管理联想集团第一个产业基地,为联想板卡行销海外奠定了坚实的制造基础。
武汉双虎建筑涂料	同力诺集团	unknown	<N>%的股权、武汉双虎建筑涂料<N>%的股权和武汉力诺化学集团<N>.<N>%的股权及涂料资产生产运作所需的房产,同力诺集团持有的力诺光热<N>%的股权相置换;
同力诺集团	武汉双虎建筑涂料	unknown	<N>%的股权、武汉双虎建筑涂料<N>%的股权和武汉力诺化学集团<N>.<N>%的股权及涂料资产生产运作所需的房产,同力诺集团持有的力诺光热<N>%的股权相置换;
山煤集团	霍尔辛赫煤业	unknown	山煤集团持有的经坊煤业、凌志达煤业和大平煤业的股权为本次直接注入的<N>家煤炭开采公司股权,霍尔辛赫煤业和铺龙湾煤业的股权则由本次注入的煤炭贸易公司——山煤
霍尔辛赫煤业	山煤集团	unknown	山煤集团持有的经坊煤业、凌志达煤业和大平煤业的股权为本次直接注入的<N>家煤炭开采公司股权,霍尔辛赫煤业和铺龙湾煤业的股权则由本次注入的煤炭贸易公司——山煤
山煤集团	霍尔辛赫煤业	持股	山煤集团持有的经坊煤业、凌志达煤业和大平煤业的股权为本次直接注入的<N>家煤炭开采公司股权,霍尔辛赫煤业和铺龙湾煤业的股权则由本次注入的煤炭贸易公司——山煤
霍尔辛赫煤业	山煤集团	被持股	山煤集团持有的经坊煤业、凌志达煤业和大平煤业的股权为本次直接注入的<N>家煤炭开采公司股权,霍尔辛赫煤业和铺龙湾煤业的股权则由本次注入的煤炭贸易公司——山煤
黑莓	戴尔	unknown	要知道,在上一季度财报电话会议上,乔布斯就是这样对黑莓、三星和戴尔等公司的产品设计大加批判的。
戴尔	黑莓	unknown	要知道,在上一季度财报电话会议上,乔布斯就是这样对黑莓、三星和戴尔等公司的产品设计大加批判的。
陶氏	石博韬	合作	这并不是陶氏和石博韬在中国市场上的终极目标。
石博韬	陶氏	合作	这并不是陶氏和石博韬在中国市场上的终极目标。
三鹿	河北三元	被收购	备受关注的三鹿首批资产花落三元后,河北三元积极稳步地推进恢复生产、新品研发等各项工作。
河北三元	三鹿	收购	备受关注的三鹿首批资产花落三元后,河北三元积极稳步地推进恢复生产、新品研发等各项工作。
中国平安	金万福	拥有	在中国平安官方手机网站上,可实现多项保险产品投保,包括交通意外险、家财与人身双保障的金万福自助保险卡等。
金万福	中国平安	被拥有	在中国平安官方手机网站上,可实现多项保险产品投保,包括交通意外险、家财与人身双保障的金万福自助保险卡等。
延峰伟世通	纳铁福	竞争	其中,延峰伟世通、纳铁福、采埃孚等为细分市场龙头企业,具备较强的盈利能力,前<N>家盈利能力较强公司的业绩贡献达<N>%。
纳铁福	延峰伟世通	竞争	其中,延峰伟世通、纳铁福、采埃孚等为细分市场龙头企业,具备较强的盈利能力,前<N>家盈利能力较强公司的业绩贡献达<N>%。
华侨城	西安华侨城	拥有	中国证券报记者了解到,根据华侨城的计划,公司目前已经启动了第二轮全国布局:今年<N>月底天津华侨城项目签约;<N>月1<N>日,西安华侨城项目签约;
西安华侨城	华侨城	被拥有	中国证券报记者了解到,根据华侨城的计划,公司目前已经启动了第二轮全国布局:今年<N>月底天津华侨城项目签约;<N>月1<N>日,西安华侨城项目签约;
金科集团	金科投资	unknown	今日,ST东源发布补充公告称,股权受让主体由金科集团变更为金科投资;转让价按<N>.<N>元/股计算,总计<N>.<N>亿元。
金科投资	金科集团	unknown	今日,ST东源发布补充公告称,股权受让主体由金科集团变更为金科投资;转让价按<N>.<N>元/股计算,总计<N>.<N>亿元。
亚泰集团图们水泥有限公司	图们水泥	自己	报》:今年<N>月<N>日,亚泰集团公告称,旗下亚泰集团图们水泥有限公司与俄罗斯金雕有限公司就组建亚泰集团珲春水泥有限公司,其中图们水泥拟占注册资本的<N>%。
图们水泥	亚泰集团图们水泥有限公司	自己	报》:今年<N>月<N>日,亚泰集团公告称,旗下亚泰集团图们水泥有限公司与俄罗斯金雕有限公司就组建亚泰集团珲春水泥有限公司,其中图们水泥拟占注册资本的<N>%。
抚顺特钢	东北特钢集团公司	被收购	另一值得注意的问题是,抚顺特钢<N>月公告“关联交易”称,抚顺特殊钢有限责任公司政策性破产后,东北特钢集团公司承接全部破产财产,包括土地面积<N>万平方米。
东北特钢集团公司	抚顺特钢	收购	另一值得注意的问题是,抚顺特钢<N>月公告“关联交易”称,抚顺特殊钢有限责任公司政策性破产后,东北特钢集团公司承接全部破产财产,包括土地面积<N>万平方米。
Rosneftegaz	埃克森美孚	合作	当年<N>月<N>日,Rosneftegaz与埃克森美孚达成合作勘探北极油气田的协议。
埃克森美孚	Rosneftegaz	合作	当年<N>月<N>日,Rosneftegaz与埃克森美孚达成合作勘探北极油气田的协议。
锦江	铂涛	收购	今年<N>月,锦江收购铂涛<N>%股权,锦江和七天合并。
铂涛	锦江	被收购	今年<N>月,锦江收购铂涛<N>%股权,锦江和七天合并。
二纺	海通证券	减持	昨日,*ST二纺将持有的海通证券<N>.<N>万股股票,以每股均价<N>.<N>元的价格,通过二级股票交易市场,进行出售转让。
海通证券	二纺	被减持	昨日,*ST二纺将持有的海通证券<N>.<N>万股股票,以每股均价<N>.<N>元的价格,通过二级股票交易市场,进行出售转让。
二纺	海通证券	持股	昨日,*ST二纺将持有的海通证券<N>.<N>万股股票,以每股均价<N>.<N>元的价格,通过二级股票交易市场,进行出售转让。
海通证券	二纺	被持股	昨日,*ST二纺将持有的海通证券<N>.<N>万股股票,以每股均价<N>.<N>元的价格,通过二级股票交易市场,进行出售转让。
大连实德投资有限公司	大元股份	减持	据权益报告书,泓泽世纪以每股<N>元,从大连实德投资有限公司手中受让了大元股份<N>万股,
大元股份	大连实德投资有限公司	被减持	据权益报告书,泓泽世纪以每股<N>元,从大连实德投资有限公司手中受让了大元股份<N>万股,
国电电力	青海万立	拟收购	昨日,国电电力就公布了一则近<N>亿元收购青海万立水电股份有限公司(以下简称青海万立)的议案。
青海万立	国电电力	被拟收购	昨日,国电电力就公布了一则近<N>亿元收购青海万立水电股份有限公司(以下简称青海万立)的议案。
中国石化	广东石油分公司	拥有	<N>月<N>日~<N>日,中国石化联合调查组在广东石油分公司,通过找相关人员谈话、现场取证等方式,对购买高档酒问题进行调查核实。
广东石油分公司	中国石化	被拥有	<N>月<N>日~<N>日,中国石化联合调查组在广东石油分公司,通过找相关人员谈话、现场取证等方式,对购买高档酒问题进行调查核实。
丹化科技	河南煤业化工集团有限责任公司	签约	丹化科技今日表示,公司将于<N>年<N>月<N>日与河南煤业化工集团有限责任公司等单位签署《战略合作框架协议》。
河南煤业化工集团有限责任公司	丹化科技	签约	丹化科技今日表示,公司将于<N>年<N>月<N>日与河南煤业化工集团有限责任公司等单位签署《战略合作框架协议》。
中国保利集团公司	保利	自己	中国保利集团公司是驰名商标“保利”的商标持有人,北京保合利佳文化俱乐部有限公司盗用此驰名商标以“保利俱乐部”名义向社会公众进行服务宣传与推介,
保利	中国保利集团公司	自己	中国保利集团公司是驰名商标“保利”的商标持有人,北京保合利佳文化俱乐部有限公司盗用此驰名商标以“保利俱乐部”名义向社会公众进行服务宣传与推介,
深发展	招商银行	竞争	烈烈的买去了,又热热闹闹地卖出去了,但银行得到了什么?”一位金融业内资深人士不无感慨的说:“五年前,或许深发展和招商银行都不过是偏安一隅的'诸侯’罢了,
招商银行	深发展	竞争	烈烈的买去了,又热热闹闹地卖出去了,但银行得到了什么?”一位金融业内资深人士不无感慨的说:“五年前,或许深发展和招商银行都不过是偏安一隅的'诸侯’罢了,
东方明珠	兆驰股份	unknown	<N>月<N>日,东方明珠、兆驰股份、<N>元和<N>元。
兆驰股份	东方明珠	unknown	<N>月<N>日,东方明珠、兆驰股份、<N>元和<N>元。
民生国际	民生银行	unknown	鲜为人知的是,在<N>年初民生国际通航的开业典礼上,曾任民生银行董事长的董文标当时就出现在仪式现场。
民生银行	民生国际	unknown	鲜为人知的是,在<N>年初民生国际通航的开业典礼上,曾任民生银行董事长的董文标当时就出现在仪式现场。
绿地集团	浙江舟山石油	交易	晨报讯昨天,绿地集团宣布在能源领域又取得了重要阶段性成果,绿地集团成功收购辽宁丹东煤炭深加工项目和浙江舟山石油产供销一体化基地,
浙江舟山石油	绿地集团	交易	晨报讯昨天,绿地集团宣布在能源领域又取得了重要阶段性成果,绿地集团成功收购辽宁丹东煤炭深加工项目和浙江舟山石油产供销一体化基地,
绿地集团	浙江舟山石油	买资	晨报讯昨天,绿地集团宣布在能源领域又取得了重要阶段性成果,绿地集团成功收购辽宁丹东煤炭深加工项目和浙江舟山石油产供销一体化基地,
浙江舟山石油	绿地集团	被买资	晨报讯昨天,绿地集团宣布在能源领域又取得了重要阶段性成果,绿地集团成功收购辽宁丹东煤炭深加工项目和浙江舟山石油产供销一体化基地,
兴化集团	兴化股份	持股	在划转工作完成后,兴化集团仍然是兴化股份的第一大股东,但是实际控制人变更为延长石油集团。
兴化股份	兴化集团	被持股	在划转工作完成后,兴化集团仍然是兴化股份的第一大股东,但是实际控制人变更为延长石油集团。
飞凯材料	和成显示	拥有	飞凯材料公告称,和成显示的股票已于<N>年<N>月<N>日起暂停转让。
和成显示	飞凯材料	被拥有	飞凯材料公告称,和成显示的股票已于<N>年<N>月<N>日起暂停转让。
信捷电气	开润股份	unknown	信捷电气和开润股份<N>月<N>日上市
开润股份	信捷电气	unknown	信捷电气和开润股份<N>月<N>日上市
农行	中国人寿	被增持	甚至一位接近承销商的知情人士还透露:“农行这次A股战略配售比例为<N>%,其中中国人寿为最大买家”。
中国人寿	农行	增持	甚至一位接近承销商的知情人士还透露:“农行这次A股战略配售比例为<N>%,其中中国人寿为最大买家”。
招商银行	招商证券	拥有	中国邮政储蓄银行于<N>月<N>日递交上市申请,招商银行旗下的招商证券以及光大银行旗下的光大证券分别于<N>月及<N>月中旬递交上市申请,
招商证券	招商银行	被拥有	中国邮政储蓄银行于<N>月<N>日递交上市申请,招商银行旗下的招商证券以及光大银行旗下的光大证券分别于<N>月及<N>月中旬递交上市申请,
美国GE公司	GE公司	自己	美国GE公司近日在上海召开<N>年运输系统供应商大会,会上GE公司把对供应商的最高奖项——中国区唯一的最佳供应商称号再次授予马钢。
GE公司	美国GE公司	自己	美国GE公司近日在上海召开<N>年运输系统供应商大会,会上GE公司把对供应商的最高奖项——中国区唯一的最佳供应商称号再次授予马钢。
TCL集团	万通实业	合作	TCL集团与万通实业进一步加强工业地产合作
万通实业	TCL集团	合作	TCL集团与万通实业进一步加强工业地产合作
锦龙股份	东莞证券	入股	因为锦龙股份有意参股东莞证券,锦龙股份的股价随着收购消息披露一路上涨,至此锦龙股份走上了券商概念的漫漫征途。
东莞证券	锦龙股份	被入股	因为锦龙股份有意参股东莞证券,锦龙股份的股价随着收购消息披露一路上涨,至此锦龙股份走上了券商概念的漫漫征途。
华光股份	国联环保	被拥有	华光股份今日披露,拟以底价<N>.<N>元/股向包括控股股东国联环保在内的不超过<N>名的特定投资者发行不超过<N>万股。
国联环保	华光股份	拥有	华光股份今日披露,拟以底价<N>.<N>元/股向包括控股股东国联环保在内的不超过<N>名的特定投资者发行不超过<N>万股。
华光股份	国联环保	发行	华光股份今日披露,拟以底价<N>.<N>元/股向包括控股股东国联环保在内的不超过<N>名的特定投资者发行不超过<N>万股。
国联环保	华光股份	被发行	华光股份今日披露,拟以底价<N>.<N>元/股向包括控股股东国联环保在内的不超过<N>名的特定投资者发行不超过<N>万股。
平安私人银行	分期乐	unknown	<N>年<N>月,前平安私人银行浙江省总经理刘华年加盟分期乐,担任首席风控官,负责分期乐与桔子理财的风险管理业务。
分期乐	平安私人银行	unknown	<N>年<N>月,前平安私人银行浙江省总经理刘华年加盟分期乐,担任首席风控官,负责分期乐与桔子理财的风险管理业务。
王老吉	广药集团	合作	王老吉发力 广药集团<N>月销售增<N>%
广药集团	王老吉	合作	王老吉发力 广药集团<N>月销售增<N>%
BP	中石油	unknown	BP官方向第一财经记者透露,<N>月<N>日,公司宣布与中石油已经签署了第二个页岩气勘探、开发和生产的产品分成合同。
中石油	BP	unknown	BP官方向第一财经记者透露,<N>月<N>日,公司宣布与中石油已经签署了第二个页岩气勘探、开发和生产的产品分成合同。
北京中关村银行	中关村银行	自己	北京中关村银行董事长郭洪以“中关村银行服务三创”为主题,解读了中关村银行为创客、创新型企业提供的特色金融服务。
中关村银行	北京中关村银行	自己	北京中关村银行董事长郭洪以“中关村银行服务三创”为主题,解读了中关村银行为创客、创新型企业提供的特色金融服务。
上地集团	金丰投资	拥有	纠结多时的上海地产集团公司(以下简称“上地集团”)旗下两家上市公司中华企业和金丰投资的重组事宜近日再次升温。
金丰投资	上地集团	被拥有	纠结多时的上海地产集团公司(以下简称“上地集团”)旗下两家上市公司中华企业和金丰投资的重组事宜近日再次升温。
珠海银隆	银隆	自己	谈及为何偏偏看中珠海银隆,董明珠近日表示:“我投资了银隆,不是因为格力收购不成功,我就妥协了。
银隆	珠海银隆	自己	谈及为何偏偏看中珠海银隆,董明珠近日表示:“我投资了银隆,不是因为格力收购不成功,我就妥协了。
上海航空	东航	重组	上海航空将退市并注销法人资格东航接收“一切”
东航	上海航空	重组	上海航空将退市并注销法人资格东航接收“一切”
上海航空	东航	合并	上海航空将退市并注销法人资格东航接收“一切”
东航	上海航空	合并	上海航空将退市并注销法人资格东航接收“一切”
星美联合	SMI公司	unknown	但是,<N>月<N>日星美联合却发布澄清公告,一方面承认了在前段时间,SMI公司与美国星光传媒进行了引进战略投资者方面的商谈,并就重组星美系签署过框架性协议;
SMI公司	星美联合	unknown	但是,<N>月<N>日星美联合却发布澄清公告,一方面承认了在前段时间,SMI公司与美国星光传媒进行了引进战略投资者方面的商谈,并就重组星美系签署过框架性协议;
上海博盖咨询	麦当劳	分析	上海博盖咨询总经理高剑锋在接受记者采访时一针见血地表示,麦当劳目前采取的是“激进扩张战略”,
麦当劳	上海博盖咨询	被分析	上海博盖咨询总经理高剑锋在接受记者采访时一针见血地表示,麦当劳目前采取的是“激进扩张战略”,
华西证券有限责任公司	华西证券	自己	日前,华润锦华通过四川产权交易网转让其持有的华西证券有限责任公司<N>.<N>万股股权,占华西证券注册资本的<N>.<N>%,转让底价为人民币<N>.<N>万元。
华西证券	华西证券有限责任公司	自己	日前,华润锦华通过四川产权交易网转让其持有的华西证券有限责任公司<N>.<N>万股股权,占华西证券注册资本的<N>.<N>%,转让底价为人民币<N>.<N>万元。
中南文化	新华先锋	合作	《每日经济新闻》记者梳理发现,中南文化和新华先锋的合作始于<N>年<N>月,
新华先锋	中南文化	合作	《每日经济新闻》记者梳理发现,中南文化和新华先锋的合作始于<N>年<N>月,
深圳中技集团	广东罗定铁路总公司	收购	<N>年<N>月,深圳中技集团以41<N>6万元现金同时承担<N>.<N>亿债务的代价,从广东罗定市政府手中收购广东罗定铁路总公司<N>%股权,
广东罗定铁路总公司	深圳中技集团	被收购	<N>年<N>月,深圳中技集团以41<N>6万元现金同时承担<N>.<N>亿债务的代价,从广东罗定市政府手中收购广东罗定铁路总公司<N>%股权,
绿地集团	上海外高桥	unknown	在基础设施方面,绿地集团拥有多艘万吨煤炭散货船和油轮,规划在连云港建立大型煤炭物流基地,在上海外高桥建设大型石油仓储基地和码头,
上海外高桥	绿地集团	unknown	在基础设施方面,绿地集团拥有多艘万吨煤炭散货船和油轮,规划在连云港建立大型煤炭物流基地,在上海外高桥建设大型石油仓储基地和码头,
美的	小天鹅	收购	“现在看来,美的对小天鹅的收购与整合无疑是成功的。
小天鹅	美的	被收购	“现在看来,美的对小天鹅的收购与整合无疑是成功的。
美的	小天鹅	重组	“现在看来,美的对小天鹅的收购与整合无疑是成功的。
小天鹅	美的	重组	“现在看来,美的对小天鹅的收购与整合无疑是成功的。
人福医药	天士力	unknown	据了解,中新药业曾投资<N>亿元打造大健康产业功能性植物饮料项目;人福医药曾投资<N>亿元推出清慕三花凉茶;天士力在云南普洱总投资<N>亿元建设工业示范基地。
天士力	人福医药	unknown	据了解,中新药业曾投资<N>亿元打造大健康产业功能性植物饮料项目;人福医药曾投资<N>亿元推出清慕三花凉茶;天士力在云南普洱总投资<N>亿元建设工业示范基地。
兰花科创	兖州煤业	unknown	此外,兰花科创和兖州煤业均表示因公司主要产品煤炭产销量及价格同比增幅较大,因此预计全年业绩也将出现较大增长。
兖州煤业	兰花科创	unknown	此外,兰花科创和兖州煤业均表示因公司主要产品煤炭产销量及价格同比增幅较大,因此预计全年业绩也将出现较大增长。
工行	武钢股份	注资	工行在<N>年“输入”武钢股份的贷款,有<N>亿元将于201<N>年<N>月和<N>月到期。
武钢股份	工行	被注资	工行在<N>年“输入”武钢股份的贷款,有<N>亿元将于201<N>年<N>月和<N>月到期。
工行	武钢股份	被欠款	工行在<N>年“输入”武钢股份的贷款,有<N>亿元将于201<N>年<N>月和<N>月到期。
武钢股份	工行	欠款	工行在<N>年“输入”武钢股份的贷款,有<N>亿元将于201<N>年<N>月和<N>月到期。
山东高速	山东高速集团	自己	预案显示,此次山东高速收购的资产均为山东高速集团旗下的优质资产,未来具有良好的持续盈利能力。
山东高速集团	山东高速	自己	预案显示,此次山东高速收购的资产均为山东高速集团旗下的优质资产,未来具有良好的持续盈利能力。
中国移动沙跃家	中国移动	被拥有	农业部陈晓华副部长、中国移动沙跃家副总裁等各级领导,各省、工信部电信研究院等各方专家及中国移动代表等共计<N>余人出席了会议。
中国移动	中国移动沙跃家	拥有	农业部陈晓华副部长、中国移动沙跃家副总裁等各级领导,各省、工信部电信研究院等各方专家及中国移动代表等共计<N>余人出席了会议。
绿大地	大地	自己	<N>年年报,由于中准会计师事务所对绿大地<N>年度的财务报告出具了无法表示意见的审计报告,公司股票交易实施退市风险警示,股票名称变更为“*ST大地”。
大地	绿大地	自己	<N>年年报,由于中准会计师事务所对绿大地<N>年度的财务报告出具了无法表示意见的审计报告,公司股票交易实施退市风险警示,股票名称变更为“*ST大地”。
华联集团	华联股份	转让	华联集团并承诺,在收购完成后一年内,将目标股权出售给华联股份。。
华联股份	华联集团	被转让	华联集团并承诺,在收购完成后一年内,将目标股权出售给华联股份。。
中国南车	中材集团	unknown	华侨城集团、中国南车、中国水电集团和中材集团<N>户企业首次进入A级。
中材集团	中国南车	unknown	华侨城集团、中国南车、中国水电集团和中材集团<N>户企业首次进入A级。
中国平安	深圳发展银行	收购	时代周报记者获悉的最新消息称,中国平安收购深圳发展银行的前期法律程序已接近完成,深发展定向增发事宜近期即将进入实质性操作层面。
深圳发展银行	中国平安	被收购	时代周报记者获悉的最新消息称,中国平安收购深圳发展银行的前期法律程序已接近完成,深发展定向增发事宜近期即将进入实质性操作层面。
成霖股份	GlobeUnionIndustrialCorp	被拥有	成霖股份今日公告,公司控股股东GlobeUnionIndustrialCorp.于<N>月<N>日至<N>月<N>日,
GlobeUnionIndustrialCorp	成霖股份	拥有	成霖股份今日公告,公司控股股东GlobeUnionIndustrialCorp.于<N>月<N>日至<N>月<N>日,
农业银行	光大银行	unknown	与农业银行A股路演前的低迷气氛不同,机构投资者对光大银行抱以浓厚兴趣。
光大银行	农业银行	unknown	与农业银行A股路演前的低迷气氛不同,机构投资者对光大银行抱以浓厚兴趣。
建设银行长沙湘江支行	湖南住友房地产开发有限公司	被欠款	公司此次将通过建设银行长沙湘江支行向湖南住友房地产开发有限公司提供委托贷款<N>万元,用于上述房地产开发项目,贷款期限为<N>个月。
湖南住友房地产开发有限公司	建设银行长沙湘江支行	欠款	公司此次将通过建设银行长沙湘江支行向湖南住友房地产开发有限公司提供委托贷款<N>万元,用于上述房地产开发项目,贷款期限为<N>个月。
徐工科技	徐工集团	交易	最早于<N>年<N>月<N>日,徐工科技发出公告,拟通过定向增发收购徐工集团下属企业资产和股权,并已聘请中介机构进行尽职调查。
徐工集团	徐工科技	交易	最早于<N>年<N>月<N>日,徐工科技发出公告,拟通过定向增发收购徐工集团下属企业资产和股权,并已聘请中介机构进行尽职调查。
徐工科技	徐工集团	买资	最早于<N>年<N>月<N>日,徐工科技发出公告,拟通过定向增发收购徐工集团下属企业资产和股权,并已聘请中介机构进行尽职调查。
徐工集团	徐工科技	被买资	最早于<N>年<N>月<N>日,徐工科技发出公告,拟通过定向增发收购徐工集团下属企业资产和股权,并已聘请中介机构进行尽职调查。
江苏琼花	中核钛白	unknown	在27<N>家公司财务报告中,除了江苏琼花、中核钛白和高新张铜<N>家公司因持续经营能力存在不确定性而被出具非标审计意见外,
中核钛白	江苏琼花	unknown	在27<N>家公司财务报告中,除了江苏琼花、中核钛白和高新张铜<N>家公司因持续经营能力存在不确定性而被出具非标审计意见外,
广发证券	中联重科	unknown	广发证券机械分析师邱世梁及前述中联重科管理层指出,中联环卫有优势的是两个产品——清扫车和垃圾车。
中联重科	广发证券	unknown	广发证券机械分析师邱世梁及前述中联重科管理层指出,中联环卫有优势的是两个产品——清扫车和垃圾车。
家乐福	保利影城	unknown	项目,自<N>年<N>月至今年<N>月,首地大峡谷累计销售额破<N>亿元,月均客流量逾百万,出租率约为<N>.<N>%,项目引入了家乐福、保利影城、丝芙兰等知名品牌。
保利影城	家乐福	unknown	项目,自<N>年<N>月至今年<N>月,首地大峡谷累计销售额破<N>亿元,月均客流量逾百万,出租率约为<N>.<N>%,项目引入了家乐福、保利影城、丝芙兰等知名品牌。
中航工业	中航工业集团	自己	中航工业年均收入增速近<N>%,年均利润增长<N>.<N>%,预计今年利润达<N>亿,但集团的资产证券化率只达到<N>%,由于中航工业集团旗下涉及制造歼击机、歼击
中航工业集团	中航工业	自己	中航工业年均收入增速近<N>%,年均利润增长<N>.<N>%,预计今年利润达<N>亿,但集团的资产证券化率只达到<N>%,由于中航工业集团旗下涉及制造歼击机、歼击
国美集团	鹏润投资	合作	据黄秀虹透露,国美集团正着手对已拥有两家门店的国美悦动进行品牌升级,未来国美集团的版图中,将着力以鹏润投资为主导,
鹏润投资	国美集团	合作	据黄秀虹透露,国美集团正着手对已拥有两家门店的国美悦动进行品牌升级,未来国美集团的版图中,将着力以鹏润投资为主导,
重实公司	西南合成	减持	本月初,ST重实公司通过深交所交易系统出售所持西南合成股票<N>万股,交易金额<N>.<N>万元,投资收益约<N>.<N>万元。
西南合成	重实公司	被减持	本月初,ST重实公司通过深交所交易系统出售所持西南合成股票<N>万股,交易金额<N>.<N>万元,投资收益约<N>.<N>万元。
济南长城炼油厂	山东富顿科贸有限公司	unknown	“济南长城炼油厂隐匿真实交易,虚开增值税发票给山东富顿科贸有限公司,富顿科贸公司会计勾结山东某铝业上市公司,
山东富顿科贸有限公司	济南长城炼油厂	unknown	“济南长城炼油厂隐匿真实交易,虚开增值税发票给山东富顿科贸有限公司,富顿科贸公司会计勾结山东某铝业上市公司,
巴士股份	上汽集团	发行	巴士股份向上汽集团发行股份,购买上汽集团所拥有的独立供应汽车零部件业务相关的资产及负债,
上汽集团	巴士股份	被发行	巴士股份向上汽集团发行股份,购买上汽集团所拥有的独立供应汽车零部件业务相关的资产及负债,
巴士股份	上汽集团	买资	巴士股份向上汽集团发行股份,购买上汽集团所拥有的独立供应汽车零部件业务相关的资产及负债,
上汽集团	巴士股份	被买资	巴士股份向上汽集团发行股份,购买上汽集团所拥有的独立供应汽车零部件业务相关的资产及负债,
建银国际	腾讯	分析	建银国际认为,由于行业竞争加剧,增长放缓无可避免,但预计这一市场在未来数年仍维持健康发展,最重要是腾讯能进一步获取市场份额,表现继续优于整体大市。
腾讯	建银国际	被分析	建银国际认为,由于行业竞争加剧,增长放缓无可避免,但预计这一市场在未来数年仍维持健康发展,最重要是腾讯能进一步获取市场份额,表现继续优于整体大市。
Insurance Australia Group Ltd.	伯克希尔哈撒韦公司	unknown	Insurance Australia Group Ltd.周二称,伯克希尔哈撒韦公司最初将以<N>亿澳元收购该公司<N>.<N>%的股权,
伯克希尔哈撒韦公司	Insurance Australia Group Ltd.	unknown	Insurance Australia Group Ltd.周二称,伯克希尔哈撒韦公司最初将以<N>亿澳元收购该公司<N>.<N>%的股权,
海马股份	海马投资	被减持	综合海马股份<N>、<N>月份二级市场的走势,海马投资减持价格在<N>元到<N>.<N>元之间。
海马投资	海马股份	减持	综合海马股份<N>、<N>月份二级市场的走势,海马投资减持价格在<N>元到<N>.<N>元之间。
国电集团	瑞泰人寿	入股	国电集团入股<N>% 瑞泰人寿战略转型
瑞泰人寿	国电集团	被入股	国电集团入股<N>% 瑞泰人寿战略转型
国电集团	瑞泰人寿	收购	国电集团入股<N>% 瑞泰人寿战略转型
瑞泰人寿	国电集团	被收购	国电集团入股<N>% 瑞泰人寿战略转型
中海油	壳牌	签约	中海油与壳牌签订合同勘探南海莺歌海两区块
壳牌	中海油	签约	中海油与壳牌签订合同勘探南海莺歌海两区块
中海油	壳牌	合作	中海油与壳牌签订合同勘探南海莺歌海两区块
壳牌	中海油	合作	中海油与壳牌签订合同勘探南海莺歌海两区块
卓尔集团	天门棉花交易中心	合作	今后,卓尔集团将牢牢抓住国家扩大内需、天门棉花交易中心、武汉金融产权交易所等有影响力的内需交易平台集群。
天门棉花交易中心	卓尔集团	合作	今后,卓尔集团将牢牢抓住国家扩大内需、天门棉花交易中心、武汉金融产权交易所等有影响力的内需交易平台集群。
微软	谷歌	竞争	微软正在寻找比表明垃圾邮件和恶意软件的模式,谷歌是采矿的消息内容。
谷歌	微软	竞争	微软正在寻找比表明垃圾邮件和恶意软件的模式,谷歌是采矿的消息内容。
盐湖集团	盐湖钾肥	持股	盐湖集团持有的盐湖钾肥<N>.<N>%的股权,也进入ST盐湖。
盐湖钾肥	盐湖集团	被持股	盐湖集团持有的盐湖钾肥<N>.<N>%的股权,也进入ST盐湖。
工行	建行	unknown	其中工行、建行和中国石油的利润超过千亿元。
建行	工行	unknown	其中工行、建行和中国石油的利润超过千亿元。
汇金	工行	增持	季报还显示,一季度汇金在继续增持工行、建行股份的同时,其持有中行股份比例也由去年年末的<N>.<N>%增至<N>.<N>%。
工行	汇金	被增持	季报还显示,一季度汇金在继续增持工行、建行股份的同时,其持有中行股份比例也由去年年末的<N>.<N>%增至<N>.<N>%。
正和集团	中石化	unknown	对此,正和集团董秘范玉明表示:“中石化统购统销,对我们的影响不会太大。
中石化	正和集团	unknown	对此,正和集团董秘范玉明表示:“中石化统购统销,对我们的影响不会太大。
茅台	水井坊	竞争	此前,茅台表示将投入巨资扩大中端产品产能,剑南春、水井坊等也纷纷推出价格在<N>元至<N>元区间的中端新品。
水井坊	茅台	竞争	此前,茅台表示将投入巨资扩大中端产品产能,剑南春、水井坊等也纷纷推出价格在<N>元至<N>元区间的中端新品。
中国国新控股有限责任公司	国新公司	自己	商报讯一直“只闻楼梯响”的中国国新控股有限责任公司(以下简称“国新公司”)昨日挂牌成立,
国新公司	中国国新控股有限责任公司	自己	商报讯一直“只闻楼梯响”的中国国新控股有限责任公司(以下简称“国新公司”)昨日挂牌成立,
伊利	光明	竞争	在行业中,伊利、光明长期占据国内前三位置,而且是百亿级俱乐部的三大巨头。
光明	伊利	竞争	在行业中,伊利、光明长期占据国内前三位置,而且是百亿级俱乐部的三大巨头。
海信空调	海信科龙	增持	交易完成后,海信空调因以资产认购而增持海信科龙<N>,<N>,<N>股A股股份,合计持有海信科龙<N>,<N>,<N>股A股股份。
海信科龙	海信空调	被增持	交易完成后,海信空调因以资产认购而增持海信科龙<N>,<N>,<N>股A股股份,合计持有海信科龙<N>,<N>,<N>股A股股份。
德意志银行	高盛	合作	在德意志银行和高盛的安排下,融创中国的国际配售获得中投和西京投资刘央的青睐,分别投入<N>万美元和<N>万美元。
高盛	德意志银行	合作	在德意志银行和高盛的安排下,融创中国的国际配售获得中投和西京投资刘央的青睐,分别投入<N>万美元和<N>万美元。
TCL集团	华星光电	unknown	此前TCL集团通过A股定向增发的方式募资到4<N>亿元后,主要运作深圳<N>.<N>代线项目的华星光电又获得了一笔来自由各大银行组成的银团高达<N>.<N>亿美元的贷款。
华星光电	TCL集团	unknown	此前TCL集团通过A股定向增发的方式募资到4<N>亿元后,主要运作深圳<N>.<N>代线项目的华星光电又获得了一笔来自由各大银行组成的银团高达<N>.<N>亿美元的贷款。
洋河股份	双沟酒业	unknown	有意思的是,赵凤琦、李风云本次受让洋河股份股权的耗资,与其出让双沟酒业股权的预期收益大致相当。
双沟酒业	洋河股份	unknown	有意思的是,赵凤琦、李风云本次受让洋河股份股权的耗资,与其出让双沟酒业股权的预期收益大致相当。
沃达丰	中国移动股份	持股	沃达丰所持中国移动股份是最容易脱手的部分,因为该中国最大运营商在香港证券交易所上市。
中国移动股份	沃达丰	被持股	沃达丰所持中国移动股份是最容易脱手的部分,因为该中国最大运营商在香港证券交易所上市。
兵装集团	利达光电	注资	大股东兵装集团将旗下优质的光电防务资产注入利达光电,即兵装集团把旗下成都光明光电、南方智能等光电防务企业注入利达光电,实现兵装集团光电防务资产整体上市。
利达光电	兵装集团	被注资	大股东兵装集团将旗下优质的光电防务资产注入利达光电,即兵装集团把旗下成都光明光电、南方智能等光电防务企业注入利达光电,实现兵装集团光电防务资产整体上市。
道达尔	中国石油公司	合作	“中国公司目前在寻找海外石油资源方面非常活跃,道达尔和中国石油公司在中东、拉美以及在加拿大都建立了良好的合作伙伴关系”。
中国石油公司	道达尔	合作	“中国公司目前在寻找海外石油资源方面非常活跃,道达尔和中国石油公司在中东、拉美以及在加拿大都建立了良好的合作伙伴关系”。
IDC	诺基亚	分析	而咨询公司IDC和Gartner则预测,201<N>年,Symbian的市场份额将会进一步降至<N>%和<N>.<N>%,Android将会迎头赶上诺基亚。。
诺基亚	IDC	被分析	而咨询公司IDC和Gartner则预测,201<N>年,Symbian的市场份额将会进一步降至<N>%和<N>.<N>%,Android将会迎头赶上诺基亚。。
通用	福特	竞争	截至<N>月,通用在美国本土累计售出12<N>.<N>万辆汽车,相比福特同期<N>.<N>%的同比增幅,前者仅增长了<N>%。
福特	通用	竞争	截至<N>月,通用在美国本土累计售出12<N>.<N>万辆汽车,相比福特同期<N>.<N>%的同比增幅,前者仅增长了<N>%。
金奶牛龙净环保	民生银行	unknown	金奶牛龙净环保和大部分已披露年报的上市公司都没有强制性地约束“盈利应当分红”并且明确给与股东现金分红的预期,民生银行如此将分红政策光明正大并将其制度化,
民生银行	金奶牛龙净环保	unknown	金奶牛龙净环保和大部分已披露年报的上市公司都没有强制性地约束“盈利应当分红”并且明确给与股东现金分红的预期,民生银行如此将分红政策光明正大并将其制度化,
中国建设银行股份有限公司武汉江岸支行	武汉国药股份有限公司	帮助	,该民事裁定起因为该公司于<N>年<N>月<N>日向中国建设银行股份有限公司武汉江岸支行借款2<N>00万元,期限为<N>年,该贷款由武汉国药股份有限公司提供担保。
武汉国药股份有限公司	中国建设银行股份有限公司武汉江岸支行	被帮助	,该民事裁定起因为该公司于<N>年<N>月<N>日向中国建设银行股份有限公司武汉江岸支行借款2<N>00万元,期限为<N>年,该贷款由武汉国药股份有限公司提供担保。
晨鸣纸业	山东海龙	unknown	早报记者昨天致电晨鸣纸业和山东海龙,晨鸣纸业董秘办工作人员郑先生表示,目前该公司还未接到相关事项的通知;
山东海龙	晨鸣纸业	unknown	早报记者昨天致电晨鸣纸业和山东海龙,晨鸣纸业董秘办工作人员郑先生表示,目前该公司还未接到相关事项的通知;
乐购	Freshfields	订单	此前,被曝出虚报利润事件后,乐购委托新的咨询公司Deloitte对该事件独立进行全面调查,与公司外部法律顾问公司Freshfields紧密合作。
Freshfields	乐购	订单	此前,被曝出虚报利润事件后,乐购委托新的咨询公司Deloitte对该事件独立进行全面调查,与公司外部法律顾问公司Freshfields紧密合作。
意大利CIFA	中联重科	被拥有	子公司意大利CIFA在渡过了最为困难的金融危机以后,现在已经开始做加法,比其他国际巨头市场恢复得更快,相信在未来的几年里会为中联重科提供重要的业绩支撑。
中联重科	意大利CIFA	拥有	子公司意大利CIFA在渡过了最为困难的金融危机以后,现在已经开始做加法,比其他国际巨头市场恢复得更快,相信在未来的几年里会为中联重科提供重要的业绩支撑。
巨力公司	山西太铁联合物流有限公司	unknown	本次收购前后公司将占巨力公司<N>.<N>%的股份,山西太铁联合物流有限公司占<N>.<N>%的股份。
山西太铁联合物流有限公司	巨力公司	unknown	本次收购前后公司将占巨力公司<N>.<N>%的股份,山西太铁联合物流有限公司占<N>.<N>%的股份。
华润三九	黄石三九	拥有	此前的<N>月2<N>日,湖北省食品药品监督管理局在其网站通报了华润三九子公司黄石三九生产的泰脂安胶囊两个批次产品、牛黄蛇胆川贝胶囊四个批次产品铬含量超标。
黄石三九	华润三九	被拥有	此前的<N>月2<N>日,湖北省食品药品监督管理局在其网站通报了华润三九子公司黄石三九生产的泰脂安胶囊两个批次产品、牛黄蛇胆川贝胶囊四个批次产品铬含量超标。
万达体育	万达体育控股有限公司	自己	一周前的<N>月<N>日,万达体育迎来了里程碑意义的一天:万达体育控股有限公司全球总部正式落户广州。
万达体育控股有限公司	万达体育	自己	一周前的<N>月<N>日,万达体育迎来了里程碑意义的一天:万达体育控股有限公司全球总部正式落户广州。
上海糖业烟酒集团	金枫酒业	拥有	上海糖业烟酒集团是以食品流通为主业的大型国有企业,而金枫酒业是其唯一一家上市公司。
金枫酒业	上海糖业烟酒集团	被拥有	上海糖业烟酒集团是以食品流通为主业的大型国有企业,而金枫酒业是其唯一一家上市公司。
渤海快捷大酒店	雲海大酒店	unknown	相比襄垣,朔州市的酒店更多,从朔州火车站往外走不到<N>公里的路上,记者看到了诸如渤海快捷大酒店、雲海大酒店等十多家大小不一的酒店。
雲海大酒店	渤海快捷大酒店	unknown	相比襄垣,朔州市的酒店更多,从朔州火车站往外走不到<N>公里的路上,记者看到了诸如渤海快捷大酒店、雲海大酒店等十多家大小不一的酒店。
工行	中国银行	合作	许女士告诉记者,当天,她拿着一张工行支票直接在中国银行POS机上输入验证密码等信息后,
中国银行	工行	合作	许女士告诉记者,当天,她拿着一张工行支票直接在中国银行POS机上输入验证密码等信息后,
中航特玻	福耀海南	商讨	中航特玻在与福耀海南协商资产购买事宜时,预计了转让价款的支付时间及资金安排计划。
福耀海南	中航特玻	商讨	中航特玻在与福耀海南协商资产购买事宜时,预计了转让价款的支付时间及资金安排计划。
金化	冀中能源	发行	ST金化于<N>月<N>日发布了非公开发行股票预案,计划向包括第一大股东冀中能源在内的不超过<N>名特定对象发行不超过<N>万股股票,
冀中能源	金化	被发行	ST金化于<N>月<N>日发布了非公开发行股票预案,计划向包括第一大股东冀中能源在内的不超过<N>名特定对象发行不超过<N>万股股票,
高德地图	高德	自己	自去年<N>月,微博改变登录方式,高德地图随后也更换了第三方登录和验证的方法,现在的高德地图安卓版已全部解决这个问题。
高德	高德地图	自己	自去年<N>月,微博改变登录方式,高德地图随后也更换了第三方登录和验证的方法,现在的高德地图安卓版已全部解决这个问题。
紫光集团	嘉实基金管理有限公司	unknown	此次年会还邀请到中国平安保险股份有限公司资深副董事长孙建一,紫光集团总裁张亚东,青岛啤酒股份有限公司总裁黄克兴,嘉实基金管理有限公司总裁赵学军,
嘉实基金管理有限公司	紫光集团	unknown	此次年会还邀请到中国平安保险股份有限公司资深副董事长孙建一,紫光集团总裁张亚东,青岛啤酒股份有限公司总裁黄克兴,嘉实基金管理有限公司总裁赵学军,
深圳航空有限责任公司	进出口有限公司	签约	国国航<N>月<N>日晚间公告,<N>年<N>月<N>日,经公司董事会批准,公司控股子公司深圳航空有限责任公司及国航进出口有限公司与空中客车公司签订飞机购买协议,
进出口有限公司	深圳航空有限责任公司	签约	国国航<N>月<N>日晚间公告,<N>年<N>月<N>日,经公司董事会批准,公司控股子公司深圳航空有限责任公司及国航进出口有限公司与空中客车公司签订飞机购买协议,
国泰基金管理有限公司	国泰聚信价值优势灵活配置混合型证券投资基金	unknown	<N> 国泰基金管理有限公司 国泰聚信价值优势灵活配置混合型证券投资基金 A <N> <N>.<N>
国泰聚信价值优势灵活配置混合型证券投资基金	国泰基金管理有限公司	unknown	<N> 国泰基金管理有限公司 国泰聚信价值优势灵活配置混合型证券投资基金 A <N> <N>.<N>
国中水务	中国中铁	unknown	据《证券时报》统计,目前参与万达商业私有化项目投资的A股上市公司,包括皇氏集团、国中水务、工商银行,以及中国中铁、中航资本等“中字头”公司。
中国中铁	国中水务	unknown	据《证券时报》统计,目前参与万达商业私有化项目投资的A股上市公司,包括皇氏集团、国中水务、工商银行,以及中国中铁、中航资本等“中字头”公司。
耐克	新百伦	竞争	相比<N>年耐克进入中国,新百伦晚了很多。
新百伦	耐克	竞争	相比<N>年耐克进入中国,新百伦晚了很多。
Trustdata	猎豹智库	unknown	不仅连续多个季度在包括易观智库、Trustdata、猎豹智库等第三方数据机构发布的各类APP活跃用户数量排行榜里稳居前三,
猎豹智库	Trustdata	unknown	不仅连续多个季度在包括易观智库、Trustdata、猎豹智库等第三方数据机构发布的各类APP活跃用户数量排行榜里稳居前三,
乐视网	乐视	自己	此次他离开汽车资讯行业,转向乐视网汽车业务,必然将被委以重任,以实现乐视对汽车市场先期的资源开辟和管理。
乐视	乐视网	自己	此次他离开汽车资讯行业,转向乐视网汽车业务,必然将被委以重任,以实现乐视对汽车市场先期的资源开辟和管理。
阿里巴巴集团	东航	合作	阿里巴巴集团旗下支付宝网络技术有限公司将为东航官方网站在线机票业务提供直销支付服务。
东航	阿里巴巴集团	合作	阿里巴巴集团旗下支付宝网络技术有限公司将为东航官方网站在线机票业务提供直销支付服务。
阿里巴巴集团	东航	帮助	阿里巴巴集团旗下支付宝网络技术有限公司将为东航官方网站在线机票业务提供直销支付服务。
东航	阿里巴巴集团	被帮助	阿里巴巴集团旗下支付宝网络技术有限公司将为东航官方网站在线机票业务提供直销支付服务。
广钢股份	广钢集团	unknown	据悉,贸易公司注册资本为<N>万元,其中广钢股份和广钢集团出资比例分别为<N>%和<N>%。
广钢集团	广钢股份	unknown	据悉,贸易公司注册资本为<N>万元,其中广钢股份和广钢集团出资比例分别为<N>%和<N>%。
谷歌	Facebook	合作	谷歌、Facebook将与一家中国公司联手打造中美超高速光缆
Facebook	谷歌	合作	谷歌、Facebook将与一家中国公司联手打造中美超高速光缆
攀钢集团	长城股份	重组	攀钢钢钒今日公告称,公司通过攀钢集团及其关联方发行股份购买资产,同时换股吸收合并攀渝钛业和长城股份的方式实施重大资产重组,
长城股份	攀钢集团	重组	攀钢钢钒今日公告称,公司通过攀钢集团及其关联方发行股份购买资产,同时换股吸收合并攀渝钛业和长城股份的方式实施重大资产重组,
攀钢集团	长城股份	合并	攀钢钢钒今日公告称,公司通过攀钢集团及其关联方发行股份购买资产,同时换股吸收合并攀渝钛业和长城股份的方式实施重大资产重组,
长城股份	攀钢集团	合并	攀钢钢钒今日公告称,公司通过攀钢集团及其关联方发行股份购买资产,同时换股吸收合并攀渝钛业和长城股份的方式实施重大资产重组,
东方园林	清华东方生态国际战略规划研究中心	成立	昨日,东方园林与清华大学共同组建的“清华东方生态国际战略规划研究中心”在京正式揭牌。
清华东方生态国际战略规划研究中心	东方园林	被成立	昨日,东方园林与清华大学共同组建的“清华东方生态国际战略规划研究中心”在京正式揭牌。
腾讯	音乐娱乐集团	拥有	另外,腾讯旗下的音乐娱乐集团也将在今年或明年IPO。
音乐娱乐集团	腾讯	被拥有	另外,腾讯旗下的音乐娱乐集团也将在今年或明年IPO。
凯迪电力	五河县凯迪绿色能源开发有限公司	拥有	据了解,凯迪电力旗下已投运的电厂共有<N>家,分别为:宿迁市凯迪绿色能源开发有限公司、五河县凯迪绿色能源开发有限公司、来凤县凯迪绿色能源开发有限公司。
五河县凯迪绿色能源开发有限公司	凯迪电力	被拥有	据了解,凯迪电力旗下已投运的电厂共有<N>家,分别为:宿迁市凯迪绿色能源开发有限公司、五河县凯迪绿色能源开发有限公司、来凤县凯迪绿色能源开发有限公司。
沈机集团	银丰公司	减持	根据沈阳机床<N>年<N>月<N>日与沈机集团签订的《股权转让协议》,沈阳机床拟以评估净资产价值<N>.<N>万元受让沈机集团持有银丰公司的全部股权,
银丰公司	沈机集团	被减持	根据沈阳机床<N>年<N>月<N>日与沈机集团签订的《股权转让协议》,沈阳机床拟以评估净资产价值<N>.<N>万元受让沈机集团持有银丰公司的全部股权,
华冠天地购物中心公益桥店	华冠公益桥店	自己	近日,北京商报记者走访华冠天地购物中心公益桥店(以下简称“华冠公益桥店”)时发现,店内仅有不足<N>家商铺仍在营业,整座购物中心空置面积接近七成。
华冠公益桥店	华冠天地购物中心公益桥店	自己	近日,北京商报记者走访华冠天地购物中心公益桥店(以下简称“华冠公益桥店”)时发现,店内仅有不足<N>家商铺仍在营业,整座购物中心空置面积接近七成。
明牌珠宝	日月集团	被持股	但据时代周报记者调查,明牌珠宝大股东日月集团在由集体企业向私营企业改制的过程中,存在数亿资产未经评估即转让给管理层的重大问题,并充斥各种委托持股的瑕疵。
日月集团	明牌珠宝	持股	但据时代周报记者调查,明牌珠宝大股东日月集团在由集体企业向私营企业改制的过程中,存在数亿资产未经评估即转让给管理层的重大问题,并充斥各种委托持股的瑕疵。
中科院福建物构所	上海金煤化工新技术有限公司	合作	经中国科学院和国家财政部批准,中科院福建物构所和上海金煤化工新技术有限公司已将全部煤制乙二醇技术入股通辽金煤化工有限公司,
上海金煤化工新技术有限公司	中科院福建物构所	合作	经中国科学院和国家财政部批准,中科院福建物构所和上海金煤化工新技术有限公司已将全部煤制乙二醇技术入股通辽金煤化工有限公司,
国泰航空公司	香港太古集团有限公司	unknown	他目前同时担任国泰航空公司、香港太古集团有限公司、太古股份有限公司及太古饮料董事。
香港太古集团有限公司	国泰航空公司	unknown	他目前同时担任国泰航空公司、香港太古集团有限公司、太古股份有限公司及太古饮料董事。
沈阳瑞鑫源建筑材料设备有限公司	沈阳瑞长鸿建筑材料经营有限公司	unknown	方大特钢称,由于沈阳瑞鑫源建筑材料设备有限公司、沈阳瑞长鸿建筑材料经营有限公司、采矿许可证等相关证照,
沈阳瑞长鸿建筑材料经营有限公司	沈阳瑞鑫源建筑材料设备有限公司	unknown	方大特钢称,由于沈阳瑞鑫源建筑材料设备有限公司、沈阳瑞长鸿建筑材料经营有限公司、采矿许可证等相关证照,
东旭集团	东旭光电	被持股	据了解,东旭集团现有三位股东,其中东旭光电持股<N>.<N>%,自然人郭轩持股<N>.<N>%,另一位自然人李文廷持股<N>.<N>%。
东旭光电	东旭集团	持股	据了解,东旭集团现有三位股东,其中东旭光电持股<N>.<N>%,自然人郭轩持股<N>.<N>%,另一位自然人李文廷持股<N>.<N>%。
益科创业	天平	unknown	会决议出售拥有<N>.2<N>%股权的益科创业,投资<N>.<N>亿元参加天平汽车保险股份有限公司增资扩股,<N>年<N>月<N>日,天平注册资本变更为<N>.<N>亿元人民币,
天平	益科创业	unknown	会决议出售拥有<N>.2<N>%股权的益科创业,投资<N>.<N>亿元参加天平汽车保险股份有限公司增资扩股,<N>年<N>月<N>日,天平注册资本变更为<N>.<N>亿元人民币,
白金酒公司	茅台	分析	贵州茅台集团旗下子公司白金酒公司CEO陈宁日前表示,在中国酒水市场一直处于霸主地位的茅台,在发展过程中一度将中高端市场拱手让人,
茅台	白金酒公司	被分析	贵州茅台集团旗下子公司白金酒公司CEO陈宁日前表示,在中国酒水市场一直处于霸主地位的茅台,在发展过程中一度将中高端市场拱手让人,
滴滴出行	滴滴平台	合作	近期,滴滴出行对司机的问卷调查中,有<N>%的司机每天被找厕所难的问题严重困扰着,以滴滴平台上出租车和专车司机数量推算,有<N>万左右的司机受此问题困扰。
滴滴平台	滴滴出行	合作	近期,滴滴出行对司机的问卷调查中,有<N>%的司机每天被找厕所难的问题严重困扰着,以滴滴平台上出租车和专车司机数量推算,有<N>万左右的司机受此问题困扰。
滴滴出行	滴滴平台	拥有	近期,滴滴出行对司机的问卷调查中,有<N>%的司机每天被找厕所难的问题严重困扰着,以滴滴平台上出租车和专车司机数量推算,有<N>万左右的司机受此问题困扰。
滴滴平台	滴滴出行	被拥有	近期,滴滴出行对司机的问卷调查中,有<N>%的司机每天被找厕所难的问题严重困扰着,以滴滴平台上出租车和专车司机数量推算,有<N>万左右的司机受此问题困扰。
小天鹅	荣事达	收购	小天鹅收购荣事达洗衣设备股权事宜更近一步。
荣事达	小天鹅	被收购	小天鹅收购荣事达洗衣设备股权事宜更近一步。
路桥集团	川铁投	签约	公告显示,路桥集团和川铁投在<N>月<N>日签订《四川路桥建设股份有限公司国有股份无偿划转协议》。
川铁投	路桥集团	签约	公告显示,路桥集团和川铁投在<N>月<N>日签订《四川路桥建设股份有限公司国有股份无偿划转协议》。
陕飞集团公司	中航起	unknown	参与此次重组交易的四家公司,即陕飞集团公司、中航起、中航制动和西飞集团,控股股东及实际控制人均为中航工业集团。
中航起	陕飞集团公司	unknown	参与此次重组交易的四家公司,即陕飞集团公司、中航起、中航制动和西飞集团,控股股东及实际控制人均为中航工业集团。
恒大	恒大冰泉	拥有	按照恒大老板许家印的规划,未来恒大冰泉年销售要达到<N>万吨,销售额达到千亿水平,这几乎是目前国内高端饮用水行业的总体市场规模。
恒大冰泉	恒大	被拥有	按照恒大老板许家印的规划,未来恒大冰泉年销售要达到<N>万吨,销售额达到千亿水平,这几乎是目前国内高端饮用水行业的总体市场规模。
复星医药	同济堂药业	增持	这是复星医药一周时间内第二次增持同济堂药业股份。
同济堂药业	复星医药	被增持	这是复星医药一周时间内第二次增持同济堂药业股份。
雅士利集团	蒙牛	unknown	有分析师指出,目前雅士利集团的董事会中,除原雅士利总裁张利钿以及原雅士利董事长张利辉之子张雁鹏外,其余<N>人几乎均为蒙牛系。
蒙牛	雅士利集团	unknown	有分析师指出,目前雅士利集团的董事会中,除原雅士利总裁张利钿以及原雅士利董事长张利辉之子张雁鹏外,其余<N>人几乎均为蒙牛系。
正川股份	国药集团	订单	正川股份在招股说明书中透露:“公司是行业内规模最大的药用玻璃管制瓶生产企业之一,长期客户包括国药集团、复星医药集团等多家大中型医药集团等”。
国药集团	正川股份	订单	正川股份在招股说明书中透露:“公司是行业内规模最大的药用玻璃管制瓶生产企业之一,长期客户包括国药集团、复星医药集团等多家大中型医药集团等”。
正川股份	云南白药集团	订单	正川股份在招股说明书中透露:“公司是行业内规模最大的药用玻璃管制瓶生产企业之一,长期客户包括国药集团、云南白药集团、复星医药集团等多家大中型医药集团等”
云南白药集团	正川股份	订单	正川股份在招股说明书中透露:“公司是行业内规模最大的药用玻璃管制瓶生产企业之一,长期客户包括国药集团、云南白药集团、复星医药集团等多家大中型医药集团等”
重庆百亚卫生用品股份有限公司	重庆百亚	自己	重庆百亚卫生用品股份有限公司(以下简称“重庆百亚”)招股说明书近日正式报送证监会,主营业务为一次性卫生用品的研发、生产和销售,产品包括卫生巾和纸尿裤。
重庆百亚	重庆百亚卫生用品股份有限公司	自己	重庆百亚卫生用品股份有限公司(以下简称“重庆百亚”)招股说明书近日正式报送证监会,主营业务为一次性卫生用品的研发、生产和销售,产品包括卫生巾和纸尿裤。
北亚	中航工业	重组	北亚公告称,为了使公司在完成破产重整的基础上重新拥有经营性资产和主营业务,恢复持续经营能力及盈利能力,经初步协商,公司与中航工业就重组事宜于<N>年<N>
中航工业	北亚	重组	北亚公告称,为了使公司在完成破产重整的基础上重新拥有经营性资产和主营业务,恢复持续经营能力及盈利能力,经初步协商,公司与中航工业就重组事宜于<N>年<N>
宏键公司	厦门国贸	纠纷	宏键公司认为,因为厦门国贸的失信违约,导致其数千万元货款至今无法依约收回。
厦门国贸	宏键公司	纠纷	宏键公司认为,因为厦门国贸的失信违约,导致其数千万元货款至今无法依约收回。
贵州茅台	大秦铁路	unknown	与此同时,增加了贵州茅台、大秦铁路和中兴通讯等符合国家产业发展导向的龙头股票。
大秦铁路	贵州茅台	unknown	与此同时,增加了贵州茅台、大秦铁路和中兴通讯等符合国家产业发展导向的龙头股票。
支付宝	亚航	合作	继支付宝之后,银联成为亚航又一个在东南亚航空公司中率先支持的中国支付渠道。
亚航	支付宝	合作	继支付宝之后,银联成为亚航又一个在东南亚航空公司中率先支持的中国支付渠道。
全资子公司山西振东道地药材开发有限公司	中药材公司	自己	因业务发展需要,拟向全资子公司山西振东道地药材开发有限公司(以下简称“中药材公司”)借款人民币<N>,<N>万元。
中药材公司	全资子公司山西振东道地药材开发有限公司	自己	因业务发展需要,拟向全资子公司山西振东道地药材开发有限公司(以下简称“中药材公司”)借款人民币<N>,<N>万元。
全资子公司山西振东道地药材开发有限公司	中药材公司	unknown	因业务发展需要,拟向全资子公司山西振东道地药材开发有限公司(以下简称“中药材公司”)借款人民币<N>,<N>万元。
中药材公司	全资子公司山西振东道地药材开发有限公司	unknown	因业务发展需要,拟向全资子公司山西振东道地药材开发有限公司(以下简称“中药材公司”)借款人民币<N>,<N>万元。
攀钢钢钒	长城股份	unknown	料显示,200<N>年<N>月<N><N>日至200<N>年<N>月<N>日,鞍钢集团通过深圳证券交易所分别买入攀钢钢钒<N>.<N>亿股、长城股份<N>万股、买入攀渝钛业<N>万股。
长城股份	攀钢钢钒	unknown	料显示,200<N>年<N>月<N><N>日至200<N>年<N>月<N>日,鞍钢集团通过深圳证券交易所分别买入攀钢钢钒<N>.<N>亿股、长城股份<N>万股、买入攀渝钛业<N>万股。
银鸽投资	漯河发展	被持股	而持有银鸽投资<N>.<N>%股份的原第二大股东漯河市发展投资有限责任公司(下称“漯河发展”),
漯河发展	银鸽投资	持股	而持有银鸽投资<N>.<N>%股份的原第二大股东漯河市发展投资有限责任公司(下称“漯河发展”),
比亚迪	吉利	竞争	一位资深媒体人接受采访时认为,如果不是这样迅速做大规模的策略,比亚迪能否走到今天更不好说,除了更早进入汽车业的吉利取得了相对的成功之外,
吉利	比亚迪	竞争	一位资深媒体人接受采访时认为,如果不是这样迅速做大规模的策略,比亚迪能否走到今天更不好说,除了更早进入汽车业的吉利取得了相对的成功之外,
美达股份	交通银行	持股	交通银行上市之前,美达股份即以<N>万元出资认购了其股权,截至<N>年底,持有交通银行<N>.<N>万股股权;
交通银行	美达股份	被持股	交通银行上市之前,美达股份即以<N>万元出资认购了其股权,截至<N>年底,持有交通银行<N>.<N>万股股权;
天翔环境	欧绿保	unknown	同时,在其它符合黄石环保发展规划的项目上,黄石政府将支持天翔环境、欧绿保与黄石市国资平台合作,
欧绿保	天翔环境	unknown	同时,在其它符合黄石环保发展规划的项目上,黄石政府将支持天翔环境、欧绿保与黄石市国资平台合作,
通程控股	通程温泉大酒店	拥有	至此,通程控股已拥有<N>家五星级酒店,通程温泉大酒店与商务型的通程国际大酒店、生态休闲度假型的同升湖山庄酒店交相辉映,
通程温泉大酒店	通程控股	被拥有	至此,通程控股已拥有<N>家五星级酒店,通程温泉大酒店与商务型的通程国际大酒店、生态休闲度假型的同升湖山庄酒店交相辉映,
五矿集团	湖南有色	收购	五矿集团<N>.<N>亿收购湖南有色<N>%股权
湖南有色	五矿集团	被收购	五矿集团<N>.<N>亿收购湖南有色<N>%股权
华北区分公司	永和豆浆	被拥有	据悉,永和豆浆在青岛的店面归其华北区分公司管理,在青岛市已有两家店面,难道已有的两家永和豆浆的工作人员都没有发现同城的这家假店?“这两家店都是加盟店,
永和豆浆	华北区分公司	拥有	据悉,永和豆浆在青岛的店面归其华北区分公司管理,在青岛市已有两家店面,难道已有的两家永和豆浆的工作人员都没有发现同城的这家假店?“这两家店都是加盟店,
中原证券	长江电力	分析	中原证券研究员潘杭钧认为,湖北能源的上市进程可能成为长江电力股票的催化剂,他对公司股票维持“增持的投资评级”。
长江电力	中原证券	被分析	中原证券研究员潘杭钧认为,湖北能源的上市进程可能成为长江电力股票的催化剂,他对公司股票维持“增持的投资评级”。
中国手游娱乐集团	第一视频集团	被拥有	上市,成为中国第一家上市的视频企业,<N>年<N>月第一视频旗下中国手游娱乐集团在美国纳斯达克介绍上市,第一视频集团成为拥有两家上市公司的新媒体产业集团。
第一视频集团	中国手游娱乐集团	拥有	上市,成为中国第一家上市的视频企业,<N>年<N>月第一视频旗下中国手游娱乐集团在美国纳斯达克介绍上市,第一视频集团成为拥有两家上市公司的新媒体产业集团。
南方航空	南航	自己	根据证监会公告,发审委对南航传媒取得南方航空媒体资源关联交易定价公允性、是否对南航及关联航空公司有重大依赖等问题进行了问询。
南航	南方航空	自己	根据证监会公告,发审委对南航传媒取得南方航空媒体资源关联交易定价公允性、是否对南航及关联航空公司有重大依赖等问题进行了问询。
中海油	切萨皮克公司	交易	<N>日,中海油宣布斥资<N>.<N>亿美元,购买美国第二大天然气生产商切萨皮克公司位于德克萨斯的页岩油气项目股权。
切萨皮克公司	中海油	交易	<N>日,中海油宣布斥资<N>.<N>亿美元,购买美国第二大天然气生产商切萨皮克公司位于德克萨斯的页岩油气项目股权。
麦当劳公司	麦当劳	自己	根据最新公布的数据,麦当劳公司今年<N>月全球同店销售额增长<N>.<N>%,其中麦当劳美国区销售额增长<N>.<N>%,
麦当劳	麦当劳公司	自己	根据最新公布的数据,麦当劳公司今年<N>月全球同店销售额增长<N>.<N>%,其中麦当劳美国区销售额增长<N>.<N>%,
新都酒店	南银投资	被持股	市场人士猜测,南银投资对新都酒店股份的处置已经开始了,目前投资者最为关心的是谁是这<N>万股的接盘人?因为谁买得了南银投资手中的新都酒店股份,
南银投资	新都酒店	持股	市场人士猜测,南银投资对新都酒店股份的处置已经开始了,目前投资者最为关心的是谁是这<N>万股的接盘人?因为谁买得了南银投资手中的新都酒店股份,
中国石化	四川公司	unknown	据当地媒体报道,中国石化四川分公司负责人表示,中石化将投资超过<N>亿元,将自己的输油管线延伸到成都,而四川公司正在资阳筹建分公司,
四川公司	中国石化	unknown	据当地媒体报道,中国石化四川分公司负责人表示,中石化将投资超过<N>亿元,将自己的输油管线延伸到成都,而四川公司正在资阳筹建分公司,
上海闵行	航天机电	unknown	术优势和产业链优势,打造包括多晶硅生产、上海闵行和内蒙古呼和浩特三大产业基地,以及汽车空调技术中心、航天机电技术中心、航天复合材料技术中心四大技术中心。
航天机电	上海闵行	unknown	术优势和产业链优势,打造包括多晶硅生产、上海闵行和内蒙古呼和浩特三大产业基地,以及汽车空调技术中心、航天机电技术中心、航天复合材料技术中心四大技术中心。
蒙牛	伊利	纠纷	此前,蒙牛及其公关公司联手策划针对伊利旗下产品进行舆论攻击,对主要竞争对手进行打击,最终,“诽谤门”以蒙牛公司致歉以及涉案人员被批捕为终结。
伊利	蒙牛	纠纷	此前,蒙牛及其公关公司联手策划针对伊利旗下产品进行舆论攻击,对主要竞争对手进行打击,最终,“诽谤门”以蒙牛公司致歉以及涉案人员被批捕为终结。
陕建六建集团	陕西建工集团	被拥有	陕建六建集团主要生产经营指标连续<N>年快速增长,连续多年排在陕西建工集团第一方阵前列。
陕西建工集团	陕建六建集团	拥有	陕建六建集团主要生产经营指标连续<N>年快速增长,连续多年排在陕西建工集团第一方阵前列。
内蒙古伊泰药业	康恩贝	unknown	对于伊泰B股旗下的亏损药企内蒙古伊泰药业,康恩贝却垂涎欲滴,拟以<N>亿元收购其<N>%股权,溢价率高达<N>%。
康恩贝	内蒙古伊泰药业	unknown	对于伊泰B股旗下的亏损药企内蒙古伊泰药业,康恩贝却垂涎欲滴,拟以<N>亿元收购其<N>%股权,溢价率高达<N>%。
法国阿拉斯通集团	韩国现代	unknown	法国阿拉斯通集团、韩国现代旗下的韩泰集团、中国星火集团等公司参与了公开竞拍。
韩国现代	法国阿拉斯通集团	unknown	法国阿拉斯通集团、韩国现代旗下的韩泰集团、中国星火集团等公司参与了公开竞拍。
招商证券	深长城	分析	招商证券分析师对记者表示,深长城今年前三季度共亏损<N>多万元,
深长城	招商证券	被分析	招商证券分析师对记者表示,深长城今年前三季度共亏损<N>多万元,
武钢	硅钢	竞争	武钢的调价通知显示,热轧上调<N>元/吨;冷轧上调<N>元/吨;轧板上调<N>元/吨;镀锌上调<N>元/吨;硅钢中,
硅钢	武钢	竞争	武钢的调价通知显示,热轧上调<N>元/吨;冷轧上调<N>元/吨;轧板上调<N>元/吨;镀锌上调<N>元/吨;硅钢中,
双汇集团	双汇	自己	而双汇集团总经理游牧表示,在肉制品销售方面,双汇计划今年<N>月底基本恢复到正常的每日<N>吨的水平。
双汇	双汇集团	自己	而双汇集团总经理游牧表示,在肉制品销售方面,双汇计划今年<N>月底基本恢复到正常的每日<N>吨的水平。
万达集团	万达网络信贷	拥有	万达集团导流给万达网络信贷的线下场景又是其它互联网虚拟化企业不具备的前提,
万达网络信贷	万达集团	被拥有	万达集团导流给万达网络信贷的线下场景又是其它互联网虚拟化企业不具备的前提,
五粮液	茅台	竞争	而同行业五粮液和茅台的纯利率达到<N>%”。
茅台	五粮液	竞争	而同行业五粮液和茅台的纯利率达到<N>%”。
同兴药业	广药白云山	纠纷	记者梳理发现,<N>年<N>月,合作期限未到,同兴药业以广药未按承诺将王老吉商标转入王老吉药业和对其经营不善等理由,将广药白云山告上了法庭,
广药白云山	同兴药业	纠纷	记者梳理发现,<N>年<N>月,合作期限未到,同兴药业以广药未按承诺将王老吉商标转入王老吉药业和对其经营不善等理由,将广药白云山告上了法庭,
哈空调	华电宁夏灵武电厂	签约	据了解,在该项目尚未开工之前,哈空调已于去年<N>月与华电宁夏灵武电厂签下订单,将为灵武电厂生产世界上首批两套百万千瓦超超临界空冷机组。
华电宁夏灵武电厂	哈空调	签约	据了解,在该项目尚未开工之前,哈空调已于去年<N>月与华电宁夏灵武电厂签下订单,将为灵武电厂生产世界上首批两套百万千瓦超超临界空冷机组。
哈空调	华电宁夏灵武电厂	订单	据了解,在该项目尚未开工之前,哈空调已于去年<N>月与华电宁夏灵武电厂签下订单,将为灵武电厂生产世界上首批两套百万千瓦超超临界空冷机组。
华电宁夏灵武电厂	哈空调	订单	据了解,在该项目尚未开工之前,哈空调已于去年<N>月与华电宁夏灵武电厂签下订单,将为灵武电厂生产世界上首批两套百万千瓦超超临界空冷机组。
广发聚丰股票型证券投资基金	富国天益价值证券	unknown	年,八家基金、机构共增持<N>.<N>万股,增持最多的三家分别为:广发聚丰股票型证券投资基金、富国天益价值证券投资基金和南方成份精选股票型证券投资基金。
富国天益价值证券	广发聚丰股票型证券投资基金	unknown	年,八家基金、机构共增持<N>.<N>万股,增持最多的三家分别为:广发聚丰股票型证券投资基金、富国天益价值证券投资基金和南方成份精选股票型证券投资基金。
中国平安	平安人寿	拥有	而<N>日的媒体电话会议上,中国平安总经理张子欣在回应集团是否因平安人寿出资参与认购而向其注资时,表现出了动用平安人寿传统型寿险产品参与认购的倾向。
平安人寿	中国平安	被拥有	而<N>日的媒体电话会议上,中国平安总经理张子欣在回应集团是否因平安人寿出资参与认购而向其注资时,表现出了动用平安人寿传统型寿险产品参与认购的倾向。
中国太保	长江养老	拥有	交易完成后,中国太保将成为间接持有长江养老<N>%股份的控股股东。
长江养老	中国太保	被拥有	交易完成后,中国太保将成为间接持有长江养老<N>%股份的控股股东。
上海上实有限公司	上实医药	拥有	<N>年<N>月,通过国有股权无偿划转,上海上实有限公司将上海医药有限公司<N>%股份收入囊中;<N>年<N>月,上实医药董事长吕明方出任上海医药董事长。
上实医药	上海上实有限公司	被拥有	<N>年<N>月,通过国有股权无偿划转,上海上实有限公司将上海医药有限公司<N>%股份收入囊中;<N>年<N>月,上实医药董事长吕明方出任上海医药董事长。
中国恒天	凯马B	持股	至此,中国恒天持有*ST凯马B的股权份额达到<N>.<N>%。
凯马B	中国恒天	被持股	至此,中国恒天持有*ST凯马B的股权份额达到<N>.<N>%。
诺华公司	Kisqali	unknown	正如诺华公司首席执行官乔·希门尼斯最近在公司第三季度财报发布会中所说的那样,自从<N>月份获得批准以来,Kisqali已经成功地拿下了总处方量的<N>%。
Kisqali	诺华公司	unknown	正如诺华公司首席执行官乔·希门尼斯最近在公司第三季度财报发布会中所说的那样,自从<N>月份获得批准以来,Kisqali已经成功地拿下了总处方量的<N>%。
上海家化佰草集	丝芙兰	合作	举一个在这方面做得比较好的日化企业的例子,即上海家化佰草集与法国著名化妆品超市丝芙兰的合作。
丝芙兰	上海家化佰草集	合作	举一个在这方面做得比较好的日化企业的例子,即上海家化佰草集与法国著名化妆品超市丝芙兰的合作。
坚瑞消防	深圳沃特玛	增持	在<N>月<N>后,仅仅在正式宣布完成收购的第十天,坚瑞消防便宣布将对深圳沃特玛进行增资。
深圳沃特玛	坚瑞消防	被增持	在<N>月<N>后,仅仅在正式宣布完成收购的第十天,坚瑞消防便宣布将对深圳沃特玛进行增资。
平安	深发展	合作	平安早在<N>年底就已经与深发展进行过多次接触,业界认为在接手新桥股权的问题上,价格一直是双方的关注焦点。
深发展	平安	合作	平安早在<N>年底就已经与深发展进行过多次接触,业界认为在接手新桥股权的问题上,价格一直是双方的关注焦点。
上海航天工业总公司	上海仪表厂有限责任公司	unknown	控股股东上海航天工业总公司承诺,以现金全额认配股份<N>.<N>亿股,其他股东包括上海新光电讯厂、上海仪表厂有限责任公司均已书面承诺以现金全额认配应配股份。
上海仪表厂有限责任公司	上海航天工业总公司	unknown	控股股东上海航天工业总公司承诺,以现金全额认配股份<N>.<N>亿股,其他股东包括上海新光电讯厂、上海仪表厂有限责任公司均已书面承诺以现金全额认配应配股份。
易方达基金	南方基金	unknown	其中,易方达基金、南方基金是持有茅台数量最多的前三大基金公司。
南方基金	易方达基金	unknown	其中,易方达基金、南方基金是持有茅台数量最多的前三大基金公司。
<N>世纪报系	中科	合作	<N>世纪报系与中科合作设立的广东中科<N>世纪文化产业创业投资基金预计规模为<N>个亿,首期规模为<N>万元。
中科	<N>世纪报系	合作	<N>世纪报系与中科合作设立的广东中科<N>世纪文化产业创业投资基金预计规模为<N>个亿,首期规模为<N>万元。
山西证券	鞍钢	分析	记者连线:山西证券分析师刘俊清表示,这是鞍钢走出去的一部分,
鞍钢	山西证券	被分析	记者连线:山西证券分析师刘俊清表示,这是鞍钢走出去的一部分,
爵士乐团	新和平饭店	合作	素有和平饭店“活化石”之称的爵士乐团,仍在新和平饭店底楼的爵士酒吧驻场。
新和平饭店	爵士乐团	合作	素有和平饭店“活化石”之称的爵士乐团,仍在新和平饭店底楼的爵士酒吧驻场。
招商银行	香港金钟美国银行中心	unknown	招商银行于<N>月2<N>日在香港金钟美国银行中心宣布设立招商银行私人财富管理中心,即招商银行香港私人银行。
香港金钟美国银行中心	招商银行	unknown	招商银行于<N>月2<N>日在香港金钟美国银行中心宣布设立招商银行私人财富管理中心,即招商银行香港私人银行。
天宝股份	大连承运投资集团	被拥有	深交所最新披露信息显示,其日前向天宝股份控股股东大连承运投资集团下发监管函,原因在于后者此前进行了超比例减持。
大连承运投资集团	天宝股份	拥有	深交所最新披露信息显示,其日前向天宝股份控股股东大连承运投资集团下发监管函,原因在于后者此前进行了超比例减持。
深投控	深圳市建设投资控股公司	拥有	股改完成后,深投控通过深圳市建设投资控股公司和深圳市投资管理公司实际控制深物业<N>.<N>%的股权。
深圳市建设投资控股公司	深投控	被拥有	股改完成后,深投控通过深圳市建设投资控股公司和深圳市投资管理公司实际控制深物业<N>.<N>%的股权。
闽东电力	中广核能	合作	有关资料显示,闽东电力携手中广核能建设的抽水蓄能电站,
中广核能	闽东电力	合作	有关资料显示,闽东电力携手中广核能建设的抽水蓄能电站,
华泰证券	海通证券证券	订单	由于承销华泰证券,今年第一季度海通证券证券承销净收入同比增长<N>.<N>倍。
海通证券证券	华泰证券	订单	由于承销华泰证券,今年第一季度海通证券证券承销净收入同比增长<N>.<N>倍。
康恩贝	佐力药业	持股	康恩贝曾是其控股股东,持有佐力药业IPO前<N>%的股权,为第二大股东。
佐力药业	康恩贝	被持股	康恩贝曾是其控股股东,持有佐力药业IPO前<N>%的股权,为第二大股东。
诺西	摩托罗拉	合作	拉与华为之间的商业合同转移给诺西,使诺西能获得及使用华为的保密信息为摩托罗拉通过华为产品和技术在全球部署的网络提供服务,从而解决对摩托罗拉和诺西的指控。
摩托罗拉	诺西	合作	拉与华为之间的商业合同转移给诺西,使诺西能获得及使用华为的保密信息为摩托罗拉通过华为产品和技术在全球部署的网络提供服务,从而解决对摩托罗拉和诺西的指控。
华为	摩托罗拉	纠纷	拉与华为之间的商业合同转移给诺西,使诺西能获得及使用华为的保密信息为摩托罗拉通过华为产品和技术在全球部署的网络提供服务,从而解决对摩托罗拉和诺西的指控。
摩托罗拉	华为	纠纷	拉与华为之间的商业合同转移给诺西,使诺西能获得及使用华为的保密信息为摩托罗拉通过华为产品和技术在全球部署的网络提供服务,从而解决对摩托罗拉和诺西的指控。
鞍钢集团	本钢集团	合并	鞍钢集团与本钢集团合并论及多时,张晓刚昨天表示,两大集团一定会进行合并,并且相信这一时间不会太远,但他没有进一步透露具体情况。
本钢集团	鞍钢集团	合并	鞍钢集团与本钢集团合并论及多时,张晓刚昨天表示,两大集团一定会进行合并,并且相信这一时间不会太远,但他没有进一步透露具体情况。
广汽集团	骏威汽车	拥有	另一方面,根据广汽集团同日公布的私有化骏威汽车的时间表显示,骏威股份的最后交易日期为<N>月<N>日,并将在<N>月<N>日正式撤销其在联交所的上市地位。
骏威汽车	广汽集团	被拥有	另一方面,根据广汽集团同日公布的私有化骏威汽车的时间表显示,骏威股份的最后交易日期为<N>月<N>日,并将在<N>月<N>日正式撤销其在联交所的上市地位。
上海汽车乘用车公司	名爵	拥有	上汽集团执行副总裁、上海汽车乘用车公司总经理陈志鑫指出,“200<N>年,自主品牌轿车荣威及名爵累计销售<N>.<N>万辆,今年超过<N>万辆。
名爵	上海汽车乘用车公司	被拥有	上汽集团执行副总裁、上海汽车乘用车公司总经理陈志鑫指出,“200<N>年,自主品牌轿车荣威及名爵累计销售<N>.<N>万辆,今年超过<N>万辆。
中青宝	苏摩科技	unknown	科技各转让方应支付给中青宝补偿金额为<N>万元,而中青宝<N>年应支付的股权转让款为<N>万元,扣除之后,苏摩科技的各个转让方不仅不能收到转让款,
苏摩科技	中青宝	unknown	科技各转让方应支付给中青宝补偿金额为<N>万元,而中青宝<N>年应支付的股权转让款为<N>万元,扣除之后,苏摩科技的各个转让方不仅不能收到转让款,
富国	天博	拥有	前<N>名无限售股东中除重庆渝富外,其余全部为证券投资基金;其中,富国旗下天惠、天博两基金、金鹏三品种以及嘉实所属的策略增长和研究精选更是重仓持有。
天博	富国	被拥有	前<N>名无限售股东中除重庆渝富外,其余全部为证券投资基金;其中,富国旗下天惠、天博两基金、金鹏三品种以及嘉实所属的策略增长和研究精选更是重仓持有。
淡马锡	屈臣氏	交易	和黄报告表示,预计淡马锡与屈臣氏的交易于今年<N>月完成后,和黄将持有屈臣氏集团<N>.<N>%的控股性权益。
屈臣氏	淡马锡	交易	和黄报告表示,预计淡马锡与屈臣氏的交易于今年<N>月完成后,和黄将持有屈臣氏集团<N>.<N>%的控股性权益。
湖南奥特莱斯	天津奥特莱斯	unknown	友阿股份昨天召开的临时股东大会通过了《关于投资天津滨海新区“奥特莱斯”项目的议案》,两个月之内,公司相继投入了湖南奥特莱斯和天津奥特莱斯两个项目,
天津奥特莱斯	湖南奥特莱斯	unknown	友阿股份昨天召开的临时股东大会通过了《关于投资天津滨海新区“奥特莱斯”项目的议案》,两个月之内,公司相继投入了湖南奥特莱斯和天津奥特莱斯两个项目,
中国平安	平安银行	unknown	中国平安副董事长孙建一、平安银行董事会秘书周强对网友提出的<N>个提问做出了详细回答。
平安银行	中国平安	unknown	中国平安副董事长孙建一、平安银行董事会秘书周强对网友提出的<N>个提问做出了详细回答。
海尔集团	青岛海尔	帮助	并且这期间海尔集团的支持也是不遗余力,比如<N>年<N>月,青岛海尔完成受让海尔电器<N>.<N>%股份的过户手续,实现了对海尔电器的绝对控股。
青岛海尔	海尔集团	被帮助	并且这期间海尔集团的支持也是不遗余力,比如<N>年<N>月,青岛海尔完成受让海尔电器<N>.<N>%股份的过户手续,实现了对海尔电器的绝对控股。
必和必拓	力拓	收购	<N>年<N>月<N>日,必和必拓向力拓股东提出正式换股收购要约,将换股比例调整为<N>.<N>比<N>。
力拓	必和必拓	被收购	<N>年<N>月<N>日,必和必拓向力拓股东提出正式换股收购要约,将换股比例调整为<N>.<N>比<N>。
美的集团	库卡集团	签约	公告称,美的集团与库卡集团已签署《投资协议》,
库卡集团	美的集团	签约	公告称,美的集团与库卡集团已签署《投资协议》,
广西火电	国投北部湾发电有限公司	unknown	此外,受经济增长及西南地区持续干旱影响,广西火电出力大幅度增长,因去年同期受金融危机影响基数较低,国投北部湾发电有限公司本期电量同比增幅较大。
国投北部湾发电有限公司	广西火电	unknown	此外,受经济增长及西南地区持续干旱影响,广西火电出力大幅度增长,因去年同期受金融危机影响基数较低,国投北部湾发电有限公司本期电量同比增幅较大。
弘毅投资	中联重科	合作	“天赐良缘”,联想控股的弘毅投资在<N>年开始与中联重科“联姻”,并在中联重科改制重组进程中起到了非同一般的作用。
中联重科	弘毅投资	合作	“天赐良缘”,联想控股的弘毅投资在<N>年开始与中联重科“联姻”,并在中联重科改制重组进程中起到了非同一般的作用。
联想控股	弘毅投资	拥有	“天赐良缘”,联想控股的弘毅投资在<N>年开始与中联重科“联姻”,并在中联重科改制重组进程中起到了非同一般的作用。
弘毅投资	联想控股	被拥有	“天赐良缘”,联想控股的弘毅投资在<N>年开始与中联重科“联姻”,并在中联重科改制重组进程中起到了非同一般的作用。
摩根大通	工行	分析	摩根大通预估,工行此次的收购价为每股2<N>.<N>港元,
工行	摩根大通	被分析	摩根大通预估,工行此次的收购价为每股2<N>.<N>港元,
新华都	百威英博	unknown	<N>月<N>日中午<N>时,经第一轮谈判确定新华都为买主后,唐骏邀请百威英博首席谈判官一行到位于上海环球金融中心<N>层新华都集团办公室,
百威英博	新华都	unknown	<N>月<N>日中午<N>时,经第一轮谈判确定新华都为买主后,唐骏邀请百威英博首席谈判官一行到位于上海环球金融中心<N>层新华都集团办公室,
兵装集团	中国长安	转让	公司今日发布公告称,控股股东兵装集团拟将所持公司股份转让给中国长安,占公司总股本的<N>.<N>%;
中国长安	兵装集团	被转让	公司今日发布公告称,控股股东兵装集团拟将所持公司股份转让给中国长安,占公司总股本的<N>.<N>%;
瑞银证券	俏江南	unknown	<N>年<N>月,瑞银证券正式向证监会提交了上市申请,但时至今日A股仍然没有对俏江南敞开大门。
俏江南	瑞银证券	unknown	<N>年<N>月,瑞银证券正式向证监会提交了上市申请,但时至今日A股仍然没有对俏江南敞开大门。
青岛啤酒公司	青岛啤酒集团有限公司	被持股	青岛啤酒公司的股权结构中,朝日啤酒公司仅持有青岛啤酒1<N>.<N>%的股份,而不是外界传言的2<N>.<N>%,青岛啤酒公司的第一大股东仍是青岛啤酒集团有限公司,占<N>
青岛啤酒集团有限公司	青岛啤酒公司	持股	青岛啤酒公司的股权结构中,朝日啤酒公司仅持有青岛啤酒1<N>.<N>%的股份,而不是外界传言的2<N>.<N>%,青岛啤酒公司的第一大股东仍是青岛啤酒集团有限公司,占<N>
中海油	中国石油	unknown	上市子公司并不代表中海油国有控股母公司的所有产出,但仍是中国石油业当下处境的较好写照。
中国石油	中海油	unknown	上市子公司并不代表中海油国有控股母公司的所有产出,但仍是中国石油业当下处境的较好写照。
深业物流集团	深业物流	自己	旗下的深业物流集团正全面向现代高端物流企业转型,持续对存量物业进行升级经营,正在罗湖区笋岗宝安北路核心位置打造全球物流总部基地——深业物流中心项目,
深业物流	深业物流集团	自己	旗下的深业物流集团正全面向现代高端物流企业转型,持续对存量物业进行升级经营,正在罗湖区笋岗宝安北路核心位置打造全球物流总部基地——深业物流中心项目,
华力创通	华测检测	unknown	华力创通和华测检测上半年业绩同比增长
华测检测	华力创通	unknown	华力创通和华测检测上半年业绩同比增长
国航	南航	unknown	<N>年国航赢利<N>亿元,南航赢利1<N>亿元,而东航赢利只有<N>.<N>亿元。
南航	国航	unknown	<N>年国航赢利<N>亿元,南航赢利1<N>亿元,而东航赢利只有<N>.<N>亿元。
工商银行	工行	自己	和讯网:工商银行在<N>“和讯财经风云榜”评比中获得"最佳投资者关系奖",您作为工行投资者关系工作的主要负责人,
工行	工商银行	自己	和讯网:工商银行在<N>“和讯财经风云榜”评比中获得"最佳投资者关系奖",您作为工行投资者关系工作的主要负责人,
高盛子公司	深南电	签约	虽然时间已经过去了将近<N>个月,但是曾在去年与高盛子公司“对赌”油价的深南电仍未能完全摆脱这一事件的影响。
深南电	高盛子公司	签约	虽然时间已经过去了将近<N>个月,但是曾在去年与高盛子公司“对赌”油价的深南电仍未能完全摆脱这一事件的影响。
高盛子公司	深南电	竞争	虽然时间已经过去了将近<N>个月,但是曾在去年与高盛子公司“对赌”油价的深南电仍未能完全摆脱这一事件的影响。
深南电	高盛子公司	竞争	虽然时间已经过去了将近<N>个月,但是曾在去年与高盛子公司“对赌”油价的深南电仍未能完全摆脱这一事件的影响。
平安证券	平安银行	unknown	其中,平安证券现任总经理杨志群、副总经理郭世邦,均将回归平安银行,担任常务副行长、董事长助理职务。
平安银行	平安证券	unknown	其中,平安证券现任总经理杨志群、副总经理郭世邦,均将回归平安银行,担任常务副行长、董事长助理职务。
中海油	加拿大赫斯基能源公司	合作	近年来,中海油在南海深海海域最重要的收获是李嘉诚控股的加拿大赫斯基能源公司发现的南海东部的荔湾<N>-<N>深水气田以及附近的流花<N>-<N>气田。
加拿大赫斯基能源公司	中海油	合作	近年来,中海油在南海深海海域最重要的收获是李嘉诚控股的加拿大赫斯基能源公司发现的南海东部的荔湾<N>-<N>深水气田以及附近的流花<N>-<N>气田。
宝钢股份	武钢股份	重组	宝钢股份为本次合并的合并方暨存续方,武钢股份为本次合并的被合并方暨非存续方;
武钢股份	宝钢股份	重组	宝钢股份为本次合并的合并方暨存续方,武钢股份为本次合并的被合并方暨非存续方;
宝钢股份	武钢股份	合并	宝钢股份为本次合并的合并方暨存续方,武钢股份为本次合并的被合并方暨非存续方;
武钢股份	宝钢股份	合并	宝钢股份为本次合并的合并方暨存续方,武钢股份为本次合并的被合并方暨非存续方;
山西证券	汾酒集团	分析	山西证券白酒行业研究员张辉分析称,过去几年,汾酒集团的发展策略存在诸多值得商榷的地方。
汾酒集团	山西证券	被分析	山西证券白酒行业研究员张辉分析称,过去几年,汾酒集团的发展策略存在诸多值得商榷的地方。
潍柴动力	凯马	收购	张欣认为,如果潍柴动力在收购凯马进入轻型卡车行业后,
凯马	潍柴动力	被收购	张欣认为,如果潍柴动力在收购凯马进入轻型卡车行业后,
唯品会	唯品会商城	拥有	据悉,作为唯品会倾力打造的一站式金融服务平台,唯品金融孵化于唯品会商城,服务于唯品会商城,
唯品会商城	唯品会	被拥有	据悉,作为唯品会倾力打造的一站式金融服务平台,唯品金融孵化于唯品会商城,服务于唯品会商城,
唯品会	唯品会商城	成立	据悉,作为唯品会倾力打造的一站式金融服务平台,唯品金融孵化于唯品会商城,服务于唯品会商城,
唯品会商城	唯品会	被成立	据悉,作为唯品会倾力打造的一站式金融服务平台,唯品金融孵化于唯品会商城,服务于唯品会商城,
中信国安	新天	拥有	<N>年<N>月,中信国安集团获新疆兵团国资委无偿转让新天集团<N>%股权,成为ST新天的实际控制人。
新天	中信国安	被拥有	<N>年<N>月,中信国安集团获新疆兵团国资委无偿转让新天集团<N>%股权,成为ST新天的实际控制人。
宝钢集团	阿奎拉公司	拥有	收购完成后,宝钢集团将向阿奎拉公司委派一名董事。
阿奎拉公司	宝钢集团	被拥有	收购完成后,宝钢集团将向阿奎拉公司委派一名董事。
海王英特龙	GSK	签约	由于海王英特龙与GSK已达成JV执行合同,
GSK	海王英特龙	签约	由于海王英特龙与GSK已达成JV执行合同,
安弗施	波尔威	竞争	公司在该领域中的主要客户为安德鲁、安弗施和波尔威,这三家企业均属于无线通讯天线中的高端产品制造商,
波尔威	安弗施	竞争	公司在该领域中的主要客户为安德鲁、安弗施和波尔威,这三家企业均属于无线通讯天线中的高端产品制造商,
科融环境	天源迪科	unknown	创业板指数样本股调入样本包括,欧比特、科融环境、天源迪科、蒙草抗旱。
天源迪科	科融环境	unknown	创业板指数样本股调入样本包括,欧比特、科融环境、天源迪科、蒙草抗旱。
深康佳	秋林	减持	深康佳:退出SST秋林获利<N>万元
秋林	深康佳	被减持	深康佳:退出SST秋林获利<N>万元
壳牌公司	澳大利亚箭牌公司	收购	联合壳牌公司成功收购澳大利亚箭牌公司股权,进入海外煤层气勘探开发领域。
澳大利亚箭牌公司	壳牌公司	被收购	联合壳牌公司成功收购澳大利亚箭牌公司股权,进入海外煤层气勘探开发领域。
冀东水泥	秦岭水泥	收购	我们判断,冀东水泥看中的或许是秦岭水泥的资源和市场,这一收购将有助于其区域市场领先战略的实现。
秦岭水泥	冀东水泥	被收购	我们判断,冀东水泥看中的或许是秦岭水泥的资源和市场,这一收购将有助于其区域市场领先战略的实现。
福州易联众信息技术有限公司	农行泉州分行	签约	易联众今天披露,公司全资子公司福州易联众信息技术有限公司与农行泉州分行及中行漳州分行分别签订了购销合同,
农行泉州分行	福州易联众信息技术有限公司	签约	易联众今天披露,公司全资子公司福州易联众信息技术有限公司与农行泉州分行及中行漳州分行分别签订了购销合同,
中金黄金	辰州矿业	unknown	中金黄金、辰州矿业、恒邦股份等黄金股涨幅也达到<N>%,市场对于国际金价再度上涨的预期较大。
辰州矿业	中金黄金	unknown	中金黄金、辰州矿业、恒邦股份等黄金股涨幅也达到<N>%,市场对于国际金价再度上涨的预期较大。
汇金公司	光大集团	unknown	汇金公司<N>年向光大银行注资<N>亿元,并成为光大银行的第一大股东,持股比例高达<N>.<N>%,而光大集团与旗下光大控股共持有光大银行的股份只有<N>.
光大集团	汇金公司	unknown	汇金公司<N>年向光大银行注资<N>亿元,并成为光大银行的第一大股东,持股比例高达<N>.<N>%,而光大集团与旗下光大控股共持有光大银行的股份只有<N>.
格力电器	珠海银隆	拟收购	虽然格力电器收购珠海银隆失败,但董小姐还是没有放弃对新能源汽车领域的进入,努力推动“造车梦”的实现。
珠海银隆	格力电器	被拟收购	虽然格力电器收购珠海银隆失败,但董小姐还是没有放弃对新能源汽车领域的进入,努力推动“造车梦”的实现。
格力电器	珠海银隆	unknown	虽然格力电器收购珠海银隆失败,但董小姐还是没有放弃对新能源汽车领域的进入,努力推动“造车梦”的实现。
珠海银隆	格力电器	unknown	虽然格力电器收购珠海银隆失败,但董小姐还是没有放弃对新能源汽车领域的进入,努力推动“造车梦”的实现。
深圳市聚友网络投资有限公司	成都聚友网络股份有限公司	持股	提出本次议案的是深圳市聚友网络投资有限公司,其为成都聚友网络股份有限公司股东,持有公司股票<N>,<N>,<N>股,占公司股本总额的<N>.<N>%。
成都聚友网络股份有限公司	深圳市聚友网络投资有限公司	被持股	提出本次议案的是深圳市聚友网络投资有限公司,其为成都聚友网络股份有限公司股东,持有公司股票<N>,<N>,<N>股,占公司股本总额的<N>.<N>%。
TCL集团	TCL多媒体	拥有	,法国南特商业法庭<N>月<N>日就TTE欧洲重组诉讼案进行了初审,要求TCL集团、TCL多媒体及其<N>家全资子公司向TTE欧洲的法定清盘人赔偿2<N><N>万欧元,
TCL多媒体	TCL集团	被拥有	,法国南特商业法庭<N>月<N>日就TTE欧洲重组诉讼案进行了初审,要求TCL集团、TCL多媒体及其<N>家全资子公司向TTE欧洲的法定清盘人赔偿2<N><N>万欧元,
湖北东盛房地产有限公司	东盛	自己	董事长谢小青的推波助澜下无奈破产,二人又如何通过民间借贷的形式,以<N>万元的低价“骗取”了当时价值<N>亿的湖北东盛房地产有限公司(以下简称为东盛)。
东盛	湖北东盛房地产有限公司	自己	董事长谢小青的推波助澜下无奈破产,二人又如何通过民间借贷的形式,以<N>万元的低价“骗取”了当时价值<N>亿的湖北东盛房地产有限公司(以下简称为东盛)。
新奥能源	中石化	商讨	新奥能源首席财务官郑则锷在<N>日下午的电话会议上表示,数月前就与中石化沟通此次收购,
中石化	新奥能源	商讨	新奥能源首席财务官郑则锷在<N>日下午的电话会议上表示,数月前就与中石化沟通此次收购,
新奥能源	中石化	合作	新奥能源首席财务官郑则锷在<N>日下午的电话会议上表示,数月前就与中石化沟通此次收购,
中石化	新奥能源	合作	新奥能源首席财务官郑则锷在<N>日下午的电话会议上表示,数月前就与中石化沟通此次收购,
中国工商银行	瑞银证券有限责任公司证券	unknown	蒲延杰,博士研究生,<N>年证券投资管理从业年限,曾任职于中国工商银行总行资产管理部固定收益投资处,瑞银证券有限责任公司证券研究部。
瑞银证券有限责任公司证券	中国工商银行	unknown	蒲延杰,博士研究生,<N>年证券投资管理从业年限,曾任职于中国工商银行总行资产管理部固定收益投资处,瑞银证券有限责任公司证券研究部。
中石油	中石化	竞争	一旦新机制出台,对中石油、中石化,以及民营炼油企业来说都将是利好。
中石化	中石油	竞争	一旦新机制出台,对中石油、中石化,以及民营炼油企业来说都将是利好。
南方	南管燃气	拥有	ST南方报表显示,截至<N>年<N>月<N>日,南管燃气资产总额约为<N>.2<N>亿元,资产净额约为<N>万元。
南管燃气	南方	被拥有	ST南方报表显示,截至<N>年<N>月<N>日,南管燃气资产总额约为<N>.2<N>亿元,资产净额约为<N>万元。
证金公司	招商银行	持股	三季度末,证金公司持有招商银行<N>.<N>亿股,相比半年报减持<N>万股;
招商银行	证金公司	被持股	三季度末,证金公司持有招商银行<N>.<N>亿股,相比半年报减持<N>万股;
证金公司	招商银行	减持	三季度末,证金公司持有招商银行<N>.<N>亿股,相比半年报减持<N>万股;
招商银行	证金公司	被减持	三季度末,证金公司持有招商银行<N>.<N>亿股,相比半年报减持<N>万股;
广船国际	黄埔文冲	增持	<N>年<N>月<N>日广船国际发布重组预案,拟分别向中船集团和扬州科进购买资产,其中以发行股份及支付现金方式购买中船集团持有的黄埔文冲<N>%股权,
黄埔文冲	广船国际	被增持	<N>年<N>月<N>日广船国际发布重组预案,拟分别向中船集团和扬州科进购买资产,其中以发行股份及支付现金方式购买中船集团持有的黄埔文冲<N>%股权,
五矿资源	Equinox	收购	五矿资源有意斥资<N>亿加元收购Equinox余下权益
Equinox	五矿资源	被收购	五矿资源有意斥资<N>亿加元收购Equinox余下权益
华韩	东方证券	unknown	公告显示,<N>年<N>月<N>日,华韩整形发布的《股票发行情况报告书》中未披露东方证券认购的股票为做市库存股。
东方证券	华韩	unknown	公告显示,<N>年<N>月<N>日,华韩整形发布的《股票发行情况报告书》中未披露东方证券认购的股票为做市库存股。
锡业股份	云南锡业集团有限责任公司	被拥有	锡业股份<N><N>月<N>日公告,公司于<N><N>月<N>日接到控股股东云南锡业集团有限责任公司的一致行动人云南锡业集团有限责任公司《告知函》,
云南锡业集团有限责任公司	锡业股份	拥有	锡业股份<N><N>月<N>日公告,公司于<N><N>月<N>日接到控股股东云南锡业集团有限责任公司的一致行动人云南锡业集团有限责任公司《告知函》,
美赞臣	贝因美	竞争	<N>年中国婴幼儿奶粉市场份额的排名中,前三名依次是美赞臣、贝因美和达能,雅士利列第七。
贝因美	美赞臣	竞争	<N>年中国婴幼儿奶粉市场份额的排名中,前三名依次是美赞臣、贝因美和达能,雅士利列第七。
卡夫	吉百利	重组	去年<N>月,卡夫并购吉百利后拥有约<N>亿美元营收,成为全球最大的休闲食品、糖果公司,占近<N>%市场份额。
吉百利	卡夫	重组	去年<N>月,卡夫并购吉百利后拥有约<N>亿美元营收,成为全球最大的休闲食品、糖果公司,占近<N>%市场份额。
卡夫	吉百利	合并	去年<N>月,卡夫并购吉百利后拥有约<N>亿美元营收,成为全球最大的休闲食品、糖果公司,占近<N>%市场份额。
吉百利	卡夫	合并	去年<N>月,卡夫并购吉百利后拥有约<N>亿美元营收,成为全球最大的休闲食品、糖果公司,占近<N>%市场份额。
北生	工商银行北海分行	欠款	而根据*ST北生已公开的债务,欠债包括广厦建设集团的<N>.<N>万元,以及工商银行北海分行等<N>家银行<N>.<N>亿元贷款。
工商银行北海分行	北生	被欠款	而根据*ST北生已公开的债务,欠债包括广厦建设集团的<N>.<N>万元,以及工商银行北海分行等<N>家银行<N>.<N>亿元贷款。
士兰微电子	杭州士兰集成电路有限公司	拥有	行的士兰微电子,通过芯片设计、工艺开发等多个技术平台的互动,已经在公司的控股子公司杭州士兰集成电路有限公司的芯片生产线上完成了高压集成电路、封装的基础。
杭州士兰集成电路有限公司	士兰微电子	被拥有	行的士兰微电子,通过芯片设计、工艺开发等多个技术平台的互动,已经在公司的控股子公司杭州士兰集成电路有限公司的芯片生产线上完成了高压集成电路、封装的基础。
金型重工	广东圣都模具股份有限公司	unknown	其中,金型重工及广东圣都模具股份有限公司在市场知名度最高。
广东圣都模具股份有限公司	金型重工	unknown	其中,金型重工及广东圣都模具股份有限公司在市场知名度最高。
中国农业银行	国脉科技	unknown	终用户都是电信设备运营商,这也是国脉科技传统服务对象,不过公司昨日披露的和中国农业银行签订的<N>万元设备供货与技术服务合同,对国脉科技有着新的意义,
国脉科技	中国农业银行	unknown	终用户都是电信设备运营商,这也是国脉科技传统服务对象,不过公司昨日披露的和中国农业银行签订的<N>万元设备供货与技术服务合同,对国脉科技有着新的意义,
中国农业银行	国脉科技	合作	终用户都是电信设备运营商,这也是国脉科技传统服务对象,不过公司昨日披露的和中国农业银行签订的<N>万元设备供货与技术服务合同,对国脉科技有着新的意义,
国脉科技	中国农业银行	合作	终用户都是电信设备运营商,这也是国脉科技传统服务对象,不过公司昨日披露的和中国农业银行签订的<N>万元设备供货与技术服务合同,对国脉科技有着新的意义,
金川集团股份有限公司	金川集团	自己	昨日,环保部网站消息称,根据金川集团股份有限公司(以下简称金川集团)申请,环保部组织开展了对该公司上市环保核查。
金川集团	金川集团股份有限公司	自己	昨日,环保部网站消息称,根据金川集团股份有限公司(以下简称金川集团)申请,环保部组织开展了对该公司上市环保核查。
海螺水泥	冀东水泥	持股	海螺水泥持有冀东水泥的股份数量达到<N>.<N>亿股,占总股本的<N>.<N>%。
冀东水泥	海螺水泥	被持股	海螺水泥持有冀东水泥的股份数量达到<N>.<N>亿股,占总股本的<N>.<N>%。
新湖创业	新湖集团	被转让	根据新湖集团和新湖创业<N>年<N>月签订的关于青海碱业有限公司转让框架协议,新湖集团将青海碱业增资扩股<N>%的权利分步转让给新湖创业,
新湖集团	新湖创业	转让	根据新湖集团和新湖创业<N>年<N>月签订的关于青海碱业有限公司转让框架协议,新湖集团将青海碱业增资扩股<N>%的权利分步转让给新湖创业,
金龙鱼北方	金龙鱼	被拥有	记者:金龙鱼北方供品部副经理王洪伟表示,金龙鱼品牌去年<N>月份曾经有过价格上调,
金龙鱼	金龙鱼北方	拥有	记者:金龙鱼北方供品部副经理王洪伟表示,金龙鱼品牌去年<N>月份曾经有过价格上调,
招商证券	万科	分析	招商证券赵可近日也撰文指出,股权结构的稳定性是影响万科A短期股价的最核心因素。
万科	招商证券	被分析	招商证券赵可近日也撰文指出,股权结构的稳定性是影响万科A短期股价的最核心因素。
东航	国航	unknown	值得注意的是,中航信目前的股东构成中,南航、东航、国航等国内航空公司不仅持有<N>.<N>%的权益,
国航	东航	unknown	值得注意的是,中航信目前的股东构成中,南航、东航、国航等国内航空公司不仅持有<N>.<N>%的权益,
惠氏	美赞臣	unknown	昨天,雅培、惠氏、美赞臣三大洋品牌一段奶粉被指违规添加香兰素,对此,这些品牌昨天迅速否认,并纷纷质疑检测流程。
美赞臣	惠氏	unknown	昨天,雅培、惠氏、美赞臣三大洋品牌一段奶粉被指违规添加香兰素,对此,这些品牌昨天迅速否认,并纷纷质疑检测流程。
海大集团	海大投资	unknown	号将<N>.<N>元/股作为海大集团的补仓线,当质押股票每股的交易日收盘价低于补仓线时,海大投资承诺在两个工作日之内向信托专户中支付补仓资金或追加质押股票,
海大投资	海大集团	unknown	号将<N>.<N>元/股作为海大集团的补仓线,当质押股票每股的交易日收盘价低于补仓线时,海大投资承诺在两个工作日之内向信托专户中支付补仓资金或追加质押股票,
京东	沃尔玛	unknown	库存互通,主要是将京东与沃尔玛的线上线下库存信息共享,商品存量打通。
沃尔玛	京东	unknown	库存互通,主要是将京东与沃尔玛的线上线下库存信息共享,商品存量打通。
万达酒店及度假村	武汉万达瑞华酒店	拥有	顶级奢华品牌首次面世 作为万达酒店及度假村第一家开业的顶级奢华品牌酒店,武汉万达瑞华酒店意义非凡,
武汉万达瑞华酒店	万达酒店及度假村	被拥有	顶级奢华品牌首次面世 作为万达酒店及度假村第一家开业的顶级奢华品牌酒店,武汉万达瑞华酒店意义非凡,
锤子科技	福中集团	unknown	在签约仪式上,成都成华区聘任了锤子科技创始人罗永浩、福中集团董事长杨宗义等<N>位知名企业或机构负责人为“成华招商大使”,
福中集团	锤子科技	unknown	在签约仪式上,成都成华区聘任了锤子科技创始人罗永浩、福中集团董事长杨宗义等<N>位知名企业或机构负责人为“成华招商大使”,
爱建股份	上海国际信托投资公司	unknown	不过去年<N>月,在相关人员“缺位”逾一年后,爱建股份将曾任银监会监管三部主任徐风和曾任上海国际信托投资公司投行部副总经理的马金分别增补进入公司董、监事会。
上海国际信托投资公司	爱建股份	unknown	不过去年<N>月,在相关人员“缺位”逾一年后,爱建股份将曾任银监会监管三部主任徐风和曾任上海国际信托投资公司投行部副总经理的马金分别增补进入公司董、监事会。
西藏发展	光大金联	被持股	新年第一个交易日,西藏发展即披露股东减持公告,公司大股东光大金联通过大宗交易渠道减持<N>万股。
光大金联	西藏发展	持股	新年第一个交易日,西藏发展即披露股东减持公告,公司大股东光大金联通过大宗交易渠道减持<N>万股。
宝能	恒大	unknown	身处多事之秋的万科于昨日举行中期业绩发布会,这是继<N>月公司股东大会之后,经历了复牌、管理层举报宝能、恒大入局等一系列激变之后,
恒大	宝能	unknown	身处多事之秋的万科于昨日举行中期业绩发布会,这是继<N>月公司股东大会之后,经历了复牌、管理层举报宝能、恒大入局等一系列激变之后,
上海圣德曼铸造有限公司	上海幸福摩托	unknown	公司近期收购上海圣德曼铸造有限公司<N>%股权、上海幸福摩托<N>%股权和两宗土地和房产,收购价格相当于净资产,将小幅增厚业绩。
上海幸福摩托	上海圣德曼铸造有限公司	unknown	公司近期收购上海圣德曼铸造有限公司<N>%股权、上海幸福摩托<N>%股权和两宗土地和房产,收购价格相当于净资产,将小幅增厚业绩。
工行	建行	竞争	另外<N>家国有商业银行——工行、建行在A股上市时,资本市场正处牛市,投资者普遍期待大盘银行股能够成为市场的“定海神针”。
建行	工行	竞争	另外<N>家国有商业银行——工行、建行在A股上市时,资本市场正处牛市,投资者普遍期待大盘银行股能够成为市场的“定海神针”。
紫金矿业	域佳集团	拥有	紫金矿业表示,域佳集团将向金盏时代退还相关已收取费用,而终止原定交易符合公司及股东整体利益,且不会对公司现有业务及财务状况构成重大不利影响。
域佳集团	紫金矿业	被拥有	紫金矿业表示,域佳集团将向金盏时代退还相关已收取费用,而终止原定交易符合公司及股东整体利益,且不会对公司现有业务及财务状况构成重大不利影响。
美国银行	建行	增持	美国银行按照上限比例增持建行股份至<N>.<N>%的交易也完成过户,其增持股份购自汇金公司。
建行	美国银行	被增持	美国银行按照上限比例增持建行股份至<N>.<N>%的交易也完成过户,其增持股份购自汇金公司。
启德教育集团	京东商城	合作	自<N>月开始,启德教育集团的核心产品已在京东商城全面上线。
京东商城	启德教育集团	合作	自<N>月开始,启德教育集团的核心产品已在京东商城全面上线。
启德教育集团	京东商城	交易	自<N>月开始,启德教育集团的核心产品已在京东商城全面上线。
京东商城	启德教育集团	交易	自<N>月开始,启德教育集团的核心产品已在京东商城全面上线。
中石油国际事业公司	中石油股份	被拥有	这起收购的主角之一中石油国际事业公司系中石油股份旗下的全资子公司。
中石油股份	中石油国际事业公司	拥有	这起收购的主角之一中石油国际事业公司系中石油股份旗下的全资子公司。
恒大地产集团	恒大	自己	恒大地产集团<N>月份销售面积居全国第一,单月销售破百亿元,创恒大有史以来单月销售最高纪录,赚得盆满钵满。
恒大	恒大地产集团	自己	恒大地产集团<N>月份销售面积居全国第一,单月销售破百亿元,创恒大有史以来单月销售最高纪录,赚得盆满钵满。
美泰公司	美泰	自己	国企业使用的铅标准含量不符合美国要求的仅占<N>%,美泰公司逃避责任、推卸责任的表现显然是不利于企业长远发展的,迫于各种压力,美泰在第三次宣布召回的次日,
美泰	美泰公司	自己	国企业使用的铅标准含量不符合美国要求的仅占<N>%,美泰公司逃避责任、推卸责任的表现显然是不利于企业长远发展的,迫于各种压力,美泰在第三次宣布召回的次日,
中铝矿业国际	五矿资源	unknown	外媒援引知情人士的话说,考虑竞标Las Bambas铜矿的中国企业包括中铝矿业国际、五矿资源和中信资源。
五矿资源	中铝矿业国际	unknown	外媒援引知情人士的话说,考虑竞标Las Bambas铜矿的中国企业包括中铝矿业国际、五矿资源和中信资源。
联通	联想	合作	“与联通的合作,是联想落实移动互联战略迈出的实实在在的一步”。
联想	联通	合作	“与联通的合作,是联想落实移动互联战略迈出的实实在在的一步”。
三峡总公司	金风科技	持股	基于上述重组及股权转让,目前三峡总公司合计持有风能公司<N>.<N>%的股权,但金风科技强调称,
金风科技	三峡总公司	被持股	基于上述重组及股权转让,目前三峡总公司合计持有风能公司<N>.<N>%的股权,但金风科技强调称,
国寿	建设银行	增持	近日,国寿大手笔从美国银行接盘建设银行<N>.<N>亿H股股份,也受到了关注。
建设银行	国寿	被增持	近日,国寿大手笔从美国银行接盘建设银行<N>.<N>亿H股股份,也受到了关注。
建行	银信	unknown	新华社北京<N>月<N>日专电中国建设银行有关负责人<N>日在<N>年年中业绩发布会上,针对建行当前融资平台贷款、银信合作、银行业收费等四大热点进行分析,
银信	建行	unknown	新华社北京<N>月<N>日专电中国建设银行有关负责人<N>日在<N>年年中业绩发布会上,针对建行当前融资平台贷款、银信合作、银行业收费等四大热点进行分析,
华润集团	华润励致	拥有	这标志着华润集团打造华润励致为燃气整合平台的战略举措成行。
华润励致	华润集团	被拥有	这标志着华润集团打造华润励致为燃气整合平台的战略举措成行。
鼎立股份	江苏清拖农业装备有限公司	收购	今年<N>月,鼎立股份收购了江苏清拖农业装备有限公司<N>%的股权,主营业务现拓展为房地产开发、农业机械和稀土。
江苏清拖农业装备有限公司	鼎立股份	被收购	今年<N>月,鼎立股份收购了江苏清拖农业装备有限公司<N>%的股权,主营业务现拓展为房地产开发、农业机械和稀土。
中金公司	东航	分析	中金公司研究员陶薇表示,“在现金注资与并购预期支持下,东航目前估值存在一定溢价。
东航	中金公司	被分析	中金公司研究员陶薇表示,“在现金注资与并购预期支持下,东航目前估值存在一定溢价。
华东	华讯网络	持股	公告显示,本次重组华东电脑拟以非公开发行A股股票作为对价收购大股东华东计算技术研究所和自然人宋世民、李仲及谢瀚海持有的华讯网络<N>%股权。
华讯网络	华东	被持股	公告显示,本次重组华东电脑拟以非公开发行A股股票作为对价收购大股东华东计算技术研究所和自然人宋世民、李仲及谢瀚海持有的华讯网络<N>%股权。
金威啤酒	青岛啤酒	合作	从<N>年开始,与金威啤酒保持这样“暧昧”关系的企业有:<N>年的青岛啤酒、<N>年的燕京啤酒。
青岛啤酒	金威啤酒	合作	从<N>年开始,与金威啤酒保持这样“暧昧”关系的企业有:<N>年的青岛啤酒、<N>年的燕京啤酒。
广西有色金属集团	华锡集团	unknown	“截至目前,借壳事宜主要由控股股东广西有色金属集团层面在操作,华锡集团企业本身还没有深入参与其中,其他的则无可奉告”。
华锡集团	广西有色金属集团	unknown	“截至目前,借壳事宜主要由控股股东广西有色金属集团层面在操作,华锡集团企业本身还没有深入参与其中,其他的则无可奉告”。
东航	阿里巴巴	合作	东航正式结盟阿里巴巴声言要打破携程网上订票垄断
阿里巴巴	东航	合作	东航正式结盟阿里巴巴声言要打破携程网上订票垄断
武汉新华罗夫特大饭店	上海浦发武汉分行	unknown	兰世立介绍,<N>年<N>月,其第一次在武汉新华罗夫特大饭店见到谢小青,当时在场的人除了谢小青还有袁善腊、上海浦发武汉分行行长马德龙等人,
上海浦发武汉分行	武汉新华罗夫特大饭店	unknown	兰世立介绍,<N>年<N>月,其第一次在武汉新华罗夫特大饭店见到谢小青,当时在场的人除了谢小青还有袁善腊、上海浦发武汉分行行长马德龙等人,
横店东磁	德国Schmid集团	签约	另外,<N>月<N>日,横店东磁在北京与德国Schmid集团达成战略性合作伙伴协议书,约定双方在光伏产业寻求产业创新和战略合作。
德国Schmid集团	横店东磁	签约	另外,<N>月<N>日,横店东磁在北京与德国Schmid集团达成战略性合作伙伴协议书,约定双方在光伏产业寻求产业创新和战略合作。
横店东磁	德国Schmid集团	合作	另外,<N>月<N>日,横店东磁在北京与德国Schmid集团达成战略性合作伙伴协议书,约定双方在光伏产业寻求产业创新和战略合作。
德国Schmid集团	横店东磁	合作	另外,<N>月<N>日,横店东磁在北京与德国Schmid集团达成战略性合作伙伴协议书,约定双方在光伏产业寻求产业创新和战略合作。
民生银行	美国联合银行	增持	在200<N>年,民生银行先后投入<N>.<N>亿收购美国联合银行控股公司<N>.<N>%的股权,
美国联合银行	民生银行	被增持	在200<N>年,民生银行先后投入<N>.<N>亿收购美国联合银行控股公司<N>.<N>%的股权,
东方海外	东方	自己	东方海外于年初以<N>亿美元出售内地房地产项目,此次交易的盈利将于今年入账,市场关心会否因此派发中期特别股息,东方海外财务总裁金柏坚表示,
东方	东方海外	自己	东方海外于年初以<N>亿美元出售内地房地产项目,此次交易的盈利将于今年入账,市场关心会否因此派发中期特别股息,东方海外财务总裁金柏坚表示,
中成股份	KIWIRA煤电有限公司	签约	中成股份<N>月<N>日与KIWIRA煤电有限公司签署了总价<N>.<N>亿美元的《基畏那煤矿设计采购施工总承包合同》,
KIWIRA煤电有限公司	中成股份	签约	中成股份<N>月<N>日与KIWIRA煤电有限公司签署了总价<N>.<N>亿美元的《基畏那煤矿设计采购施工总承包合同》,
中成股份	KIWIRA煤电有限公司	订单	中成股份<N>月<N>日与KIWIRA煤电有限公司签署了总价<N>.<N>亿美元的《基畏那煤矿设计采购施工总承包合同》,
KIWIRA煤电有限公司	中成股份	订单	中成股份<N>月<N>日与KIWIRA煤电有限公司签署了总价<N>.<N>亿美元的《基畏那煤矿设计采购施工总承包合同》,
鞍钢股份	本钢板材	竞争	值得注意的是,鞍钢股份一季度盈利<N>万元,本钢板材一季度盈利<N>.<N>万元,显然第二季度两家上市公司都遇到了不小的麻烦。
本钢板材	鞍钢股份	竞争	值得注意的是,鞍钢股份一季度盈利<N>万元,本钢板材一季度盈利<N>.<N>万元,显然第二季度两家上市公司都遇到了不小的麻烦。
中兴通讯	国民技术	持股	值得注意的是,中兴通讯实际上已经在做类创投业务,该公司参股<N>%的国民技术今年在创业板上市,股价一度超过<N>元,此经典案例颇受投资界称道。
国民技术	中兴通讯	被持股	值得注意的是,中兴通讯实际上已经在做类创投业务,该公司参股<N>%的国民技术今年在创业板上市,股价一度超过<N>元,此经典案例颇受投资界称道。
中投公司	摩根士丹利公司	交易	<N>年,中投公司购买了摩根士丹利公司的强制可转换票据和强制可转债,并于<N>年<N>月完成了强制可转债向普通股的转换。
摩根士丹利公司	中投公司	交易	<N>年,中投公司购买了摩根士丹利公司的强制可转换票据和强制可转债,并于<N>年<N>月完成了强制可转债向普通股的转换。
恒星科技	风神股份	分析	本报讯 恒星科技今日披露,根据风神股份于<N>年<N>月<N>日发布的非公开发行股票发行结果暨股份变动公告,
风神股份	恒星科技	被分析	本报讯 恒星科技今日披露,根据风神股份于<N>年<N>月<N>日发布的非公开发行股票发行结果暨股份变动公告,
深南电	杰润公司	unknown	同时,深南电主张,鉴于第二份确认书被杰润公司终止时,
杰润公司	深南电	unknown	同时,深南电主张,鉴于第二份确认书被杰润公司终止时,
广州华为经济发展有限公司	广东华为技术有限公司	unknown	而投资者想知道的是广州华为经济发展有限公司是否就是我们耳熟能详的广东华为技术有限公司?两者有什么内在的联系或者根本就是两家没有关联的公司?
广东华为技术有限公司	广州华为经济发展有限公司	unknown	而投资者想知道的是广州华为经济发展有限公司是否就是我们耳熟能详的广东华为技术有限公司?两者有什么内在的联系或者根本就是两家没有关联的公司?
北汽	福汽	unknown	于是,南北奔驰遥相呼应,北汽与福汽重组的传闻再次喧嚣尘上。
福汽	北汽	unknown	于是,南北奔驰遥相呼应,北汽与福汽重组的传闻再次喧嚣尘上。
宝龙地产	天津新金融	合资	总投资逾<N>亿元、由宝龙地产与天津新金融共同投资开发的“天津宝龙国际中心”于日前开工。
天津新金融	宝龙地产	合资	总投资逾<N>亿元、由宝龙地产与天津新金融共同投资开发的“天津宝龙国际中心”于日前开工。
龙泉实业	龙泉酒店	unknown	1<N>月<N>日违规卖出<N>.<N>万股后,龙泉实业持有<N>.<N>万股,占<N>.<N>%;龙泉地产持<N>.<N>万股,占<N>.<N>%;龙泉酒店持<N>.3<N>万股,
龙泉酒店	龙泉实业	unknown	1<N>月<N>日违规卖出<N>.<N>万股后,龙泉实业持有<N>.<N>万股,占<N>.<N>%;龙泉地产持<N>.<N>万股,占<N>.<N>%;龙泉酒店持<N>.3<N>万股,
玉源	九台投资	被减持	重组未果的ST玉源,遭遇二股东九台投资疯狂减持。
九台投资	玉源	减持	重组未果的ST玉源,遭遇二股东九台投资疯狂减持。
王老吉	加多宝	纠纷	<N>日晚,王老吉方负责人徐夏及加多宝方负责人胡鹿机在派出所呆了一晚上,直到第二天两方总公司给出处理意见后才离开。
加多宝	王老吉	纠纷	<N>日晚,王老吉方负责人徐夏及加多宝方负责人胡鹿机在派出所呆了一晚上,直到第二天两方总公司给出处理意见后才离开。
王老吉	加多宝	竞争	<N>日晚,王老吉方负责人徐夏及加多宝方负责人胡鹿机在派出所呆了一晚上,直到第二天两方总公司给出处理意见后才离开。
加多宝	王老吉	竞争	<N>日晚,王老吉方负责人徐夏及加多宝方负责人胡鹿机在派出所呆了一晚上,直到第二天两方总公司给出处理意见后才离开。
联想	NEC	买资	其中,第二财季包含了联想收购的NEC个人电脑业务部门业绩和德国Medion公司业绩。
NEC	联想	被买资	其中,第二财季包含了联想收购的NEC个人电脑业务部门业绩和德国Medion公司业绩。
滇虹药业	拜耳	被收购	两笔收购—<N>亿美元收购美国制药公司默克旗下的消费者保健部门,以及<N>亿元人民币收购中国民企滇虹药业,拜耳不仅在OTC领域成为仅次于强生的第二大药企,
拜耳	滇虹药业	收购	两笔收购—<N>亿美元收购美国制药公司默克旗下的消费者保健部门,以及<N>亿元人民币收购中国民企滇虹药业,拜耳不仅在OTC领域成为仅次于强生的第二大药企,
国航	深圳航空	unknown	国航总裁蔡剑江出任深圳航空董事长
深圳航空	国航	unknown	国航总裁蔡剑江出任深圳航空董事长
大昌行	宾利	unknown	销售出身的他,从大昌行的员工做起,最终成为宾利总经理。
宾利	大昌行	unknown	销售出身的他,从大昌行的员工做起,最终成为宾利总经理。
海虹控股	南汇德福投资咨询有限公司	被持股	海虹控股股东海南汇德福投资咨询有限公司于<N>.<N>.<N>-<N>.<N>.<N>通过集中竞价交易方式减持公司股份<N>万股,占公司总股本的<N>.<N>%。
南汇德福投资咨询有限公司	海虹控股	持股	海虹控股股东海南汇德福投资咨询有限公司于<N>.<N>.<N>-<N>.<N>.<N>通过集中竞价交易方式减持公司股份<N>万股,占公司总股本的<N>.<N>%。
江苏恒宝软件技术	江苏恒宝智能	unknown	江浩然目前还分别担任北京恒宝信息技术、江苏恒宝软件技术、江苏恒宝智能识别技术三家公司的董事长。
江苏恒宝智能	江苏恒宝软件技术	unknown	江浩然目前还分别担任北京恒宝信息技术、江苏恒宝软件技术、江苏恒宝智能识别技术三家公司的董事长。
美国波音	中国商飞	竞争	商报讯高油价与节能减排重压,让美国波音与中国商飞这两大飞机制造领域的对手化敌为友,联手提炼“地沟油”。
中国商飞	美国波音	竞争	商报讯高油价与节能减排重压,让美国波音与中国商飞这两大飞机制造领域的对手化敌为友,联手提炼“地沟油”。
美国波音	中国商飞	合作	商报讯高油价与节能减排重压,让美国波音与中国商飞这两大飞机制造领域的对手化敌为友,联手提炼“地沟油”。
中国商飞	美国波音	合作	商报讯高油价与节能减排重压,让美国波音与中国商飞这两大飞机制造领域的对手化敌为友,联手提炼“地沟油”。
九发	山东九发食用菌股份有限公司	自己	就在同一天,*ST九发发布股票交易异常波动公告称:“山东九发食用菌股份有限公司股票价格于<N>年<N>月<N>日至<N>日三个交易日内触及跌幅限制,
山东九发食用菌股份有限公司	九发	自己	就在同一天,*ST九发发布股票交易异常波动公告称:“山东九发食用菌股份有限公司股票价格于<N>年<N>月<N>日至<N>日三个交易日内触及跌幅限制,
上海龙韵广告	乔丹体育	unknown	上海龙韵广告、乔丹体育、北京华录百纳影视这<N>家公司,同日携手公布了首发招股说明书。
乔丹体育	上海龙韵广告	unknown	上海龙韵广告、乔丹体育、北京华录百纳影视这<N>家公司,同日携手公布了首发招股说明书。
中材集团	中材水泥	拥有	自此以后,中材集团在国内水泥市场拥有的上市公司包括中材水泥、赛马实业。
中材水泥	中材集团	被拥有	自此以后,中材集团在国内水泥市场拥有的上市公司包括中材水泥、赛马实业。
阿里云	Eficode	合作	今年<N>月,阿里云与Eficode签署战略合作伙伴关系,后者正在将阿里云的产品和技术引入北欧市场。
Eficode	阿里云	合作	今年<N>月,阿里云与Eficode签署战略合作伙伴关系,后者正在将阿里云的产品和技术引入北欧市场。
阿里云	Eficode	签约	今年<N>月,阿里云与Eficode签署战略合作伙伴关系,后者正在将阿里云的产品和技术引入北欧市场。
Eficode	阿里云	签约	今年<N>月,阿里云与Eficode签署战略合作伙伴关系,后者正在将阿里云的产品和技术引入北欧市场。
广药集团	王老吉	拥有	本报综合消息据悉,广药集团将在明年投入<N>亿市场费用打造红罐王老吉品牌。
王老吉	广药集团	被拥有	本报综合消息据悉,广药集团将在明年投入<N>亿市场费用打造红罐王老吉品牌。
格力	珠海银隆	合作	而后也不排除格力还会与珠海银隆有业务上的合作”。
珠海银隆	格力	合作	而后也不排除格力还会与珠海银隆有业务上的合作”。
农行	工行	竞争	从增长前景来看,农行能受惠于中国下一波的经济增长,资产扩张可高于工行和建行<N>~<N>个百分点;
工行	农行	竞争	从增长前景来看,农行能受惠于中国下一波的经济增长,资产扩张可高于工行和建行<N>~<N>个百分点;
中国农业发展银行总行	大成基金管理有限公司	unknown	据悉,王娟凤历任中国农业发展银行总行主任科员,大成基金管理有限公司高级人力资源专员,银河基金管理有限公司北京分公司副总经理、公司总经理助理等职。
大成基金管理有限公司	中国农业发展银行总行	unknown	据悉,王娟凤历任中国农业发展银行总行主任科员,大成基金管理有限公司高级人力资源专员,银河基金管理有限公司北京分公司副总经理、公司总经理助理等职。
长百集团	高力集团	发行	随后长百集团向高力集团以<N>.1<N>元/股的价格定向发行<N>万股股份,以从后者手中收购高力集团旗下的<N>家子公司,价值逾<N>亿元。
高力集团	长百集团	被发行	随后长百集团向高力集团以<N>.1<N>元/股的价格定向发行<N>万股股份,以从后者手中收购高力集团旗下的<N>家子公司,价值逾<N>亿元。
长百集团	高力集团	交易	随后长百集团向高力集团以<N>.1<N>元/股的价格定向发行<N>万股股份,以从后者手中收购高力集团旗下的<N>家子公司,价值逾<N>亿元。
高力集团	长百集团	交易	随后长百集团向高力集团以<N>.1<N>元/股的价格定向发行<N>万股股份,以从后者手中收购高力集团旗下的<N>家子公司,价值逾<N>亿元。
长百集团	高力集团	买资	随后长百集团向高力集团以<N>.1<N>元/股的价格定向发行<N>万股股份,以从后者手中收购高力集团旗下的<N>家子公司,价值逾<N>亿元。
高力集团	长百集团	被买资	随后长百集团向高力集团以<N>.1<N>元/股的价格定向发行<N>万股股份,以从后者手中收购高力集团旗下的<N>家子公司,价值逾<N>亿元。
南宁天庆医疗投资有限责任公司	深圳力合创业投资有限公司	unknown	资料显示,时代天使实业注册资本为<N>万元,南宁天庆医疗投资有限责任公司、深圳力合创业投资有限公司和李华敏现持股份额分别为<N>%、<N>%和<N>%。
深圳力合创业投资有限公司	南宁天庆医疗投资有限责任公司	unknown	资料显示,时代天使实业注册资本为<N>万元,南宁天庆医疗投资有限责任公司、深圳力合创业投资有限公司和李华敏现持股份额分别为<N>%、<N>%和<N>%。
苹果	中国联通	合作	记者了解到,为实现与苹果的合作,中国联通作出了不少让步,包括给予一定补贴、内置苹果在线软件商店等。
中国联通	苹果	合作	记者了解到,为实现与苹果的合作,中国联通作出了不少让步,包括给予一定补贴、内置苹果在线软件商店等。
新湖集团	新湖中宝	被发行	大股东新湖集团为了在股改中获得更多主动权,新湖中宝向新湖集团定向增发<N>亿股收购集团旗下多达<N>家房地产公司的股权。
新湖中宝	新湖集团	发行	大股东新湖集团为了在股改中获得更多主动权,新湖中宝向新湖集团定向增发<N>亿股收购集团旗下多达<N>家房地产公司的股权。
多伦投资有限公司	东诚国际企业有限公司	unknown	东诚国际企业有限公司和劲嘉有限公司分别持有多伦投资有限公司<N>%和<N>%的股权,陈隆基为东诚国际企业有限公司和劲嘉有限公司的实际控制人。
东诚国际企业有限公司	多伦投资有限公司	unknown	东诚国际企业有限公司和劲嘉有限公司分别持有多伦投资有限公司<N>%和<N>%的股权,陈隆基为东诚国际企业有限公司和劲嘉有限公司的实际控制人。
宏碁公司	方正科技	合作	赋予宏碁公司以方正科技、事业单位等商业PC客户供货的权利。
方正科技	宏碁公司	合作	赋予宏碁公司以方正科技、事业单位等商业PC客户供货的权利。
阿里集团	维基百科平台	unknown	阿里集团战略部总参谋长曾鸣指出,数据基础层就像是“维基百科平台”,业务部门则是提供内容的人,或者机构
维基百科平台	阿里集团	unknown	阿里集团战略部总参谋长曾鸣指出,数据基础层就像是“维基百科平台”,业务部门则是提供内容的人,或者机构
物丰华运	物美	纠纷	实际上,从<N>年初至今,物业公司已经和物丰华运发生过三次纠纷事件,<N>月份物业单方面把物美总部所在的慧科大厦西区<N>~<N>层的电梯停掉,
物美	物丰华运	纠纷	实际上,从<N>年初至今,物业公司已经和物丰华运发生过三次纠纷事件,<N>月份物业单方面把物美总部所在的慧科大厦西区<N>~<N>层的电梯停掉,
新蛋中国	京东	竞争	但从<N>年至今,新蛋中国逐渐被快速跑马圈地的京东和库巴抢占了市场,截至<N>年底,京东的销售额已经突破<N>亿,市场占有率已达<N>%。
京东	新蛋中国	竞争	但从<N>年至今,新蛋中国逐渐被快速跑马圈地的京东和库巴抢占了市场,截至<N>年底,京东的销售额已经突破<N>亿,市场占有率已达<N>%。
华北制药	石药集团	unknown	曾希望以华北制药作为平台来接手,后因种种原因最终花落石药集团。。
石药集团	华北制药	unknown	曾希望以华北制药作为平台来接手,后因种种原因最终花落石药集团。。
中集安瑞科	江苏太平洋造船集团股份有限公司	unknown	中集安瑞科间接全资附属公司中集安瑞科投资控股有限公司分别与SOEG PTE LTD、江苏太平洋造船集团股份有限公司及春和集团三名卖家签订了股权转让协议及
江苏太平洋造船集团股份有限公司	中集安瑞科	unknown	中集安瑞科间接全资附属公司中集安瑞科投资控股有限公司分别与SOEG PTE LTD、江苏太平洋造船集团股份有限公司及春和集团三名卖家签订了股权转让协议及
康盛	奇虎	被注资	而在红杉投资之前,康盛创想还获得了奇虎董事长、天使投资人周鸿祎<N>万美元的天使投资。
奇虎	康盛	注资	而在红杉投资之前,康盛创想还获得了奇虎董事长、天使投资人周鸿祎<N>万美元的天使投资。
北京首都酒业有限公司	首都酒业	自己	两年前的<N>月<N>日,北京首都酒业有限公司(下称“首都酒业”)正式挂牌成立。
首都酒业	北京首都酒业有限公司	自己	两年前的<N>月<N>日,北京首都酒业有限公司(下称“首都酒业”)正式挂牌成立。
吉恩国际	Nuinsco公司	欠款	同时,吉恩国际向Nuinsco公司提供<N><N>0万美元的借款,借款期限为<N>年,年利率<N>%;
Nuinsco公司	吉恩国际	被欠款	同时,吉恩国际向Nuinsco公司提供<N><N>0万美元的借款,借款期限为<N>年,年利率<N>%;
南方航空	南航集团	被拥有	去年<N>月,南方航空控股股东南航集团获注资<N>亿元,南航集团拟通过认购南方航空定向增发的A股和H股股票,将<N>亿元注资注入上市公司。
南航集团	南方航空	拥有	去年<N>月,南方航空控股股东南航集团获注资<N>亿元,南航集团拟通过认购南方航空定向增发的A股和H股股票,将<N>亿元注资注入上市公司。
苏宁电器	国美电器	竞争	苏宁电器的对手国美电器目前深陷“内战”,创始人黄光裕与现任董事局主席陈晓的控制权争夺战日趋白热化。
国美电器	苏宁电器	竞争	苏宁电器的对手国美电器目前深陷“内战”,创始人黄光裕与现任董事局主席陈晓的控制权争夺战日趋白热化。
长江出版传媒	源发	重组	尽管已经找到长江出版传媒为重组方,不过留给*ST源发时间并不宽裕,
源发	长江出版传媒	重组	尽管已经找到长江出版传媒为重组方,不过留给*ST源发时间并不宽裕,
恒丰银行	<N>世纪报系	合作	通过与恒丰银行的合作,<N>世纪报系将加快向转型金融信息服务商转型排头兵和金融市场建设参与者的转变;
<N>世纪报系	恒丰银行	合作	通过与恒丰银行的合作,<N>世纪报系将加快向转型金融信息服务商转型排头兵和金融市场建设参与者的转变;
茅台	五粮液	竞争	这就是“酒鬼”初出江湖时就敢和茅台、五粮液抗衡,一举成为公认高端白酒的天赋潜质。
五粮液	茅台	竞争	这就是“酒鬼”初出江湖时就敢和茅台、五粮液抗衡,一举成为公认高端白酒的天赋潜质。
工商银行	中国银行	unknown	事实上,除了乐视网备受讨论,上月工商银行和中国银行也很受网民关注,上述两银行的日均关注次数均超过<N>万。
中国银行	工商银行	unknown	事实上,除了乐视网备受讨论,上月工商银行和中国银行也很受网民关注,上述两银行的日均关注次数均超过<N>万。
宏建公司	厦门国贸公司	纠纷	但是从第四份、第五份合同开始,宏建公司仍然依约如约交付全部货物后,厦门国贸公司却违约不及时全额支付货款,
厦门国贸公司	宏建公司	纠纷	但是从第四份、第五份合同开始,宏建公司仍然依约如约交付全部货物后,厦门国贸公司却违约不及时全额支付货款,
利欧股份	燕赵人寿	成立	利欧股份拟斥资<N>.<N>亿元参与发起设立燕赵人寿
燕赵人寿	利欧股份	被成立	利欧股份拟斥资<N>.<N>亿元参与发起设立燕赵人寿
中国平安	中国石油	unknown	此外,公司列入交易性金融资产的股票投资中,还包括<N>万股中国平安和<N>万股中国石油。。
中国石油	中国平安	unknown	此外,公司列入交易性金融资产的股票投资中,还包括<N>万股中国平安和<N>万股中国石油。。
方大集团	南昌钢铁	拟收购	随着半路杀出的华菱集团黯然出局,原长力股份第三大股东的方大集团夺得长力股份控股股东南昌钢铁<N>.<N>%的国有股权,
南昌钢铁	方大集团	被拟收购	随着半路杀出的华菱集团黯然出局,原长力股份第三大股东的方大集团夺得长力股份控股股东南昌钢铁<N>.<N>%的国有股权,
古井	五粮液	竞争	和讯网:梁总您好,欢迎接受和讯的访谈,关于古井走的市场路线的问题,是不是现在像五粮液和汾酒一样走的是高端路线和连锁,还是说已经这样了没有扩大?
五粮液	古井	竞争	和讯网:梁总您好,欢迎接受和讯的访谈,关于古井走的市场路线的问题,是不是现在像五粮液和汾酒一样走的是高端路线和连锁,还是说已经这样了没有扩大?
西部资源	银茂矿业	分析	西部资源<N>年报显示,银茂矿业去年完成铅精粉销量<N>.<N>万吨,
银茂矿业	西部资源	被分析	西部资源<N>年报显示,银茂矿业去年完成铅精粉销量<N>.<N>万吨,
攀钢集团	攀钢	拥有	在钒钛产业突围中,攀钢集团的子公司攀钢研究院被寄予厚望。
攀钢	攀钢集团	被拥有	在钒钛产业突围中,攀钢集团的子公司攀钢研究院被寄予厚望。
百事中国	康师傅饮品	unknown	根据<N>月<N>日康师傅控股和百事中国达成的协议,康师傅饮品控股有限公司(下称“康师傅饮品”)将成为百事公司在华特许经营装瓶商。
康师傅饮品	百事中国	unknown	根据<N>月<N>日康师傅控股和百事中国达成的协议,康师傅饮品控股有限公司(下称“康师傅饮品”)将成为百事公司在华特许经营装瓶商。
百事中国	康师傅饮品	签约	根据<N>月<N>日康师傅控股和百事中国达成的协议,康师傅饮品控股有限公司(下称“康师傅饮品”)将成为百事公司在华特许经营装瓶商。
康师傅饮品	百事中国	签约	根据<N>月<N>日康师傅控股和百事中国达成的协议,康师傅饮品控股有限公司(下称“康师傅饮品”)将成为百事公司在华特许经营装瓶商。
沈阳凯联物资有限公司	中诚资产管理有限公司	纠纷	信息披露方面,未持续披露沈阳凯联物资有限公司诉中诚资产管理有限公司和西藏金珠有限公司债权案;
中诚资产管理有限公司	沈阳凯联物资有限公司	纠纷	信息披露方面,未持续披露沈阳凯联物资有限公司诉中诚资产管理有限公司和西藏金珠有限公司债权案;
苏宁	苏宁易购	拥有	苏宁目前对它的定义是:云店是苏宁易购在线下实体的落地、卖生活”的互联网零售产品。
苏宁易购	苏宁	被拥有	苏宁目前对它的定义是:云店是苏宁易购在线下实体的落地、卖生活”的互联网零售产品。
振华重工	PetrofacLimited	签约	和讯网消息<N>月<N>日,振华重工发布公告称,公司与PetrofacLimited在<N>年<N>月<N>日签订了《铺管船建造及销售合同》,
PetrofacLimited	振华重工	签约	和讯网消息<N>月<N>日,振华重工发布公告称,公司与PetrofacLimited在<N>年<N>月<N>日签订了《铺管船建造及销售合同》,
振华重工	PetrofacLimited	合作	和讯网消息<N>月<N>日,振华重工发布公告称,公司与PetrofacLimited在<N>年<N>月<N>日签订了《铺管船建造及销售合同》,
PetrofacLimited	振华重工	合作	和讯网消息<N>月<N>日,振华重工发布公告称,公司与PetrofacLimited在<N>年<N>月<N>日签订了《铺管船建造及销售合同》,
上海拉夏贝尔服饰股份有限公司	拉夏贝尔	自己	中国经济网编者按:高端女装企业上海拉夏贝尔服饰股份有限公司(下称“拉夏贝尔”)近日公布招股说明书,拟登陆上交所。
拉夏贝尔	上海拉夏贝尔服饰股份有限公司	自己	中国经济网编者按:高端女装企业上海拉夏贝尔服饰股份有限公司(下称“拉夏贝尔”)近日公布招股说明书,拟登陆上交所。
武钢	中海油	unknown	本报讯日前公布的最赚钱央企排行榜中,湖北的东风、武钢、中海油。。
中海油	武钢	unknown	本报讯日前公布的最赚钱央企排行榜中,湖北的东风、武钢、中海油。。
同方股份	综艺股份	unknown	昨日,以同方股份、综艺股份、复星医药等为首的分拆上市概念股纷纷逆势大涨。
综艺股份	同方股份	unknown	昨日,以同方股份、综艺股份、复星医药等为首的分拆上市概念股纷纷逆势大涨。
苏宁集团	万达集团	unknown	<N>月<N>日,苏宁集团董事长张近东、万达集团董事长王健林、恒大集团董事局副主席夏海钧等一同现身苏宁智慧零售大开发战略发布会。
万达集团	苏宁集团	unknown	<N>月<N>日,苏宁集团董事长张近东、万达集团董事长王健林、恒大集团董事局副主席夏海钧等一同现身苏宁智慧零售大开发战略发布会。
万科	黑石	合作	万科表示,公司自<N>年<N>月起与黑石展开洽商。
黑石	万科	合作	万科表示,公司自<N>年<N>月起与黑石展开洽商。
华星化工	科达集团	unknown	华星化工是中化集团的子公司,与科达集团没有任何关联关系。
科达集团	华星化工	unknown	华星化工是中化集团的子公司,与科达集团没有任何关联关系。
淘宝	阿里巴巴	unknown	淘宝首席市场官王帅:去年<N>月,在阿里巴巴成立<N>周年举办庆典之时,雅虎却宣布将出售其持有的Alibaba.com<N>%的股份,此举让阿里巴巴措手不及;
阿里巴巴	淘宝	unknown	淘宝首席市场官王帅:去年<N>月,在阿里巴巴成立<N>周年举办庆典之时,雅虎却宣布将出售其持有的Alibaba.com<N>%的股份,此举让阿里巴巴措手不及;
力拓	Riversdale	unknown	该公司同时声明:“这些讨论是秘密进行的,力拓表示,该公司尚未能就可能的收购Riversdale提交一份建议”。
Riversdale	力拓	unknown	该公司同时声明:“这些讨论是秘密进行的,力拓表示,该公司尚未能就可能的收购Riversdale提交一份建议”。
格力集团	海星	拥有	资料显示,经过前期资产重组,置入*ST海星的资产主要是格力集团旗下的格力地产,*ST海星成为格力集团旗下的房地产上市公司。
海星	格力集团	被拥有	资料显示,经过前期资产重组,置入*ST海星的资产主要是格力集团旗下的格力地产,*ST海星成为格力集团旗下的房地产上市公司。
安踏	李宁	竞争	一名熟知安踏的人士认为,安踏在整体企业健康度上还与李宁有<N>-<N>年的差距,但是安踏的渠道搭建和控制力方面相对有优势。
李宁	安踏	竞争	一名熟知安踏的人士认为,安踏在整体企业健康度上还与李宁有<N>-<N>年的差距,但是安踏的渠道搭建和控制力方面相对有优势。
雅培国际	雅培	自己	雅培国际营养品部部门副总裁、大中国区总经理包罗杰说,“雅培非常重视公益项目的可持续性,企业公益不单单是授人以鱼,更要授人以渔。
雅培	雅培国际	自己	雅培国际营养品部部门副总裁、大中国区总经理包罗杰说,“雅培非常重视公益项目的可持续性,企业公益不单单是授人以鱼,更要授人以渔。
冀中能源	冀中能源邢台矿业集团公司	unknown	的关联方日常采购交易内容则是:“<N>年<N>月<N>日,冀中能源与公司签订了《原材料采购协议》,冀中能源邢台矿业集团公司与公司签订了《聚氯乙烯销售协议》,
冀中能源邢台矿业集团公司	冀中能源	unknown	的关联方日常采购交易内容则是:“<N>年<N>月<N>日,冀中能源与公司签订了《原材料采购协议》,冀中能源邢台矿业集团公司与公司签订了《聚氯乙烯销售协议》,
冀中能源集团	冀中能源股份公司	unknown	全国人大代表、冀中能源集团、冀中能源股份公司董事长、党委书记王社平说。
冀中能源股份公司	冀中能源集团	unknown	全国人大代表、冀中能源集团、冀中能源股份公司董事长、党委书记王社平说。
国信证券	平安	分析	国信证券分析师王继林在其研报中指出,平安的股价上涨几乎全依赖于其良好的业绩驱动。
平安	国信证券	被分析	国信证券分析师王继林在其研报中指出,平安的股价上涨几乎全依赖于其良好的业绩驱动。
宁波联合	五矿发展	被减持	宁波联合今日公告,于<N>年<N>月<N>日收到股东五矿发展减持通知:五矿发展于<N>年<N>月<N>日通过上海证券交易所大宗交易系统减持公司股份<N><N>.<N>万股,
五矿发展	宁波联合	减持	宁波联合今日公告,于<N>年<N>月<N>日收到股东五矿发展减持通知:五矿发展于<N>年<N>月<N>日通过上海证券交易所大宗交易系统减持公司股份<N><N>.<N>万股,
平安寿险	平安人寿	自己	对此,平安寿险董事长李源祥表示,新的会计准则不会对公司价值产生任何改变,也不会影响保险公司未来现金流,平安人寿不会因为会计准则调整而调整目前产品结构。
平安人寿	平安寿险	自己	对此,平安寿险董事长李源祥表示,新的会计准则不会对公司价值产生任何改变,也不会影响保险公司未来现金流,平安人寿不会因为会计准则调整而调整目前产品结构。
平安寿险	平安人寿	unknown	对此,平安寿险董事长李源祥表示,新的会计准则不会对公司价值产生任何改变,也不会影响保险公司未来现金流,平安人寿不会因为会计准则调整而调整目前产品结构。
平安人寿	平安寿险	unknown	对此,平安寿险董事长李源祥表示,新的会计准则不会对公司价值产生任何改变,也不会影响保险公司未来现金流,平安人寿不会因为会计准则调整而调整目前产品结构。
安徽国风非金属高科技材料有限公司	国风集团	被减持	<N>年<N>月,继挂牌出售安徽国风非金属高科技材料有限公司等四家控股子公司之后,国风集团终于变卖主要家当。
国风集团	安徽国风非金属高科技材料有限公司	减持	<N>年<N>月,继挂牌出售安徽国风非金属高科技材料有限公司等四家控股子公司之后,国风集团终于变卖主要家当。
中绒集团	宁夏中银绒业股份有限公司	拥有	中绒集团旗下唯一上市公司——宁夏中银绒业股份有限公司曾一度被锁定为盛大回归A股的借壳标的。
宁夏中银绒业股份有限公司	中绒集团	被拥有	中绒集团旗下唯一上市公司——宁夏中银绒业股份有限公司曾一度被锁定为盛大回归A股的借壳标的。
中国石油	中油国投	分析	据中国石油有关人士介绍,中油国投下属子公司与澳洲壳牌共同成立的合资公司CS CSG Pty Ltd 已与Arrow公司董事会就收购提案签署协议。
中油国投	中国石油	被分析	据中国石油有关人士介绍,中油国投下属子公司与澳洲壳牌共同成立的合资公司CS CSG Pty Ltd 已与Arrow公司董事会就收购提案签署协议。
苹果	苹果公司	自己	日,公众环境研究中心、南京绿石等<N>家民间环保组织联合发布了苹果公司供应商环境污染调查报告《苹果的另一面<N>》,报告称苹果公司的污染排放正随产量扩张而蔓延,
苹果公司	苹果	自己	日,公众环境研究中心、南京绿石等<N>家民间环保组织联合发布了苹果公司供应商环境污染调查报告《苹果的另一面<N>》,报告称苹果公司的污染排放正随产量扩张而蔓延,
中国石油大庆油田有限责任公司	北京金凯讯恒信息科技有限公司	unknown	中国石油大庆油田有限责任公司、北京金凯讯恒信息科技有限公司、东北石油大学等单位在揭牌仪式上分别与新华国际石油资讯中心签署合作意向。
北京金凯讯恒信息科技有限公司	中国石油大庆油田有限责任公司	unknown	中国石油大庆油田有限责任公司、北京金凯讯恒信息科技有限公司、东北石油大学等单位在揭牌仪式上分别与新华国际石油资讯中心签署合作意向。
玛纳森食品	光明食品	unknown	据介绍,收购完成后,玛纳森食品现有管理层不会变动,光明食品将派驻人员负责新的业务。
光明食品	玛纳森食品	unknown	据介绍,收购完成后,玛纳森食品现有管理层不会变动,光明食品将派驻人员负责新的业务。
广电信息	信投	增持	此后,广电信息通过现金<N>.<N>亿元和定向增发,购买百视通<N>%股权、信投股份<N>.<N>%股份,此部分资产的预估值约为<N>亿元。
信投	广电信息	被增持	此后,广电信息通过现金<N>.<N>亿元和定向增发,购买百视通<N>%股权、信投股份<N>.<N>%股份,此部分资产的预估值约为<N>亿元。
太平洋机电有限公司	二纺	持股	业内人士普遍看好太平洋机电有限公司,认为它是*ST二纺与SST中纺两家上市公司的大股东,很可能会将两家上市公司合并在一起。
二纺	太平洋机电有限公司	被持股	业内人士普遍看好太平洋机电有限公司,认为它是*ST二纺与SST中纺两家上市公司的大股东,很可能会将两家上市公司合并在一起。
华星光电	通力电子	unknown	其中产品业务领域包括TCL多媒体电子、华星光电、通力电子、商用系统业务群和部品及材料业务群;
通力电子	华星光电	unknown	其中产品业务领域包括TCL多媒体电子、华星光电、通力电子、商用系统业务群和部品及材料业务群;
渤海物流	渤海物流公司	unknown	值得注意的是,在渤海物流所公布的权益变动书中,中兆投资更是表示看好渤海物流公司发展前景,
渤海物流公司	渤海物流	unknown	值得注意的是,在渤海物流所公布的权益变动书中,中兆投资更是表示看好渤海物流公司发展前景,
渤海物流	渤海物流公司	自己	值得注意的是,在渤海物流所公布的权益变动书中,中兆投资更是表示看好渤海物流公司发展前景,
渤海物流公司	渤海物流	自己	值得注意的是,在渤海物流所公布的权益变动书中,中兆投资更是表示看好渤海物流公司发展前景,
天海集团	海航集团	商讨	同一时间,天海集团曾与海航集团协商,选择适当时机尽快启动股改工作。
海航集团	天海集团	商讨	同一时间,天海集团曾与海航集团协商,选择适当时机尽快启动股改工作。
青山纸业	福建省盐业公司	unknown	青山纸业今日公告,<N>月<N>日收到公司股东福建省盐业公司增持公司股份的书面函告,
福建省盐业公司	青山纸业	unknown	青山纸业今日公告,<N>月<N>日收到公司股东福建省盐业公司增持公司股份的书面函告,
通用	上汽	合作	通用募股书中的许多条款规定,通用可以“推迟、延期或阻止股东的要约收购或收购企图”——尽管对于上汽等亲密盟友友情持有的股份而言,这个问题毫无意义。
上汽	通用	合作	通用募股书中的许多条款规定,通用可以“推迟、延期或阻止股东的要约收购或收购企图”——尽管对于上汽等亲密盟友友情持有的股份而言,这个问题毫无意义。
美国对冲基金公司	香港分公司	拥有	一家美国对冲基金公司旗下香港分公司投资业务负责人近日就对《第一财经日报》表示,“卖方显得太乐观了!”
香港分公司	美国对冲基金公司	被拥有	一家美国对冲基金公司旗下香港分公司投资业务负责人近日就对《第一财经日报》表示,“卖方显得太乐观了!”
华映光电	福日电子	被持股	以华映光电<N>年末经审计的净资产<N>.<N>亿元折算,福日电子所持<N>.<N>%股权约为<N>.<N>亿元;
福日电子	华映光电	持股	以华映光电<N>年末经审计的净资产<N>.<N>亿元折算,福日电子所持<N>.<N>%股权约为<N>.<N>亿元;
中国华闻投资控股有限公司	上海新华闻投资有限公司	unknown	“华闻系”泛指广联投资股份有限公司、中国华闻投资控股有限公司、上海新华闻投资有限公司及其旗下企业。
上海新华闻投资有限公司	中国华闻投资控股有限公司	unknown	“华闻系”泛指广联投资股份有限公司、中国华闻投资控股有限公司、上海新华闻投资有限公司及其旗下企业。
中国南车	南车集团	自己	根据中国南车<N>月份公布的定增预案,南车集团与全国社会保障基金理事会拟发行数量不超过<N>股A股股份,募集资金总额不超过<N>亿元。
南车集团	中国南车	自己	根据中国南车<N>月份公布的定增预案,南车集团与全国社会保障基金理事会拟发行数量不超过<N>股A股股份,募集资金总额不超过<N>亿元。
中国铝业	中铝宁夏	拥有	实际上,中国铝业早在去年<N>月开始就已经开始着手处理业绩亏损的中铝宁夏下属<N>家硅产业子公司。
中铝宁夏	中国铝业	被拥有	实际上,中国铝业早在去年<N>月开始就已经开始着手处理业绩亏损的中铝宁夏下属<N>家硅产业子公司。
华润集团	神华集团	签约	本报讯<N>月<N>日,华润集团与神华集团在香港签订煤炭长期供货合同,未来<N>年神华将向华润供应电力用煤<N>万吨。
神华集团	华润集团	签约	本报讯<N>月<N>日,华润集团与神华集团在香港签订煤炭长期供货合同,未来<N>年神华将向华润供应电力用煤<N>万吨。
华润集团	神华集团	订单	本报讯<N>月<N>日,华润集团与神华集团在香港签订煤炭长期供货合同,未来<N>年神华将向华润供应电力用煤<N>万吨。
神华集团	华润集团	订单	本报讯<N>月<N>日,华润集团与神华集团在香港签订煤炭长期供货合同,未来<N>年神华将向华润供应电力用煤<N>万吨。
苏宁	国美电器	竞争	<N>至<N>月,苏宁净增加门店<N>家,比国美电器上市公司多出了<N>家。
国美电器	苏宁	竞争	<N>至<N>月,苏宁净增加门店<N>家,比国美电器上市公司多出了<N>家。
中航电测	昌河	unknown	不过,中航电测没有权利把其持有的陕西华燕股份一并转让给ST昌河。。
昌河	中航电测	unknown	不过,中航电测没有权利把其持有的陕西华燕股份一并转让给ST昌河。。
保利久联	盘化集团	收购	公告称,保利久联对盘化集团的收购是以整合贵州省民爆行业,优化民爆产业结构为目的的资产整合,符合《民用爆炸物品行业“十二五”发展规划》。
盘化集团	保利久联	被收购	公告称,保利久联对盘化集团的收购是以整合贵州省民爆行业,优化民爆产业结构为目的的资产整合,符合《民用爆炸物品行业“十二五”发展规划》。
金陵船厂	长航电机厂	unknown	下辖金陵船厂、长航电机厂、长江航运物资总公司等<N>家全资及<N>家合资企业。
长航电机厂	金陵船厂	unknown	下辖金陵船厂、长航电机厂、长江航运物资总公司等<N>家全资及<N>家合资企业。
江苏金陵船厂	中国外运长航集团船舶贸易公司	unknown	下辖金陵船厂、江苏金陵船厂、中国外运长航集团船舶贸易公司、长江航运物资总公司等<N>家全资及<N>家合资企业。
中国外运长航集团船舶贸易公司	江苏金陵船厂	unknown	下辖金陵船厂、江苏金陵船厂、中国外运长航集团船舶贸易公司、长江航运物资总公司等<N>家全资及<N>家合资企业。
平安人寿	深发展	持股	目前,中国平安及平安人寿合共持有<N>.<N>亿股深发展,占深发展目前总股份<N>.<N>亿股的<N>.<N>%。
深发展	平安人寿	被持股	目前,中国平安及平安人寿合共持有<N>.<N>亿股深发展,占深发展目前总股份<N>.<N>亿股的<N>.<N>%。
洋河股份	五粮液	订单	洋河股份承认向五粮液买基酒称主导品牌靠自产
五粮液	洋河股份	订单	洋河股份承认向五粮液买基酒称主导品牌靠自产
酒鬼酒	皇台酒业	unknown	显示,迎驾贡酒、<N>.<N>亿元和<N>.<N>亿元,而金徽酒的营业收入为<N>.<N>亿元,仅高于酒鬼酒、水井坊和皇台酒业,而上述三家企业<N>年业绩均巨亏。
皇台酒业	酒鬼酒	unknown	显示,迎驾贡酒、<N>.<N>亿元和<N>.<N>亿元,而金徽酒的营业收入为<N>.<N>亿元,仅高于酒鬼酒、水井坊和皇台酒业,而上述三家企业<N>年业绩均巨亏。
大商集团	大商股份	持股	如果按大商集团此前所剩的持有大商股份<N>.<N>%股权计算,这场改制中最关键的部分,大商管理层仅持有大商股份<N>.<N>%的股权,而且是间接持有。
大商股份	大商集团	被持股	如果按大商集团此前所剩的持有大商股份<N>.<N>%股权计算,这场改制中最关键的部分,大商管理层仅持有大商股份<N>.<N>%的股权,而且是间接持有。
王老吉	京东	合作	<N>月<N>日,王老吉对外发布其全新设计的新春吉祥罐,将联手京东在其平台上独家发布。
京东	王老吉	合作	<N>月<N>日,王老吉对外发布其全新设计的新春吉祥罐,将联手京东在其平台上独家发布。
交大昂立	兴业证券	unknown	交大昂立入股后,由于证券市场低迷,兴业证券的股权不可避免地有所贬值。
兴业证券	交大昂立	unknown	交大昂立入股后,由于证券市场低迷,兴业证券的股权不可避免地有所贬值。
南昌联泰	深长城股份	持股	<N>万股中的<N>万股已用于质押,而随着这上述信托计划的披露,<N>万股的被质押,意味着身为第二大股东的南昌联泰所持的深长城股份均处于质押状态。
深长城股份	南昌联泰	被持股	<N>万股中的<N>万股已用于质押,而随着这上述信托计划的披露,<N>万股的被质押,意味着身为第二大股东的南昌联泰所持的深长城股份均处于质押状态。
中投	西班牙储蓄银行	unknown	中投“探讨”参与西班牙储蓄银行重组
西班牙储蓄银行	中投	unknown	中投“探讨”参与西班牙储蓄银行重组
上海城投控股股份有限公司	城投控股	自己	同时,记者了解到,上海城投控股股份有限公司 (以下简称城投控股)在上海垃圾焚烧处置中扮演了重要的角色。
城投控股	上海城投控股股份有限公司	自己	同时,记者了解到,上海城投控股股份有限公司 (以下简称城投控股)在上海垃圾焚烧处置中扮演了重要的角色。
深国商	百利亚太投资有限公司	unknown	深国商今日披露的权益变动报告书显示,百利亚太投资有限公司拟收购原大股东所持<N>万股深国商可流通B股,
百利亚太投资有限公司	深国商	unknown	深国商今日披露的权益变动报告书显示,百利亚太投资有限公司拟收购原大股东所持<N>万股深国商可流通B股,
油料公司	春秋	分析	GE公司、油料公司、团体把春秋诚信级别均定为最高级别。
春秋	油料公司	被分析	GE公司、油料公司、团体把春秋诚信级别均定为最高级别。
浦东科投	锐迪科	分析	浦东科投在完成对锐迪科的资本评估,
锐迪科	浦东科投	被分析	浦东科投在完成对锐迪科的资本评估,
深发展	中国平安	交易	对此,马明哲指出,此次交易完成后深发展和中国平安仍将是两个独立的公司。
中国平安	深发展	交易	对此,马明哲指出,此次交易完成后深发展和中国平安仍将是两个独立的公司。
农行	农行公司	自己	对于目前市场最为关心的银行房地产贷款质量问题,农行副行长郭浩达透露,截至<N>年末,农行公司类房地产贷款余额为<N>亿元,
农行公司	农行	自己	对于目前市场最为关心的银行房地产贷款质量问题,农行副行长郭浩达透露,截至<N>年末,农行公司类房地产贷款余额为<N>亿元,
中国国际航空股份有限公司	国航	自己	<N>年<N>月<N>日起,中国国际航空股份有限公司(以下简称“国航”)北京-旧金山往返航线升级为最受全球商务旅客推崇的波音<N>-<N>ER延程型飞机执飞。
国航	中国国际航空股份有限公司	自己	<N>年<N>月<N>日起,中国国际航空股份有限公司(以下简称“国航”)北京-旧金山往返航线升级为最受全球商务旅客推崇的波音<N>-<N>ER延程型飞机执飞。
老白干酒	河北衡水老白干酿酒有限公司	被持股	老白干酒今日发布的股价异动公告中表示,经向控股股东询问,目前公司第一大股东河北衡水老白干酿酒有限公司根据衡水市委市政府的改制安排部署,
河北衡水老白干酿酒有限公司	老白干酒	持股	老白干酒今日发布的股价异动公告中表示,经向控股股东询问,目前公司第一大股东河北衡水老白干酿酒有限公司根据衡水市委市政府的改制安排部署,
大润发	家乐福	unknown	从<N>年<N>月开始,蓝月亮从大润发、家乐福、欧尚等大卖场下架。
家乐福	大润发	unknown	从<N>年<N>月开始,蓝月亮从大润发、家乐福、欧尚等大卖场下架。
同盛集团	洋山港码头	unknown	同盛集团将以其持有的两家拥有洋山港码头资产的公司认购本次发行股票。
洋山港码头	同盛集团	unknown	同盛集团将以其持有的两家拥有洋山港码头资产的公司认购本次发行股票。
同盛集团	洋山港码头	持股	同盛集团将以其持有的两家拥有洋山港码头资产的公司认购本次发行股票。
洋山港码头	同盛集团	被持股	同盛集团将以其持有的两家拥有洋山港码头资产的公司认购本次发行股票。
福建水泥	兴业银行	分析	福建水泥董秘林成潮<N>月<N>日对记者表示,公司之前预计的主营业务亏损是保守估计,“兴业银行是一块巨大的潜在收益,
兴业银行	福建水泥	被分析	福建水泥董秘林成潮<N>月<N>日对记者表示,公司之前预计的主营业务亏损是保守估计,“兴业银行是一块巨大的潜在收益,
北京中海海洋花园房地产开发有限公司	西安新时代置业有限公司	unknown	目前集团在内地拥有控股企业<N>家,分别为:陕西益业投资有限公司、北京中海海洋花园房地产开发有限公司、西安新时代置业有限公司、西安新时代国际俱乐部。
西安新时代置业有限公司	北京中海海洋花园房地产开发有限公司	unknown	目前集团在内地拥有控股企业<N>家,分别为:陕西益业投资有限公司、北京中海海洋花园房地产开发有限公司、西安新时代置业有限公司、西安新时代国际俱乐部。
保利地产	万科	竞争	保利地产实现房地产销售面积<N>.<N>万平方米、销售金额<N>.<N>亿元,比去年同期分别增长<N>.<N>%和<N>.<N>%,但与万科差距进一步加大,相差逾百亿。
万科	保利地产	竞争	保利地产实现房地产销售面积<N>.<N>万平方米、销售金额<N>.<N>亿元,比去年同期分别增长<N>.<N>%和<N>.<N>%,但与万科差距进一步加大,相差逾百亿。
万科	万科	unknown	<N>月<N>日晚间,宝能系声明,欢迎深圳地铁集团投资万科,作为财务投资者,支持万科健康稳定的发展。
源发	安徽阜阳华源纺织有限公司	减持	司还将对*ST源发所持有的包括安徽阜阳华源纺织有限公司、上海香榭里家用纺织品有限公司和上海华源国际贸易发展有限公司等在内的十几项资产进行第二次公开拍卖。
安徽阜阳华源纺织有限公司	源发	被减持	司还将对*ST源发所持有的包括安徽阜阳华源纺织有限公司、上海香榭里家用纺织品有限公司和上海华源国际贸易发展有限公司等在内的十几项资产进行第二次公开拍卖。
苏宁	伊利	合作	另外,双方还有意向在体育营销、投资等领域加强沟通合作,将苏宁与伊利的合作打造为零售商与食品商合作的新蓝本。
伊利	苏宁	合作	另外,双方还有意向在体育营销、投资等领域加强沟通合作,将苏宁与伊利的合作打造为零售商与食品商合作的新蓝本。
润言公司	二十一世纪传媒公司	unknown	吴徽荣说,润言公司介绍媒体时,列了包括二十一世纪传媒公司下属媒体在内的一个清单,
二十一世纪传媒公司	润言公司	unknown	吴徽荣说,润言公司介绍媒体时,列了包括二十一世纪传媒公司下属媒体在内的一个清单,
Insurance Australia	伯克希尔哈撒韦	合作	巴菲特在公告中谈到Insurance Australia时称,伯克希尔哈撒韦和Insurance Australia已有超过<N>年的合作历史,
伯克希尔哈撒韦	Insurance Australia	合作	巴菲特在公告中谈到Insurance Australia时称,伯克希尔哈撒韦和Insurance Australia已有超过<N>年的合作历史,
国泰金马	紫金矿业	持股	除开被动投资的指数基金不谈,主动投资的国泰金马稳健混合持有紫金矿业股数为<N>万股,
紫金矿业	国泰金马	被持股	除开被动投资的指数基金不谈,主动投资的国泰金马稳健混合持有紫金矿业股数为<N>万股,
金威啤酒	金威	自己	对于雪花啤酒来讲,<N>年惟一的遗憾或许就是金威啤酒大股东奥海控股行使优先购买权,“截和”买下金威啤酒被转让的部分股权,阻止了雪花入股金威的计划。
金威	金威啤酒	自己	对于雪花啤酒来讲,<N>年惟一的遗憾或许就是金威啤酒大股东奥海控股行使优先购买权,“截和”买下金威啤酒被转让的部分股权,阻止了雪花入股金威的计划。
汇通集团	淳大投资	被持股	而在今年<N>月<N>日,汇通集团还澄清“公司及控股股东淳大投资、舟基集团未来<N> 个月内不再就重大资产重组事项进行商议和筹划”。
淳大投资	汇通集团	持股	而在今年<N>月<N>日,汇通集团还澄清“公司及控股股东淳大投资、舟基集团未来<N> 个月内不再就重大资产重组事项进行商议和筹划”。
三鹿集团	河北三元	被入股	募集资金全部用于对全资子公司河北三元进行增资,并由河北三元用于竞买三鹿集团的部分破产财产及后续整合、运营,不足部分由河北三元通过银行借贷等方式解决。
河北三元	三鹿集团	入股	募集资金全部用于对全资子公司河北三元进行增资,并由河北三元用于竞买三鹿集团的部分破产财产及后续整合、运营,不足部分由河北三元通过银行借贷等方式解决。
三鹿集团	河北三元	帮助	募集资金全部用于对全资子公司河北三元进行增资,并由河北三元用于竞买三鹿集团的部分破产财产及后续整合、运营,不足部分由河北三元通过银行借贷等方式解决。
河北三元	三鹿集团	被帮助	募集资金全部用于对全资子公司河北三元进行增资,并由河北三元用于竞买三鹿集团的部分破产财产及后续整合、运营,不足部分由河北三元通过银行借贷等方式解决。
ESS	复星葡萄牙保险公司	被拥有	<N>年<N>月,对于葡萄牙医疗保健服务商ESS的收购就是由其控股的复星葡萄牙保险公司完成,当时耗资<N>.<N>亿元人民币。
复星葡萄牙保险公司	ESS	拥有	<N>年<N>月,对于葡萄牙医疗保健服务商ESS的收购就是由其控股的复星葡萄牙保险公司完成,当时耗资<N>.<N>亿元人民币。
招商地产	达峰国际股份有限公司	被增持	招商地产于<N>月<N>日收盘后收到公司控股股东招商局蛇口工业区有限公司的通知,蛇口工业区通过其下属子公司达峰国际股份有限公司增持公司B股<N>股。
达峰国际股份有限公司	招商地产	增持	招商地产于<N>月<N>日收盘后收到公司控股股东招商局蛇口工业区有限公司的通知,蛇口工业区通过其下属子公司达峰国际股份有限公司增持公司B股<N>股。
冠豪高新	航天长峰	unknown	格上涨,造成公司经营成本大幅提高,而公司产品售价没有同步上涨,导致公司盈利能力下降,如冠豪高新、航天长峰,以及一批电力公司等都是出于这样的原因导致亏损;
航天长峰	冠豪高新	unknown	格上涨,造成公司经营成本大幅提高,而公司产品售价没有同步上涨,导致公司盈利能力下降,如冠豪高新、航天长峰,以及一批电力公司等都是出于这样的原因导致亏损;
中国联通	爱立信	被买资	与此同时,中国联通<N>月初启动的WCDMA招标也有结果,爱立信、阿尔卡特朗讯以及新邮通六家厂商参与了此次竞标。
爱立信	中国联通	买资	与此同时,中国联通<N>月初启动的WCDMA招标也有结果,爱立信、阿尔卡特朗讯以及新邮通六家厂商参与了此次竞标。
骏威汽车	骏威	自己	尽管骏威汽车称,“以H股形式的非现金对价交换骏威股东持有的骏威股票,
骏威	骏威汽车	自己	尽管骏威汽车称,“以H股形式的非现金对价交换骏威股东持有的骏威股票,
骏威汽车	骏威	被拥有	尽管骏威汽车称,“以H股形式的非现金对价交换骏威股东持有的骏威股票,
骏威	骏威汽车	拥有	尽管骏威汽车称,“以H股形式的非现金对价交换骏威股东持有的骏威股票,
上海兴铭	广州德秦代	unknown	上海兴铭总计送股<N>万股,但此部分股份由广州德秦代为支付。
广州德秦代	上海兴铭	unknown	上海兴铭总计送股<N>万股,但此部分股份由广州德秦代为支付。
清远恒大酒店	重庆恒大酒店	竞争	据了解,除清远恒大酒店外,广州恒大酒店、重庆恒大酒店分别于<N>年和<N>年开业,
重庆恒大酒店	清远恒大酒店	竞争	据了解,除清远恒大酒店外,广州恒大酒店、重庆恒大酒店分别于<N>年和<N>年开业,
TCL	TCL多媒体	拥有	转让完成后,TCL集团将增加在TCL多媒体的权益,直接或间接持有TCL多媒体的股份比例由<N>.<N>%提升至<N>.<N>%,
TCL多媒体	TCL	被拥有	转让完成后,TCL集团将增加在TCL多媒体的权益,直接或间接持有TCL多媒体的股份比例由<N>.<N>%提升至<N>.<N>%,
申银万国	杭州解百	分析	财华社深圳新闻中心申银万国今日发布行业投资报告,考虑到杭州解百低市销率孕育的高市值成长空间以及公司股价偏离实体资产价值的幅度达到<N>%,
杭州解百	申银万国	被分析	财华社深圳新闻中心申银万国今日发布行业投资报告,考虑到杭州解百低市销率孕育的高市值成长空间以及公司股价偏离实体资产价值的幅度达到<N>%,
宝钢	宝钢集团	自己	联系宝钢近期在海运市场的动作,河北冶金协会副会长宋继军认为,将产业链延伸至海运市场只是宝钢集团进行其战略布局的一个举措,
宝钢集团	宝钢	自己	联系宝钢近期在海运市场的动作,河北冶金协会副会长宋继军认为,将产业链延伸至海运市场只是宝钢集团进行其战略布局的一个举措,
上海国际集团	上海证券	拥有	据悉,上海国际集团直接或间接持有的金融资产主要包括上海国际信托<N>.<N>%股权、上海证券<N>%股权、上投摩根基金<N>%股权等十余项资产。
上海证券	上海国际集团	被拥有	据悉,上海国际集团直接或间接持有的金融资产主要包括上海国际信托<N>.<N>%股权、上海证券<N>%股权、上投摩根基金<N>%股权等十余项资产。
格力电器	格力	自己	但是格力电器副总裁、董秘望靖东当时明确告诉《每日经济新闻》记者,晶弘冰箱的生产跟格力没有关系。
格力	格力电器	自己	但是格力电器副总裁、董秘望靖东当时明确告诉《每日经济新闻》记者,晶弘冰箱的生产跟格力没有关系。
国美	国美电器	自己	而国美乱战开始前,以<N>月<N>日开始计算,大摩一直小幅增持国美电器。。
国美电器	国美	自己	而国美乱战开始前,以<N>月<N>日开始计算,大摩一直小幅增持国美电器。。
国美	国美电器	被拥有	而国美乱战开始前,以<N>月<N>日开始计算,大摩一直小幅增持国美电器。。
国美电器	国美	拥有	而国美乱战开始前,以<N>月<N>日开始计算,大摩一直小幅增持国美电器。。
中冶集团	中冶置业公司	拥有	截至<N>年<N>月,中冶集团旗下房地产旗舰中冶置业公司通过全力开发市场,
中冶置业公司	中冶集团	被拥有	截至<N>年<N>月,中冶集团旗下房地产旗舰中冶置业公司通过全力开发市场,
盛瑞传动	潍柴动力	unknown	盛瑞传动董事长曾参与潍柴动力借壳湘火炬
潍柴动力	盛瑞传动	unknown	盛瑞传动董事长曾参与潍柴动力借壳湘火炬
四川广汉士达炭素股份有限公司	士达炭素	自己	<N>月<N><N>日,<N>世纪经济报道记者了解到,四川广汉士达炭素股份有限公司(下称:士达炭素)目前已经被<N>家债权机构告上法庭,涉及贷款金额共计<N>.<N>亿元。
士达炭素	四川广汉士达炭素股份有限公司	自己	<N>月<N><N>日,<N>世纪经济报道记者了解到,四川广汉士达炭素股份有限公司(下称:士达炭素)目前已经被<N>家债权机构告上法庭,涉及贷款金额共计<N>.<N>亿元。
潍柴控股集团	潍柴动力	拥有	潍柴控股集团旗下有两家上市公司,分别为潍柴动力和山东巨力。
潍柴动力	潍柴控股集团	被拥有	潍柴控股集团旗下有两家上市公司,分别为潍柴动力和山东巨力。
海航集团	大新华物流集团	拥有	昨天,海航集团旗下的大新华物流集团与河北钢铁集团旗下的唐钢集团签署战略合作框架协议。
大新华物流集团	海航集团	被拥有	昨天,海航集团旗下的大新华物流集团与河北钢铁集团旗下的唐钢集团签署战略合作框架协议。
中信证券	英特尔	分析	中信证券<N>月<N>日最新研究报告显示,全球半导体龙头英特尔公布了二季报。
英特尔	中信证券	被分析	中信证券<N>月<N>日最新研究报告显示,全球半导体龙头英特尔公布了二季报。
民生银行	上海巴士公司	持股	理范梦强称,<N>年<N>月<N>日,国务院法制办作出国复<N>号裁决,责成国家工商总局删除民生银行变更登记表中有关梦达股权变更登记给上海巴士公司的内容。
上海巴士公司	民生银行	被持股	理范梦强称,<N>年<N>月<N>日,国务院法制办作出国复<N>号裁决,责成国家工商总局删除民生银行变更登记表中有关梦达股权变更登记给上海巴士公司的内容。
民生银行	上海巴士公司	减持	理范梦强称,<N>年<N>月<N>日,国务院法制办作出国复<N>号裁决,责成国家工商总局删除民生银行变更登记表中有关梦达股权变更登记给上海巴士公司的内容。
上海巴士公司	民生银行	被减持	理范梦强称,<N>年<N>月<N>日,国务院法制办作出国复<N>号裁决,责成国家工商总局删除民生银行变更登记表中有关梦达股权变更登记给上海巴士公司的内容。
和讯网	粤传媒	unknown	截至目前,和讯网了解到,粤传媒已聘请律师事务所,按照相关并购协议的安排,依据会计师事务所出具的相关报告,着手向香榭丽原股东提出未完成业绩承诺的补偿要求。
粤传媒	和讯网	unknown	截至目前,和讯网了解到,粤传媒已聘请律师事务所,按照相关并购协议的安排,依据会计师事务所出具的相关报告,着手向香榭丽原股东提出未完成业绩承诺的补偿要求。
龙腾光电	昆山资产经营公司	被注资	上述分析人士说,若龙腾光电未来能通过资产注入方式完成上市,那么昆山资产经营公司眼下“垫出”的<N>.<N>亿元在完全收回的基础上还能有丰厚盈余。
昆山资产经营公司	龙腾光电	注资	上述分析人士说,若龙腾光电未来能通过资产注入方式完成上市,那么昆山资产经营公司眼下“垫出”的<N>.<N>亿元在完全收回的基础上还能有丰厚盈余。
光大证券股份有限公司	光大证券	自己	由于IPO开闸,早在<N>年<N>月<N>日便通过中国证监会发行审核的光大证券股份有限公司(以下简称“光大证券”)或最先上市,
光大证券	光大证券股份有限公司	自己	由于IPO开闸,早在<N>年<N>月<N>日便通过中国证监会发行审核的光大证券股份有限公司(以下简称“光大证券”)或最先上市,
中节能	中材集团	unknown	继中节能、中材集团对赛维LDK眉目传情之后,中国冶金科工集团是否会成为赛维LDK新的救助者?
中材集团	中节能	unknown	继中节能、中材集团对赛维LDK眉目传情之后,中国冶金科工集团是否会成为赛维LDK新的救助者?
伊利	DFA	签约	上周末,伊利发布公告称与DFA签署了谅解备忘录,拟在战略采购、牧场服务等方面建立长期战略合作关系,并就未来乳品相关项目建立了战略性优先权关系。
DFA	伊利	签约	上周末,伊利发布公告称与DFA签署了谅解备忘录,拟在战略采购、牧场服务等方面建立长期战略合作关系,并就未来乳品相关项目建立了战略性优先权关系。
伊利	DFA	合作	上周末,伊利发布公告称与DFA签署了谅解备忘录,拟在战略采购、牧场服务等方面建立长期战略合作关系,并就未来乳品相关项目建立了战略性优先权关系。
DFA	伊利	合作	上周末,伊利发布公告称与DFA签署了谅解备忘录,拟在战略采购、牧场服务等方面建立长期战略合作关系,并就未来乳品相关项目建立了战略性优先权关系。
思达高科	思达科技	被减持	思达高科原大股东思达科技彻底从上市公司退出。
思达科技	思达高科	减持	思达高科原大股东思达科技彻底从上市公司退出。
思达高科	思达科技	被持股	思达高科原大股东思达科技彻底从上市公司退出。
思达科技	思达高科	持股	思达高科原大股东思达科技彻底从上市公司退出。
平安信托	中原证券	unknown	平安信托与中原证券友好分手。
中原证券	平安信托	unknown	平安信托与中原证券友好分手。
联油	天津绿源	拥有	ST联油介绍,近日公司部分高级管理人员及董事前往公司控股子公司天津绿源进行年终尽职调查时,发现该公司已处于停产状态。
天津绿源	联油	被拥有	ST联油介绍,近日公司部分高级管理人员及董事前往公司控股子公司天津绿源进行年终尽职调查时,发现该公司已处于停产状态。
中国铁路物资股份有限公司	ChinaRailwayMaterialsCompanyLimited	自己	据和讯网了解中国铁路物资股份有限公司,简称英文全称:ChinaRailwayMaterialsCompanyLimited,英文简称:CRM,
ChinaRailwayMaterialsCompanyLimited	中国铁路物资股份有限公司	自己	据和讯网了解中国铁路物资股份有限公司,简称英文全称:ChinaRailwayMaterialsCompanyLimited,英文简称:CRM,
赛迪传媒	北京昌科晨宇科技企业孵化器有限公司	拥有	此前,赛迪传媒在<N>月<N>日,也就是公司股价遭到爆炒出现异动后发布澄清公告,表示下属子公司北京昌科晨宇科技企业孵化器有限公司并没有在创业板上市的计划,
北京昌科晨宇科技企业孵化器有限公司	赛迪传媒	被拥有	此前,赛迪传媒在<N>月<N>日,也就是公司股价遭到爆炒出现异动后发布澄清公告,表示下属子公司北京昌科晨宇科技企业孵化器有限公司并没有在创业板上市的计划,
王老吉	加多宝	纠纷	王老吉、加多宝“红罐之争”将见分晓
加多宝	王老吉	纠纷	王老吉、加多宝“红罐之争”将见分晓
中国石化	上港集团	unknown	此前,以中国石化、上港集团、中国铝业等在内的多家央企巨头正是通过换股吸收合并的方式实现整体上市。
上港集团	中国石化	unknown	此前,以中国石化、上港集团、中国铝业等在内的多家央企巨头正是通过换股吸收合并的方式实现整体上市。
广东移动	浦发银行	增持	交易完成后,广东移动将持有浦发银行<N>%股份。
浦发银行	广东移动	被增持	交易完成后,广东移动将持有浦发银行<N>%股份。
中行	中远集团	合作	据了解,中行曾长期作为中远集团唯一的买造船贷款银行。
中远集团	中行	合作	据了解,中行曾长期作为中远集团唯一的买造船贷款银行。
中投顾问	易买得	分析	中投顾问高级研究员黎雪荣在接受记者的采访时表示,易买得在中国的品牌影响力并不强,
易买得	中投顾问	被分析	中投顾问高级研究员黎雪荣在接受记者的采访时表示,易买得在中国的品牌影响力并不强,
江东集团	建行工银瑞信投资基金	unknown	在前十大流通股股东中,除原股东江东集团和建行工银瑞信投资基金外,新进<N>位成员,有<N>位更是在<N>月<N>日至<N>月底不到两个月的时间内火速建仓。
建行工银瑞信投资基金	江东集团	unknown	在前十大流通股股东中,除原股东江东集团和建行工银瑞信投资基金外,新进<N>位成员,有<N>位更是在<N>月<N>日至<N>月底不到两个月的时间内火速建仓。
江苏吴中	吴中集团	unknown	在此次江苏吴中管理层收购中,不仅是<N>个自然人需要达成一致意见,原吴中集团大股东润业风投的三家股东也需要协调,而这三家股东公司又全部为自然人控股。
吴中集团	江苏吴中	unknown	在此次江苏吴中管理层收购中,不仅是<N>个自然人需要达成一致意见,原吴中集团大股东润业风投的三家股东也需要协调,而这三家股东公司又全部为自然人控股。
山钢	日钢	unknown	杜双华首次回应山钢重组:日钢被低估
日钢	山钢	unknown	杜双华首次回应山钢重组:日钢被低估
中海油集团	中海油服	拥有	傅成玉之前工作的中海油集团,下属多个业务公司均单独上市,包括中海油服、中海化学等。
中海油服	中海油集团	被拥有	傅成玉之前工作的中海油集团,下属多个业务公司均单独上市,包括中海油服、中海化学等。
美国运通	永隆银行	unknown	这次与美国运通合作正是招商银行继收购永隆银行、提升国际影响力的又一重要举措”。
永隆银行	美国运通	unknown	这次与美国运通合作正是招商银行继收购永隆银行、提升国际影响力的又一重要举措”。
康师傅	百事可乐	买资	康师傅上周五宣布将以子公司康师傅饮品<N>.<N>%权益,收购连续亏损的百事可乐在中国的<N>家装瓶厂;
百事可乐	康师傅	被买资	康师傅上周五宣布将以子公司康师傅饮品<N>.<N>%权益,收购连续亏损的百事可乐在中国的<N>家装瓶厂;
美国银行	建行	持股	截至<N>月<N>日,美国银行口头承诺不减持的建行13<N>亿H股锁定期满。
建行	美国银行	被持股	截至<N>月<N>日,美国银行口头承诺不减持的建行13<N>亿H股锁定期满。
昆明制药	云南白药	unknown	据记者了解,云南白药和昆明制药本身并不参与三七种植,其中昆明制药主要通过中间商购买三七;而云南白药除部分品种的订单式生产外,
云南白药	昆明制药	unknown	据记者了解,云南白药和昆明制药本身并不参与三七种植,其中昆明制药主要通过中间商购买三七;而云南白药除部分品种的订单式生产外,
中国铝业公司	中国铝业中州分公司	unknown	宣布一项定增融资计划,增发不超过<N>亿A股,募集资金不超过<N>亿元,投向中国铝业公司重庆<N>万吨氧化铝项目、中国铝业中州分公司选矿拜耳法系统扩建项目。
中国铝业中州分公司	中国铝业公司	unknown	宣布一项定增融资计划,增发不超过<N>亿A股,募集资金不超过<N>亿元,投向中国铝业公司重庆<N>万吨氧化铝项目、中国铝业中州分公司选矿拜耳法系统扩建项目。
中国宝安	深圳市贝特瑞新能源材料股份有限公司	拥有	备受市场质疑的中国宝安石墨烯项目又有了新进展,公司今日披露,控股子公司深圳市贝特瑞新能源材料股份有限公司投入开发的石墨烯项目产品开发及中试取得重大进展。
深圳市贝特瑞新能源材料股份有限公司	中国宝安	被拥有	备受市场质疑的中国宝安石墨烯项目又有了新进展,公司今日披露,控股子公司深圳市贝特瑞新能源材料股份有限公司投入开发的石墨烯项目产品开发及中试取得重大进展。
深圳市安业房地产开发有限公司	深圳市万泽房地产开发有限公司	拥有	深圳市安业房地产开发有限公司是公司控股子公司深圳市万泽房地产开发有限公司控股<N>%的公司,
深圳市万泽房地产开发有限公司	深圳市安业房地产开发有限公司	被拥有	深圳市安业房地产开发有限公司是公司控股子公司深圳市万泽房地产开发有限公司控股<N>%的公司,
惠普公司	花旗银行	unknown	据国外媒体报道,不仅仅是惠普公司,美国多家知名公司均在<N>年进行了大幅裁员,其中包括AMR集团、花旗银行、雅虎等。
花旗银行	惠普公司	unknown	据国外媒体报道,不仅仅是惠普公司,美国多家知名公司均在<N>年进行了大幅裁员,其中包括AMR集团、花旗银行、雅虎等。
卜蜂莲花	沃尔玛	unknown	况且此前,卜蜂莲花也有过聘请原沃尔玛全球首席执行官担任中国区总裁的先例。
沃尔玛	卜蜂莲花	unknown	况且此前,卜蜂莲花也有过聘请原沃尔玛全球首席执行官担任中国区总裁的先例。
麦格理证券公司	东芝	分析	对于这个将近<N>亿美元的收购价格,麦格理证券公司的一位分析师认为,东芝这一资产仅能卖出<N>亿美元左右的价格。
东芝	麦格理证券公司	被分析	对于这个将近<N>亿美元的收购价格,麦格理证券公司的一位分析师认为,东芝这一资产仅能卖出<N>亿美元左右的价格。
CFM国际公司	中航工业	合作	即便是C<N>选择了国外发动机,中标的CFM国际公司也计划与中航工业在在国内共同装配生产LEAP-X<N>C发动机,但这一合作并未涉及核心技术的转移。
中航工业	CFM国际公司	合作	即便是C<N>选择了国外发动机,中标的CFM国际公司也计划与中航工业在在国内共同装配生产LEAP-X<N>C发动机,但这一合作并未涉及核心技术的转移。
联想	IBM	交易	据悉,今年年内,联想通过完成对IBMx<N>业务的收购,联想将成为全球x<N>服务器领域的第三名。
IBM	联想	交易	据悉,今年年内,联想通过完成对IBMx<N>业务的收购,联想将成为全球x<N>服务器领域的第三名。
联想	IBM	买资	据悉,今年年内,联想通过完成对IBMx<N>业务的收购,联想将成为全球x<N>服务器领域的第三名。
IBM	联想	被买资	据悉,今年年内,联想通过完成对IBMx<N>业务的收购,联想将成为全球x<N>服务器领域的第三名。
河北钢铁集团	南非工业发展公司	合作	近年来,河北钢铁集团不断加大国际化发展步伐,持续推进国际市场战略布局,在出口渠道拓展、南非工业发展公司、中非基金等企业开展了密切合作。
南非工业发展公司	河北钢铁集团	合作	近年来,河北钢铁集团不断加大国际化发展步伐,持续推进国际市场战略布局,在出口渠道拓展、南非工业发展公司、中非基金等企业开展了密切合作。
光大证券	招商证券	竞争	虽然目前光大证券、招商证券抢跑成功,但是华泰证券仍有出线的希望。
招商证券	光大证券	竞争	虽然目前光大证券、招商证券抢跑成功,但是华泰证券仍有出线的希望。
天利高新	中石油	合作	此外,天利高新的原料均来自中石油新疆油田、独山子石化和乌鲁木齐石化,纯苯的市场价比华东低<N>元/吨左右。
中石油	天利高新	合作	此外,天利高新的原料均来自中石油新疆油田、独山子石化和乌鲁木齐石化,纯苯的市场价比华东低<N>元/吨左右。
华润雪花	江苏三泰啤酒	重组	华润雪花整合江苏三泰啤酒
江苏三泰啤酒	华润雪花	重组	华润雪花整合江苏三泰啤酒
英特药业	浙江英特药房有限公司	拥有	此外,英特药业还控股了浙江省医疗器械有限公司、浙江英特药房有限公司、医疗器械和中成药,扩大了销售规模,分散了经营风险,巩固了公司在医药流通领域的竞争力。
浙江英特药房有限公司	英特药业	被拥有	此外,英特药业还控股了浙江省医疗器械有限公司、浙江英特药房有限公司、医疗器械和中成药,扩大了销售规模,分散了经营风险,巩固了公司在医药流通领域的竞争力。
PTFE	杜邦	unknown	目前,公司PTFE系列产品的毛利率在<N>%左右,产能上虽然暂无扩张,但已加大对高性能PTFE树脂的研发,力图缩小和杜邦等企业在质量上的差距。
杜邦	PTFE	unknown	目前,公司PTFE系列产品的毛利率在<N>%左右,产能上虽然暂无扩张,但已加大对高性能PTFE树脂的研发,力图缩小和杜邦等企业在质量上的差距。
海南鸿安农场	宝安	被减持	当时中国宝安分别以<N>.<N>万元和<N>.<N>万元的价格,将旗下的海南鸿安农场和胜安农场股权全部转让,这次交易给宝安带来约<N>万元的投资收益。
宝安	海南鸿安农场	减持	当时中国宝安分别以<N>.<N>万元和<N>.<N>万元的价格,将旗下的海南鸿安农场和胜安农场股权全部转让,这次交易给宝安带来约<N>万元的投资收益。
松下	松下株式会社	自己	与松下的收购协议,科力远收购松下株式会社内部分公司Energy公司在日本国湘南工厂开展的车载用镍氢电池事业所需的生产设备、研发部门及客户资源在内的资产,
松下株式会社	松下	自己	与松下的收购协议,科力远收购松下株式会社内部分公司Energy公司在日本国湘南工厂开展的车载用镍氢电池事业所需的生产设备、研发部门及客户资源在内的资产,
工行	建行	竞争	业内人士认为,工行和建行本次调息可能主要还是出于市场竞争的考虑。
建行	工行	竞争	业内人士认为,工行和建行本次调息可能主要还是出于市场竞争的考虑。
三联商社	三联集团	被持股	然而,在<N>年<N>月1<N>日,三联商社股<N>万股拍卖后,三联集团已经丧失大股东地位,因此该合同的生效条件已不复存在。
三联集团	三联商社	持股	然而,在<N>年<N>月1<N>日,三联商社股<N>万股拍卖后,三联集团已经丧失大股东地位,因此该合同的生效条件已不复存在。
辽宁方大集团实业有限公司	方大集团	自己	今年<N>月<N>日,锦化氯碱曾表示,在葫芦岛市国资委领导下锦化集团与辽宁方大集团实业有限公司(以下简称方大集团)的资产重组事宜正在逐步推进,
方大集团	辽宁方大集团实业有限公司	自己	今年<N>月<N>日,锦化氯碱曾表示,在葫芦岛市国资委领导下锦化集团与辽宁方大集团实业有限公司(以下简称方大集团)的资产重组事宜正在逐步推进,
六福集团	六福	自己	六福集团首席财务长陈素娟去年<N>月曾放言称每年在内地开设<N>家门店,终究还是食言了,瑞信在研判六福三季报时指出,六福管理层下调中国大陆开店数为<N>至<N>
六福	六福集团	自己	六福集团首席财务长陈素娟去年<N>月曾放言称每年在内地开设<N>家门店,终究还是食言了,瑞信在研判六福三季报时指出,六福管理层下调中国大陆开店数为<N>至<N>
中国人寿股份公司	中国人寿保险集团	unknown	另外,中国人寿股份公司、中国人寿保险集团、嘉禾人寿等也纷纷在列。
中国人寿保险集团	中国人寿股份公司	unknown	另外,中国人寿股份公司、中国人寿保险集团、嘉禾人寿等也纷纷在列。
国美电器	贝恩投资	unknown	根据昨天国美电器发布的股东大会决议公告显示,贝恩投资提名的竺稼等三名人选此前就曾担任国美董事,后由公司董事会一致同意继续加入新一届国美董事会。
贝恩投资	国美电器	unknown	根据昨天国美电器发布的股东大会决议公告显示,贝恩投资提名的竺稼等三名人选此前就曾担任国美董事,后由公司董事会一致同意继续加入新一届国美董事会。
华创证券	红宝丽	分析	华创证券报告认为,红宝丽<N>年<N>月<N>万吨硬泡组合聚醚正式投产,公司产能由<N>万吨扩为<N>万吨,产能释放在一定程度上压制了价格上涨空间。
红宝丽	华创证券	被分析	华创证券报告认为,红宝丽<N>年<N>月<N>万吨硬泡组合聚醚正式投产,公司产能由<N>万吨扩为<N>万吨,产能释放在一定程度上压制了价格上涨空间。
苏宁	阿里	unknown	但具体于苏宁而言,其生态构成与阿里、<N>.<N>亿零售体系会员,以及供应链上的数万家供应商和平台商户,都是苏宁金融体系的基础客户。
阿里	苏宁	unknown	但具体于苏宁而言,其生态构成与阿里、<N>.<N>亿零售体系会员,以及供应链上的数万家供应商和平台商户,都是苏宁金融体系的基础客户。
凯马	上海全冠	纠纷	<N>日,凯马临时停牌,声称“为维护投资者利益,正就此问询上海全冠,并自即日停牌至相关信息公告后才复牌”。
上海全冠	凯马	纠纷	<N>日,凯马临时停牌,声称“为维护投资者利益,正就此问询上海全冠,并自即日停牌至相关信息公告后才复牌”。
凯马	上海全冠	合作	<N>日,凯马临时停牌,声称“为维护投资者利益,正就此问询上海全冠,并自即日停牌至相关信息公告后才复牌”。
上海全冠	凯马	合作	<N>日,凯马临时停牌,声称“为维护投资者利益,正就此问询上海全冠,并自即日停牌至相关信息公告后才复牌”。
方大炭素	安徽佳金	增持	方大炭素当时强调,签订的意向书是公司与王光焕就收购安徽佳金部分股权达成的初步意向,不构成对任何一方具有法律约束力的文件。
安徽佳金	方大炭素	被增持	方大炭素当时强调,签订的意向书是公司与王光焕就收购安徽佳金部分股权达成的初步意向,不构成对任何一方具有法律约束力的文件。
夹皮沟矿业有限公司	嵩县金牛矿业有限责任公司	unknown	拟受让中国黄金集团公司持有的夹皮沟矿业有限公司、嵩县金牛矿业有限责任公司、嵩县前河矿业有限责任公司全部股权。
嵩县金牛矿业有限责任公司	夹皮沟矿业有限公司	unknown	拟受让中国黄金集团公司持有的夹皮沟矿业有限公司、嵩县金牛矿业有限责任公司、嵩县前河矿业有限责任公司全部股权。
济南大龙时装有限公司	山东巨龙装饰工程有限公司	unknown	另外,李欣旗下的济南大龙时装有限公司、山东巨龙装饰工程有限公司与上述三家公司也存在关联交易。
山东巨龙装饰工程有限公司	济南大龙时装有限公司	unknown	另外,李欣旗下的济南大龙时装有限公司、山东巨龙装饰工程有限公司与上述三家公司也存在关联交易。
万科	宝能	被持股	目前,万科的股权结构已形成新的格局,宝能以<N>.<N>%的持股位列第一大股东,
宝能	万科	持股	目前,万科的股权结构已形成新的格局,宝能以<N>.<N>%的持股位列第一大股东,
珠江壹号	金鹰国际集团	被入股	珠江壹号或上海富得由金鹰国际集团接手后,
金鹰国际集团	珠江壹号	入股	珠江壹号或上海富得由金鹰国际集团接手后,
海通证券	国泰君安	拟收购	海通证券从<N>月<N>日起连续两日突然停牌引起市场猜测,有消息称为配合上海金融中心建设,海通证券将收购国泰君安。。
国泰君安	海通证券	被拟收购	海通证券从<N>月<N>日起连续两日突然停牌引起市场猜测,有消息称为配合上海金融中心建设,海通证券将收购国泰君安。。
天猫	淘宝	unknown	拿数据挖掘和分析为例,天猫、淘宝等平台拥有海量有价值的商业数据,可以从中发掘优质的数据产品服务到社会各个层面。
淘宝	天猫	unknown	拿数据挖掘和分析为例,天猫、淘宝等平台拥有海量有价值的商业数据,可以从中发掘优质的数据产品服务到社会各个层面。
航一集团	航二集团	合并	从案例上说,此前航一集团、航二集团的整合就是采用这种方式。
航二集团	航一集团	合并	从案例上说,此前航一集团、航二集团的整合就是采用这种方式。
中行	中银香港	持股	针对市场上称中行有可能会将中银香港私有化的揣测和传言,肖钢说,中行不会将中银香港私有化。
中银香港	中行	被持股	针对市场上称中行有可能会将中银香港私有化的揣测和传言,肖钢说,中行不会将中银香港私有化。
中行	中银香港	unknown	针对市场上称中行有可能会将中银香港私有化的揣测和传言,肖钢说,中行不会将中银香港私有化。
中银香港	中行	unknown	针对市场上称中行有可能会将中银香港私有化的揣测和传言,肖钢说,中行不会将中银香港私有化。
肯德基	小肥羊	unknown	除了肯德基的营销战,公司还在对旗下小肥羊进行全面升级,从菜单到服务等多方面进行提升,以期小肥羊能够为业绩提升起到作用。
小肥羊	肯德基	unknown	除了肯德基的营销战,公司还在对旗下小肥羊进行全面升级,从菜单到服务等多方面进行提升,以期小肥羊能够为业绩提升起到作用。
高盛	摩根士丹利	unknown	从哈佛毕业后,戴蒙轻而易举地得到了高盛、雷曼和摩根士丹利的青睐。
摩根士丹利	高盛	unknown	从哈佛毕业后,戴蒙轻而易举地得到了高盛、雷曼和摩根士丹利的青睐。
国金证券	清华控股	被持股	去年<N>月,国金证券股东清华控股承诺择机增持不低于442<N>万元的股票,
清华控股	国金证券	持股	去年<N>月,国金证券股东清华控股承诺择机增持不低于442<N>万元的股票,
招商先锋	证券投资基金	unknown	情况来看,广发小盘加仓<N>万股,招商先锋(<N>基金净值,基金吧)证券投资基金和中国建设银行-中小企业板交易型开放式指数基金均是十大流通股股东。
证券投资基金	招商先锋	unknown	情况来看,广发小盘加仓<N>万股,招商先锋(<N>基金净值,基金吧)证券投资基金和中国建设银行-中小企业板交易型开放式指数基金均是十大流通股股东。
恒大	万科	增持	恒大二次举牌万科携旗下<N>公司持股<N>%
万科	恒大	被增持	恒大二次举牌万科携旗下<N>公司持股<N>%
金元证券	东方证券	unknown	<N>月<N>日、<N>日,在金元证券成都二环路营业部、东方证券杭州龙井路营业部的带领下,上海电气连续两天高开高走逼近涨停。
东方证券	金元证券	unknown	<N>月<N>日、<N>日,在金元证券成都二环路营业部、东方证券杭州龙井路营业部的带领下,上海电气连续两天高开高走逼近涨停。
天威视讯	歌华有线	竞争	按照EV/EBITDA估值方法,天威视讯的EV/EBITDA为<N>.<N>倍,低于歌华有线和广电网络两家公司,
歌华有线	天威视讯	竞争	按照EV/EBITDA估值方法,天威视讯的EV/EBITDA为<N>.<N>倍,低于歌华有线和广电网络两家公司,
南纺股份	南泰国展	持股	如此看来,在<N>月<N>日公布的收购公告中,南纺股份涉及南泰国展<N>.<N>%股权正是来源于此。
南泰国展	南纺股份	被持股	如此看来,在<N>月<N>日公布的收购公告中,南纺股份涉及南泰国展<N>.<N>%股权正是来源于此。
中诚信托	中国人保	被增持	财政部日前将中诚信托<N>.<N>%的国有股权,以增加国家出资的形式全部划拨给中国人保。。
中国人保	中诚信托	增持	财政部日前将中诚信托<N>.<N>%的国有股权,以增加国家出资的形式全部划拨给中国人保。。
中航集团	中国国际航空股份有限公司	自己	王昌顺调任中国航空集团公司(下称中航集团)出任总经理一职,并将通过组织程序接替即将退休的孔栋成为中国国际航空股份有限公司董事长的这一变动已经渐呈明朗化。
中国国际航空股份有限公司	中航集团	自己	王昌顺调任中国航空集团公司(下称中航集团)出任总经理一职,并将通过组织程序接替即将退休的孔栋成为中国国际航空股份有限公司董事长的这一变动已经渐呈明朗化。
腾讯	立业集团	unknown	工商资料显示,发起股东共<N>家,主要股东为腾讯、立业集团,出资比例为<N>%、<N>%。
立业集团	腾讯	unknown	工商资料显示,发起股东共<N>家,主要股东为腾讯、立业集团,出资比例为<N>%、<N>%。
湘西芙蓉镇景点圈旅游投资开发股份有限公司	吉首德夯旅游实业有限公司	减持	湘西芙蓉镇景点圈旅游投资开发股份有限公司出售旗下包括湘西猛洞河旅游开发有限公司、湘西坐龙峡旅游开发有限公司和吉首德夯旅游实业有限公司在内三宗资产的股权,
吉首德夯旅游实业有限公司	湘西芙蓉镇景点圈旅游投资开发股份有限公司	被减持	湘西芙蓉镇景点圈旅游投资开发股份有限公司出售旗下包括湘西猛洞河旅游开发有限公司、湘西坐龙峡旅游开发有限公司和吉首德夯旅游实业有限公司在内三宗资产的股权,
滴滴	百度	被持股	滴滴也因此成为了唯一一家腾讯、阿里巴巴和百度共同投资的企业。
百度	滴滴	持股	滴滴也因此成为了唯一一家腾讯、阿里巴巴和百度共同投资的企业。
开平市工业资产经营公司	开平市装饰工程开发公司	unknown	产管理委员会办公室及国资控股的开平市工业资产经营公司、开平市装饰工程开发公司三个月内无将公司股份进行股权转让、资产重组以及实施其他对公司有重大影响事项。
开平市装饰工程开发公司	开平市工业资产经营公司	unknown	产管理委员会办公室及国资控股的开平市工业资产经营公司、开平市装饰工程开发公司三个月内无将公司股份进行股权转让、资产重组以及实施其他对公司有重大影响事项。
小护士	羽西	unknown	这一担忧的根源来自于十年前欧拉雅对中国本土品牌小护士和羽西的整合失败。
羽西	小护士	unknown	这一担忧的根源来自于十年前欧拉雅对中国本土品牌小护士和羽西的整合失败。
酒鬼酒	五粮液	unknown	“经过两年时间的盘整,如今酒鬼酒重组已完成,需要再上台阶,营销短板需要克服,徐可强曾管理过五粮液多年,经验丰富,他的加盟,无疑是酒鬼酒当前最好的选择”。
五粮液	酒鬼酒	unknown	“经过两年时间的盘整,如今酒鬼酒重组已完成,需要再上台阶,营销短板需要克服,徐可强曾管理过五粮液多年,经验丰富,他的加盟,无疑是酒鬼酒当前最好的选择”。
酒鬼酒	五粮液	竞争	“经过两年时间的盘整,如今酒鬼酒重组已完成,需要再上台阶,营销短板需要克服,徐可强曾管理过五粮液多年,经验丰富,他的加盟,无疑是酒鬼酒当前最好的选择”。
五粮液	酒鬼酒	竞争	“经过两年时间的盘整,如今酒鬼酒重组已完成,需要再上台阶,营销短板需要克服,徐可强曾管理过五粮液多年,经验丰富,他的加盟,无疑是酒鬼酒当前最好的选择”。
联通	联通集团	自己	另外两个前端营销部门负责人未涉及,即联通市场部总经理顾晓敏和联通集团客户部总经理田文科。
联通集团	联通	自己	另外两个前端营销部门负责人未涉及,即联通市场部总经理顾晓敏和联通集团客户部总经理田文科。
福光基金	步步高	被拥有	“福光基金”是步步高向公司<N>周年献礼的重要项目,该基金将重点关注社会弱势群体,为困难群众提供精神和物质上的大力支持。
步步高	福光基金	拥有	“福光基金”是步步高向公司<N>周年献礼的重要项目,该基金将重点关注社会弱势群体,为困难群众提供精神和物质上的大力支持。
工商银行	中国银行	竞争	公开信息显示,四大国有商业银行中,工商银行、中国银行、建设银行已上市多年,惟独农行上市迟迟没有下文。
中国银行	工商银行	竞争	公开信息显示,四大国有商业银行中,工商银行、中国银行、建设银行已上市多年,惟独农行上市迟迟没有下文。
中原内配	康明斯	合作	而后中原内配又取代美国竞争对手成为国际卡车的供应商,目前占有康明斯、国际卡车汽缸套供应量<N>%的份额。
康明斯	中原内配	合作	而后中原内配又取代美国竞争对手成为国际卡车的供应商,目前占有康明斯、国际卡车汽缸套供应量<N>%的份额。
中原内配	康明斯	交易	而后中原内配又取代美国竞争对手成为国际卡车的供应商,目前占有康明斯、国际卡车汽缸套供应量<N>%的份额。
康明斯	中原内配	交易	而后中原内配又取代美国竞争对手成为国际卡车的供应商,目前占有康明斯、国际卡车汽缸套供应量<N>%的份额。
沃尔沃汽车	沃尔沃	被拥有	该战略的侧重点是努力提升沃尔沃汽车在中国市场的需求,为此,沃尔沃必须把更多的产能分配到中国国内,同时研发出更多豪华车和大型车。
沃尔沃	沃尔沃汽车	拥有	该战略的侧重点是努力提升沃尔沃汽车在中国市场的需求,为此,沃尔沃必须把更多的产能分配到中国国内,同时研发出更多豪华车和大型车。
华天酒店	华天集团	被拥有	华天酒店大股东违规抛售<N>万股抛售日恰为定向增发限售股解禁日,华天集团竟称不知年报披露提前
华天集团	华天酒店	拥有	华天酒店大股东违规抛售<N>万股抛售日恰为定向增发限售股解禁日,华天集团竟称不知年报披露提前
江山制药	荷兰皇家帝斯曼公司	被拟收购	昔日被各路资本竞相争夺的江山制药,如今终于再次走到被资本收购的境地,只是这次欲收购它的是国外同行荷兰皇家帝斯曼公司。。
荷兰皇家帝斯曼公司	江山制药	拟收购	昔日被各路资本竞相争夺的江山制药,如今终于再次走到被资本收购的境地,只是这次欲收购它的是国外同行荷兰皇家帝斯曼公司。。
浦发银行	中国移动	unknown	<N>月<N>日晚间,浦发银行发布公告称,已于<N>日收到证监会的正式批文,该行向中国移动非公开发行A股股票的议案获得最终核准。
中国移动	浦发银行	unknown	<N>月<N>日晚间,浦发银行发布公告称,已于<N>日收到证监会的正式批文,该行向中国移动非公开发行A股股票的议案获得最终核准。
海通	大福证券	收购	海通成功收购大福证券去年净利润增长<N>.<N>%
大福证券	海通	被收购	海通成功收购大福证券去年净利润增长<N>.<N>%
中建材	洛玻	重组	中建材整合ST洛玻上路两天内股权接连变更
洛玻	中建材	重组	中建材整合ST洛玻上路两天内股权接连变更
飞马国际	华贸物流	竞争	与已上市的物流行业公司飞马国际、新宁物流及怡亚通相比,华贸物流的毛利率从<N>年以来都处于“垫底”的位置,这也使得华贸物流的过会遭到众多投资者的诟病。
华贸物流	飞马国际	竞争	与已上市的物流行业公司飞马国际、新宁物流及怡亚通相比,华贸物流的毛利率从<N>年以来都处于“垫底”的位置,这也使得华贸物流的过会遭到众多投资者的诟病。
昌河	中国航空工业集团公司	签约	<N>年,*ST昌河公告称,公司与中国航空工业集团公司签署了协议,
中国航空工业集团公司	昌河	签约	<N>年,*ST昌河公告称,公司与中国航空工业集团公司签署了协议,
东航集团	东方通航	减持	业界重磅!东航集团将东方通航无偿划转中航材
东方通航	东航集团	被减持	业界重磅!东航集团将东方通航无偿划转中航材
福耀玻璃工业集团股份有限公司	福耀玻璃	自己	福耀玻璃工业集团股份有限公司(<N>.SH,下称福耀玻璃)从<N>年开始在美国投资,
福耀玻璃	福耀玻璃工业集团股份有限公司	自己	福耀玻璃工业集团股份有限公司(<N>.SH,下称福耀玻璃)从<N>年开始在美国投资,
天津港	瑞海国际物流公司	unknown	面对媒体质疑港口监管疏漏,他在发布会上称,天津港是个区域的概念,发生爆炸事故的瑞海国际物流公司是一家民营企业,坐落在天津港区域范围内。
瑞海国际物流公司	天津港	unknown	面对媒体质疑港口监管疏漏,他在发布会上称,天津港是个区域的概念,发生爆炸事故的瑞海国际物流公司是一家民营企业,坐落在天津港区域范围内。
徐工科技	徐工集团	被拥有	<N>月<N>日,徐工科技收到证监会出具的《关于核准徐州科技向徐工集团发行股份购买资产的批复》。
徐工集团	徐工科技	拥有	<N>月<N>日,徐工科技收到证监会出具的《关于核准徐州科技向徐工集团发行股份购买资产的批复》。
重庆国信	重庆置信资产管理有限公司	被持股	本刊记者获得的重庆国信<N>年年检报告显示,重庆国信的股东分别为,南光投资管理有限公司、重庆置信资产管理有限公司、重庆新纪元股权投资有限公司。
重庆置信资产管理有限公司	重庆国信	持股	本刊记者获得的重庆国信<N>年年检报告显示,重庆国信的股东分别为,南光投资管理有限公司、重庆置信资产管理有限公司、重庆新纪元股权投资有限公司。
云南红	通葡股份	合作	云南红一位内部人士曾对记者证实,云南红的确与通葡股份有过接触,不过是在浏阳河接洽之后。
通葡股份	云南红	合作	云南红一位内部人士曾对记者证实,云南红的确与通葡股份有过接触,不过是在浏阳河接洽之后。
沈阳环保	北控水务	unknown	沈阳环保的股权转让,给了北控水务一次可遇不可求的机会,但最终没有拿下。
北控水务	沈阳环保	unknown	沈阳环保的股权转让,给了北控水务一次可遇不可求的机会,但最终没有拿下。
国泰基金管理有限公司	国泰国策驱动灵活配置混合型证券投资基金	unknown	<N> 国泰基金管理有限公司 国泰国策驱动灵活配置混合型证券投资基金 A <N> <N>.<N>
国泰国策驱动灵活配置混合型证券投资基金	国泰基金管理有限公司	unknown	<N> 国泰基金管理有限公司 国泰国策驱动灵活配置混合型证券投资基金 A <N> <N>.<N>
楚天科技	汉森制药	unknown	除了楚天科技拥有制药装备业龙头的殊荣外,其发起人股东之一的海南汉森投资有限公司还是上市公司汉森制药的控股股东。
汉森制药	楚天科技	unknown	除了楚天科技拥有制药装备业龙头的殊荣外,其发起人股东之一的海南汉森投资有限公司还是上市公司汉森制药的控股股东。
中源协和干细胞生物工程股份公司	英国细胞治疗有限公司	签约	中源协和干细胞生物工程股份公司昨晚公告称,<N>月<N>日和与英国细胞治疗有限公司签署了合作意向书,
英国细胞治疗有限公司	中源协和干细胞生物工程股份公司	签约	中源协和干细胞生物工程股份公司昨晚公告称,<N>月<N>日和与英国细胞治疗有限公司签署了合作意向书,
广发	交银	unknown	秋气肃杀,昨日<N>家基金公司同时宣布调换基金经理,包括广发、交银、民生加银和华富。
交银	广发	unknown	秋气肃杀,昨日<N>家基金公司同时宣布调换基金经理,包括广发、交银、民生加银和华富。
宜化集团	长航凤凰	订单	宜化集团同意对所有需经长江水运的原材料进口、产品出口等优先选择长航凤凰承运,
长航凤凰	宜化集团	订单	宜化集团同意对所有需经长江水运的原材料进口、产品出口等优先选择长航凤凰承运,
华润三九	中国华润总公司	被拥有	北药集团与华润三九受同一最终控股股东中国华润总公司控制,此次交易构成了关联交易。
中国华润总公司	华润三九	拥有	北药集团与华润三九受同一最终控股股东中国华润总公司控制,此次交易构成了关联交易。
九发	山东九发集团公司	被拥有	*ST九发今天披露,控股股东山东九发集团公司所持公司的<N>.<N>万股被青岛春雨广告装饰工程有限公司以<N>.<N>万元拍走。
山东九发集团公司	九发	拥有	*ST九发今天披露,控股股东山东九发集团公司所持公司的<N>.<N>万股被青岛春雨广告装饰工程有限公司以<N>.<N>万元拍走。
越秀交通	广州越秀企业集团	unknown	<N>月<N>日,越秀投资、越秀交通及越秀地产联合发布公告,新成立的广州越秀企业集团取代了老的越秀企业集团,
广州越秀企业集团	越秀交通	unknown	<N>月<N>日,越秀投资、越秀交通及越秀地产联合发布公告,新成立的广州越秀企业集团取代了老的越秀企业集团,
华东电脑	华讯网络	增持	<N>月<N>日,华东电脑发布的公告称,拟通过非公开发行股份的方式购买控股股东华东计算技术研究所及宋世民、谢瀚海等<N>名自然人所持华讯网络<N>%股权。
华讯网络	华东电脑	被增持	<N>月<N>日,华东电脑发布的公告称,拟通过非公开发行股份的方式购买控股股东华东计算技术研究所及宋世民、谢瀚海等<N>名自然人所持华讯网络<N>%股权。
华东电脑	华讯网络	拥有	<N>月<N>日,华东电脑发布的公告称,拟通过非公开发行股份的方式购买控股股东华东计算技术研究所及宋世民、谢瀚海等<N>名自然人所持华讯网络<N>%股权。
华讯网络	华东电脑	被拥有	<N>月<N>日,华东电脑发布的公告称,拟通过非公开发行股份的方式购买控股股东华东计算技术研究所及宋世民、谢瀚海等<N>名自然人所持华讯网络<N>%股权。
耐克	新百伦	竞争	和耐克、跑步等品类全面出击相比,新百伦长期专注于跑步这项运动,令其在跑步热潮中表现突出。
新百伦	耐克	竞争	和耐克、跑步等品类全面出击相比,新百伦长期专注于跑步这项运动,令其在跑步热潮中表现突出。
五粮液	海康威视	unknown	截至收盘,贵州茅台报<N>.<N>元,涨<N>.<N>%,五粮液涨<N>.<N>%,海康威视涨<N>.<N>%。
海康威视	五粮液	unknown	截至收盘,贵州茅台报<N>.<N>元,涨<N>.<N>%,五粮液涨<N>.<N>%,海康威视涨<N>.<N>%。
京东方	TCL集团	unknown	京东方比TCL集团更“不缺钱”的另一个直接证据是,
TCL集团	京东方	unknown	京东方比TCL集团更“不缺钱”的另一个直接证据是,
中磊会计师事务所	海王食品	unknown	中磊会计师事务所给海王食品出具的审计报告显示,截至<N>年<N>月<N>日,海王食品总资产仅有<N>.<N>万元,负债高达<N>.<N>万元;
海王食品	中磊会计师事务所	unknown	中磊会计师事务所给海王食品出具的审计报告显示,截至<N>年<N>月<N>日,海王食品总资产仅有<N>.<N>万元,负债高达<N>.<N>万元;
雪松控股	浦发银行	合作	作为雪松控股的重要合作伙伴之一,浦发银行与雪松控股一直有着紧密的业务合作,已建立了互信、共同发展,提升在各自领域的品牌优势和竞争优势。
浦发银行	雪松控股	合作	作为雪松控股的重要合作伙伴之一,浦发银行与雪松控股一直有着紧密的业务合作,已建立了互信、共同发展,提升在各自领域的品牌优势和竞争优势。
驰宏锌锗	金鼎锌业	unknown	微妙的是,驰宏锌锗也于<N>年<N>月<N>日宣布终止收购金鼎锌业的股份,并保证<N>个月内不谈此事。
金鼎锌业	驰宏锌锗	unknown	微妙的是,驰宏锌锗也于<N>年<N>月<N>日宣布终止收购金鼎锌业的股份,并保证<N>个月内不谈此事。
沃尔沃汽车集团	沃尔沃	自己	沃尔沃汽车集团中国区企业传播总监徐红日前对《每日经济新闻》的记者表示,此次裁员涉及的员工“并不是沃尔沃正式员工,
沃尔沃	沃尔沃汽车集团	自己	沃尔沃汽车集团中国区企业传播总监徐红日前对《每日经济新闻》的记者表示,此次裁员涉及的员工“并不是沃尔沃正式员工,
国美电器	苏宁电器	竞争	在国美电器“内战”正酣之际,苏宁电器抛出股权激励计划“鼓劲”。
苏宁电器	国美电器	竞争	在国美电器“内战”正酣之际,苏宁电器抛出股权激励计划“鼓劲”。
万达	湖北新航线国际旅行社	收购	十一黄金周刚刚过去,万达收购湖北新航线国际旅行社的消息就传遍了旅游行业。
湖北新航线国际旅行社	万达	被收购	十一黄金周刚刚过去,万达收购湖北新航线国际旅行社的消息就传遍了旅游行业。
美的	荣事达	买资	同时,在停牌不久前,市场就有消息传出,美的将加快旗下洗衣机产业的整合计划,计划的核心内容是小天鹅逐步收购荣事达洗衣机资产及业务。
荣事达	美的	被买资	同时,在停牌不久前,市场就有消息传出,美的将加快旗下洗衣机产业的整合计划,计划的核心内容是小天鹅逐步收购荣事达洗衣机资产及业务。
健康元	焦作健康元	拥有	健康元内部人士昨日对本报表示,目前国家食品药品监督管理局和焦作市政府方面已经各自派出调查组,调查子公司焦作健康元用勾兑地沟油生产<N>-ACA的实际情况。
焦作健康元	健康元	被拥有	健康元内部人士昨日对本报表示,目前国家食品药品监督管理局和焦作市政府方面已经各自派出调查组,调查子公司焦作健康元用勾兑地沟油生产<N>-ACA的实际情况。
国美体育	国美锐动	拥有	目前国美体育在京有两家“国美锐动”门店。
国美锐动	国美体育	被拥有	目前国美体育在京有两家“国美锐动”门店。
华创证券	南航	分析	华创证券认为,新东航在上海的市场份额由原先的<N>%提高到<N>%左右,国航、南航分别占<N>-<N>%。
南航	华创证券	被分析	华创证券认为,新东航在上海的市场份额由原先的<N>%提高到<N>%左右,国航、南航分别占<N>-<N>%。
硅烷交联	九台投资	交易	其中,账面为<N>万元的硅烷交联电缆设备,以<N>万元的价格转让给九台投资。。
九台投资	硅烷交联	交易	其中,账面为<N>万元的硅烷交联电缆设备,以<N>万元的价格转让给九台投资。。
硅烷交联	九台投资	被买资	其中,账面为<N>万元的硅烷交联电缆设备,以<N>万元的价格转让给九台投资。。
九台投资	硅烷交联	买资	其中,账面为<N>万元的硅烷交联电缆设备,以<N>万元的价格转让给九台投资。。
IBM中国公司	长虹集团	unknown	根据公告,交易完成后,IBM中国公司以<N>.<N>%的持股比例,成为四川长虹的第二大股东;长虹集团对四川长虹的持股比例将从<N>.<N>%减少至<N>.<N>%,
长虹集团	IBM中国公司	unknown	根据公告,交易完成后,IBM中国公司以<N>.<N>%的持股比例,成为四川长虹的第二大股东;长虹集团对四川长虹的持股比例将从<N>.<N>%减少至<N>.<N>%,
家乐福	蓝月亮	纠纷	据家乐福工作人员透露,目前超市对蓝月亮洗衣液正在清理库存。
蓝月亮	家乐福	纠纷	据家乐福工作人员透露,目前超市对蓝月亮洗衣液正在清理库存。
幸福	华发股份	unknown	报显示,王石的年薪由去年的<N>万元大幅缩减至<N>.<N>万元,降幅达三分之二,远低于ST幸福董事长任志强的<N>.<N>万和华发股份董事长袁小波的<N>万。
华发股份	幸福	unknown	报显示,王石的年薪由去年的<N>万元大幅缩减至<N>.<N>万元,降幅达三分之二,远低于ST幸福董事长任志强的<N>.<N>万和华发股份董事长袁小波的<N>万。
新闻集团	英国天空广播公司	unknown	这起丑闻事件不但导致《世界新闻报》停刊和数位高管辞职,还迫使新闻集团放弃竞购尚未持有的英国天空广播公司部分股权。
英国天空广播公司	新闻集团	unknown	这起丑闻事件不但导致《世界新闻报》停刊和数位高管辞职,还迫使新闻集团放弃竞购尚未持有的英国天空广播公司部分股权。
莱钢股份	济南钢铁	重组	济南钢铁、<N><N>.<N>元/股,根据上述换股价格,莱钢股份与济南钢铁的换股比例确定为<N>∶<N>.<N>,即每股莱钢股份可转换为<N>.<N>股济南钢铁的股份。
济南钢铁	莱钢股份	重组	济南钢铁、<N><N>.<N>元/股,根据上述换股价格,莱钢股份与济南钢铁的换股比例确定为<N>∶<N>.<N>,即每股莱钢股份可转换为<N>.<N>股济南钢铁的股份。
上海全冠	中国恒天	竞争	事后,上海全冠的“偷袭”很快就遭到了中国恒天的阻截。
中国恒天	上海全冠	竞争	事后,上海全冠的“偷袭”很快就遭到了中国恒天的阻截。
青岛海尔	海尔集团	被拥有	<N>年<N>月,青岛海尔成功受让德意志银行持有的海尔电器<N>.<N>%股权,迈出其成为海尔集团白电业务核心资本平台的第一步;
海尔集团	青岛海尔	拥有	<N>年<N>月,青岛海尔成功受让德意志银行持有的海尔电器<N>.<N>%股权,迈出其成为海尔集团白电业务核心资本平台的第一步;
广粮	王老吉	拥有	早前,广粮推出了王老吉固元粥、王老吉莲子绿豆爽,这些产品外包装设计和宣传广告与其相似。
王老吉	广粮	被拥有	早前,广粮推出了王老吉固元粥、王老吉莲子绿豆爽,这些产品外包装设计和宣传广告与其相似。
平高电气	上海思源如高科技发展有限公司	被持股	本报讯平高电气今日公告,<N>年<N>月<N>日接到股东上海思源如高科技发展有限公司的函告,
上海思源如高科技发展有限公司	平高电气	持股	本报讯平高电气今日公告,<N>年<N>月<N>日接到股东上海思源如高科技发展有限公司的函告,
冀东水泥	秦岭	重组	另外,对于冀东水泥此次突然搁置*ST秦岭重组、转而欲先引进“外援”的做法,市场一时间传闻四起。
秦岭	冀东水泥	重组	另外,对于冀东水泥此次突然搁置*ST秦岭重组、转而欲先引进“外援”的做法,市场一时间传闻四起。
东航	上航	合并	因此,在东航和上航联合重组后,如何整合旗下的三家货运航空公司为一家,也一直是东航在进行的工作,这需要东航与其他股东洽谈新的货运航空的股权分配。
上航	东航	合并	因此,在东航和上航联合重组后,如何整合旗下的三家货运航空公司为一家,也一直是东航在进行的工作,这需要东航与其他股东洽谈新的货运航空的股权分配。
东航	上航	重组	因此,在东航和上航联合重组后,如何整合旗下的三家货运航空公司为一家,也一直是东航在进行的工作,这需要东航与其他股东洽谈新的货运航空的股权分配。
上航	东航	重组	因此,在东航和上航联合重组后,如何整合旗下的三家货运航空公司为一家,也一直是东航在进行的工作,这需要东航与其他股东洽谈新的货运航空的股权分配。
龙腾风电	中航新能源	被成立	资料显示,龙腾风电成立于<N>年<N>月,位于黑龙江省龙江县,注册资本<N>亿元,是为建设龙江哈拉海乡风电场项目而由中航新能源全资设立的。
中航新能源	龙腾风电	成立	资料显示,龙腾风电成立于<N>年<N>月,位于黑龙江省龙江县,注册资本<N>亿元,是为建设龙江哈拉海乡风电场项目而由中航新能源全资设立的。
龙腾风电	中航新能源	被拥有	资料显示,龙腾风电成立于<N>年<N>月,位于黑龙江省龙江县,注册资本<N>亿元,是为建设龙江哈拉海乡风电场项目而由中航新能源全资设立的。
中航新能源	龙腾风电	拥有	资料显示,龙腾风电成立于<N>年<N>月,位于黑龙江省龙江县,注册资本<N>亿元,是为建设龙江哈拉海乡风电场项目而由中航新能源全资设立的。
申银万国	中国平安	分析	申银万国分析师认为,<N>年以来,中国平安的寿险业务因为没有机构调整压力和<N>年银保高基数的影响,保费增速一直领先于行业平均。
中国平安	申银万国	被分析	申银万国分析师认为,<N>年以来,中国平安的寿险业务因为没有机构调整压力和<N>年银保高基数的影响,保费增速一直领先于行业平均。
中国国航	中航集团公司	被拥有	今年<N>月,中国国航宣布控股股东中航集团公司进行航空货运物流混合所有制改革。
中航集团公司	中国国航	拥有	今年<N>月,中国国航宣布控股股东中航集团公司进行航空货运物流混合所有制改革。
顺丰	EMS	竞争	顺丰EMS承诺春节不打烊 主要业务均正常进行
EMS	顺丰	竞争	顺丰EMS承诺春节不打烊 主要业务均正常进行
山东福田雷沃国际重工股份有限公司	福田五星牌	拥有	<N>年<N>月,中消协接到投诉举报函,反映山东福田雷沃国际重工股份有限公司生产、销售的“福田五星牌”正三轮摩托车不符合强制性国家标准规定、侵害消费者利益。
福田五星牌	山东福田雷沃国际重工股份有限公司	被拥有	<N>年<N>月,中消协接到投诉举报函,反映山东福田雷沃国际重工股份有限公司生产、销售的“福田五星牌”正三轮摩托车不符合强制性国家标准规定、侵害消费者利益。
广药集团	王老吉	unknown	广药集团曾在<N>年<N>月<N>日、<N>年<N>月<N>日,多次向政府有关部门出具证明,“王老吉”注册商标由广州医药集团有限公司许可鸿道有限公司在红色罐装饮
王老吉	广药集团	unknown	广药集团曾在<N>年<N>月<N>日、<N>年<N>月<N>日,多次向政府有关部门出具证明,“王老吉”注册商标由广州医药集团有限公司许可鸿道有限公司在红色罐装饮
中航惠腾	金风科技	合作	中航惠腾是目前国内能量产风机叶片仅有的几家企业之一,也是金风科技的配套商。
金风科技	中航惠腾	合作	中航惠腾是目前国内能量产风机叶片仅有的几家企业之一,也是金风科技的配套商。
金果	吉林化纤	unknown	今日,多家公司发布业绩预告,值得一提的是,*ST金果、吉林化纤上半年业绩同比大幅上升,实现扭亏为盈。
吉林化纤	金果	unknown	今日,多家公司发布业绩预告,值得一提的是,*ST金果、吉林化纤上半年业绩同比大幅上升,实现扭亏为盈。
富通	平安	unknown	<N>月<N>日富通正式瓦解当日,马明哲发表了《给全体员工的一封信》,在信中,他重复了一年半以前的话:“中国是未来平安业务发展的主市场,
平安	富通	unknown	<N>月<N>日富通正式瓦解当日,马明哲发表了《给全体员工的一封信》,在信中,他重复了一年半以前的话:“中国是未来平安业务发展的主市场,
中国人民保险集团股份有限公司	中国人民财产保险股份有限公司	竞争	券网讯据保监会网站<N>月<N>日消息,近日,保监会同意中国人民保险集团股份有限公司、中国人民财产保险股份有限公司等<N>家公司共同发起筹建人保再保险股份有限公司,
中国人民财产保险股份有限公司	中国人民保险集团股份有限公司	竞争	券网讯据保监会网站<N>月<N>日消息,近日,保监会同意中国人民保险集团股份有限公司、中国人民财产保险股份有限公司等<N>家公司共同发起筹建人保再保险股份有限公司,
中诚信托	裕华投资	unknown	张裕年报显示,中诚信托已不再是裕华投资的股东,裕华投资是张裕集团的第一大股东,持股<N>.<N>%。
裕华投资	中诚信托	unknown	张裕年报显示,中诚信托已不再是裕华投资的股东,裕华投资是张裕集团的第一大股东,持股<N>.<N>%。
华润	雅居乐	竞争	目前华润、雅居乐、碧桂园等港资内房股均有较大规模的融资计划推进中,融资类型则是清一色的债券融资。
雅居乐	华润	竞争	目前华润、雅居乐、碧桂园等港资内房股均有较大规模的融资计划推进中,融资类型则是清一色的债券融资。
工行	建行	竞争	但国内银行市值排名迅速蹿升,除了工行蝉联全球市值排名第一外,建行和中行的排名也从第<N>位和第<N>位蹿升至第<N>位和第<N>位。
建行	工行	竞争	但国内银行市值排名迅速蹿升,除了工行蝉联全球市值排名第一外,建行和中行的排名也从第<N>位和第<N>位蹿升至第<N>位和第<N>位。
山钢	日钢	重组	山钢重组日钢之后,
日钢	山钢	重组	山钢重组日钢之后,
华谊兄弟	华策影视	unknown	这也是光线传媒与华策影视、华谊兄弟等公司在商业模式上最大的不同:华谊兄弟和华策影视是比较纯粹的影视制作公司。
华策影视	华谊兄弟	unknown	这也是光线传媒与华策影视、华谊兄弟等公司在商业模式上最大的不同:华谊兄弟和华策影视是比较纯粹的影视制作公司。
华谊兄弟	华策影视	竞争	这也是光线传媒与华策影视、华谊兄弟等公司在商业模式上最大的不同:华谊兄弟和华策影视是比较纯粹的影视制作公司。
华策影视	华谊兄弟	竞争	这也是光线传媒与华策影视、华谊兄弟等公司在商业模式上最大的不同:华谊兄弟和华策影视是比较纯粹的影视制作公司。
温州银行	哈高科	unknown	因此,温州银行虽然业绩出现微降,由于仍有众多优势,因此部分分析人士预测,哈高科所转让的股权仍会受到机构的热抢。
哈高科	温州银行	unknown	因此,温州银行虽然业绩出现微降,由于仍有众多优势,因此部分分析人士预测,哈高科所转让的股权仍会受到机构的热抢。
高盛	工行	unknown	高盛入股工行H股为例,其在工商“A+H”股上市前,斥资<N>.<N>亿美元认购工行<N>.<N>亿股H股,一年后股份刚解禁,高盛便抛售<N>亿股工行H股套现<N>
工行	高盛	unknown	高盛入股工行H股为例,其在工商“A+H”股上市前,斥资<N>.<N>亿美元认购工行<N>.<N>亿股H股,一年后股份刚解禁,高盛便抛售<N>亿股工行H股套现<N>
高盛	工行	减持	高盛入股工行H股为例,其在工商“A+H”股上市前,斥资<N>.<N>亿美元认购工行<N>.<N>亿股H股,一年后股份刚解禁,高盛便抛售<N>亿股工行H股套现<N>
工行	高盛	被减持	高盛入股工行H股为例,其在工商“A+H”股上市前,斥资<N>.<N>亿美元认购工行<N>.<N>亿股H股,一年后股份刚解禁,高盛便抛售<N>亿股工行H股套现<N>
招商证券	重庆金科地产	分析	而招商证券一位地产分析师此前也对媒体表示,重庆金科地产借壳ST东源是最早上报的方案,而且该公司各方面都比较规范。
重庆金科地产	招商证券	被分析	而招商证券一位地产分析师此前也对媒体表示,重庆金科地产借壳ST东源是最早上报的方案,而且该公司各方面都比较规范。
加多宝	广药王老吉	竞争	中新网<N>月1<N>日电今日,加多宝与广药王老吉关于红罐外包装、装潢权一案于上午<N>点在广东省高级人民法院四楼大法庭开庭审理。
广药王老吉	加多宝	竞争	中新网<N>月1<N>日电今日,加多宝与广药王老吉关于红罐外包装、装潢权一案于上午<N>点在广东省高级人民法院四楼大法庭开庭审理。
加多宝	广药王老吉	纠纷	中新网<N>月1<N>日电今日,加多宝与广药王老吉关于红罐外包装、装潢权一案于上午<N>点在广东省高级人民法院四楼大法庭开庭审理。
广药王老吉	加多宝	纠纷	中新网<N>月1<N>日电今日,加多宝与广药王老吉关于红罐外包装、装潢权一案于上午<N>点在广东省高级人民法院四楼大法庭开庭审理。
华侨银行	宁波银行	增持	华侨银行作为战略投资者,以每股<N>.<N>元的价格购入宁波银行<N>.<N>亿股,持股比例达到1<N>.<N>%。
宁波银行	华侨银行	被增持	华侨银行作为战略投资者,以每股<N>.<N>元的价格购入宁波银行<N>.<N>亿股,持股比例达到1<N>.<N>%。
华侨银行	宁波银行	持股	华侨银行作为战略投资者,以每股<N>.<N>元的价格购入宁波银行<N>.<N>亿股,持股比例达到1<N>.<N>%。
宁波银行	华侨银行	被持股	华侨银行作为战略投资者,以每股<N>.<N>元的价格购入宁波银行<N>.<N>亿股,持股比例达到1<N>.<N>%。
东航	上航	unknown	民航业调整:刘绍勇离南航去东航意在上航重组。
上航	东航	unknown	民航业调整:刘绍勇离南航去东航意在上航重组。
中国五矿湖南有色国贸公司	经阁集团	合作	长沙市“两帮两促”工作组积极牵线搭桥,引入中国五矿湖南有色国贸公司作为经阁集团的合作伙伴,
经阁集团	中国五矿湖南有色国贸公司	合作	长沙市“两帮两促”工作组积极牵线搭桥,引入中国五矿湖南有色国贸公司作为经阁集团的合作伙伴,
万向钱潮	宁波华翔	竞争	汽车零配件的万向钱潮和宁波华翔;。
宁波华翔	万向钱潮	竞争	汽车零配件的万向钱潮和宁波华翔;。
上海分行	北京银行	被拥有	尤其是为支持区域经济发展方面,上海分行做出了自己的努力,包括支持市属重点基础项目建设,如世博工程、环保工程和新农村建设等;发挥北京银行的特色与优势,
北京银行	上海分行	拥有	尤其是为支持区域经济发展方面,上海分行做出了自己的努力,包括支持市属重点基础项目建设,如世博工程、环保工程和新农村建设等;发挥北京银行的特色与优势,
上海凯迪	青池地产	拥有	上海凯迪已开发完毕项目建筑面积达<N>.<N>万平方米,下属全资子公司青池地产开发的青池流水云墅一期项目已于<N>年完成销售,
青池地产	上海凯迪	被拥有	上海凯迪已开发完毕项目建筑面积达<N>.<N>万平方米,下属全资子公司青池地产开发的青池流水云墅一期项目已于<N>年完成销售,
蚂蚁金服	支付宝	拥有	除了组建新的全球核身平台外,蚂蚁金服还调任了新的首席风险官、首席技术官,以及两个事业群的负责人,并在支付宝事业群尝试“班委制”,
支付宝	蚂蚁金服	被拥有	除了组建新的全球核身平台外,蚂蚁金服还调任了新的首席风险官、首席技术官,以及两个事业群的负责人,并在支付宝事业群尝试“班委制”,
拜耳	孟山都	收购	拜耳收购孟山都,连同之前陶氏化学公司以<N>亿美元合并世界排名第二大的美国化工公司杜邦公司和中国化工<N>亿美元收购瑞士农药巨头先正达公司,
孟山都	拜耳	被收购	拜耳收购孟山都,连同之前陶氏化学公司以<N>亿美元合并世界排名第二大的美国化工公司杜邦公司和中国化工<N>亿美元收购瑞士农药巨头先正达公司,
中化石油国际有限公司	道达尔股份有限公司	unknown	该公司<N>年底全面投产,股东为大连市建设投资有限公司、中化石油国际有限公司、道达尔股份有限公司、中国石油天然气股份有限公司,
道达尔股份有限公司	中化石油国际有限公司	unknown	该公司<N>年底全面投产,股东为大连市建设投资有限公司、中化石油国际有限公司、道达尔股份有限公司、中国石油天然气股份有限公司,
三友化工	碱业集团	发行	公告称,三友化工拟向三友集团发行约为<N>.<N>亿股、拟向碱业集团发行的股份数量约为<N>.<N>万股。
碱业集团	三友化工	被发行	公告称,三友化工拟向三友集团发行约为<N>.<N>亿股、拟向碱业集团发行的股份数量约为<N>.<N>万股。
广晟有色	中国有色广州公司	自己	广晟有色前身为中国有色广州公司,曾历经上收为中央和下放到地方管理的变迁,通过对中国有色广州公司等<N>家企业实施重组,盘活矿山企业的优良资产发展起来。
中国有色广州公司	广晟有色	自己	广晟有色前身为中国有色广州公司,曾历经上收为中央和下放到地方管理的变迁,通过对中国有色广州公司等<N>家企业实施重组,盘活矿山企业的优良资产发展起来。
宝钢	宝钢股份	自己	新华网上海<N>月2<N>日电记者2<N>日从宝钢获悉,宝钢股份日前已启动<N>-<N>年发展规划编制工作,
宝钢股份	宝钢	自己	新华网上海<N>月2<N>日电记者2<N>日从宝钢获悉,宝钢股份日前已启动<N>-<N>年发展规划编制工作,
银星煤业	宁夏发电集团有限公司	被拥有	银星煤业是宁夏发电集团有限公司的全资子公司,负责开发国家重点规划之一的宁东能源化工基地积家井矿区银星一井、银星二井的开发建设。
宁夏发电集团有限公司	银星煤业	拥有	银星煤业是宁夏发电集团有限公司的全资子公司,负责开发国家重点规划之一的宁东能源化工基地积家井矿区银星一井、银星二井的开发建设。
深发展	中国平安	合作	继中国平安收购深发展<N>%股权计划揭开神秘面纱,昨天下午,深发展和中国平安高层分别召开了媒体电话会议,透露这起收购案的背景及双方今后的发展。
中国平安	深发展	合作	继中国平安收购深发展<N>%股权计划揭开神秘面纱,昨天下午,深发展和中国平安高层分别召开了媒体电话会议,透露这起收购案的背景及双方今后的发展。
深发展	中国平安	被收购	继中国平安收购深发展<N>%股权计划揭开神秘面纱,昨天下午,深发展和中国平安高层分别召开了媒体电话会议,透露这起收购案的背景及双方今后的发展。
中国平安	深发展	收购	继中国平安收购深发展<N>%股权计划揭开神秘面纱,昨天下午,深发展和中国平安高层分别召开了媒体电话会议,透露这起收购案的背景及双方今后的发展。
联通	中国联通	自己	中国联通总经理陆益民在<N>日举行的联通股东会上表示,中国联通计划推出<N>元<N>G套餐计划,现正在准备系统,希望最快可本月底推出。
中国联通	联通	自己	中国联通总经理陆益民在<N>日举行的联通股东会上表示,中国联通计划推出<N>元<N>G套餐计划,现正在准备系统,希望最快可本月底推出。
微软	英特尔	unknown	也难怪微软和英特尔胆战心惊,因为在苹果大举进军智能手机市场之后,原先的行业老大诺基亚利润大幅滑坡,其市场领先地位岌岌可危。
英特尔	微软	unknown	也难怪微软和英特尔胆战心惊,因为在苹果大举进军智能手机市场之后,原先的行业老大诺基亚利润大幅滑坡,其市场领先地位岌岌可危。
丰隆亚洲	新飞电器	减持	资深家电行业分析师刘步尘表示,这几年,人们越来越少看到新飞推出新产品,越来越少在CCTV看到新飞广告;相反,关于丰隆亚洲要卖掉新飞电器的传闻却不绝于耳。
新飞电器	丰隆亚洲	被减持	资深家电行业分析师刘步尘表示,这几年,人们越来越少看到新飞推出新产品,越来越少在CCTV看到新飞广告;相反,关于丰隆亚洲要卖掉新飞电器的传闻却不绝于耳。
美的电器	格力电器	竞争	前面我们提到过海尔、美的电器等纷纷自建专卖店,这固然是对格力电器自建渠道行为的肯定,却也免不了削弱格力电器在渠道方面的优势。
格力电器	美的电器	竞争	前面我们提到过海尔、美的电器等纷纷自建专卖店,这固然是对格力电器自建渠道行为的肯定,却也免不了削弱格力电器在渠道方面的优势。
黑石集团	希尔顿	减持	交易完成后,黑石集团在希尔顿中的股权将减少至约<N>%,海航集团则有望成为希尔顿的单一最大股东。
希尔顿	黑石集团	被减持	交易完成后,黑石集团在希尔顿中的股权将减少至约<N>%,海航集团则有望成为希尔顿的单一最大股东。
黑石集团	希尔顿	持股	交易完成后,黑石集团在希尔顿中的股权将减少至约<N>%,海航集团则有望成为希尔顿的单一最大股东。
希尔顿	黑石集团	被持股	交易完成后,黑石集团在希尔顿中的股权将减少至约<N>%,海航集团则有望成为希尔顿的单一最大股东。
西藏证券上海辉河路营业部	铜峰电子	unknown	沪深交易龙虎榜上,其中有私募席位进驻的西藏证券上海辉河路营业部近期表现尤为凶悍,江钻股份、新赛股份以及昨日涨停的铜峰电子背后都有该营业部资金进驻的身影。
铜峰电子	西藏证券上海辉河路营业部	unknown	沪深交易龙虎榜上,其中有私募席位进驻的西藏证券上海辉河路营业部近期表现尤为凶悍,江钻股份、新赛股份以及昨日涨停的铜峰电子背后都有该营业部资金进驻的身影。
皇台	山庄集团	分析	ST皇台预计,对山庄集团的收购完成后,
山庄集团	皇台	被分析	ST皇台预计,对山庄集团的收购完成后,
TCL集团	万通实业	合作	而万通新创则是TCL集团与万通实业成立的合资公司,专注于整合公司属下众多工业用地及厂房,通过盘活不动产等资产,提高运营效率、降低运营成本。
万通实业	TCL集团	合作	而万通新创则是TCL集团与万通实业成立的合资公司,专注于整合公司属下众多工业用地及厂房,通过盘活不动产等资产,提高运营效率、降低运营成本。
新星汉宜	恒裕矿业	拥有	新星汉宜持有恒裕矿业<N>%股权,并于今年<N>月增资,截至今年<N>月<N>日,恒裕矿业总资产为<N>万元,
恒裕矿业	新星汉宜	被拥有	新星汉宜持有恒裕矿业<N>%股权,并于今年<N>月增资,截至今年<N>月<N>日,恒裕矿业总资产为<N>万元,
迅雷	深圳迅雷网络技术有限公司	unknown	据悉,迅雷采用的是VIE结构,通过协议,深圳迅雷网络技术有限公司已将迅雷网络的全部股权抵押给千兆科技。
深圳迅雷网络技术有限公司	迅雷	unknown	据悉,迅雷采用的是VIE结构,通过协议,深圳迅雷网络技术有限公司已将迅雷网络的全部股权抵押给千兆科技。
迅雷	深圳迅雷网络技术有限公司	自己	据悉,迅雷采用的是VIE结构,通过协议,深圳迅雷网络技术有限公司已将迅雷网络的全部股权抵押给千兆科技。
深圳迅雷网络技术有限公司	迅雷	自己	据悉,迅雷采用的是VIE结构,通过协议,深圳迅雷网络技术有限公司已将迅雷网络的全部股权抵押给千兆科技。
中石油	武钢	unknown	这些公司包括中石油旗下的中油香港、武钢的武钢股份等。
武钢	中石油	unknown	这些公司包括中石油旗下的中油香港、武钢的武钢股份等。
茂业国际	渤海物流	unknown	但截至发稿时止,茂业国际以及渤海物流仍未发布相关公告。
渤海物流	茂业国际	unknown	但截至发稿时止,茂业国际以及渤海物流仍未发布相关公告。
证大投资	远兴能源	持股	到<N>年<N>月,经过股改和增发,证大投资总计持有远兴能源约<N>.<N>亿股股份,约占总股本的<N>.<N>%。
远兴能源	证大投资	被持股	到<N>年<N>月,经过股改和增发,证大投资总计持有远兴能源约<N>.<N>亿股股份,约占总股本的<N>.<N>%。
碧桂园	保利香港	unknown	从<N>月下旬开始,香港市场上再次出现密集的融资潮,碧桂园、保利香港、世茂房地产和远洋地产等都以配股或发优先票据的形式融资。
保利香港	碧桂园	unknown	从<N>月下旬开始,香港市场上再次出现密集的融资潮,碧桂园、保利香港、世茂房地产和远洋地产等都以配股或发优先票据的形式融资。
中国航天科工	云南航天神州汽车有限公司	合作	今年年初,“通天汽车桥”携手中国航天科工、云南航天神州汽车有限公司,开发了适用电动客车的全新设计——悬挂式前后汽车桥,
云南航天神州汽车有限公司	中国航天科工	合作	今年年初,“通天汽车桥”携手中国航天科工、云南航天神州汽车有限公司,开发了适用电动客车的全新设计——悬挂式前后汽车桥,
天舟文化	中创信测	unknown	通过并购或借壳重组,天舟文化、中创信测等上市公司上演了一出出“点石成金”的造富神话。
中创信测	天舟文化	unknown	通过并购或借壳重组,天舟文化、中创信测等上市公司上演了一出出“点石成金”的造富神话。
国华南苏发电有限公司	中国神华	合资	,国华南苏发电有限公司于<N>年<N>月<N>日由印度尼西亚司法部正式批准注册成立,公司由中国神华与印度尼西亚EMM以<N>%:<N>%的股权比例共同出资建设,
中国神华	国华南苏发电有限公司	合资	,国华南苏发电有限公司于<N>年<N>月<N>日由印度尼西亚司法部正式批准注册成立,公司由中国神华与印度尼西亚EMM以<N>%:<N>%的股权比例共同出资建设,
史密斯菲尔德	双汇国际	签约	<N>月<N>日,双汇国际控股有限公司和史密斯菲尔德联合公告,双方已经达成一份最终并购协议,双汇国际将收购史密斯菲尔德已发行的全部股份,
双汇国际	史密斯菲尔德	签约	<N>月<N>日,双汇国际控股有限公司和史密斯菲尔德联合公告,双方已经达成一份最终并购协议,双汇国际将收购史密斯菲尔德已发行的全部股份,
百联股份	上海第一八佰伴有限公司	持股	百联股份,并更名为百联股份,而原百联股份将终止上市并予以注销,同时,百联集团有限公司所持有的上海第一八佰伴有限公司及联华超市部分股权注入重组后的上市公司
上海第一八佰伴有限公司	百联股份	被持股	百联股份,并更名为百联股份,而原百联股份将终止上市并予以注销,同时,百联集团有限公司所持有的上海第一八佰伴有限公司及联华超市部分股权注入重组后的上市公司
深物业A	新大陆	unknown	S深物业A、新大陆、美菱电器等均出现在了本周一的涨停股榜单之中,股价也均在本周创出了年内新高。
新大陆	深物业A	unknown	S深物业A、新大陆、美菱电器等均出现在了本周一的涨停股榜单之中,股价也均在本周创出了年内新高。
新蛋中国	亚马逊中国	unknown	究其原因,中国电商企业普遍推崇战略亏损,不计成本去跑马圈地,外资则比较保守,新蛋中国和亚马逊中国的高层都不止一次发表过类似的观点,
亚马逊中国	新蛋中国	unknown	究其原因,中国电商企业普遍推崇战略亏损,不计成本去跑马圈地,外资则比较保守,新蛋中国和亚马逊中国的高层都不止一次发表过类似的观点,
宁波合力模具科技股份有限公司	合力模具	自己	中国网财经<N>月<N>日讯 证监会上周五晚间核发<N>家IPO企业批文,宁波合力模具科技股份有限公司(以下简称“合力模具”)榜上有名。
合力模具	宁波合力模具科技股份有限公司	自己	中国网财经<N>月<N>日讯 证监会上周五晚间核发<N>家IPO企业批文,宁波合力模具科技股份有限公司(以下简称“合力模具”)榜上有名。
复星国际	FolliFollie集团	签约	昨天,复星国际宣布与希腊著名时尚品牌FolliFollie集团签署协议。
FolliFollie集团	复星国际	签约	昨天,复星国际宣布与希腊著名时尚品牌FolliFollie集团签署协议。
常林	酒鬼	unknown	而从近期披星戴帽的*ST常林、*ST酒鬼等公司的走势来看,复牌后短期内的走势都不容乐观。
酒鬼	常林	unknown	而从近期披星戴帽的*ST常林、*ST酒鬼等公司的走势来看,复牌后短期内的走势都不容乐观。
深航郑州分公司	鲲鹏航空	unknown	依据深航与河南省及郑州市人民政府签订的战略合作框架协议,在原有深航郑州分公司基础上,鲲鹏航空落户河南。
鲲鹏航空	深航郑州分公司	unknown	依据深航与河南省及郑州市人民政府签订的战略合作框架协议,在原有深航郑州分公司基础上,鲲鹏航空落户河南。
鞍钢	美国通用电气公司	合作	此外,鞍钢还与美国通用电气公司、销售以及培训等多方面进行积极的交流与合作,而印度则是张晓刚的下一个目标。
美国通用电气公司	鞍钢	合作	此外,鞍钢还与美国通用电气公司、销售以及培训等多方面进行积极的交流与合作,而印度则是张晓刚的下一个目标。
深投控	深物业	持股	如此,深投控股改承诺的<N>亿元资产注入,通过此次资产置换,深物业得到了三块资产:一块深深房“白送”都没看上的地皮,被涨价<N>倍塞给深物业;
深物业	深投控	被持股	如此,深投控股改承诺的<N>亿元资产注入,通过此次资产置换,深物业得到了三块资产:一块深深房“白送”都没看上的地皮,被涨价<N>倍塞给深物业;
深投控	深物业	注资	如此,深投控股改承诺的<N>亿元资产注入,通过此次资产置换,深物业得到了三块资产:一块深深房“白送”都没看上的地皮,被涨价<N>倍塞给深物业;
深物业	深投控	被注资	如此,深投控股改承诺的<N>亿元资产注入,通过此次资产置换,深物业得到了三块资产:一块深深房“白送”都没看上的地皮,被涨价<N>倍塞给深物业;
深投控	深物业	重组	如此,深投控股改承诺的<N>亿元资产注入,通过此次资产置换,深物业得到了三块资产:一块深深房“白送”都没看上的地皮,被涨价<N>倍塞给深物业;
深物业	深投控	重组	如此,深投控股改承诺的<N>亿元资产注入,通过此次资产置换,深物业得到了三块资产:一块深深房“白送”都没看上的地皮,被涨价<N>倍塞给深物业;
安诺其	南都电源	unknown	全景网<N>月<N>日讯安诺其、南都电源、华谊嘉信五只创业板新股今日上市。
南都电源	安诺其	unknown	全景网<N>月<N>日讯安诺其、南都电源、华谊嘉信五只创业板新股今日上市。
华菱	FMG	订单	根据这一合作协议,在目前双方现有铁矿石供应协议以外,华菱还就进一步的铁矿石购买协议与FMG达成了一致。
FMG	华菱	订单	根据这一合作协议,在目前双方现有铁矿石供应协议以外,华菱还就进一步的铁矿石购买协议与FMG达成了一致。
华菱	FMG	签约	根据这一合作协议,在目前双方现有铁矿石供应协议以外,华菱还就进一步的铁矿石购买协议与FMG达成了一致。
FMG	华菱	签约	根据这一合作协议,在目前双方现有铁矿石供应协议以外,华菱还就进一步的铁矿石购买协议与FMG达成了一致。
舟基集团	汇通	unknown	今年<N>月舟基集团总经理钟志军任汇通董事长,金波任总经理,蒋志平任副总经理后,舟基集团控制了汇通。。
汇通	舟基集团	unknown	今年<N>月舟基集团总经理钟志军任汇通董事长,金波任总经理,蒋志平任副总经理后,舟基集团控制了汇通。。
保利	大龙地产	unknown	龙湖、保利、百仕达等国内多家实力派房地产开发商,就在人们以为这块抢手的低密度用地将在这些知名房企中产生时,此前一直默默无闻的北京大龙(系大龙地产子公司,
大龙地产	保利	unknown	龙湖、保利、百仕达等国内多家实力派房地产开发商,就在人们以为这块抢手的低密度用地将在这些知名房企中产生时,此前一直默默无闻的北京大龙(系大龙地产子公司,
保利	大龙地产	竞争	龙湖、保利、百仕达等国内多家实力派房地产开发商,就在人们以为这块抢手的低密度用地将在这些知名房企中产生时,此前一直默默无闻的北京大龙(系大龙地产子公司,
大龙地产	保利	竞争	龙湖、保利、百仕达等国内多家实力派房地产开发商,就在人们以为这块抢手的低密度用地将在这些知名房企中产生时,此前一直默默无闻的北京大龙(系大龙地产子公司,
中信证券	华夏基金	持股	但中信证券处置超限持有华夏基金和中信建投证券股权仍存悬念。
华夏基金	中信证券	被持股	但中信证券处置超限持有华夏基金和中信建投证券股权仍存悬念。
国投新集	中创信测	unknown	而国投新集、中创信测等公司由于产品价格提高,业绩增长明显。
中创信测	国投新集	unknown	而国投新集、中创信测等公司由于产品价格提高,业绩增长明显。
易明医药	海通证券	unknown	扶贫股易明医药应收账款飙涨海通证券定价<N>.<N>-1<N>.<N>
海通证券	易明医药	unknown	扶贫股易明医药应收账款飙涨海通证券定价<N>.<N>-1<N>.<N>
怡亚通	伟仕控股	持股	怡亚通昨日发布公告称,公司与香港伟仕控股相关重组获批的有效期已过,期间因故未能完成相关重组工作,公司提请股东大会审议出售伟仕控股股份。
伟仕控股	怡亚通	被持股	怡亚通昨日发布公告称,公司与香港伟仕控股相关重组获批的有效期已过,期间因故未能完成相关重组工作,公司提请股东大会审议出售伟仕控股股份。
怡亚通	伟仕控股	减持	怡亚通昨日发布公告称,公司与香港伟仕控股相关重组获批的有效期已过,期间因故未能完成相关重组工作,公司提请股东大会审议出售伟仕控股股份。
伟仕控股	怡亚通	被减持	怡亚通昨日发布公告称,公司与香港伟仕控股相关重组获批的有效期已过,期间因故未能完成相关重组工作,公司提请股东大会审议出售伟仕控股股份。
张铜	沙钢铜业	合作	鉴此,在托管期间,双方关于铜产品加工业务收益分配比例<N>:<N>,即*ST张铜获得其与沙钢铜业铜产品加工业务产生收益之和的<N>%,
沙钢铜业	张铜	合作	鉴此,在托管期间,双方关于铜产品加工业务收益分配比例<N>:<N>,即*ST张铜获得其与沙钢铜业铜产品加工业务产生收益之和的<N>%,
飞利浦	西门子	竞争	飞利浦股价<N>日在阿姆斯特丹一度涨逾<N>.<N>%,但今年来已跌逾<N>%,总市值缩水至1<N>9亿欧元,相较之下竞争对手西门子年初迄今下跌<N>%。
西门子	飞利浦	竞争	飞利浦股价<N>日在阿姆斯特丹一度涨逾<N>.<N>%,但今年来已跌逾<N>%,总市值缩水至1<N>9亿欧元,相较之下竞争对手西门子年初迄今下跌<N>%。
中国南车	喀麦隆铁路公司	订单	从合同具体项目看,除了国内的订单之外,中国南车还拿到了喀麦隆铁路公司、哈萨克斯坦机车公司等海外客户的大单。
喀麦隆铁路公司	中国南车	订单	从合同具体项目看,除了国内的订单之外,中国南车还拿到了喀麦隆铁路公司、哈萨克斯坦机车公司等海外客户的大单。
惠氏	雀巢	竞争	高剑锋同时认为,并购成熟品牌是雀巢在全球扩张的战略之一,而此次辉瑞剥离惠氏奶粉对雀巢来说是一个机会,
雀巢	惠氏	竞争	高剑锋同时认为,并购成熟品牌是雀巢在全球扩张的战略之一,而此次辉瑞剥离惠氏奶粉对雀巢来说是一个机会,
日钢	山钢集团	unknown	尽管重组日钢迟迟未有进展,但从山钢集团披露的信息看,一切都在按部就班,而规划中的日照钢铁基地计划或将加剧其资金需求。
山钢集团	日钢	unknown	尽管重组日钢迟迟未有进展,但从山钢集团披露的信息看,一切都在按部就班,而规划中的日照钢铁基地计划或将加剧其资金需求。
齐鲁证券	齐鲁金泰山	unknown	齐鲁证券年报显示,齐鲁金泰山于200<N>年<N>月<N>日参与平高电气公开发行A股的申购,
齐鲁金泰山	齐鲁证券	unknown	齐鲁证券年报显示,齐鲁金泰山于200<N>年<N>月<N>日参与平高电气公开发行A股的申购,
齐鲁证券	齐鲁金泰山	分析	齐鲁证券年报显示,齐鲁金泰山于200<N>年<N>月<N>日参与平高电气公开发行A股的申购,
齐鲁金泰山	齐鲁证券	被分析	齐鲁证券年报显示,齐鲁金泰山于200<N>年<N>月<N>日参与平高电气公开发行A股的申购,
三农	福建塞克赛思投资有限公司	被持股	昨日,相关拍卖公告称,S*ST三农股权拍卖标的共分两个:一个是第五大股东福建塞克赛思投资有限公司所持有的S*ST三农非流通法人股<N>.<N>万股,
福建塞克赛思投资有限公司	三农	持股	昨日,相关拍卖公告称,S*ST三农股权拍卖标的共分两个:一个是第五大股东福建塞克赛思投资有限公司所持有的S*ST三农非流通法人股<N>.<N>万股,
三农	福建塞克赛思投资有限公司	被减持	昨日,相关拍卖公告称,S*ST三农股权拍卖标的共分两个:一个是第五大股东福建塞克赛思投资有限公司所持有的S*ST三农非流通法人股<N>.<N>万股,
福建塞克赛思投资有限公司	三农	减持	昨日,相关拍卖公告称,S*ST三农股权拍卖标的共分两个:一个是第五大股东福建塞克赛思投资有限公司所持有的S*ST三农非流通法人股<N>.<N>万股,
韶关众力发电设备有限公司	振邦房地产	unknown	去年初截至转让日,广东明珠集团韶关众力发电设备有限公司亏损<N>.<N>万元,涂传岚领导的明珠建筑亏损1<N>.<N>万元、振邦房地产亏损<N>.<N>万元。
振邦房地产	韶关众力发电设备有限公司	unknown	去年初截至转让日,广东明珠集团韶关众力发电设备有限公司亏损<N>.<N>万元,涂传岚领导的明珠建筑亏损1<N>.<N>万元、振邦房地产亏损<N>.<N>万元。
中国信达资产管理公司	钛白	持股	因公司大股东中国信达资产管理公司筹划与公司相关的重大资产重组事项,ST钛白于<N>年<N>月<N>日起停牌。
钛白	中国信达资产管理公司	被持股	因公司大股东中国信达资产管理公司筹划与公司相关的重大资产重组事项,ST钛白于<N>年<N>月<N>日起停牌。
中石化	壳牌香港	竞争	除了中石化,壳牌香港也宣布自<N>月<N>日起调整旗下油站汽柴油零售价,降幅则与中石化基本相同。
壳牌香港	中石化	竞争	除了中石化,壳牌香港也宣布自<N>月<N>日起调整旗下油站汽柴油零售价,降幅则与中石化基本相同。
中金	高盛高华	unknown	报道指,市场估计中金、瑞银和高盛高华等均是入选热门。
高盛高华	中金	unknown	报道指,市场估计中金、瑞银和高盛高华等均是入选热门。
徐福记国际集团	雀巢	被拟收购	据新华社电在新加坡上市的糖果制造商徐福记国际集团<N>日证实,瑞士食品巨头雀巢有意收购徐福记,双方正在进行初步洽谈。
雀巢	徐福记国际集团	拟收购	据新华社电在新加坡上市的糖果制造商徐福记国际集团<N>日证实,瑞士食品巨头雀巢有意收购徐福记,双方正在进行初步洽谈。
徐福记国际集团	雀巢	商讨	据新华社电在新加坡上市的糖果制造商徐福记国际集团<N>日证实,瑞士食品巨头雀巢有意收购徐福记,双方正在进行初步洽谈。
雀巢	徐福记国际集团	商讨	据新华社电在新加坡上市的糖果制造商徐福记国际集团<N>日证实,瑞士食品巨头雀巢有意收购徐福记,双方正在进行初步洽谈。
交行	交银施罗德基金	合作	在内地市场,交行在交银施罗德基金、<N>%和<N>%,在香港地区,交行拥有两家全资子公司——交银国际控股有限公司和中国交银保险有限公司。
交银施罗德基金	交行	合作	在内地市场,交行在交银施罗德基金、<N>%和<N>%,在香港地区,交行拥有两家全资子公司——交银国际控股有限公司和中国交银保险有限公司。
欣网视讯	义煤集团	被借壳	从产量上看,借壳欣网视讯后,义煤集团煤炭资产基本实现了整体上市。
义煤集团	欣网视讯	借壳	从产量上看,借壳欣网视讯后,义煤集团煤炭资产基本实现了整体上市。
西湖啤酒	青岛啤酒	被拟收购	此前,市场曾盛传西湖啤酒将以近<N>亿的价格转让<N>%的股权给青岛啤酒,对于此次仅<N>.<N>亿元的转让价格,市场人士皆表示“十分意外”。
青岛啤酒	西湖啤酒	拟收购	此前,市场曾盛传西湖啤酒将以近<N>亿的价格转让<N>%的股权给青岛啤酒,对于此次仅<N>.<N>亿元的转让价格,市场人士皆表示“十分意外”。
阿里巴巴	阿里影业	收购	<N>年<N>月<N>日,阿里巴巴完成对阿里影业的收购,耗资约<N>.<N>亿港元;
阿里影业	阿里巴巴	被收购	<N>年<N>月<N>日,阿里巴巴完成对阿里影业的收购,耗资约<N>.<N>亿港元;
蚂蚁金服	阿里	被拥有	中新网<N>月<N>日电近一周,蚂蚁金服版图乍现,欲搬阿里金融战略,开放、农村成关键词;
阿里	蚂蚁金服	拥有	中新网<N>月<N>日电近一周,蚂蚁金服版图乍现,欲搬阿里金融战略,开放、农村成关键词;
滴滴	优步	竞争	<N>月底,深圳市相关部门曾通报滴滴、优步司机存在吸毒、精神病等情况。
优步	滴滴	竞争	<N>月底,深圳市相关部门曾通报滴滴、优步司机存在吸毒、精神病等情况。
国立保理公司	上实集团	被拥有	国立保理公司是上实金服在金融投资领域的又一重要布局,进一步完善了上实集团金融服务产业链,对内服务于各产业的生力军,对外支持中小企业发展,提供金融服务。
上实集团	国立保理公司	拥有	国立保理公司是上实金服在金融投资领域的又一重要布局,进一步完善了上实集团金融服务产业链,对内服务于各产业的生力军,对外支持中小企业发展,提供金融服务。
国立保理公司	上实集团	帮助	国立保理公司是上实金服在金融投资领域的又一重要布局,进一步完善了上实集团金融服务产业链,对内服务于各产业的生力军,对外支持中小企业发展,提供金融服务。
上实集团	国立保理公司	被帮助	国立保理公司是上实金服在金融投资领域的又一重要布局,进一步完善了上实集团金融服务产业链,对内服务于各产业的生力军,对外支持中小企业发展,提供金融服务。
中航三鑫	海南中航特玻	注资	资金扣除发行费用后,将由中航三鑫以增资或其他法律许可的方式全部注入海南中航特玻,由海南中航特玻用于收购福耀海南相关资产并在其基础上进行改造和新建生产线。
海南中航特玻	中航三鑫	被注资	资金扣除发行费用后,将由中航三鑫以增资或其他法律许可的方式全部注入海南中航特玻,由海南中航特玻用于收购福耀海南相关资产并在其基础上进行改造和新建生产线。
空中网	搜狐	竞争	增值服务商”概念的网络股们纷纷冲破了纳市涨幅均值,最高的空中网股价增幅达到<N>.<N>%,表现最“逊”的新浪、搜狐,今年以来的股价涨幅业已达到了<N>%。
搜狐	空中网	竞争	增值服务商”概念的网络股们纷纷冲破了纳市涨幅均值,最高的空中网股价增幅达到<N>.<N>%,表现最“逊”的新浪、搜狐,今年以来的股价涨幅业已达到了<N>%。
青啤	朝日	被持股	青啤回应朝日控股:股权结构变更不威胁控股权
朝日	青啤	持股	青啤回应朝日控股:股权结构变更不威胁控股权
<N>软件	金山	纠纷	<N>软件状告金山抹黑自己 索赔<N>万余元
金山	<N>软件	纠纷	<N>软件状告金山抹黑自己 索赔<N>万余元
海诺尔环保	城投控股	unknown	资料显示,海诺尔环保生活垃圾直接处置业务毛利率相比是最高的,<N>年、<N>.<N>%和<N>.<N>%;其余几家数据最好的南海发展,最差的是城投控股。。
城投控股	海诺尔环保	unknown	资料显示,海诺尔环保生活垃圾直接处置业务毛利率相比是最高的,<N>年、<N>.<N>%和<N>.<N>%;其余几家数据最好的南海发展,最差的是城投控股。。
海诺尔环保	城投控股	竞争	资料显示,海诺尔环保生活垃圾直接处置业务毛利率相比是最高的,<N>年、<N>.<N>%和<N>.<N>%;其余几家数据最好的南海发展,最差的是城投控股。。
城投控股	海诺尔环保	竞争	资料显示,海诺尔环保生活垃圾直接处置业务毛利率相比是最高的,<N>年、<N>.<N>%和<N>.<N>%;其余几家数据最好的南海发展,最差的是城投控股。。
青岛市石油公司	中国石化	unknown	据悉,负责油品销售的青岛市石油公司已经提前完成油库、加油站的清洁油品置换工作,自<N>月起青岛地区部分中国石化直属加油站陆续供应符合国四标准的汽油,
中国石化	青岛市石油公司	unknown	据悉,负责油品销售的青岛市石油公司已经提前完成油库、加油站的清洁油品置换工作,自<N>月起青岛地区部分中国石化直属加油站陆续供应符合国四标准的汽油,
德意志银行	华夏银行	入股	同时,有业内人士认为,即使德意志银行有意接盘华夏银行,仍必须经过监管层的批准。
华夏银行	德意志银行	被入股	同时,有业内人士认为,即使德意志银行有意接盘华夏银行,仍必须经过监管层的批准。
云南铜业集团	中国铝业	被收购	云南铜业集团是云南省头号国企,其有色金属产量位居国内前三甲,去年中国铝业成功并购云铜集团后,便拉开投资、资源等方面的整合,至今仍未结束。
中国铝业	云南铜业集团	收购	云南铜业集团是云南省头号国企,其有色金属产量位居国内前三甲,去年中国铝业成功并购云铜集团后,便拉开投资、资源等方面的整合,至今仍未结束。
云南铜业集团	中国铝业	重组	云南铜业集团是云南省头号国企,其有色金属产量位居国内前三甲,去年中国铝业成功并购云铜集团后,便拉开投资、资源等方面的整合,至今仍未结束。
中国铝业	云南铜业集团	重组	云南铜业集团是云南省头号国企,其有色金属产量位居国内前三甲,去年中国铝业成功并购云铜集团后,便拉开投资、资源等方面的整合,至今仍未结束。
华东医药	杭州华东医药集团生物工程研究所有限公司	unknown	华东医药同时公告,公司控股子公司杭州中美华东制药有限公司出资<N>万元独家受让杭州华东医药集团生物工程研究所有限公司他克莫司新药技术。
杭州华东医药集团生物工程研究所有限公司	华东医药	unknown	华东医药同时公告,公司控股子公司杭州中美华东制药有限公司出资<N>万元独家受让杭州华东医药集团生物工程研究所有限公司他克莫司新药技术。
雅培	天津黄崖关长城国际马拉松	帮助	雅培赞助天津黄崖关长城国际马拉松
天津黄崖关长城国际马拉松	雅培	被帮助	雅培赞助天津黄崖关长城国际马拉松
雅培	天津黄崖关长城国际马拉松	合作	雅培赞助天津黄崖关长城国际马拉松
天津黄崖关长城国际马拉松	雅培	合作	雅培赞助天津黄崖关长城国际马拉松
深投控	深物业	交易	也就是说,被深深房抛弃的同一地块,一年半后,被深投控提价<N>倍以上转手丢给深物业。。
深物业	深投控	交易	也就是说,被深深房抛弃的同一地块,一年半后,被深投控提价<N>倍以上转手丢给深物业。。
蒙牛	雅士利	交易	在此次公告中,蒙牛和雅士利表明,此次出售事项将使雅士利及蒙牛得以专注于其各自的主营业务,即雅士利的奶粉产品生产和销售,及蒙牛的液态乳制品生产和销售。
雅士利	蒙牛	交易	在此次公告中,蒙牛和雅士利表明,此次出售事项将使雅士利及蒙牛得以专注于其各自的主营业务,即雅士利的奶粉产品生产和销售,及蒙牛的液态乳制品生产和销售。
蒙牛	雅士利	买资	在此次公告中,蒙牛和雅士利表明,此次出售事项将使雅士利及蒙牛得以专注于其各自的主营业务,即雅士利的奶粉产品生产和销售,及蒙牛的液态乳制品生产和销售。
雅士利	蒙牛	被买资	在此次公告中,蒙牛和雅士利表明,此次出售事项将使雅士利及蒙牛得以专注于其各自的主营业务,即雅士利的奶粉产品生产和销售,及蒙牛的液态乳制品生产和销售。
大龙地产	北京市大龙伟业房地产开发股份有限公司	自己	大龙地产全称为北京市大龙伟业房地产开发股份有限公司,公司注册地址:北京市顺义区府前东街甲<N>号。
北京市大龙伟业房地产开发股份有限公司	大龙地产	自己	大龙地产全称为北京市大龙伟业房地产开发股份有限公司,公司注册地址:北京市顺义区府前东街甲<N>号。
双良	中行	帮助	分析师认为,双良转债过会释放出了可转债扩容的信号,已推出可转债发行预案的十余家公司的上会将陆续提上日程,并最终为中行<N>亿可转债融资铺平道路。
中行	双良	被帮助	分析师认为,双良转债过会释放出了可转债扩容的信号,已推出可转债发行预案的十余家公司的上会将陆续提上日程,并最终为中行<N>亿可转债融资铺平道路。
通用电气	贝克休斯	重组	通用电气并购贝克休斯 世界第二大油服公司成立
贝克休斯	通用电气	重组	通用电气并购贝克休斯 世界第二大油服公司成立
通用电气	贝克休斯	合并	通用电气并购贝克休斯 世界第二大油服公司成立
贝克休斯	通用电气	合并	通用电气并购贝克休斯 世界第二大油服公司成立
东北制药	华北制药	竞争	目前,业内公认的VC“五大家族”分别是东北制药、华北制药、江山制药和后起之秀山东鲁维制药。
华北制药	东北制药	竞争	目前,业内公认的VC“五大家族”分别是东北制药、华北制药、江山制药和后起之秀山东鲁维制药。
沽源金牛能源有限责任公司	山西冀中能源集团矿业有限责任公司	unknown	冀中能源今日披露,将斥资<N>.<N>亿元增资子公司沽源金牛能源有限责任公司及山西冀中能源集团矿业有限责任公司,其中<N>.<N>亿元增资沽源金牛,
山西冀中能源集团矿业有限责任公司	沽源金牛能源有限责任公司	unknown	冀中能源今日披露,将斥资<N>.<N>亿元增资子公司沽源金牛能源有限责任公司及山西冀中能源集团矿业有限责任公司,其中<N>.<N>亿元增资沽源金牛,
陕西炼石	申龙	unknown	陕西炼石今日承认,公司的确已于<N>年<N>月将所在地从西安市长安北路皇族雅苑小区D<N>号迁走,但公司今年<N>月<N>日在*ST申龙重组预案中披露的住所地址
申龙	陕西炼石	unknown	陕西炼石今日承认,公司的确已于<N>年<N>月将所在地从西安市长安北路皇族雅苑小区D<N>号迁走,但公司今年<N>月<N>日在*ST申龙重组预案中披露的住所地址
中复电讯	中复	自己	中复电讯广宣部经理闫硕透露,中复还将涉足商业管理与商业地产业务、文化传播业务等众多领域。
中复	中复电讯	自己	中复电讯广宣部经理闫硕透露,中复还将涉足商业管理与商业地产业务、文化传播业务等众多领域。
金谷源	玉源国贸	unknown	金谷源方面对接的银茂集团办公室主任许杏虎称,转让地处江苏盱眙的江苏金国园的原因,是银茂集团无意再于盱眙进行地产开发,因信任玉源国贸股东方——ST金谷源的
玉源国贸	金谷源	unknown	金谷源方面对接的银茂集团办公室主任许杏虎称,转让地处江苏盱眙的江苏金国园的原因,是银茂集团无意再于盱眙进行地产开发,因信任玉源国贸股东方——ST金谷源的
天香	滨海控股	交易	若重组后的S*ST天香经审计的连续<N>年平均每年净利润低于<N>.<N>万元,滨海控股承诺以现金形式补足差额。
滨海控股	天香	交易	若重组后的S*ST天香经审计的连续<N>年平均每年净利润低于<N>.<N>万元,滨海控股承诺以现金形式补足差额。
铂涛集团	凯雷投资	被持股	铂涛集团的股权比例中,凯雷投资占<N>%多,红杉资本占<N>%多。
凯雷投资	铂涛集团	持股	铂涛集团的股权比例中,凯雷投资占<N>%多,红杉资本占<N>%多。
平安银行	吉煤集团	分析	平安银行能矿事业部研究中心主任周泰表示,吉煤集团很难脱困,煤炭行业整体不好,吉煤集团的成本下降空间不大,所以只能是部分减亏,并不能彻底解决问题。
吉煤集团	平安银行	被分析	平安银行能矿事业部研究中心主任周泰表示,吉煤集团很难脱困,煤炭行业整体不好,吉煤集团的成本下降空间不大,所以只能是部分减亏,并不能彻底解决问题。
四川华神钢构有限责任公司	重庆长安建设工程有限公司	签约	证券时报网0<N>月0<N>日讯?华神集团<N>月<N>日晚间发布公告称,公司控股子公司四川华神钢构有限责任公司与重庆长安建设工程有限公司签订了一份建设工程施工合同,
重庆长安建设工程有限公司	四川华神钢构有限责任公司	签约	证券时报网0<N>月0<N>日讯?华神集团<N>月<N>日晚间发布公告称,公司控股子公司四川华神钢构有限责任公司与重庆长安建设工程有限公司签订了一份建设工程施工合同,
TCL	上海通盛	unknown	近年来,包括南京斯威特、TCL、上海通盛等知名企业都曾就有意S*ST长岭的重组。
上海通盛	TCL	unknown	近年来,包括南京斯威特、TCL、上海通盛等知名企业都曾就有意S*ST长岭的重组。
汇丰控股	汇控	自己	汇丰控股(下称“汇控”)昨日公布新领导层人选,
汇控	汇丰控股	自己	汇丰控股(下称“汇控”)昨日公布新领导层人选,
国航	北京控股集团有限公司	合资	国航母公司中国航空集团签订的战略合作框架协议,北京航空由国航与北京控股集团有限公司、北京市国有资产经营有限责任公司和中达银瑞投资有限公司共同出资<N>亿元
北京控股集团有限公司	国航	合资	国航母公司中国航空集团签订的战略合作框架协议,北京航空由国航与北京控股集团有限公司、北京市国有资产经营有限责任公司和中达银瑞投资有限公司共同出资<N>亿元
中国商用飞机有限责任公司	中国商飞	自己	昨日,中国民用航空局在北京向中国商用飞机有限责任公司(以下简称中国商飞)颁发了ARJ<N>-<N>飞机型号合格证,
中国商飞	中国商用飞机有限责任公司	自己	昨日,中国民用航空局在北京向中国商用飞机有限责任公司(以下简称中国商飞)颁发了ARJ<N>-<N>飞机型号合格证,
东阳光铝	海通证券	持股	东阳光铝所持上述海通证券限售股于<N>年<N>月<N>日上市流通,而公司在解禁当天便决定套现出局。
海通证券	东阳光铝	被持股	东阳光铝所持上述海通证券限售股于<N>年<N>月<N>日上市流通,而公司在解禁当天便决定套现出局。
宋都控股	宋都集团	减持	而就在本月<N>日,上述四方又再次签署了《增资扩股补充协议》,约定宋都控股无需根据原协议约定向平安置业无偿转让所持宋都集团的股权或以现金的方式予以补偿。
宋都集团	宋都控股	被减持	而就在本月<N>日,上述四方又再次签署了《增资扩股补充协议》,约定宋都控股无需根据原协议约定向平安置业无偿转让所持宋都集团的股权或以现金的方式予以补偿。
三元	北京麦当劳	unknown	三元放弃北京麦当劳优先购股权
北京麦当劳	三元	unknown	三元放弃北京麦当劳优先购股权
国信证券	前海股权交易中心	unknown	身兼国信证券和前海股权交易中心高管,
前海股权交易中心	国信证券	unknown	身兼国信证券和前海股权交易中心高管,
招商证券	贵州茅台	分析	招商证券分析师朱卫华对《每日经济新闻》记者表示,贵州茅台的提价是建立在出厂价与零售价的巨大价差基础上的,
贵州茅台	招商证券	被分析	招商证券分析师朱卫华对《每日经济新闻》记者表示,贵州茅台的提价是建立在出厂价与零售价的巨大价差基础上的,
阿里巴巴集团	阿里巴巴	自己	据悉,这是阿里巴巴集团成立十年来的首起海外收购案,也意味着阿里巴巴已展开进军美国的第一次实质性部署,加速全球扩张的步伐。
阿里巴巴	阿里巴巴集团	自己	据悉,这是阿里巴巴集团成立十年来的首起海外收购案,也意味着阿里巴巴已展开进军美国的第一次实质性部署,加速全球扩张的步伐。
滨海开发公司	三鑫公司	增持	浙江加佰利控股集团有限公司拟向滨海开发公司转让其持有的三鑫公司<N>.<N>%的股权。
三鑫公司	滨海开发公司	被增持	浙江加佰利控股集团有限公司拟向滨海开发公司转让其持有的三鑫公司<N>.<N>%的股权。
安迅物流	国美在线	unknown	安迅物流作为第三方物流公司,在<N>年的国美在线“黑色星期五”等活动中,
国美在线	安迅物流	unknown	安迅物流作为第三方物流公司,在<N>年的国美在线“黑色星期五”等活动中,
金科集团	东源	借壳	<N>年<N>月,鉴于ST东源长期没有主营业务,金科集团启动借壳ST东源上市计划。
东源	金科集团	被借壳	<N>年<N>月,鉴于ST东源长期没有主营业务,金科集团启动借壳ST东源上市计划。
青岛啤酒	新华都实业集团股份有限公司	unknown	此次青岛啤酒的公告中未明确此次受让方陈发树背景如何,但是记者注意到,此人与新华都实业集团股份有限公司董事长陈发树同名,很可能就是同一人。
新华都实业集团股份有限公司	青岛啤酒	unknown	此次青岛啤酒的公告中未明确此次受让方陈发树背景如何,但是记者注意到,此人与新华都实业集团股份有限公司董事长陈发树同名,很可能就是同一人。
中冶集团	岳阳纸业	unknown	按理说,中冶集团此次提及的重组、增资及整体上市对岳阳纸业应是利好消息,但机构却选择了用脚投票,高位出逃迹象明显。
岳阳纸业	中冶集团	unknown	按理说,中冶集团此次提及的重组、增资及整体上市对岳阳纸业应是利好消息,但机构却选择了用脚投票,高位出逃迹象明显。
华堂	伊藤洋华堂	被拥有	富博介绍,华堂的母公司伊藤洋华堂集团在去年日本上市企业综合排名中位列第二,这也说明从消费者认知度、员工稳定律等<N>个评价项目中,伊藤洋华堂是得到肯定的。
伊藤洋华堂	华堂	拥有	富博介绍,华堂的母公司伊藤洋华堂集团在去年日本上市企业综合排名中位列第二,这也说明从消费者认知度、员工稳定律等<N>个评价项目中,伊藤洋华堂是得到肯定的。
融达锂业	甲基卡锂辉石矿	拥有	融达锂业所属的甲基卡锂辉石矿为一座大型锂辉石矿床,适宜于采用露天开采,探明的、<N>.<N>万吨,合计矿石量<N>.<N>万吨。
甲基卡锂辉石矿	融达锂业	被拥有	融达锂业所属的甲基卡锂辉石矿为一座大型锂辉石矿床,适宜于采用露天开采,探明的、<N>.<N>万吨,合计矿石量<N>.<N>万吨。
淡马锡	建设银行	持股	另外,淡马锡一直没有减持建设银行H股。
建设银行	淡马锡	被持股	另外,淡马锡一直没有减持建设银行H股。
中茵公司	天华	借壳	这是中茵公司在顺利借壳原ST天华、正式亮相资本市场后的首次现金募资。
天华	中茵公司	被借壳	这是中茵公司在顺利借壳原ST天华、正式亮相资本市场后的首次现金募资。
长江证券	国泰君安	unknown	长江证券股票呢?深交所信息显示,昨日共有两个机构席位分别买入<N>万元和298<N>万元,分列买入前<N>名的第一位和第三位,另外国泰君安北京知春路证券营业部
国泰君安	长江证券	unknown	长江证券股票呢?深交所信息显示,昨日共有两个机构席位分别买入<N>万元和298<N>万元,分列买入前<N>名的第一位和第三位,另外国泰君安北京知春路证券营业部
普茨迈斯特	三一	unknown	普茨迈斯特销售、利润等经营指标明显改善,实现并购后的良好开局,三一巴西、中东赢得市场广泛赞誉,
三一	普茨迈斯特	unknown	普茨迈斯特销售、利润等经营指标明显改善,实现并购后的良好开局,三一巴西、中东赢得市场广泛赞誉,
湘北威尔曼	北京佳诚医药有限公司	被持股	此外,同批进入湘北威尔曼股东行列的北京佳诚医药有限公司,在<N>年~<N>年成为湘北威尔曼的排名前五的大客户,
北京佳诚医药有限公司	湘北威尔曼	持股	此外,同批进入湘北威尔曼股东行列的北京佳诚医药有限公司,在<N>年~<N>年成为湘北威尔曼的排名前五的大客户,
广药集团	加多宝集团	纠纷	<N>年<N>月<N>日,“王老吉”商标案在中国国际经济贸易仲裁委员会开庭,广药集团和加多宝集团围绕着价值<N>亿元的商标权,展开了近<N>个小时的论战。
加多宝集团	广药集团	纠纷	<N>年<N>月<N>日,“王老吉”商标案在中国国际经济贸易仲裁委员会开庭,广药集团和加多宝集团围绕着价值<N>亿元的商标权,展开了近<N>个小时的论战。
新华保险	汇金	分析	新华保险公告称,汇金向全资子公司转让了<N>.<N>万股新华保险A股股份。
汇金	新华保险	被分析	新华保险公告称,汇金向全资子公司转让了<N>.<N>万股新华保险A股股份。
山东京博	巢湖一塑	unknown	近日,国通管业第三大股东山东京博与第一大股东巢湖一塑的股权纠纷案最终以庭外和解、巢湖一塑连同国通管业一同纳入国风集团体系而告终,
巢湖一塑	山东京博	unknown	近日,国通管业第三大股东山东京博与第一大股东巢湖一塑的股权纠纷案最终以庭外和解、巢湖一塑连同国通管业一同纳入国风集团体系而告终,
凯雷亚洲投资基金	凯雷	自己	<N>月<N>日,距<N>年徐工集团工程机械有限公司和凯雷亚洲投资基金(下称“凯雷”)在上海签署第一份正式的“股权买卖协议”整整一年。
凯雷	凯雷亚洲投资基金	自己	<N>月<N>日,距<N>年徐工集团工程机械有限公司和凯雷亚洲投资基金(下称“凯雷”)在上海签署第一份正式的“股权买卖协议”整整一年。
欣茂投资	海南椰岛	unknown	欣茂投资最初披露的股东名单中,后来又退出欣茂投资,按照海南椰岛说法是“从未进入欣茂投资”的<N>家法人股东实际上在<N>.<N>亿元注册资本中持股比例接近<N>%
海南椰岛	欣茂投资	unknown	欣茂投资最初披露的股东名单中,后来又退出欣茂投资,按照海南椰岛说法是“从未进入欣茂投资”的<N>家法人股东实际上在<N>.<N>亿元注册资本中持股比例接近<N>%
华夏基金管理有限公司	中信万通证券有限责任公司	合资	中信证券还拟与两家子公司华夏基金管理有限公司和中信万通证券有限责任公司共同出资<N>亿元投资建设培训中心。
中信万通证券有限责任公司	华夏基金管理有限公司	合资	中信证券还拟与两家子公司华夏基金管理有限公司和中信万通证券有限责任公司共同出资<N>亿元投资建设培训中心。
横店东磁	顺络电子	unknown	横店东磁境外销售收入占营业收入的<N>.<N>%左右,而顺络电子出口销售占到总营业收入的<N>.<N>%。
顺络电子	横店东磁	unknown	横店东磁境外销售收入占营业收入的<N>.<N>%左右,而顺络电子出口销售占到总营业收入的<N>.<N>%。
标准人寿	新集团	unknown	标准人寿董事长GerryGrimstone将担任合并后新集团的董事长,
新集团	标准人寿	unknown	标准人寿董事长GerryGrimstone将担任合并后新集团的董事长,
上药	第一医药	unknown	值得注意的是,作为新上药在零售和物流渠道方面的合作伙伴,百联集团旗下同样拥有主营医药零售和批发的第一医药。。
第一医药	上药	unknown	值得注意的是,作为新上药在零售和物流渠道方面的合作伙伴,百联集团旗下同样拥有主营医药零售和批发的第一医药。。
小商品城	国资公司	发行	200<N>年<N>月<N>日,小商品城顺利完成三期市场定向增发工作,国资公司持有公司股权比例增至<N>.<N>%,
国资公司	小商品城	被发行	200<N>年<N>月<N>日,小商品城顺利完成三期市场定向增发工作,国资公司持有公司股权比例增至<N>.<N>%,
大光明	光明乳业	拥有	大光明旗下光明乳业成功收购新西兰信联乳业,为进入高端婴幼儿奶粉市场提供了市场切入点和稳定的原料供应基地。
光明乳业	大光明	被拥有	大光明旗下光明乳业成功收购新西兰信联乳业,为进入高端婴幼儿奶粉市场提供了市场切入点和稳定的原料供应基地。
联通	阿尔卡特朗讯	被买资	一家参与联通招标的IPTV设备商处获悉,中国联通覆盖<N>个城市的IPTV招标已经有了初步的结果,华为、阿尔卡特朗讯、乐视和青牛等<N>家IPTV设备商入局。
阿尔卡特朗讯	联通	买资	一家参与联通招标的IPTV设备商处获悉,中国联通覆盖<N>个城市的IPTV招标已经有了初步的结果,华为、阿尔卡特朗讯、乐视和青牛等<N>家IPTV设备商入局。
中南传媒	华为	unknown	其中,中南传媒持有<N>%的股权,华为持有<N>%的股权。
华为	中南传媒	unknown	其中,中南传媒持有<N>%的股权,华为持有<N>%的股权。
清华控股集团	清控创业投资有限公司	拥有	清华控股集团旗下企业清控创业投资有限公司虽是专注于高科技领域早中期项目投资及管理的专业机构,但其业务却早已布局文化产业。
清控创业投资有限公司	清华控股集团	被拥有	清华控股集团旗下企业清控创业投资有限公司虽是专注于高科技领域早中期项目投资及管理的专业机构,但其业务却早已布局文化产业。
广州市正信投资发展有限公司	东山锦轩大厦	unknown	市正信投资发展有限公司旗下房地产投资项目——广州市正信投资发展有限公司控股的锦城公司开发的位于广州市中心地带东山区农林下路地铁口的“东山锦轩大厦”项目。
东山锦轩大厦	广州市正信投资发展有限公司	unknown	市正信投资发展有限公司旗下房地产投资项目——广州市正信投资发展有限公司控股的锦城公司开发的位于广州市中心地带东山区农林下路地铁口的“东山锦轩大厦”项目。
万向集团	承德露露	拥有	之后,又有投资者致电本报,希求得知万向集团控股承德露露的整体过程——
承德露露	万向集团	被拥有	之后,又有投资者致电本报,希求得知万向集团控股承德露露的整体过程——
青岛啤酒	山东银麦	重组	青岛啤酒并购山东银麦之后,行业集中度进一步提高,可并购的资源越来越少,这也将使得啤酒巨头间的竞争将越发激烈。
山东银麦	青岛啤酒	重组	青岛啤酒并购山东银麦之后,行业集中度进一步提高,可并购的资源越来越少,这也将使得啤酒巨头间的竞争将越发激烈。
青岛啤酒	山东银麦	合并	青岛啤酒并购山东银麦之后,行业集中度进一步提高,可并购的资源越来越少,这也将使得啤酒巨头间的竞争将越发激烈。
山东银麦	青岛啤酒	合并	青岛啤酒并购山东银麦之后,行业集中度进一步提高,可并购的资源越来越少,这也将使得啤酒巨头间的竞争将越发激烈。
神开股份	上海业祥投资管理有限公司	被拥有	《叶问<N>》由神开股份控股股东上海业祥投资管理有限公司之母公司上海快鹿投资有限公司参与投资。
上海业祥投资管理有限公司	神开股份	拥有	《叶问<N>》由神开股份控股股东上海业祥投资管理有限公司之母公司上海快鹿投资有限公司参与投资。
神开股份	上海业祥投资管理有限公司	被持股	《叶问<N>》由神开股份控股股东上海业祥投资管理有限公司之母公司上海快鹿投资有限公司参与投资。
上海业祥投资管理有限公司	神开股份	持股	《叶问<N>》由神开股份控股股东上海业祥投资管理有限公司之母公司上海快鹿投资有限公司参与投资。
西安金旅置业有限公司	西安文化产业公司	被拥有	《每日经济新闻》记者注意到,西安金旅置业有限公司的股权结构中,陕旅西安文化产业公司持有<N>%股权,陕西旅游集团投资管理有限公司<N>%股权。
西安文化产业公司	西安金旅置业有限公司	拥有	《每日经济新闻》记者注意到,西安金旅置业有限公司的股权结构中,陕旅西安文化产业公司持有<N>%股权,陕西旅游集团投资管理有限公司<N>%股权。
慈星	华宝信托	unknown	慈星上市<N>个月业绩变脸华宝信托<N>万配售股或出逃
华宝信托	慈星	unknown	慈星上市<N>个月业绩变脸华宝信托<N>万配售股或出逃
西安城投	长安银行	unknown	陕西省国资委出资<N>.<N>亿元为其第一大股东,同时还引入了延长石油、西安城投、长安银行、陕国投等大型国有企业和优质金融机构为战略性股东,
长安银行	西安城投	unknown	陕西省国资委出资<N>.<N>亿元为其第一大股东,同时还引入了延长石油、西安城投、长安银行、陕国投等大型国有企业和优质金融机构为战略性股东,
中国建设银行	信达资产管理公司	增持	在中国平安收购深发展银行,力图打造平安金融控股集团之时,中国建设银行董事长郭树清在近日召开的年度股东大会上也表示,“建行有兴趣收购信达资产管理公司股份,
信达资产管理公司	中国建设银行	被增持	在中国平安收购深发展银行,力图打造平安金融控股集团之时,中国建设银行董事长郭树清在近日召开的年度股东大会上也表示,“建行有兴趣收购信达资产管理公司股份,
上海广电光电子有限公司	广电富士	unknown	共计<N>项,分别为<N>项房地产类股权和资产以及手中的上海广电光电子有限公司股权、上海索广映像有限公司股权和上海广电富士光电材料有限公司(下称广电富士)股权。
广电富士	上海广电光电子有限公司	unknown	共计<N>项,分别为<N>项房地产类股权和资产以及手中的上海广电光电子有限公司股权、上海索广映像有限公司股权和上海广电富士光电材料有限公司(下称广电富士)股权。
上海福喜	麦当劳	unknown	<N>月<N>日,在上海福喜事件发生后一周,麦当劳宣布将改用河南福喜作为供应商,直到2<N>日才改口宣称在全国范围内停用福喜产品。
麦当劳	上海福喜	unknown	<N>月<N>日,在上海福喜事件发生后一周,麦当劳宣布将改用河南福喜作为供应商,直到2<N>日才改口宣称在全国范围内停用福喜产品。
茅台	茅台集团	自己	茅台镇上最有名的三家酒坊品牌中,有两个老牌子已经跟茅台集团有了商标纠纷。
茅台集团	茅台	自己	茅台镇上最有名的三家酒坊品牌中,有两个老牌子已经跟茅台集团有了商标纠纷。
华丽家族	上海南江集团	签约	<N>月<N>日,华丽家族披露,已与控股股东上海南江集团签署联合收购协议,南江集团指定华丽家族为金叠房产<N>%股权的收购方,南江集团则受让剩余的<N>%股权。
上海南江集团	华丽家族	签约	<N>月<N>日,华丽家族披露,已与控股股东上海南江集团签署联合收购协议,南江集团指定华丽家族为金叠房产<N>%股权的收购方,南江集团则受让剩余的<N>%股权。
华丽家族	上海南江集团	被拥有	<N>月<N>日,华丽家族披露,已与控股股东上海南江集团签署联合收购协议,南江集团指定华丽家族为金叠房产<N>%股权的收购方,南江集团则受让剩余的<N>%股权。
上海南江集团	华丽家族	拥有	<N>月<N>日,华丽家族披露,已与控股股东上海南江集团签署联合收购协议,南江集团指定华丽家族为金叠房产<N>%股权的收购方,南江集团则受让剩余的<N>%股权。
鑫茂科技	荷兰光纤	拟收购	<N>月<N>日,网络上出现关于“鑫茂科技有意收购荷兰光纤光缆巨头Draka”的传闻,但是公司股价提前就已经有所反映。
荷兰光纤	鑫茂科技	被拟收购	<N>月<N>日,网络上出现关于“鑫茂科技有意收购荷兰光纤光缆巨头Draka”的传闻,但是公司股价提前就已经有所反映。
勋达投资	博元	减持	在此背景下,华信泰在<N>年<N>月经司法拍卖从勋达投资处购得ST博元<N>%股权,成为公司第一大股东。
博元	勋达投资	被减持	在此背景下,华信泰在<N>年<N>月经司法拍卖从勋达投资处购得ST博元<N>%股权,成为公司第一大股东。
中珠控股	浙江中电	签约	<N>月<N>日,中珠控股发布公告称,公司与浙江中电设备有限公司(下称“浙江中电”)于<N>月<N>日签署了《广西梧州稀土资源开发合作框架协议》。
浙江中电	中珠控股	签约	<N>月<N>日,中珠控股发布公告称,公司与浙江中电设备有限公司(下称“浙江中电”)于<N>月<N>日签署了《广西梧州稀土资源开发合作框架协议》。
航天机电	太阳能公司	分析	航天机电表示,太阳能公司此次补税,不影响公司<N>年当期利润。
太阳能公司	航天机电	被分析	航天机电表示,太阳能公司此次补税,不影响公司<N>年当期利润。
广州越秀集团	广州市东酒集团	减持	200<N>年<N>月2<N>日,广州岭南集团通过行政无偿划转方式受让广州越秀集团持有的东方宾馆<N>.<N>%的股权和广州市东酒集团<N>%的股权并获得证监会批准。
广州市东酒集团	广州越秀集团	被减持	200<N>年<N>月2<N>日,广州岭南集团通过行政无偿划转方式受让广州越秀集团持有的东方宾馆<N>.<N>%的股权和广州市东酒集团<N>%的股权并获得证监会批准。
恒大	万科	增持	今年<N>月开始,恒大通过二级市场购入万科A股,截至<N>月<N>日,恒大共持有<N>.<N>亿股公司A股股份,占已发行股本约<N>.0<N>%,成为万科的第三大股东。
万科	恒大	被增持	今年<N>月开始,恒大通过二级市场购入万科A股,截至<N>月<N>日,恒大共持有<N>.<N>亿股公司A股股份,占已发行股本约<N>.0<N>%,成为万科的第三大股东。
南京新百	南京国资	被持股	按照这一方案,完成重组之后金鹰系将持有南京新百<N>.<N>%的股权,而南京国资的持股比例则被相应从原先的<N>.<N>%稀释为<N>.<N>%。
南京国资	南京新百	持股	按照这一方案,完成重组之后金鹰系将持有南京新百<N>.<N>%的股权,而南京国资的持股比例则被相应从原先的<N>.<N>%稀释为<N>.<N>%。
力拓	中国铝业	交易	力拓表示,与中国铝业的交易需要获得<N>%股东外加一票的同意,投票预计将在<N>月进行。
中国铝业	力拓	交易	力拓表示,与中国铝业的交易需要获得<N>%股东外加一票的同意,投票预计将在<N>月进行。
珠海照明厂	芜湖照明厂	unknown	能看得到的成果是:珠海照明厂已经投产,新的芜湖照明厂也预计今年<N>月投产。
芜湖照明厂	珠海照明厂	unknown	能看得到的成果是:珠海照明厂已经投产,新的芜湖照明厂也预计今年<N>月投产。
中海海盛	中海	自己	中海海盛:三上市公司参股中海财务
中海	中海海盛	自己	中海海盛:三上市公司参股中海财务
恒大	广西天誉	unknown	根据重组方案,首先,绿景地产向广州天誉出售花都绿景<N>%股权、恒大广州<N>%股权、广西天誉<N>%股权、永福美景<N>%股权及永福绿景<N>%股权,
广西天誉	恒大	unknown	根据重组方案,首先,绿景地产向广州天誉出售花都绿景<N>%股权、恒大广州<N>%股权、广西天誉<N>%股权、永福美景<N>%股权及永福绿景<N>%股权,
沃尔玛	<N>号店	拥有	沃尔玛给予<N>号店的资源,相当于给对手制造了一个很高的门槛。
<N>号店	沃尔玛	被拥有	沃尔玛给予<N>号店的资源,相当于给对手制造了一个很高的门槛。
金风科技	上海国能	交易	金风科技公告,公司通过全资子公司金风投资以协议方式,向协鑫控股收购其持有的协鑫江苏<N>%的股权和协鑫锡林<N>%的股权以及上海国能持有的协鑫江苏<N>%的股
上海国能	金风科技	交易	金风科技公告,公司通过全资子公司金风投资以协议方式,向协鑫控股收购其持有的协鑫江苏<N>%的股权和协鑫锡林<N>%的股权以及上海国能持有的协鑫江苏<N>%的股
欧莱雅	欧莱雅大众	拥有	与彼时小护士和原有品牌卡尼尔两者定位冲突不同,在此次收购背后,欧莱雅的目的十分明确,即与欧莱雅大众化妆品部的品牌组合形成良好互补。
欧莱雅大众	欧莱雅	被拥有	与彼时小护士和原有品牌卡尼尔两者定位冲突不同,在此次收购背后,欧莱雅的目的十分明确,即与欧莱雅大众化妆品部的品牌组合形成良好互补。
光耀热电有限公司	宁波热电	unknown	公司发布公告称,公司以<N>.<N>万元收购了光耀热电有限公司<N>%股权,这也是宁波热电在发布拟投资<N>亿元在北仑区域内投资天然气热电项目后又一新举动。
宁波热电	光耀热电有限公司	unknown	公司发布公告称,公司以<N>.<N>万元收购了光耀热电有限公司<N>%股权,这也是宁波热电在发布拟投资<N>亿元在北仑区域内投资天然气热电项目后又一新举动。
海信	夏普墨西哥工厂	收购	和讯网消息<N>月<N>日,海信集团与日本夏普同时宣布,海信出资23<N>0万美元收购夏普墨西哥工厂全部股权及资产,
夏普墨西哥工厂	海信	被收购	和讯网消息<N>月<N>日,海信集团与日本夏普同时宣布,海信出资23<N>0万美元收购夏普墨西哥工厂全部股权及资产,
红星美凯龙	吉盛伟邦	合作	此后,关于红星美凯龙与吉盛伟邦将携手整合的消息不断传出,而历经<N>年之久,两家公司经过长时间的战略谋划,国内家居业“第一并购案”成功落地。
吉盛伟邦	红星美凯龙	合作	此后,关于红星美凯龙与吉盛伟邦将携手整合的消息不断传出,而历经<N>年之久,两家公司经过长时间的战略谋划,国内家居业“第一并购案”成功落地。
中信实业银行	银广夏	纠纷	由于未及时还债,<N>年<N>月,中信实业银行将ST银广夏及担保单位天津创业诉至北京市第二中级人民法院。
银广夏	中信实业银行	纠纷	由于未及时还债,<N>年<N>月,中信实业银行将ST银广夏及担保单位天津创业诉至北京市第二中级人民法院。
横店控股	刚玉集团	增持	资料表明,早在<N>年,横店控股以及横店集团有限公司与太原市财政局签订了《转让协议》,共同受让太原市财政局所拥有的刚玉集团<N>%的股权及其一切权益。
刚玉集团	横店控股	被增持	资料表明,早在<N>年,横店控股以及横店集团有限公司与太原市财政局签订了《转让协议》,共同受让太原市财政局所拥有的刚玉集团<N>%的股权及其一切权益。
横店控股	刚玉集团	收购	资料表明,早在<N>年,横店控股以及横店集团有限公司与太原市财政局签订了《转让协议》,共同受让太原市财政局所拥有的刚玉集团<N>%的股权及其一切权益。
刚玉集团	横店控股	被收购	资料表明,早在<N>年,横店控股以及横店集团有限公司与太原市财政局签订了《转让协议》,共同受让太原市财政局所拥有的刚玉集团<N>%的股权及其一切权益。
中海油	Akpo油田	unknown	据中海油介绍,Akpo油田发现于<N>年,是在OML<N>区块钻获的世界级重大深水发现之一。
Akpo油田	中海油	unknown	据中海油介绍,Akpo油田发现于<N>年,是在OML<N>区块钻获的世界级重大深水发现之一。
中海油	Akpo油田	竞争	据中海油介绍,Akpo油田发现于<N>年,是在OML<N>区块钻获的世界级重大深水发现之一。
Akpo油田	中海油	竞争	据中海油介绍,Akpo油田发现于<N>年,是在OML<N>区块钻获的世界级重大深水发现之一。
中航国际	赣州中航城项目	注资	其中,中航国际将以现金<N>亿元认购<N>,<N>,<N>股,扣除发行费用之后,将投入到公司赣州中航城项目、三期项目之中,
赣州中航城项目	中航国际	被注资	其中,中航国际将以现金<N>亿元认购<N>,<N>,<N>股,扣除发行费用之后,将投入到公司赣州中航城项目、三期项目之中,
中航国际	赣州中航城项目	被发行	其中,中航国际将以现金<N>亿元认购<N>,<N>,<N>股,扣除发行费用之后,将投入到公司赣州中航城项目、三期项目之中,
赣州中航城项目	中航国际	发行	其中,中航国际将以现金<N>亿元认购<N>,<N>,<N>股,扣除发行费用之后,将投入到公司赣州中航城项目、三期项目之中,
NBD	娃哈哈集团	unknown	NBD:娃哈哈集团作为中国饮料行业的领军企业,最核心的元素是什么?
娃哈哈集团	NBD	unknown	NBD:娃哈哈集团作为中国饮料行业的领军企业,最核心的元素是什么?
茅台集团	茅台	自己	好到超出预期的靓丽业绩让茅台集团高层自信心也“跃上”新的台阶,白酒行业将延续持续向好态势,“茅台已经步入了一个新的上升发展周期,
茅台	茅台集团	自己	好到超出预期的靓丽业绩让茅台集团高层自信心也“跃上”新的台阶,白酒行业将延续持续向好态势,“茅台已经步入了一个新的上升发展周期,
海润光伏	晶澳太阳能	unknown	海润光伏总裁杨怀进在光伏行业中也有着一定的号召力:他自己曾是尚德电力的创始人之一,同时也在晶澳太阳能及多家光伏企业担任过高管。
晶澳太阳能	海润光伏	unknown	海润光伏总裁杨怀进在光伏行业中也有着一定的号召力:他自己曾是尚德电力的创始人之一,同时也在晶澳太阳能及多家光伏企业担任过高管。
山东电力集团	国家电网	被拥有	因山东电力集团现已隶属国家电网,招商证券电力行业分析师彭全刚分析认为,上述交易或是为了实现国家确定的“厂网分离”战略。
国家电网	山东电力集团	拥有	因山东电力集团现已隶属国家电网,招商证券电力行业分析师彭全刚分析认为,上述交易或是为了实现国家确定的“厂网分离”战略。
平安	深发展	被发行	<N>月<N>日,中国平安与深发展的资产重组方案终于有了最新进展,平安通过再度认购深发展定增股份成为其控股股东。
深发展	平安	发行	<N>月<N>日,中国平安与深发展的资产重组方案终于有了最新进展,平安通过再度认购深发展定增股份成为其控股股东。
伊利集团	北京博思智奇公关顾问有限公司	unknown	此前一天,伊利集团在声明中表示,此案还涉及北京博思智奇公关顾问有限公司总经理杨再飞,并称杨同时兼任蒙牛公司总裁助理。
北京博思智奇公关顾问有限公司	伊利集团	unknown	此前一天,伊利集团在声明中表示,此案还涉及北京博思智奇公关顾问有限公司总经理杨再飞,并称杨同时兼任蒙牛公司总裁助理。
中广核	罗马尼亚国家核电公司	签约	在此基础上,<N>年<N>月<N>日,中广核与罗马尼亚财政部、罗马尼亚国家核电公司签订了《项目主要风险防范机制原则》,
罗马尼亚国家核电公司	中广核	签约	在此基础上,<N>年<N>月<N>日,中广核与罗马尼亚财政部、罗马尼亚国家核电公司签订了《项目主要风险防范机制原则》,
铁总	广深铁路	拥有	此外,铁总旗下<N>家上市公司<N>年“成绩单”中,只有客运业务居多的广深铁路净利润同比增长,铁龙物流、净利润去年双双下降。
广深铁路	铁总	被拥有	此外,铁总旗下<N>家上市公司<N>年“成绩单”中,只有客运业务居多的广深铁路净利润同比增长,铁龙物流、净利润去年双双下降。
长城开发	昂纳光通信	持股	长城开发参股公司昂纳光通信<N>日香港上市
昂纳光通信	长城开发	被持股	长城开发参股公司昂纳光通信<N>日香港上市
国投公司	天津北疆发电厂	unknown	资产为国投公司核心电力资产,本次重大资产重组完成后,公司将获得雅砻江流域水能资源全流域开发、天津北疆发电厂循环经济项目等多个具有长期发展潜力的优质项目,
天津北疆发电厂	国投公司	unknown	资产为国投公司核心电力资产,本次重大资产重组完成后,公司将获得雅砻江流域水能资源全流域开发、天津北疆发电厂循环经济项目等多个具有长期发展潜力的优质项目,
开云集团	ChristopherKane	收购	开云集团在近两年中先后收购了意大利男装品牌布里奥尼、英国设计师品牌ChristopherKane和意大利珠宝品牌宝曼兰朵,
ChristopherKane	开云集团	被收购	开云集团在近两年中先后收购了意大利男装品牌布里奥尼、英国设计师品牌ChristopherKane和意大利珠宝品牌宝曼兰朵,
安朗杰	英格索兰	被成立	<N>年底,英格索兰宣布计划将其商用安防业务和民用安防业务从公司剥离,并成立一家独立运营的公司—安朗杰,英格索兰保留工业、通风和空调等业务。
英格索兰	安朗杰	成立	<N>年底,英格索兰宣布计划将其商用安防业务和民用安防业务从公司剥离,并成立一家独立运营的公司—安朗杰,英格索兰保留工业、通风和空调等业务。
方源	珠海华信泰投资有限公司	被持股	根据广东证监局的要求,ST方源应进一步加强与股改义务人珠海华信泰投资有限公司、吴为荣的沟通协调,
珠海华信泰投资有限公司	方源	持股	根据广东证监局的要求,ST方源应进一步加强与股改义务人珠海华信泰投资有限公司、吴为荣的沟通协调,
南昌钢铁	长力股份	拥有	今天,南昌钢铁旗下的上市公司长力股份发布公告称,
长力股份	南昌钢铁	被拥有	今天,南昌钢铁旗下的上市公司长力股份发布公告称,
阿克苏诺贝尔	星亮公司	拟收购	今年<N>月,阿克苏诺贝尔宣布拟将收购德国涂料生产商星亮控股股份公司,以及星亮公司最大的股权持有者韩国SSCP公司所运营的涂料业务。
星亮公司	阿克苏诺贝尔	被拟收购	今年<N>月,阿克苏诺贝尔宣布拟将收购德国涂料生产商星亮控股股份公司,以及星亮公司最大的股权持有者韩国SSCP公司所运营的涂料业务。
洲际	东莞富盈酒店集团	纠纷	<N>年<N>月,洲际与东莞富盈酒店集团因“管理意见上的分歧”,结束约<N>年的合作。
东莞富盈酒店集团	洲际	纠纷	<N>年<N>月,洲际与东莞富盈酒店集团因“管理意见上的分歧”,结束约<N>年的合作。
广发证券	福建省交通运输集团有限责任公司	转让	<N>年<N>月,广发证券将其所持公司股权,依法转让给福建省能源集团有限责任公司、福建省交通运输集团有限责任公司和联华国际信托有限公司。
福建省交通运输集团有限责任公司	广发证券	被转让	<N>年<N>月,广发证券将其所持公司股权,依法转让给福建省能源集团有限责任公司、福建省交通运输集团有限责任公司和联华国际信托有限公司。
华润	招商局	unknown	另有华润、招商局、总经理分设。
招商局	华润	unknown	另有华润、招商局、总经理分设。
深天马A	工投集团	unknown	据协议,深天马A拟以<N>.<N>元/股的价格,分别发行<N>万股、上海国资公司和工投集团分别持有的上海天马<N>%、<N>%和<N>%的股权。
工投集团	深天马A	unknown	据协议,深天马A拟以<N>.<N>元/股的价格,分别发行<N>万股、上海国资公司和工投集团分别持有的上海天马<N>%、<N>%和<N>%的股权。
中国联通	阿里巴巴	合作	阿里巴巴与中国联通也签署了战略合作框架协议,不排除阿里巴巴会参与中国联通混改的可能性。
阿里巴巴	中国联通	合作	阿里巴巴与中国联通也签署了战略合作框架协议,不排除阿里巴巴会参与中国联通混改的可能性。
中广核	法国电力集团	签约	获准在英参与投资一个世界上最昂贵的核电项目两周后,中国广核集团(下称“中广核”)与法国电力集团果然与英国政府签下该项目的最终投资协议。
法国电力集团	中广核	签约	获准在英参与投资一个世界上最昂贵的核电项目两周后,中国广核集团(下称“中广核”)与法国电力集团果然与英国政府签下该项目的最终投资协议。
佛山照明	西门子	竞争	此时执掌佛山照明<N>年,把一家年产值只有<N>万元的小企业,打造成堪与飞利浦、西门子抗衡的竞争者的钟信才的归来,无疑给投资者吃了一颗定心丸。
西门子	佛山照明	竞争	此时执掌佛山照明<N>年,把一家年产值只有<N>万元的小企业,打造成堪与飞利浦、西门子抗衡的竞争者的钟信才的归来,无疑给投资者吃了一颗定心丸。
高盛	工行	减持	高盛减持工行还可能面临着上周刚发布的《金融企业国有资产转让管理办法》的考验。
工行	高盛	被减持	高盛减持工行还可能面临着上周刚发布的《金融企业国有资产转让管理办法》的考验。
有色	广晟有色	被帮助	细读ST有色《向特定对象发行股份购买资产、重大资产置换暨关联交易报告》发现,要把公司从连年亏损甚至被终止上市泥潭中解救出来,广晟有色显得有些力不从心。
广晟有色	有色	帮助	细读ST有色《向特定对象发行股份购买资产、重大资产置换暨关联交易报告》发现,要把公司从连年亏损甚至被终止上市泥潭中解救出来,广晟有色显得有些力不从心。
有色	广晟有色	被拥有	细读ST有色《向特定对象发行股份购买资产、重大资产置换暨关联交易报告》发现,要把公司从连年亏损甚至被终止上市泥潭中解救出来,广晟有色显得有些力不从心。
广晟有色	有色	拥有	细读ST有色《向特定对象发行股份购买资产、重大资产置换暨关联交易报告》发现,要把公司从连年亏损甚至被终止上市泥潭中解救出来,广晟有色显得有些力不从心。
惠氏	多美滋	竞争	除了多美滋本身希望以利润换市场外,从行业来看,去年在国家发改委开出反垄断罚单的强压下,惠氏、多美滋、贝因美和雅培忍痛割爱,分别先后宣布降价。
多美滋	惠氏	竞争	除了多美滋本身希望以利润换市场外,从行业来看,去年在国家发改委开出反垄断罚单的强压下,惠氏、多美滋、贝因美和雅培忍痛割爱,分别先后宣布降价。
农行	国信	unknown	同时,农行A股的路演也将在今天展开,A股的路演将由股权资本市场部或者销售团队负责,而除了主承销商外,农行还邀请了包括国信、华泰和太平洋证券在内的分销商,
国信	农行	unknown	同时,农行A股的路演也将在今天展开,A股的路演将由股权资本市场部或者销售团队负责,而除了主承销商外,农行还邀请了包括国信、华泰和太平洋证券在内的分销商,
农行	国信	合作	同时,农行A股的路演也将在今天展开,A股的路演将由股权资本市场部或者销售团队负责,而除了主承销商外,农行还邀请了包括国信、华泰和太平洋证券在内的分销商,
国信	农行	合作	同时,农行A股的路演也将在今天展开,A股的路演将由股权资本市场部或者销售团队负责,而除了主承销商外,农行还邀请了包括国信、华泰和太平洋证券在内的分销商,
爱迪亚公司	瓯联创投公司	被增持	在此次增资扩股中,爱迪亚公司的注册资本将变更为<N>万元,新增注册资本由瓯联创投公司和家景房地产开发集团有限公司认购,
瓯联创投公司	爱迪亚公司	增持	在此次增资扩股中,爱迪亚公司的注册资本将变更为<N>万元,新增注册资本由瓯联创投公司和家景房地产开发集团有限公司认购,
东航	上航	合作	ST东航和*ST上航联姻进入实质性操作阶段
上航	东航	合作	ST东航和*ST上航联姻进入实质性操作阶段
武商	摩尔	拥有	据了解,武商“摩尔”扩建项目业态包括三大块:一是购物中心,二是主题游乐公园,三是豪华五星级酒店。
摩尔	武商	被拥有	据了解,武商“摩尔”扩建项目业态包括三大块:一是购物中心,二是主题游乐公园,三是豪华五星级酒店。
上航	南航	竞争	今年<N>月,上航和东航,以及南航控股的厦门航空先后加入天合联盟。
南航	上航	竞争	今年<N>月,上航和东航,以及南航控股的厦门航空先后加入天合联盟。
国资公司	中山公用	unknown	国资公司疑为中山公用内幕交易案“大老鼠”
中山公用	国资公司	unknown	国资公司疑为中山公用内幕交易案“大老鼠”
安徽新兴中药饮片有限公司	亚宝药业	unknown	<N>的螺内酯片,安徽新兴中药饮片有限公司生产的批号为<N>的麸炒苍术,亚宝药业四川制药有限公司生产的批号为<N>的葡萄糖酸钙口服溶液。
亚宝药业	安徽新兴中药饮片有限公司	unknown	<N>的螺内酯片,安徽新兴中药饮片有限公司生产的批号为<N>的麸炒苍术,亚宝药业四川制药有限公司生产的批号为<N>的葡萄糖酸钙口服溶液。
国大集团	新嘉联	收购	本次转让完成后,国大集团将成为新嘉联控股股东与实际控制人。
新嘉联	国大集团	被收购	本次转让完成后,国大集团将成为新嘉联控股股东与实际控制人。
上海家化	京东	unknown	上海家化十分注重电商渠道的发展,公司在今年对两大线上销售平台京东和猫超进行了运营模式的切换,
京东	上海家化	unknown	上海家化十分注重电商渠道的发展,公司在今年对两大线上销售平台京东和猫超进行了运营模式的切换,
新百伦	阿迪达斯	竞争	<N>年,新百伦进入中国市场,相比阿迪达斯、耐克等国际一线运动品牌,新百伦更强调运动鞋的舒适性。
阿迪达斯	新百伦	竞争	<N>年,新百伦进入中国市场,相比阿迪达斯、耐克等国际一线运动品牌,新百伦更强调运动鞋的舒适性。
海康威视	科伦药业	unknown	就在海康威视日前刚刚派发大红包,推出<N>.<N>亿元分红预案让<N>名高管坐享<N>万元后,科伦药业昨日也同样慷慨解囊,为公司众高管准备了一份大礼。
科伦药业	海康威视	unknown	就在海康威视日前刚刚派发大红包,推出<N>.<N>亿元分红预案让<N>名高管坐享<N>万元后,科伦药业昨日也同样慷慨解囊,为公司众高管准备了一份大礼。
华远公司	徐州燃控科技	自己	200<N>年<N>月,华远公司改制为徐州燃控科技,凯迪控股持有<N>万股。
徐州燃控科技	华远公司	自己	200<N>年<N>月,华远公司改制为徐州燃控科技,凯迪控股持有<N>万股。
久事公司	上海巴士国际旅游有限公司	持股	本次交易标的为:久事公司持有的上海巴士出租汽车有限公司<N>%的股权、上海巴士国际旅游有限公司<N>%的股权。
上海巴士国际旅游有限公司	久事公司	被持股	本次交易标的为:久事公司持有的上海巴士出租汽车有限公司<N>%的股权、上海巴士国际旅游有限公司<N>%的股权。
华润励致	华润集团	被拥有	而华润励致则是华润集团的附属公司,主要在香港经营预拌混凝土业务。
华润集团	华润励致	拥有	而华润励致则是华润集团的附属公司,主要在香港经营预拌混凝土业务。
京东方A	京东方	自己	对于京东方A<N>年业绩表现,昨天有业内知情人士分析,近年来,京东方先后进行几轮融资,全部投入到液晶屏制造中,足迹遍布北京、成都等地。
京东方	京东方A	自己	对于京东方A<N>年业绩表现,昨天有业内知情人士分析,近年来,京东方先后进行几轮融资,全部投入到液晶屏制造中,足迹遍布北京、成都等地。
三一重工	三一集团	自己	中央党校近日召开的中国经济观察论坛上,中央党校副教授、三一重工调研报告执笔人李鹏认为,作为一家股份制民营企业,三一集团有<N>名员工,
三一集团	三一重工	自己	中央党校近日召开的中国经济观察论坛上,中央党校副教授、三一重工调研报告执笔人李鹏认为,作为一家股份制民营企业,三一集团有<N>名员工,
三一重工	三一集团	分析	中央党校近日召开的中国经济观察论坛上,中央党校副教授、三一重工调研报告执笔人李鹏认为,作为一家股份制民营企业,三一集团有<N>名员工,
三一集团	三一重工	被分析	中央党校近日召开的中国经济观察论坛上,中央党校副教授、三一重工调研报告执笔人李鹏认为,作为一家股份制民营企业,三一集团有<N>名员工,
延华智能	顺络电子	unknown	今日,三家中小板公司都发布了公司股权变动的公告,其中延华智能、顺络电子两家公司都遭到了股东超过<N>%的大比例减持,
顺络电子	延华智能	unknown	今日,三家中小板公司都发布了公司股权变动的公告,其中延华智能、顺络电子两家公司都遭到了股东超过<N>%的大比例减持,
中国海油	中核汇能	unknown	中国海油宣传部门未回复记者的采访邮件,不过中核汇能资源项目开发部门的一位人士表示,这个事情目前处于保密阶段,并不打算对外报道。
中核汇能	中国海油	unknown	中国海油宣传部门未回复记者的采访邮件,不过中核汇能资源项目开发部门的一位人士表示,这个事情目前处于保密阶段,并不打算对外报道。
夏普	LG	unknown	夏普、LG和索尼等外资彩电企业也将在国内推出带有网络功能的电视产品。
LG	夏普	unknown	夏普、LG和索尼等外资彩电企业也将在国内推出带有网络功能的电视产品。
广弘控股	成功	unknown	今年半年报显示,广弘控股和ST成功目前的前十大流通股股东全部为个人股东。
成功	广弘控股	unknown	今年半年报显示,广弘控股和ST成功目前的前十大流通股股东全部为个人股东。
广州东百企业集团	南宁百货	增持	或许正如本报此前报道所言,广州东百企业集团此次高价举牌南宁百货不应该看成是一次简单的股权投资。
南宁百货	广州东百企业集团	被增持	或许正如本报此前报道所言,广州东百企业集团此次高价举牌南宁百货不应该看成是一次简单的股权投资。
博瑞传播	梦工厂	拟收购	博瑞传播:收购梦工厂将启动
梦工厂	博瑞传播	被拟收购	博瑞传播:收购梦工厂将启动
费列罗贸易公司	海南省免税品有限公司	unknown	易子公司费列罗贸易公司对此表示,中国市场并未进口和销售费列罗SCHOKOBONS巧克力,同时也不清楚进口该批巧克力的公司海南省免税品有限公司的进货渠道。
海南省免税品有限公司	费列罗贸易公司	unknown	易子公司费列罗贸易公司对此表示,中国市场并未进口和销售费列罗SCHOKOBONS巧克力,同时也不清楚进口该批巧克力的公司海南省免税品有限公司的进货渠道。
费列罗贸易公司	海南省免税品有限公司	纠纷	易子公司费列罗贸易公司对此表示,中国市场并未进口和销售费列罗SCHOKOBONS巧克力,同时也不清楚进口该批巧克力的公司海南省免税品有限公司的进货渠道。
海南省免税品有限公司	费列罗贸易公司	纠纷	易子公司费列罗贸易公司对此表示,中国市场并未进口和销售费列罗SCHOKOBONS巧克力,同时也不清楚进口该批巧克力的公司海南省免税品有限公司的进货渠道。
中车集团公司	中车	自己	中车集团公司副总经理徐宗祥说,“中车愿与唐山的工业、新能源产业互动成长,
中车	中车集团公司	自己	中车集团公司副总经理徐宗祥说,“中车愿与唐山的工业、新能源产业互动成长,
唐陶	唐山陶瓷	自己	同时,*ST唐陶在《重组草案》表示,上述人员在重组预案公告前买卖唐山陶瓷股票时不了解本次重组的内幕信息,
唐山陶瓷	唐陶	自己	同时,*ST唐陶在《重组草案》表示,上述人员在重组预案公告前买卖唐山陶瓷股票时不了解本次重组的内幕信息,
豫园商城	复星集团	unknown	与复星集团为受让豫园商城所持德邦证券<N>.<N>%的股权展开一番较量,经过十轮竞价,复星集团关联方上海兴业投资发展有限公司最终以<N>万元的价格胜出,
复星集团	豫园商城	unknown	与复星集团为受让豫园商城所持德邦证券<N>.<N>%的股权展开一番较量,经过十轮竞价,复星集团关联方上海兴业投资发展有限公司最终以<N>万元的价格胜出,
王老吉	加多宝	竞争	王老吉与加多宝员工因促销起冲突 在南昌街头群殴
加多宝	王老吉	竞争	王老吉与加多宝员工因促销起冲突 在南昌街头群殴
王老吉	加多宝	纠纷	王老吉与加多宝员工因促销起冲突 在南昌街头群殴
加多宝	王老吉	纠纷	王老吉与加多宝员工因促销起冲突 在南昌街头群殴
长城宽带	中信网络	unknown	长城系公司与鹏博士关于长城宽带股权转让的一份合同终以中信网络关键时刻的介入取消,鹏博士无缘长城宽带,中信网络最终受益。
中信网络	长城宽带	unknown	长城系公司与鹏博士关于长城宽带股权转让的一份合同终以中信网络关键时刻的介入取消,鹏博士无缘长城宽带,中信网络最终受益。
雅高酒店集团	上海虹桥新华联索菲特大酒店	签约	雅高酒店集团签约上海虹桥新华联索菲特大酒店
上海虹桥新华联索菲特大酒店	雅高酒店集团	签约	雅高酒店集团签约上海虹桥新华联索菲特大酒店
小肥羊	百胜餐饮集团	被拟收购	,中国火锅连锁餐饮公司小肥羊集团有限公司(下称:小肥羊)<N>日表示,中国商务部已通知拟收购小肥羊的百胜餐饮集团
百胜餐饮集团	小肥羊	拟收购	,中国火锅连锁餐饮公司小肥羊集团有限公司(下称:小肥羊)<N>日表示,中国商务部已通知拟收购小肥羊的百胜餐饮集团
五矿集团	澳洲Oz矿业公司	unknown	上周末,澳洲财长LindsayTanner指出,否决五矿集团欲以<N>亿澳元收购澳洲Oz矿业公司的计划,不会影响中铝母公司注资力拓的交易。
澳洲Oz矿业公司	五矿集团	unknown	上周末,澳洲财长LindsayTanner指出,否决五矿集团欲以<N>亿澳元收购澳洲Oz矿业公司的计划,不会影响中铝母公司注资力拓的交易。
北汽集团	北汽	自己	值得注意的是,北汽集团在<N>年宣布营业收入突破千亿元,短短两年时间,北汽再创造了<N>个亿,
北汽	北汽集团	自己	值得注意的是,北汽集团在<N>年宣布营业收入突破千亿元,短短两年时间,北汽再创造了<N>个亿,
西凤酒	西凤酒股份公司	自己	北京商报讯西凤酒近日召开会议宣布人事变动,秦本平接任现年<N>岁的喻德鱼担任西凤酒集团和西凤酒股份公司董事长职务,
西凤酒股份公司	西凤酒	自己	北京商报讯西凤酒近日召开会议宣布人事变动,秦本平接任现年<N>岁的喻德鱼担任西凤酒集团和西凤酒股份公司董事长职务,
深圳富坤创投成都公司	富坤创投	自己	作为当天到场“蓉漂”中唯一的投资人代表,深圳富坤创投成都公司总经理王栋说,富坤创投在天府软件园租下场地创立了“天使咖啡馆”,
富坤创投	深圳富坤创投成都公司	自己	作为当天到场“蓉漂”中唯一的投资人代表,深圳富坤创投成都公司总经理王栋说,富坤创投在天府软件园租下场地创立了“天使咖啡馆”,
新希望集团	民生银行	成立	历史资料显示,新希望集团为民生银行的发起人之一,刘永好曾连续三届担任该行的副董事长,但在<N>年<N>月第四届董事会改选上,因票数不够而意外落选董事一职。
民生银行	新希望集团	被成立	历史资料显示,新希望集团为民生银行的发起人之一,刘永好曾连续三届担任该行的副董事长,但在<N>年<N>月第四届董事会改选上,因票数不够而意外落选董事一职。
新希望集团	民生银行	持股	历史资料显示,新希望集团为民生银行的发起人之一,刘永好曾连续三届担任该行的副董事长,但在<N>年<N>月第四届董事会改选上,因票数不够而意外落选董事一职。
民生银行	新希望集团	被持股	历史资料显示,新希望集团为民生银行的发起人之一,刘永好曾连续三届担任该行的副董事长,但在<N>年<N>月第四届董事会改选上,因票数不够而意外落选董事一职。
融发投资	深国商	unknown	截止200<N>年<N>月底,融发投资总资产<N>.<N>亿,而同期深国商并表下总资产仅<N>.<N>亿。
深国商	融发投资	unknown	截止200<N>年<N>月底,融发投资总资产<N>.<N>亿,而同期深国商并表下总资产仅<N>.<N>亿。
武汉控股	武汉三镇实业房地产开发公司	拥有	武汉控股<N>月<N>日公告,控股子公司武汉三镇实业房地产开发公司于<N>月<N>日竞得武汉市土地交易中心挂牌出让的一面积达5<N>7<N>.<N>平方米的国有建设用地使用权,
武汉三镇实业房地产开发公司	武汉控股	被拥有	武汉控股<N>月<N>日公告,控股子公司武汉三镇实业房地产开发公司于<N>月<N>日竞得武汉市土地交易中心挂牌出让的一面积达5<N>7<N>.<N>平方米的国有建设用地使用权,
天润发展	兆山新星集团	unknown	此举表明,曾经被误认为天润发展重组方的兆山新星集团最终选择离开。
兆山新星集团	天润发展	unknown	此举表明,曾经被误认为天润发展重组方的兆山新星集团最终选择离开。
景傲实业	中国平安	持股	“新豪时、景傲实业、江南实业年减持平安股份不超过其持有股份的<N>%减持力度超出了市场预期,因为此前市场预期公司管理层考虑对中国平安的控制力,
中国平安	景傲实业	被持股	“新豪时、景傲实业、江南实业年减持平安股份不超过其持有股份的<N>%减持力度超出了市场预期,因为此前市场预期公司管理层考虑对中国平安的控制力,
GE	波音	订单	<N>年底,GE的这款新型发动机投入运营,目前有<N>多台为波音7<N>7、<N>-<N>货机和客机提供动力。
波音	GE	订单	<N>年底,GE的这款新型发动机投入运营,目前有<N>多台为波音7<N>7、<N>-<N>货机和客机提供动力。
诺基亚	酷派	竞争	中国电信相关人士表示,在<N>月<N>日之前,中国电信将联合手机厂商、诺基亚、酷派、<N>款机型。
酷派	诺基亚	竞争	中国电信相关人士表示,在<N>月<N>日之前,中国电信将联合手机厂商、诺基亚、酷派、<N>款机型。
国泰航空有限公司	国泰	自己	新华网香港<N>月<N>日电国泰航空有限公司<N>日表示,因国泰与多家国际货运航空公司达成的协议违反了欧洲竞争法,欧洲委员会已向国泰征收<N>万欧元罚款。
国泰	国泰航空有限公司	自己	新华网香港<N>月<N>日电国泰航空有限公司<N>日表示,因国泰与多家国际货运航空公司达成的协议违反了欧洲竞争法,欧洲委员会已向国泰征收<N>万欧元罚款。
七匹狼	前海再保险	增持	七匹狼完成对前海再保险<N>.1<N>亿元出资持股比例<N>.<N>%
前海再保险	七匹狼	被增持	七匹狼完成对前海再保险<N>.1<N>亿元出资持股比例<N>.<N>%
猎豹移动	Live.meB	unknown	此前,<N>月<N>日,猎豹移动还宣布与今日头条在个性化内容和社交直播领域达成战略合作,今日头条参与猎豹移动子公司Live.meB轮融资,
Live.meB	猎豹移动	unknown	此前,<N>月<N>日,猎豹移动还宣布与今日头条在个性化内容和社交直播领域达成战略合作,今日头条参与猎豹移动子公司Live.meB轮融资,
帝国石油公司	三菱石油公司	合作	同时,早在19<N>8年<N>月,日本与越南达成协议,“由帝国石油公司和三菱石油公司与越南进行合作开发”。
三菱石油公司	帝国石油公司	合作	同时,早在19<N>8年<N>月,日本与越南达成协议,“由帝国石油公司和三菱石油公司与越南进行合作开发”。
深发展	平安	重组	并购深发展引投资者恐慌 平安称尚无再融资计划
平安	深发展	重组	并购深发展引投资者恐慌 平安称尚无再融资计划
深发展	平安	合并	并购深发展引投资者恐慌 平安称尚无再融资计划
平安	深发展	合并	并购深发展引投资者恐慌 平安称尚无再融资计划
波鸿集团	威斯卡特	分析	波鸿集团董事长董平介绍,收购所需的资金<N>%为波鸿自筹、<N>%来自银行贷款,待并购全部手续完成,威斯卡特将从加拿大退市,并将在香港上市。
威斯卡特	波鸿集团	被分析	波鸿集团董事长董平介绍,收购所需的资金<N>%为波鸿自筹、<N>%来自银行贷款,待并购全部手续完成,威斯卡特将从加拿大退市,并将在香港上市。
波鸿集团	威斯卡特	unknown	波鸿集团董事长董平介绍,收购所需的资金<N>%为波鸿自筹、<N>%来自银行贷款,待并购全部手续完成,威斯卡特将从加拿大退市,并将在香港上市。
威斯卡特	波鸿集团	unknown	波鸿集团董事长董平介绍,收购所需的资金<N>%为波鸿自筹、<N>%来自银行贷款,待并购全部手续完成,威斯卡特将从加拿大退市,并将在香港上市。
中广传播	上汽	合作	中广传播作为国家手持电视运营商,<N>年加大手持电视市场开拓力度,与中国一汽、上汽等各大汽车厂商合作推广车载CMMB设备,
上汽	中广传播	合作	中广传播作为国家手持电视运营商,<N>年加大手持电视市场开拓力度,与中国一汽、上汽等各大汽车厂商合作推广车载CMMB设备,
海通证券	光大证券	竞争	按照上半年利润计算,中信证券、海通证券的市盈率目前为<N>倍、<N>倍,因此即使是光大证券<N>.<N>倍市盈率也已然不低。
光大证券	海通证券	竞争	按照上半年利润计算,中信证券、海通证券的市盈率目前为<N>倍、<N>倍,因此即使是光大证券<N>.<N>倍市盈率也已然不低。
华电国际	华瑞	收购	华电国际收购华瑞全部股权
华瑞	华电国际	被收购	华电国际收购华瑞全部股权
广和通	联泰	unknown	中国网财经<N>月<N>日讯今日A股市场迎来三只新股,N广和通、N联泰大涨<N>%被交易所临时停牌。
联泰	广和通	unknown	中国网财经<N>月<N>日讯今日A股市场迎来三只新股,N广和通、N联泰大涨<N>%被交易所临时停牌。
复星国际	以色列保险	收购	<N>年<N>月,复星国际斥资约<N>亿人民币收购以色列保险、资本管理公司Phoenix Holdings。
以色列保险	复星国际	被收购	<N>年<N>月,复星国际斥资约<N>亿人民币收购以色列保险、资本管理公司Phoenix Holdings。
湖北金环	长江证券	减持	湖北金环今日披露的中期业绩修正预告显示,通过减持长江证券股权,
长江证券	湖北金环	被减持	湖北金环今日披露的中期业绩修正预告显示,通过减持长江证券股权,
爱奇艺	腾讯	unknown	在爱奇艺、腾讯等视频网站大肆烧钱购买内容、自制内容之时,
腾讯	爱奇艺	unknown	在爱奇艺、腾讯等视频网站大肆烧钱购买内容、自制内容之时,
拍拍贷	招商银行	签约	和讯网消息<N>月<N>日,拍拍贷宣布与招商银行就P<N>P交易资金存管服务达成合作协议,
招商银行	拍拍贷	签约	和讯网消息<N>月<N>日,拍拍贷宣布与招商银行就P<N>P交易资金存管服务达成合作协议,
汉王科技	海普瑞	unknown	从神州泰岳到洋河股份、汉王科技,再到碧水源、国民技术和海普瑞,中小盘股的“新贵们”演绎着高价发行、继而暴跌的种种疯狂。
海普瑞	汉王科技	unknown	从神州泰岳到洋河股份、汉王科技,再到碧水源、国民技术和海普瑞,中小盘股的“新贵们”演绎着高价发行、继而暴跌的种种疯狂。
通用汽车	腾中重工	unknown	通用汽车、腾中重工否认<N>日签约
腾中重工	通用汽车	unknown	通用汽车、腾中重工否认<N>日签约
宝钢集团	宝钢	自己	<N>月<N>日,宝钢集团副董事长、党委书记刘国胜在会见新疆阿克苏地委书记黄三平时就曾表示,宝钢要把八一钢铁建成“中国西部乃至中亚地区最具竞争力的钢铁企业”,
宝钢	宝钢集团	自己	<N>月<N>日,宝钢集团副董事长、党委书记刘国胜在会见新疆阿克苏地委书记黄三平时就曾表示,宝钢要把八一钢铁建成“中国西部乃至中亚地区最具竞争力的钢铁企业”,
首钢	爱建股份	注资	从香港名力集团,到首钢控股,再到富泰有限公司,爱建股份不断试图引进战略投资者,但几番重组皆因爱建哈尔滨项目的巨额亏空而告吹。
爱建股份	首钢	被注资	从香港名力集团,到首钢控股,再到富泰有限公司,爱建股份不断试图引进战略投资者,但几番重组皆因爱建哈尔滨项目的巨额亏空而告吹。
中核集团	中国国电集团	合资	<N>年<N>月<N>日,中核集团与中国国电集团共同出资建立中核国电漳州能源有限公司,
中国国电集团	中核集团	合资	<N>年<N>月<N>日,中核集团与中国国电集团共同出资建立中核国电漳州能源有限公司,
洋河股份	江苏双沟酒业	unknown	洋河股份的公告显示,江苏双沟酒业注册资本<N>.<N>亿元,资产总额<N>.<N>亿元,净资产<N>.0<N>亿元,上年主营业务收入<N><N>.<N>亿元,上年净利润<N>.<N><N>亿元。
江苏双沟酒业	洋河股份	unknown	洋河股份的公告显示,江苏双沟酒业注册资本<N>.<N>亿元,资产总额<N>.<N>亿元,净资产<N>.0<N>亿元,上年主营业务收入<N><N>.<N>亿元,上年净利润<N>.<N><N>亿元。
Indophil	AlsonsCorporation	交易	Indophil已完成对AlsonsCorporation所持有的SMI<N>.<N>%权益的收购;
AlsonsCorporation	Indophil	交易	Indophil已完成对AlsonsCorporation所持有的SMI<N>.<N>%权益的收购;
银泰百货	银泰香港	拥有	银泰百货<N>月<N>日公告称,通过麾下全资附属公司银泰香港,以总代价<N>.<N>亿港元收购坚信国际麾下全资附属公司新加坡新诚集团全部股权,
银泰香港	银泰百货	被拥有	银泰百货<N>月<N>日公告称,通过麾下全资附属公司银泰香港,以总代价<N>.<N>亿港元收购坚信国际麾下全资附属公司新加坡新诚集团全部股权,
冀东水泥凤翔有限责任公司	冀东水泥	被拥有	公告还显示,为保证控股子公司冀东水泥凤翔有限责任公司项目建设顺利进行,冀东水泥与合资方协商决定对凤翔公司增加注册资本<N>.<N>亿元,
冀东水泥	冀东水泥凤翔有限责任公司	拥有	公告还显示,为保证控股子公司冀东水泥凤翔有限责任公司项目建设顺利进行,冀东水泥与合资方协商决定对凤翔公司增加注册资本<N>.<N>亿元,
富国天瑞	双鹭药业	持股	到了今年一季度末,作为最大流通股股东的富国天瑞再度增持了<N>.<N>万股,持有双鹭药业股份数达到了<N>万股,
双鹭药业	富国天瑞	被持股	到了今年一季度末,作为最大流通股股东的富国天瑞再度增持了<N>.<N>万股,持有双鹭药业股份数达到了<N>万股,
富国天瑞	双鹭药业	增持	到了今年一季度末,作为最大流通股股东的富国天瑞再度增持了<N>.<N>万股,持有双鹭药业股份数达到了<N>万股,
双鹭药业	富国天瑞	被增持	到了今年一季度末,作为最大流通股股东的富国天瑞再度增持了<N>.<N>万股,持有双鹭药业股份数达到了<N>万股,
顺络电子	风华高科	unknown	例如元器件类厂商顺络电子、风华高科,均属于受益比较典型的元件生产厂商。
风华高科	顺络电子	unknown	例如元器件类厂商顺络电子、风华高科,均属于受益比较典型的元件生产厂商。
中航三鑫	海南中航特玻材料有限公司	增持	中航三鑫此次非公开发行所募集资金扣除发行费用后将全部增资子公司海南中航特玻材料有限公司,用于中航特玻收购福耀海南相关资产并在其基础上进行新建和改造生产线
海南中航特玻材料有限公司	中航三鑫	被增持	中航三鑫此次非公开发行所募集资金扣除发行费用后将全部增资子公司海南中航特玻材料有限公司,用于中航特玻收购福耀海南相关资产并在其基础上进行新建和改造生产线
北京银行	交通银行	unknown	北京银行和交通银行北京市分行作为开展知识产权最多的银行,截至<N>年底,已累计为企业提供<N>笔<N>亿元的知识产权质押贷款。
交通银行	北京银行	unknown	北京银行和交通银行北京市分行作为开展知识产权最多的银行,截至<N>年底,已累计为企业提供<N>笔<N>亿元的知识产权质押贷款。
蚂蚁金服	支付宝	拥有	蚂蚁金服大型人事变动 班委制下井贤栋任支付宝班长
支付宝	蚂蚁金服	被拥有	蚂蚁金服大型人事变动 班委制下井贤栋任支付宝班长
辽宁省国资公司	辽宁成大集团	拥有	其中辽宁省国资公司为公司控股股东辽宁成大集团之控股股东,定增完成后公司实际控制人辽宁省国资委合计持股比例将由<N>.<N>%增至<N>.<N>%;
辽宁成大集团	辽宁省国资公司	被拥有	其中辽宁省国资公司为公司控股股东辽宁成大集团之控股股东,定增完成后公司实际控制人辽宁省国资委合计持股比例将由<N>.<N>%增至<N>.<N>%;
华润	乐购	合作	华润强势联姻乐购整合待考验
乐购	华润	合作	华润强势联姻乐购整合待考验
海南英利光伏产业园	海南英利	自己	今天在海南英利光伏产业园看到,这里的生产车间正开足马力,加大生产,一个个光伏组件从生产线上缓缓下线,而海南英利二期的后<N>兆瓦项目也正在进行设备调试,
海南英利	海南英利光伏产业园	自己	今天在海南英利光伏产业园看到,这里的生产车间正开足马力,加大生产,一个个光伏组件从生产线上缓缓下线,而海南英利二期的后<N>兆瓦项目也正在进行设备调试,
翠微	王府井	竞争	而以华联、翠微、王府井百货、超市发为代表的本土零售企业与之相比,综合实力略显“单薄”。
王府井	翠微	竞争	而以华联、翠微、王府井百货、超市发为代表的本土零售企业与之相比,综合实力略显“单薄”。
汇控	汇丰银行	拥有	除上述安排外,汇控执行董事、工商业务主席,将移驻伦敦总部,并在获得所有相关批准后成为汇丰银行主席,由明年<N>月<N>日起生效。
汇丰银行	汇控	被拥有	除上述安排外,汇控执行董事、工商业务主席,将移驻伦敦总部,并在获得所有相关批准后成为汇丰银行主席,由明年<N>月<N>日起生效。
日立	日立集团	自己	日立制作所执行役会长兼CEO中西宏明的语调自信饱满,他的介绍中,仿佛日立集团已经脱离困境,走在金色大道上。
日立集团	日立	自己	日立制作所执行役会长兼CEO中西宏明的语调自信饱满,他的介绍中,仿佛日立集团已经脱离困境,走在金色大道上。
华源	外高桥	合作	而*ST华源与飞乐股份之间、*ST华源与外高桥之间“互保”历史,可以追溯到<N>年:
外高桥	华源	合作	而*ST华源与飞乐股份之间、*ST华源与外高桥之间“互保”历史,可以追溯到<N>年:
比亚迪	华为	unknown	?云轨无人驾驶,除了需要比亚迪的控制技术及定位技术之外,还离不开华为的eLTE通信技术,即<N>.<N>G轨道交通无线专网。
华为	比亚迪	unknown	?云轨无人驾驶,除了需要比亚迪的控制技术及定位技术之外,还离不开华为的eLTE通信技术,即<N>.<N>G轨道交通无线专网。
新亚药业	新先锋华康医药	unknown	其中,<N>年他带领上海医药完成吸并上实医药、新亚药业、新先锋华康医药、常州康丽制药等股权。
新先锋华康医药	新亚药业	unknown	其中,<N>年他带领上海医药完成吸并上实医药、新亚药业、新先锋华康医药、常州康丽制药等股权。
中国中钢集团	中钢	自己	<N>年,中国中钢集团(下称中钢)原总裁黄天文因敌意收购澳大利亚中西部铁矿公司声名鹊起。
中钢	中国中钢集团	自己	<N>年,中国中钢集团(下称中钢)原总裁黄天文因敌意收购澳大利亚中西部铁矿公司声名鹊起。
万科	中石化	unknown	而万科和中石化也从去年年报的前十大持股中消失;
中石化	万科	unknown	而万科和中石化也从去年年报的前十大持股中消失;
远洋地产	北京远乾置业有限公司	拥有	今年<N>月<N>日,在现场无人竞价的情况下,前后历时十余分钟,远洋地产旗下子公司北京远乾置业有限公司一举获得上述两幅地块,
北京远乾置业有限公司	远洋地产	被拥有	今年<N>月<N>日,在现场无人竞价的情况下,前后历时十余分钟,远洋地产旗下子公司北京远乾置业有限公司一举获得上述两幅地块,
上海财金产业投资有限公司	上海龙珠房地产开发有限公司	减持	上海财金产业投资有限公司拟转让所持上海龙珠房地产开发有限公司<N>%股权,挂牌价格为<N>万元。
上海龙珠房地产开发有限公司	上海财金产业投资有限公司	被减持	上海财金产业投资有限公司拟转让所持上海龙珠房地产开发有限公司<N>%股权,挂牌价格为<N>万元。
中南传媒	达晨创投	发行	中南传媒的非公开发行颇受湖南本土创投资本青睐,此次<N>家参与认购的公司背后基本上都有湘籍资本的身影,其中达晨创投虽然注册地在深圳,
达晨创投	中南传媒	被发行	中南传媒的非公开发行颇受湖南本土创投资本青睐,此次<N>家参与认购的公司背后基本上都有湘籍资本的身影,其中达晨创投虽然注册地在深圳,
埃尼集团	阿纳达科石油公司	竞争	埃尼集团和阿纳达科石油公司是在莫桑比克有领先地位的石油企业,
阿纳达科石油公司	埃尼集团	竞争	埃尼集团和阿纳达科石油公司是在莫桑比克有领先地位的石油企业,
北京秉原创业投资有限责任公司	凤凰资产管理有限公司	unknown	<N>家法人股东分别是天津博信一期投资中心、北京秉原创业投资有限责任公司、凤凰资产管理有限公司。。
凤凰资产管理有限公司	北京秉原创业投资有限责任公司	unknown	<N>家法人股东分别是天津博信一期投资中心、北京秉原创业投资有限责任公司、凤凰资产管理有限公司。。
万洲国际	美国史密斯菲尔德食品公司	收购	<N>年<N>月,万洲国际完成对美国史密斯菲尔德食品公司的收购后,
美国史密斯菲尔德食品公司	万洲国际	被收购	<N>年<N>月,万洲国际完成对美国史密斯菲尔德食品公司的收购后,
海航	上海家化	被帮助	<N>亿元,尚未使用的授信额度约<N>亿元,且海航在各地银行均有良好的合作基础,上海家化在需要融资的情况下可分享海航集团在银行的授信额度和银行资源,
上海家化	海航	帮助	<N>亿元,尚未使用的授信额度约<N>亿元,且海航在各地银行均有良好的合作基础,上海家化在需要融资的情况下可分享海航集团在银行的授信额度和银行资源,
海航	上海家化	帮助	<N>亿元,尚未使用的授信额度约<N>亿元,且海航在各地银行均有良好的合作基础,上海家化在需要融资的情况下可分享海航集团在银行的授信额度和银行资源,
上海家化	海航	被帮助	<N>亿元,尚未使用的授信额度约<N>亿元,且海航在各地银行均有良好的合作基础,上海家化在需要融资的情况下可分享海航集团在银行的授信额度和银行资源,
上海中城联盟投资管理有限公司	中诚投资	unknown	其中,关键是上海连衡的发起人是上海中城联盟投资管理有限公司,而中诚投资是由“中国城市房地产开发商策略联盟”核心成员发起设立,
中诚投资	上海中城联盟投资管理有限公司	unknown	其中,关键是上海连衡的发起人是上海中城联盟投资管理有限公司,而中诚投资是由“中国城市房地产开发商策略联盟”核心成员发起设立,
新疆信达	青岛信达	unknown	但同是按成本法计算的新疆信达、青岛信达并没有为信达地产贡献收益。
青岛信达	新疆信达	unknown	但同是按成本法计算的新疆信达、青岛信达并没有为信达地产贡献收益。
正大集团	百佳超市	unknown	无论是华润或者是正大集团,这些企业如果能够收购百佳超市,将是其香港地区业务的重要补充。
百佳超市	正大集团	unknown	无论是华润或者是正大集团,这些企业如果能够收购百佳超市,将是其香港地区业务的重要补充。
厦门钨业	五矿有色金属股份有限公司	签约	公告指出,<N>年<N>月<N>日,厦门钨业、五矿有色金属股份有限公司、九江市修水县人民政府签订《硬质合金项目合作协议书》,
五矿有色金属股份有限公司	厦门钨业	签约	公告指出,<N>年<N>月<N>日,厦门钨业、五矿有色金属股份有限公司、九江市修水县人民政府签订《硬质合金项目合作协议书》,
波音	GE	合作	一架俄罗斯天桥货运航空公司的波音<N>货运飞机上周在上海因故障被迫放弃起飞,该飞机上装有通用电气公司(以下简称GE)最畅销发动机GEnx。
GE	波音	合作	一架俄罗斯天桥货运航空公司的波音<N>货运飞机上周在上海因故障被迫放弃起飞,该飞机上装有通用电气公司(以下简称GE)最畅销发动机GEnx。
中国银行	史密斯菲尔德	unknown	本报北京<N>月<N>日讯记者李岚报道中国银行今天发布消息称,备受全球关注的中国企业在美最大并购案——双汇国际并购史密斯菲尔德项目完美收官。
史密斯菲尔德	中国银行	unknown	本报北京<N>月<N>日讯记者李岚报道中国银行今天发布消息称,备受全球关注的中国企业在美最大并购案——双汇国际并购史密斯菲尔德项目完美收官。
中国银行	史密斯菲尔德	分析	本报北京<N>月<N>日讯记者李岚报道中国银行今天发布消息称,备受全球关注的中国企业在美最大并购案——双汇国际并购史密斯菲尔德项目完美收官。
史密斯菲尔德	中国银行	被分析	本报北京<N>月<N>日讯记者李岚报道中国银行今天发布消息称,备受全球关注的中国企业在美最大并购案——双汇国际并购史密斯菲尔德项目完美收官。
苏常柴A	中国恒天集团	交易	今日,苏常柴A公告透露,中国恒天集团有意收购苏常柴A所持*ST凯马B股权,如果此举成功,无疑会增添恒天集团在*ST凯马B控股权保卫战上的胜算。
中国恒天集团	苏常柴A	交易	今日,苏常柴A公告透露,中国恒天集团有意收购苏常柴A所持*ST凯马B股权,如果此举成功,无疑会增添恒天集团在*ST凯马B控股权保卫战上的胜算。
新和成	琼花	unknown	兰州黄河三季报显示,截至报告期末,公司还持有新和成<N>.<N>万股,期末账面值为<N>.<N>万元;持有ST琼花<N>股,期末账面值<N>.<N>万元。
琼花	新和成	unknown	兰州黄河三季报显示,截至报告期末,公司还持有新和成<N>.<N>万股,期末账面值为<N>.<N>万元;持有ST琼花<N>股,期末账面值<N>.<N>万元。
广药	王老吉	unknown	同样,广药得到了“王老吉”,却也没权喊“怕上火,喝王老吉”、没权用红罐包装。
王老吉	广药	unknown	同样,广药得到了“王老吉”,却也没权喊“怕上火,喝王老吉”、没权用红罐包装。
冠生园	冠生园互联网金融园区	成立	冠生园于<N>年创立的冠生园互联网金融园区已布局互联网金融、智慧社区等板块。
冠生园互联网金融园区	冠生园	被成立	冠生园于<N>年创立的冠生园互联网金融园区已布局互联网金融、智慧社区等板块。
冠生园	冠生园互联网金融园区	拥有	冠生园于<N>年创立的冠生园互联网金融园区已布局互联网金融、智慧社区等板块。
冠生园互联网金融园区	冠生园	被拥有	冠生园于<N>年创立的冠生园互联网金融园区已布局互联网金融、智慧社区等板块。
春兰集团	春兰	自己	有业内人士认为,经营多元化的春兰集团或将利用部分优势业务对*ST春兰进行重组。
春兰	春兰集团	自己	有业内人士认为,经营多元化的春兰集团或将利用部分优势业务对*ST春兰进行重组。
中石油	宝钢	unknown	该生产线月产量也已提升到<N>万吨,并通过了中石油组织的新产品鉴定,标志着宝钢大口径直缝焊管生产线已进入大批量生产及供货阶段。
宝钢	中石油	unknown	该生产线月产量也已提升到<N>万吨,并通过了中石油组织的新产品鉴定,标志着宝钢大口径直缝焊管生产线已进入大批量生产及供货阶段。
九台投资	玉源	帮助	今年<N>月<N>日,ST玉源曾公告,为降低负债风险、九台投资分批支付不超过<N>亿元给ST玉源,代为偿还债务。
玉源	九台投资	被帮助	今年<N>月<N>日,ST玉源曾公告,为降低负债风险、九台投资分批支付不超过<N>亿元给ST玉源,代为偿还债务。
九台投资	玉源	被欠款	今年<N>月<N>日,ST玉源曾公告,为降低负债风险、九台投资分批支付不超过<N>亿元给ST玉源,代为偿还债务。
玉源	九台投资	欠款	今年<N>月<N>日,ST玉源曾公告,为降低负债风险、九台投资分批支付不超过<N>亿元给ST玉源,代为偿还债务。
汇丽集团	三林集团	unknown	分析人士指出,此次汇丽集团<N>%的股权转让,受让方可能是三林集团。。
三林集团	汇丽集团	unknown	分析人士指出,此次汇丽集团<N>%的股权转让,受让方可能是三林集团。。
上海柏新投资管理合伙企业	齐鲁证券	unknown	王永彬提供了上海柏新投资管理合伙企业等<N>个有限合伙企业的入伙协议,由彭晨发动齐鲁证券下属的北京、吸收客户投资。
齐鲁证券	上海柏新投资管理合伙企业	unknown	王永彬提供了上海柏新投资管理合伙企业等<N>个有限合伙企业的入伙协议,由彭晨发动齐鲁证券下属的北京、吸收客户投资。
万科	恒大	被持股	<N>月<N>日,王石现身万科的媒体交流会,王石对<N>世纪经济报道记者也没有就恒大持股做出回应。
恒大	万科	持股	<N>月<N>日,王石现身万科的媒体交流会,王石对<N>世纪经济报道记者也没有就恒大持股做出回应。
西部煤化	维维股份	unknown	<N>.<N>亿收购西部煤化 维维股份煤炭产业快速增长
维维股份	西部煤化	unknown	<N>.<N>亿收购西部煤化 维维股份煤炭产业快速增长
中石油	中石化	竞争	正是看到巨大的市场空间,中石油和中石化也开始挺进LNG市场。
中石化	中石油	竞争	正是看到巨大的市场空间,中石油和中石化也开始挺进LNG市场。
中国电子信息产业集团	长城信息	拥有	中国电子信息产业集团旗下两公司——长城信息、长城电脑今日双双发布公告,双方同意在湖南省进行“长城”品牌计算机整机产业转移合作。
长城信息	中国电子信息产业集团	被拥有	中国电子信息产业集团旗下两公司——长城信息、长城电脑今日双双发布公告,双方同意在湖南省进行“长城”品牌计算机整机产业转移合作。
沙钢股份	苏州卿峰	拟收购	<N>月<N>日沙钢股份公告,拟进行重大资产收购:拟以发行股份及支付现金相结合的方式收购苏州卿峰<N>%股权,以及拟以发行股份的方式收购德利迅达<N>%股权。
苏州卿峰	沙钢股份	被拟收购	<N>月<N>日沙钢股份公告,拟进行重大资产收购:拟以发行股份及支付现金相结合的方式收购苏州卿峰<N>%股权,以及拟以发行股份的方式收购德利迅达<N>%股权。
中投顾问	杜康酒	分析	中投顾问食品行业研究员简爱华接受《证券日报》记者采访时表示,此次杜康酒与酒仙网达成战略合作,为杜康提供了进入高端酒争夺的机会,未来公司发展比较乐观。
杜康酒	中投顾问	被分析	中投顾问食品行业研究员简爱华接受《证券日报》记者采访时表示,此次杜康酒与酒仙网达成战略合作,为杜康提供了进入高端酒争夺的机会,未来公司发展比较乐观。
新疆凌庆粮油	鲁花花生油	分析	新疆凌庆粮油批发市场金瑞缘粮油商行董霞说,目前鲁花花生油供应比较紧张,<N>升装的鲁花花生油已经断货,给供应商打电话,供应商也说手上没货。
鲁花花生油	新疆凌庆粮油	被分析	新疆凌庆粮油批发市场金瑞缘粮油商行董霞说,目前鲁花花生油供应比较紧张,<N>升装的鲁花花生油已经断货,给供应商打电话,供应商也说手上没货。
融发公司	深国商	unknown	如果再承担融发公司这笔<N>.<N>亿元的债务担保,深国商各种显性和隐性负债将高达<N>.<N>亿,是其净资产的<N>倍以上。
深国商	融发公司	unknown	如果再承担融发公司这笔<N>.<N>亿元的债务担保,深国商各种显性和隐性负债将高达<N>.<N>亿,是其净资产的<N>倍以上。
安朗杰	英格索兰	分析	安朗杰全球高级副总裁兼亚太地区总裁余锋表示,安防业务是英格索兰最赚钱的业务,分拆上市后,新公司将会有更多资金支持技术研发。
英格索兰	安朗杰	被分析	安朗杰全球高级副总裁兼亚太地区总裁余锋表示,安防业务是英格索兰最赚钱的业务,分拆上市后,新公司将会有更多资金支持技术研发。
路桥建设	中交建	被持股	目前,路桥建设除中交建之外的流通盘只有1<N>92.<N>万股,“私有化”收购成本仅为<N>.<N>亿元,相比“私有化”振华重工更为便宜。
中交建	路桥建设	持股	目前,路桥建设除中交建之外的流通盘只有1<N>92.<N>万股,“私有化”收购成本仅为<N>.<N>亿元,相比“私有化”振华重工更为便宜。
粤电力A	广东粤电集团有限公司	被拥有	粤电力A今日披露非公开增发预案,拟以<N>元/股的价格向控股股东广东粤电集团有限公司非公开发行<N>亿股,计划募资不超过1<N>亿元用于公司扩张所需。
广东粤电集团有限公司	粤电力A	拥有	粤电力A今日披露非公开增发预案,拟以<N>元/股的价格向控股股东广东粤电集团有限公司非公开发行<N>亿股,计划募资不超过1<N>亿元用于公司扩张所需。
粤电力A	广东粤电集团有限公司	发行	粤电力A今日披露非公开增发预案,拟以<N>元/股的价格向控股股东广东粤电集团有限公司非公开发行<N>亿股,计划募资不超过1<N>亿元用于公司扩张所需。
广东粤电集团有限公司	粤电力A	被发行	粤电力A今日披露非公开增发预案,拟以<N>元/股的价格向控股股东广东粤电集团有限公司非公开发行<N>亿股,计划募资不超过1<N>亿元用于公司扩张所需。
吉电股份	吉林中电投新能源有限公司	自己	吉电股份今日披露,<N>月<N>日,公司收到吉林省发改委《关于同意吉林中电投新能源有限公司承接长岭腰井子风电场工程的批复》和《关于同意吉林中电投新能源有限公司
吉林中电投新能源有限公司	吉电股份	自己	吉电股份今日披露,<N>月<N>日,公司收到吉林省发改委《关于同意吉林中电投新能源有限公司承接长岭腰井子风电场工程的批复》和《关于同意吉林中电投新能源有限公司
西湖公司	青岛啤酒	被拥有	作为西湖公司的控股方,<N>%的股权的委托管理将对青岛啤酒在浙江市场的进一步发展产生较为深远的影响。
青岛啤酒	西湖公司	拥有	作为西湖公司的控股方,<N>%的股权的委托管理将对青岛啤酒在浙江市场的进一步发展产生较为深远的影响。
世纪鼎利	福瑞股份	unknown	值得注意的是,四批已上市及待上市的创业板企业,在超募资金一项上已连续四次创造了历史纪录,尤其是第四批创业板企业当中的世纪鼎利、福瑞股份等新秀,
福瑞股份	世纪鼎利	unknown	值得注意的是,四批已上市及待上市的创业板企业,在超募资金一项上已连续四次创造了历史纪录,尤其是第四批创业板企业当中的世纪鼎利、福瑞股份等新秀,
粮油公司	茅台有限公司	交易	以及有关部门的支持下,经多方协调,粮油公司将其拥有的、注册于境外的“飞天”牌贵州茅台酒商标以协议方式有偿归属于茅台有限公司,许可使用费为每年<N>万元。
茅台有限公司	粮油公司	交易	以及有关部门的支持下,经多方协调,粮油公司将其拥有的、注册于境外的“飞天”牌贵州茅台酒商标以协议方式有偿归属于茅台有限公司,许可使用费为每年<N>万元。
粮油公司	茅台有限公司	合作	以及有关部门的支持下,经多方协调,粮油公司将其拥有的、注册于境外的“飞天”牌贵州茅台酒商标以协议方式有偿归属于茅台有限公司,许可使用费为每年<N>万元。
茅台有限公司	粮油公司	合作	以及有关部门的支持下,经多方协调,粮油公司将其拥有的、注册于境外的“飞天”牌贵州茅台酒商标以协议方式有偿归属于茅台有限公司,许可使用费为每年<N>万元。
泰州春兰销售公司	春兰	被拥有	据了解,*ST春兰200<N>年扭亏主要得益于:一是春兰集团归还了对*ST春兰的欠款,去年仅泰州春兰销售公司就还清了对*ST春兰的欠款<N>.<N>亿元;
春兰	泰州春兰销售公司	拥有	据了解,*ST春兰200<N>年扭亏主要得益于:一是春兰集团归还了对*ST春兰的欠款,去年仅泰州春兰销售公司就还清了对*ST春兰的欠款<N>.<N>亿元;
中信医药	上海医药	被收购	海医药集团董事长吕明方<N>月<N>日在接受《第一财经日报》专访时表示,<N>月<N>日上海医药将正式签约以<N>亿元收购中信医药,届时还将宣布上海医药北京分部成立。
上海医药	中信医药	收购	海医药集团董事长吕明方<N>月<N>日在接受《第一财经日报》专访时表示,<N>月<N>日上海医药将正式签约以<N>亿元收购中信医药,届时还将宣布上海医药北京分部成立。
汇丽集团	南汇资产投资有限公司	被持股	汇丽集团股权结构显示,南汇资产投资有限公司持有<N>.<N>%股份,上海万业企业两湾置业发展有限公司<N>%、上海万业企业股份有限公司<N>.<N>%。
南汇资产投资有限公司	汇丽集团	持股	汇丽集团股权结构显示,南汇资产投资有限公司持有<N>.<N>%股份,上海万业企业两湾置业发展有限公司<N>%、上海万业企业股份有限公司<N>.<N>%。
上药集团	上海医药	拥有	此前,上药集团制定的整体上市方案是,上实医药和中西药业两家上市公司被注销,上海医药吸纳三家上市公司的医药资产。
[truncated: 1,727 more rows]
