# Supplementary material for: Relation extraction in Chinese using attention-based bidirectional long short-term memory networks
Source: PeerJ Comput Sci. 2023 Aug 17;9:e1509. doi: 10.7717/peerj-cs.1509 (PMC10495963; doi:10.7717/peerj-cs.1509)
Supplement: Supplemental Information 1 [file peerj-cs-09-1509-s001.zip › code/data/FinRE/train.txt]

东方航空	上航	unknown	东方航空AH股临时停牌传将与上航合并
上航	东方航空	unknown	东方航空AH股临时停牌传将与上航合并
东方航空	上航	合并	东方航空AH股临时停牌传将与上航合并
上航	东方航空	合并	东方航空AH股临时停牌传将与上航合并
江苏井神盐化	安记食品	unknown	目前候审的调味品公司还包括江苏井神盐化、安记食品、火锅底料等细分领域具有领头羊优势。
安记食品	江苏井神盐化	unknown	目前候审的调味品公司还包括江苏井神盐化、安记食品、火锅底料等细分领域具有领头羊优势。
工行	美国运通	被持股	为打消市场顾虑,工行两位洋股东——美国运通和安联集团昨晚做出承诺,近期不会减持工行H股。
美国运通	工行	持股	为打消市场顾虑,工行两位洋股东——美国运通和安联集团昨晚做出承诺,近期不会减持工行H股。
紫光古汉	紫光集团	被持股	记者在股吧里发现,在长达多年的纷争之后,紫光古汉第一大股东、第二大股东紫光集团和衡阳市国资委已就收回南岳制药股权达成一致意见,
紫光集团	紫光古汉	持股	记者在股吧里发现,在长达多年的纷争之后,紫光古汉第一大股东、第二大股东紫光集团和衡阳市国资委已就收回南岳制药股权达成一致意见,
上海建工	建工集团	自己	上海建工董秘尤卫平在接受时代周报采访时表示:“这次建工集团绝大部分核心业务和资产将通过定向增发进入上市公司,
建工集团	上海建工	自己	上海建工董秘尤卫平在接受时代周报采访时表示:“这次建工集团绝大部分核心业务和资产将通过定向增发进入上市公司,
荣华饼家有限公司	佛山市顺德区勒流苏氏荣华食品商行	unknown	日,记者登录国家工商总局的“中国商标网”查询,发现港方的荣华饼家有限公司和内地的佛山市顺德区勒流苏氏荣华食品商行在近年来均陆续进行了多项商标注册或申请。
佛山市顺德区勒流苏氏荣华食品商行	荣华饼家有限公司	unknown	日,记者登录国家工商总局的“中国商标网”查询,发现港方的荣华饼家有限公司和内地的佛山市顺德区勒流苏氏荣华食品商行在近年来均陆续进行了多项商标注册或申请。
南纺股份	南泰国展	收购	但事实上,在<N>年和<N>年,南纺股份已先后两次分别收购了南泰国展<N>%和<N>%的股权,后者已成为南纺股份的全资子公司;
南泰国展	南纺股份	被收购	但事实上,在<N>年和<N>年,南纺股份已先后两次分别收购了南泰国展<N>%和<N>%的股权,后者已成为南纺股份的全资子公司;
上海汽车集团股份有限公司	通用汽车	合资	<N>月<N>日,上海汽车集团股份有限公司与美国通用汽车公司(以下简称通用汽车)联合宣布,双方将按照<N>∶<N>股比成立通用上海汽车香港投资公司。
通用汽车	上海汽车集团股份有限公司	合资	<N>月<N>日,上海汽车集团股份有限公司与美国通用汽车公司(以下简称通用汽车)联合宣布,双方将按照<N>∶<N>股比成立通用上海汽车香港投资公司。
大连新纶	北京新纶	unknown	公告显示,六个子公司分别为大连新纶、北京新纶、厦门新纶。
北京新纶	大连新纶	unknown	公告显示,六个子公司分别为大连新纶、北京新纶、厦门新纶。
齐鲁证券	北京诺思兰德生物技术股份有限公司	帮助	由齐鲁证券推荐的北京诺思兰德生物技术股份有限公司将于<N>月<N>日在代办股份转让系统进行挂牌报价转让,股份代码为<N>。
北京诺思兰德生物技术股份有限公司	齐鲁证券	被帮助	由齐鲁证券推荐的北京诺思兰德生物技术股份有限公司将于<N>月<N>日在代办股份转让系统进行挂牌报价转让,股份代码为<N>。
苏宁电器	惠普	合作	计划<N>年在苏宁电器门店建设<N>家惠普体验店,惠普将向苏宁电器门店派驻<N>人的专业销售工程师;
惠普	苏宁电器	合作	计划<N>年在苏宁电器门店建设<N>家惠普体验店,惠普将向苏宁电器门店派驻<N>人的专业销售工程师;
西藏公路工程总公司	拉萨汽车运输总公司	unknown	<N>月<N>日,西藏天路对外公告,西藏公路工程总公司、交通工业总公司以及拉萨汽车运输总公司等三家股东通过上交所竞价交易系统分别减持<N>万股、<N>.<N>%。
拉萨汽车运输总公司	西藏公路工程总公司	unknown	<N>月<N>日,西藏天路对外公告,西藏公路工程总公司、交通工业总公司以及拉萨汽车运输总公司等三家股东通过上交所竞价交易系统分别减持<N>万股、<N>.<N>%。
吉峰农机	国元证券	被减持	<N>月<N>日吉峰农机出现微跌,换手率高达<N>.<N>%,国元证券北京东直门外大街营业部转身成了最大的卖家,当日卖出<N>万元。
国元证券	吉峰农机	减持	<N>月<N>日吉峰农机出现微跌,换手率高达<N>.<N>%,国元证券北京东直门外大街营业部转身成了最大的卖家,当日卖出<N>万元。
粤高速	城投控股	unknown	除粤高速、城投控股外,该人士虽然并未透露另外<N>家入股企业情况。
城投控股	粤高速	unknown	除粤高速、城投控股外,该人士虽然并未透露另外<N>家入股企业情况。
上海东汐	东汐	自己	作为几年前已经被华谊嘉信收入囊中的上海东汐的总经理,陈仲华坦陈并购整合后公司战略更加明确,以前自己是单独做生意,收购整合给东汐带来了完善的管理体系,
东汐	上海东汐	自己	作为几年前已经被华谊嘉信收入囊中的上海东汐的总经理,陈仲华坦陈并购整合后公司战略更加明确,以前自己是单独做生意,收购整合给东汐带来了完善的管理体系,
宝莫生物	山东高新投	被持股	<N>年,宝莫生物基本每股收益为<N>.<N>元,若以<N>倍发行市盈率推算,一旦公司上市,山东高新投所持股份浮盈回报超过<N>倍。
山东高新投	宝莫生物	持股	<N>年,宝莫生物基本每股收益为<N>.<N>元,若以<N>倍发行市盈率推算,一旦公司上市,山东高新投所持股份浮盈回报超过<N>倍。
华为	中兴	unknown	难道今天的华为和中兴已经强大到让美国惧怕?事实肯定不是这样。
中兴	华为	unknown	难道今天的华为和中兴已经强大到让美国惧怕?事实肯定不是这样。
华谊兄弟	迪士尼	unknown	他表示,华谊兄弟目前所有布局均是以影视娱乐内容为依托,进行产业链的延伸,其战略愿景是打造中国的迪士尼。。
迪士尼	华谊兄弟	unknown	他表示,华谊兄弟目前所有布局均是以影视娱乐内容为依托,进行产业链的延伸,其战略愿景是打造中国的迪士尼。。
广和通	瀛通	unknown	个股方面,N广和通、N瀛通、<N>.5<N>元;
瀛通	广和通	unknown	个股方面,N广和通、N瀛通、<N>.5<N>元;
太原重工	祁县公司	减持	去年底,太原重工根据祁县公司的财务状况,对其计提全额减值准备<N>万元。
祁县公司	太原重工	被减持	去年底,太原重工根据祁县公司的财务状况,对其计提全额减值准备<N>万元。
国电集团	国电电力	拥有	据了解,国电集团目前拥有国电电力、自治区。
国电电力	国电集团	被拥有	据了解,国电集团目前拥有国电电力、自治区。
海尔集团公司	新西兰斐雪派克电器公司	收购	<N>年<N>月核准海尔集团公司收购新西兰斐雪派克电器公司全部股权项目。
新西兰斐雪派克电器公司	海尔集团公司	被收购	<N>年<N>月核准海尔集团公司收购新西兰斐雪派克电器公司全部股权项目。
中海油	壳牌石油	竞争	可以预计的是,在非洲这些传统地区,中海油必然会遇到众多竞争对手,包括道达尔、壳牌石油、雪佛龙和艾克森美孚等国际石油巨头。
壳牌石油	中海油	竞争	可以预计的是,在非洲这些传统地区,中海油必然会遇到众多竞争对手,包括道达尔、壳牌石油、雪佛龙和艾克森美孚等国际石油巨头。
安途生	天津锦联新经济产业园	合作	安途生在天津锦联新经济产业园启航
天津锦联新经济产业园	安途生	合作	安途生在天津锦联新经济产业园启航
工商银行	建设银行	竞争	分,占据营业收入和净利润总额排行榜前列的依然是金融、石化类上市公司,如净利润前十名上市公司,银行类上市公司占据<N>席,分别为工商银行、建设银行、中信银行。
建设银行	工商银行	竞争	分,占据营业收入和净利润总额排行榜前列的依然是金融、石化类上市公司,如净利润前十名上市公司,银行类上市公司占据<N>席,分别为工商银行、建设银行、中信银行。
百威英博	河南维雪啤酒	收购	据悉,百威英博以<N>.<N>亿元收购河南维雪啤酒固始酒厂、“鸡公山”两个品牌,而<N>年这两个品牌啤酒的年销量达1<N>万吨。
河南维雪啤酒	百威英博	被收购	据悉,百威英博以<N>.<N>亿元收购河南维雪啤酒固始酒厂、“鸡公山”两个品牌,而<N>年这两个品牌啤酒的年销量达1<N>万吨。
甘肃兰州华联综合超市	雨润	unknown	<N>月<N>日,封面新闻从国家食品药品监督管理总局获悉,在近期食品抽检中甘肃兰州华联综合超市所售雨润香辣热狗肠被检出菌落总数超标<N>.<N>倍,
雨润	甘肃兰州华联综合超市	unknown	<N>月<N>日,封面新闻从国家食品药品监督管理总局获悉,在近期食品抽检中甘肃兰州华联综合超市所售雨润香辣热狗肠被检出菌落总数超标<N>.<N>倍,
甘肃兰州华联综合超市	雨润	合作	<N>月<N>日,封面新闻从国家食品药品监督管理总局获悉,在近期食品抽检中甘肃兰州华联综合超市所售雨润香辣热狗肠被检出菌落总数超标<N>.<N>倍,
雨润	甘肃兰州华联综合超市	合作	<N>月<N>日,封面新闻从国家食品药品监督管理总局获悉,在近期食品抽检中甘肃兰州华联综合超市所售雨润香辣热狗肠被检出菌落总数超标<N>.<N>倍,
广粮实业	广州佳吉饮料有限公司	unknown	不过从实际来看,去年以来广药新授权的两个公司,广粮实业和广州佳吉饮料有限公司,一个是经营惨淡的国企,
广州佳吉饮料有限公司	广粮实业	unknown	不过从实际来看,去年以来广药新授权的两个公司,广粮实业和广州佳吉饮料有限公司,一个是经营惨淡的国企,
秦岭	冀东水泥	被持股	对冀东水泥来说,ST秦岭虽有资源和市场,但是,今年<N>月份,冀东水泥在陕西铜川西南附近宝鸡市筹建了一条日产<N>吨熟料水泥生产线。
冀东水泥	秦岭	持股	对冀东水泥来说,ST秦岭虽有资源和市场,但是,今年<N>月份,冀东水泥在陕西铜川西南附近宝鸡市筹建了一条日产<N>吨熟料水泥生产线。
万达集团	万达商业	拥有	从今年上半年万达集团公布的经营情况来看,作为资产最重板块的万达商业轻资产化路线正在加速,
万达商业	万达集团	被拥有	从今年上半年万达集团公布的经营情况来看,作为资产最重板块的万达商业轻资产化路线正在加速,
嘉凯城	海南华航地产	收购	嘉凯城<N>亿买海南华航地产<N>%股权
海南华航地产	嘉凯城	被收购	嘉凯城<N>亿买海南华航地产<N>%股权
中石化	安捷伦	被买资	“牛郎”色诱招标公司中石化国际事业公司的一位女处长,在投资<N>亿元的中石化武汉乙烯项目中进行暗箱操作,在评标过程中让安捷伦非法降价<N>万美元低价中标,
安捷伦	中石化	买资	“牛郎”色诱招标公司中石化国际事业公司的一位女处长,在投资<N>亿元的中石化武汉乙烯项目中进行暗箱操作,在评标过程中让安捷伦非法降价<N>万美元低价中标,
中石化	安捷伦	合作	“牛郎”色诱招标公司中石化国际事业公司的一位女处长,在投资<N>亿元的中石化武汉乙烯项目中进行暗箱操作,在评标过程中让安捷伦非法降价<N>万美元低价中标,
安捷伦	中石化	合作	“牛郎”色诱招标公司中石化国际事业公司的一位女处长,在投资<N>亿元的中石化武汉乙烯项目中进行暗箱操作,在评标过程中让安捷伦非法降价<N>万美元低价中标,
亚洲电力	华电能源	unknown	按照收购协议,亚洲电力和鑫宝热电享有<N>年度的利润分配,分别为<N>万和<N>万,再根据华电能源的出资可计算出,
华电能源	亚洲电力	unknown	按照收购协议,亚洲电力和鑫宝热电享有<N>年度的利润分配,分别为<N>万和<N>万,再根据华电能源的出资可计算出,
大富科技	富海银涛	增持	第一单PE项目是大富科技,该公司也是于<N>年底,引入富海银涛增资<N>万元,获得前者发行前<N>.<N>%的股权。
富海银涛	大富科技	被增持	第一单PE项目是大富科技,该公司也是于<N>年底,引入富海银涛增资<N>万元,获得前者发行前<N>.<N>%的股权。
安徽省天然气开发股份有限公司	皖天然气	自己	中国经济网编者按:<N>月<N>日,安徽省天然气开发股份有限公司(下称“皖天然气”)正式登陆上海证券交易所挂牌上市,股票代码:<N>。
皖天然气	安徽省天然气开发股份有限公司	自己	中国经济网编者按:<N>月<N>日,安徽省天然气开发股份有限公司(下称“皖天然气”)正式登陆上海证券交易所挂牌上市,股票代码:<N>。
阿里集团	PE	合作	阿里集团完成股权回购PE参与或推动整体上市
PE	阿里集团	合作	阿里集团完成股权回购PE参与或推动整体上市
华电	华电煤业集团公司	拥有	该公司控股股东为华电下属华电煤业集团公司,持股<N>%,而远东航运参股<N>%。
华电煤业集团公司	华电	被拥有	该公司控股股东为华电下属华电煤业集团公司,持股<N>%,而远东航运参股<N>%。
华润	万科	持股	万科这些年的业绩已经证明王石团队能力,万科成就行业龙头地位,到底是靠股东支持,还是管理团队努力?华润这么多年没干涉万科业务,已被当作对万科最大支持。
万科	华润	被持股	万科这些年的业绩已经证明王石团队能力,万科成就行业龙头地位,到底是靠股东支持,还是管理团队努力?华润这么多年没干涉万科业务,已被当作对万科最大支持。
日照钢铁	山东钢铁	分析	虽然杜双华在去年<N>月份日照钢铁召开的相关会议上放话要制定公司发展五年规划,给外界释放出山东钢铁重组日照钢铁遇阻的信息,
山东钢铁	日照钢铁	被分析	虽然杜双华在去年<N>月份日照钢铁召开的相关会议上放话要制定公司发展五年规划,给外界释放出山东钢铁重组日照钢铁遇阻的信息,
宣亚国际	欣天科技	unknown	申购:白银有色、宣亚国际、欣天科技。
欣天科技	宣亚国际	unknown	申购:白银有色、宣亚国际、欣天科技。
五粮液	进出口公司	unknown	业内人士认为,在资产注入问题解决之后,五粮液与进出口公司结算价格调整将提上日程,但调整的进程和幅度仍未明朗。
进出口公司	五粮液	unknown	业内人士认为,在资产注入问题解决之后,五粮液与进出口公司结算价格调整将提上日程,但调整的进程和幅度仍未明朗。
北京大河之洲集团	新疆爱迪新能源公司	增持	<N>月<N>日,公司公告投资新能源,将与北京大河之洲集团分别以现金方式对新疆爱迪新能源公司增资<N>.<N>亿元和<N>万元,
新疆爱迪新能源公司	北京大河之洲集团	被增持	<N>月<N>日,公司公告投资新能源,将与北京大河之洲集团分别以现金方式对新疆爱迪新能源公司增资<N>.<N>亿元和<N>万元,
友达光电	友达	自己	友达光电苏州公司新闻负责人也向记者证实,上周五确有江苏团体参观访问过友达台湾总部。
友达	友达光电	自己	友达光电苏州公司新闻负责人也向记者证实,上周五确有江苏团体参观访问过友达台湾总部。
Valeant制药	爱力根公司	拟收购	文件显示,Bill Ackman和Valeant制药计划通过现金加股票的方式收购爱力根公司,预计竞标价格溢价将达<N>%,
爱力根公司	Valeant制药	被拟收购	文件显示,Bill Ackman和Valeant制药计划通过现金加股票的方式收购爱力根公司,预计竞标价格溢价将达<N>%,
加拿大Verenex能源公司	中石油	分析	加拿大Verenex能源公司官网站披露,因收购未获利比亚方面批准,中石油已放弃收购这家以利比亚业务为主的小型石油公司。
中石油	加拿大Verenex能源公司	被分析	加拿大Verenex能源公司官网站披露,因收购未获利比亚方面批准,中石油已放弃收购这家以利比亚业务为主的小型石油公司。
中铝公司	江钨控股集团	增持	根据协议,在经江西省政府批准之后,中铝公司将以增资扩股方式对江钨控股集团进行出资,成为其控股股东。
江钨控股集团	中铝公司	被增持	根据协议,在经江西省政府批准之后,中铝公司将以增资扩股方式对江钨控股集团进行出资,成为其控股股东。
步步高集团	福光基金	拥有	在开幕式上,湖南省民政厅为步步高集团“福光基金”揭牌。
福光基金	步步高集团	被拥有	在开幕式上,湖南省民政厅为步步高集团“福光基金”揭牌。
纽巴伦	NewBalance	纠纷	“纽巴伦”中文商标被NewBalance曾经的内地生产厂商抢注,衍生了现在的品牌。
NewBalance	纽巴伦	纠纷	“纽巴伦”中文商标被NewBalance曾经的内地生产厂商抢注,衍生了现在的品牌。
上海医药	华润北药	竞争	中信医药为北京当地排名前三的医药分销企业,上海医药对其实施收购后,有望在分销业务上,在北京市场排名坐二望一,将直接威胁华润北药在北京市场的地位。
华润北药	上海医药	竞争	中信医药为北京当地排名前三的医药分销企业,上海医药对其实施收购后,有望在分销业务上,在北京市场排名坐二望一,将直接威胁华润北药在北京市场的地位。
上实发展	上投	收购	而此次上实发展收购上投控股,作为去年国资国企改革中上实集团收购上海国际集团<N>亿资产中的一部分,使得上实集团国企改革在不断延伸中继续壮大和规范。
上投	上实发展	被收购	而此次上实发展收购上投控股,作为去年国资国企改革中上实集团收购上海国际集团<N>亿资产中的一部分,使得上实集团国企改革在不断延伸中继续壮大和规范。
联华超市	联华	被拥有	联华超市是一家多业态的超市公司,每天大量的商品进出给食品验收工作带来极大的困难,该物流配送中心建成后,将大幅提高联华大卖场和标超的商品配送业务能力和生鲜
联华	联华超市	拥有	联华超市是一家多业态的超市公司,每天大量的商品进出给食品验收工作带来极大的困难,该物流配送中心建成后,将大幅提高联华大卖场和标超的商品配送业务能力和生鲜
中海油	中石油	竞争	而从远期来看,拟建LNG接收站项目中海油有<N>个,中石油有<N>个,中石化有<N>个,三者扩张速度相当。
中石油	中海油	竞争	而从远期来看,拟建LNG接收站项目中海油有<N>个,中石油有<N>个,中石化有<N>个,三者扩张速度相当。
江南鼎盛文脉	中国电信	unknown	借江南鼎盛文脉,<N>月<N>日,中国电信在杭州正式推出“天翼阅读”业务,并举行了天翼阅读业务基地揭牌仪式。
中国电信	江南鼎盛文脉	unknown	借江南鼎盛文脉,<N>月<N>日,中国电信在杭州正式推出“天翼阅读”业务,并举行了天翼阅读业务基地揭牌仪式。
宝能	万科	增持	律师称宝能增持万科被判无效系误读 仅为管辖权裁定
万科	宝能	被增持	律师称宝能增持万科被判无效系误读 仅为管辖权裁定
民生证券	国金证券	unknown	而国信证券、民生证券和国金证券昨日同时发表报告,均表示看好公司金矿项目的落实,期待其后续的发展。
国金证券	民生证券	unknown	而国信证券、民生证券和国金证券昨日同时发表报告,均表示看好公司金矿项目的落实,期待其后续的发展。
松辽	天宝汽车	被持股	今年<N>月,ST松辽大股东易人,北京亦庄国际投资发展有限公司受让天宝汽车所持有公司<N>.<N>万股股份或得北京国资委批复,
天宝汽车	松辽	持股	今年<N>月,ST松辽大股东易人,北京亦庄国际投资发展有限公司受让天宝汽车所持有公司<N>.<N>万股股份或得北京国资委批复,
平安人寿	深发展	被发行	有券商分析师指出,深发展向平安人寿定向增发完成,将提升深发展的核心资本充足率到<N>%以上,资本充足率到<N>%以上。
深发展	平安人寿	发行	有券商分析师指出,深发展向平安人寿定向增发完成,将提升深发展的核心资本充足率到<N>%以上,资本充足率到<N>%以上。
山西证券	中德证券	unknown	山西证券总裁侯巍将出任中德证券董事长、法定代表人。
中德证券	山西证券	unknown	山西证券总裁侯巍将出任中德证券董事长、法定代表人。
新华信托	银河生物	转让	本报讯丰原药业本次权益变动的方式为协议收购,新华信托将其持有的丰原集团<N>%的<N>,<N>万股股权以<N>,<N>万元人民币的价格转让给银河生物。。
银河生物	新华信托	被转让	本报讯丰原药业本次权益变动的方式为协议收购,新华信托将其持有的丰原集团<N>%的<N>,<N>万股股权以<N>,<N>万元人民币的价格转让给银河生物。。
福特	JMC	unknown	其中,福特品牌商用车本月共售出<N>,33<N>辆,同比下降<N>.<N>%;JMC品牌卡车售出<N>,<N>辆,同比上升<N>.<N>%;JMC品牌皮卡及SUV售出<N>,
JMC	福特	unknown	其中,福特品牌商用车本月共售出<N>,33<N>辆,同比下降<N>.<N>%;JMC品牌卡车售出<N>,<N>辆,同比上升<N>.<N>%;JMC品牌皮卡及SUV售出<N>,
红星美凯龙家居集团	凯撒至尊	unknown	红星美凯龙控股集团副董事长车建芳红星美凯龙家居集团副总裁、凯撒至尊总经理刘中露
凯撒至尊	红星美凯龙家居集团	unknown	红星美凯龙控股集团副董事长车建芳红星美凯龙家居集团副总裁、凯撒至尊总经理刘中露
诺西	爱立信	交易	不过,对于诺西所言的“不惜代价”,国内某大型通讯设备商人士在接受记者采访时表示,尽管价格偏高,但长期来看,爱立信将成为这笔交易的赢家。
爱立信	诺西	交易	不过,对于诺西所言的“不惜代价”,国内某大型通讯设备商人士在接受记者采访时表示,尽管价格偏高,但长期来看,爱立信将成为这笔交易的赢家。
腾讯	深圳高新	unknown	腾讯与深圳高新:模仿起步创新超越
深圳高新	腾讯	unknown	腾讯与深圳高新:模仿起步创新超越
昌鱼	北京中地房地产开发有限公司	减持	同样出售资产套现的还有ST昌鱼,公司拟向大股东北京华普产业集团出售控股子公司北京中地房地产开发有限公司<N>%股权;
北京中地房地产开发有限公司	昌鱼	被减持	同样出售资产套现的还有ST昌鱼,公司拟向大股东北京华普产业集团出售控股子公司北京中地房地产开发有限公司<N>%股权;
昌鱼	北京中地房地产开发有限公司	持股	同样出售资产套现的还有ST昌鱼,公司拟向大股东北京华普产业集团出售控股子公司北京中地房地产开发有限公司<N>%股权;
北京中地房地产开发有限公司	昌鱼	被持股	同样出售资产套现的还有ST昌鱼,公司拟向大股东北京华普产业集团出售控股子公司北京中地房地产开发有限公司<N>%股权;
TRYP	星球好莱屋酒店	unknown	温德姆酒店集团表示,在<N>年,温德姆中国区将引入TRYP和星球好莱屋酒店两大品牌,以扩充集团在中国的品牌。
星球好莱屋酒店	TRYP	unknown	温德姆酒店集团表示,在<N>年,温德姆中国区将引入TRYP和星球好莱屋酒店两大品牌,以扩充集团在中国的品牌。
中国移动	浦发	入股	不过,中国移动入股浦发,也意味着花旗银行将放弃增持浦发的计划。
浦发	中国移动	被入股	不过,中国移动入股浦发,也意味着花旗银行将放弃增持浦发的计划。
中国联通	联通	自己	不过,由于iPhone本身的最大特性是其时尚特色,而中国联通的套餐定价却将校园及许多年轻人市场摒弃在外,这并不利于联通借助iPhone争取<N>G用户。
联通	中国联通	自己	不过,由于iPhone本身的最大特性是其时尚特色,而中国联通的套餐定价却将校园及许多年轻人市场摒弃在外,这并不利于联通借助iPhone争取<N>G用户。
爱建证券	宝钢股份	分析	爱建证券在报告中认为,鉴于钢铁行业仍处于景气下降周期,下游行业如建筑和房地产、家电对钢铁需求持续减弱,未来钢材价格仍有不确定性,调低宝钢股份评级至中性。
宝钢股份	爱建证券	被分析	爱建证券在报告中认为,鉴于钢铁行业仍处于景气下降周期,下游行业如建筑和房地产、家电对钢铁需求持续减弱,未来钢材价格仍有不确定性,调低宝钢股份评级至中性。
东方金钰	中信证券	unknown	比如昨日的东方金钰,中信证券广州天河北路证券营业部卖出金额高达<N>.<N>万元,
中信证券	东方金钰	unknown	比如昨日的东方金钰,中信证券广州天河北路证券营业部卖出金额高达<N>.<N>万元,
广州友谊	露华浓	订单	早在<N>年,广州友谊商店就开始销售露华浓唇膏,证明这家公司很早就意识到了中国这个市场。
露华浓	广州友谊	订单	早在<N>年,广州友谊商店就开始销售露华浓唇膏,证明这家公司很早就意识到了中国这个市场。
上海联海房产有限公司	青岛市南华置业有限公司	unknown	<N>年年报显示,其旗下参股和控股两家房产公司,分别是上海联海房产有限公司和青岛市南华置业有限公司。。
青岛市南华置业有限公司	上海联海房产有限公司	unknown	<N>年年报显示,其旗下参股和控股两家房产公司,分别是上海联海房产有限公司和青岛市南华置业有限公司。。
国信证券	武钢股份	分析	国信证券钢铁及有色首席分析师郑东认为,<N>年武钢股份取向硅钢销售额占该公司销售额的<N>%,贡献的利润则高达<N>%。
武钢股份	国信证券	被分析	国信证券钢铁及有色首席分析师郑东认为,<N>年武钢股份取向硅钢销售额占该公司销售额的<N>%,贡献的利润则高达<N>%。
深国商	晶岛	合作	记者在深国商网站看到,晶岛的招商广告置于网站首页最显眼的位置,然而在内页招商信息、新驻品牌等信息栏里还是空白。
晶岛	深国商	合作	记者在深国商网站看到,晶岛的招商广告置于网站首页最显眼的位置,然而在内页招商信息、新驻品牌等信息栏里还是空白。
Paradise	GrandKoreaLeisure	合作	韩国只面向外国人的赌场由两家公司经营——Paradise和GrandKoreaLeisure。。
GrandKoreaLeisure	Paradise	合作	韩国只面向外国人的赌场由两家公司经营——Paradise和GrandKoreaLeisure。。
中国建筑	香港红筹	拥有	本报讯中国建筑控股的香港红筹上市公司中国海外今天发布<N>年中期业绩报告。
香港红筹	中国建筑	被拥有	本报讯中国建筑控股的香港红筹上市公司中国海外今天发布<N>年中期业绩报告。
三鹿	三元	交易	在收购三鹿核心资产后,三元开始了整合、以及全国布局的步伐。
三元	三鹿	交易	在收购三鹿核心资产后,三元开始了整合、以及全国布局的步伐。
三鹿	三元	被买资	在收购三鹿核心资产后,三元开始了整合、以及全国布局的步伐。
三元	三鹿	买资	在收购三鹿核心资产后,三元开始了整合、以及全国布局的步伐。
廊坊卡斯特	烟台张裕	自己	<N>年,张裕参股卡斯特在廊坊的红城堡酒庄,持股<N>%,酒庄改名为廊坊卡斯特-张裕酒庄,卡斯特参股烟台张裕酒庄,
烟台张裕	廊坊卡斯特	自己	<N>年,张裕参股卡斯特在廊坊的红城堡酒庄,持股<N>%,酒庄改名为廊坊卡斯特-张裕酒庄,卡斯特参股烟台张裕酒庄,
廊坊卡斯特	卡斯特	unknown	<N>年,张裕参股卡斯特在廊坊的红城堡酒庄,持股<N>%,酒庄改名为廊坊卡斯特-张裕酒庄,卡斯特参股烟台张裕酒庄,持股<N>%,酒庄改名为烟台张裕-卡斯特酒庄。
卡斯特	廊坊卡斯特	unknown	<N>年,张裕参股卡斯特在廊坊的红城堡酒庄,持股<N>%,酒庄改名为廊坊卡斯特-张裕酒庄,卡斯特参股烟台张裕酒庄,持股<N>%,酒庄改名为烟台张裕-卡斯特酒庄。
钾肥股份	盐湖集团	unknown	公告显示,截至<N>月<N>日收盘,共计<N>股盐湖钾肥股份完成申报“异议股份收购请求权”,<N>股盐湖集团股份完成申报“异议股东现金选择权”。
盐湖集团	钾肥股份	unknown	公告显示,截至<N>月<N>日收盘,共计<N>股盐湖钾肥股份完成申报“异议股份收购请求权”,<N>股盐湖集团股份完成申报“异议股东现金选择权”。
中粮	蒙牛	合作	但中粮也面临着两难,一方面要保持蒙牛现在团队在营销和市场拓展上的优势,另一方面要使企业管理特别是食品安全管理与中粮实现有效融合。
蒙牛	中粮	合作	但中粮也面临着两难,一方面要保持蒙牛现在团队在营销和市场拓展上的优势,另一方面要使企业管理特别是食品安全管理与中粮实现有效融合。
深发展	平安	合作	深发展联姻平安可能延期 完成交易再考虑是否募资
平安	深发展	合作	深发展联姻平安可能延期 完成交易再考虑是否募资
阿里巴巴	索罗斯	被持股	在上周五中国互联网上市公司历史上的首次开放式股东大会上,阿里巴巴CEO卫哲抛出了鼓舞股东信心的消息:“索罗斯已经是阿里巴巴第三大流通股股东”。
索罗斯	阿里巴巴	持股	在上周五中国互联网上市公司历史上的首次开放式股东大会上,阿里巴巴CEO卫哲抛出了鼓舞股东信心的消息:“索罗斯已经是阿里巴巴第三大流通股股东”。
广晟有色	有色	拥有	<N>-200<N>年度和<N>年<N>-<N>月的备考合并财报显示,广晟有色将上述<N>家公司权益置入上市公司后,ST有色的财务安全和资金流状况并未得到彻底改善。
有色	广晟有色	被拥有	<N>-200<N>年度和<N>年<N>-<N>月的备考合并财报显示,广晟有色将上述<N>家公司权益置入上市公司后,ST有色的财务安全和资金流状况并未得到彻底改善。
步步高集团	步步高	自己	步步高集团“超越<N>年”大型司庆活动在湘潭大学体育馆拉开序幕,湖南省人大常委会副主任陈叔红在开幕式上表示,<N>岁的步步高,为湖南商业的发展树立了一个标杆
步步高	步步高集团	自己	步步高集团“超越<N>年”大型司庆活动在湘潭大学体育馆拉开序幕,湖南省人大常委会副主任陈叔红在开幕式上表示,<N>岁的步步高,为湖南商业的发展树立了一个标杆
武汉国际广场购物中心	武汉国广	自己	<N>年,NOVO百货承租了武汉武商集团股份有限公司旗下武汉国际广场购物中心(以下简称武汉国广)C<N>-<N>号商铺,
武汉国广	武汉国际广场购物中心	自己	<N>年,NOVO百货承租了武汉武商集团股份有限公司旗下武汉国际广场购物中心(以下简称武汉国广)C<N>-<N>号商铺,
中国建设银行	中国银行悉尼分行	合作	与此同时,昨日有国外媒体报道称,中国建设银行也将参与中国银行悉尼分行牵头的此次银团贷款,显示了资本对于这起收购案的信心。
中国银行悉尼分行	中国建设银行	合作	与此同时,昨日有国外媒体报道称,中国建设银行也将参与中国银行悉尼分行牵头的此次银团贷款,显示了资本对于这起收购案的信心。
百思买	考思特	unknown	在美国,海信品牌电视已全部进入沃尔玛、百思买以及考思特等不同类型的巨头渠道,且发展势头良好。
考思特	百思买	unknown	在美国,海信品牌电视已全部进入沃尔玛、百思买以及考思特等不同类型的巨头渠道,且发展势头良好。
万达集团	万达	自己	其次,万达集团联合贵州以及黔东南州<N>所职业技术学院每年招生<N> ~ <N>名丹寨籍学生入学,毕业后择优录取到万达就业;
万达	万达集团	自己	其次,万达集团联合贵州以及黔东南州<N>所职业技术学院每年招生<N> ~ <N>名丹寨籍学生入学,毕业后择优录取到万达就业;
五粮液	茅台	竞争	央视广告部相关工作人员对中新网财经频道表示,往年央视的招标现场就是五粮液和茅台死磕,他们一举标就没有别的企业事了。
茅台	五粮液	竞争	央视广告部相关工作人员对中新网财经频道表示,往年央视的招标现场就是五粮液和茅台死磕,他们一举标就没有别的企业事了。
张裕A	恒丰银行	分析	本报讯 张裕A今日公告,因认为投资恒丰银行事宜较最初的投资预期增加了不确定性因素,董事会决定终止该项投资。
恒丰银行	张裕A	被分析	本报讯 张裕A今日公告,因认为投资恒丰银行事宜较最初的投资预期增加了不确定性因素,董事会决定终止该项投资。
张裕A	恒丰银行	注资	本报讯 张裕A今日公告,因认为投资恒丰银行事宜较最初的投资预期增加了不确定性因素,董事会决定终止该项投资。
恒丰银行	张裕A	被注资	本报讯 张裕A今日公告,因认为投资恒丰银行事宜较最初的投资预期增加了不确定性因素,董事会决定终止该项投资。
营口港	沈阳机床集团	unknown	e公司讯,<N>月<N>日,建设银行分别与营口市国资委、营口港务集团及沈阳市国资委、沈阳机床集团在沈阳共同签署市场化债转股合作框架协议。
沈阳机床集团	营口港	unknown	e公司讯,<N>月<N>日,建设银行分别与营口市国资委、营口港务集团及沈阳市国资委、沈阳机床集团在沈阳共同签署市场化债转股合作框架协议。
深国商	百利亚太投资有限公司	unknown	按照<N>月<N>日深国商各主要股东提出的董事候选人名单,代表郑康豪方面的股东百利亚太投资有限公司推荐<N>人,
百利亚太投资有限公司	深国商	unknown	按照<N>月<N>日深国商各主要股东提出的董事候选人名单,代表郑康豪方面的股东百利亚太投资有限公司推荐<N>人,
丽珠集团	长安汽车	unknown	继医药企业丽珠集团之后,第二家推出B股回购计划的上市公司——长安汽车昨日火速完成首笔B股回购,这在中国汽车业尚属首例。
长安汽车	丽珠集团	unknown	继医药企业丽珠集团之后,第二家推出B股回购计划的上市公司——长安汽车昨日火速完成首笔B股回购,这在中国汽车业尚属首例。
石家庄舜地人旅游开发有限公司	石家庄舜地房地产开发有限公司	unknown	该集团名下的石家庄舜地人旅游开发有限公司、石家庄舜地房地产开发有限公司等多家公司,
石家庄舜地房地产开发有限公司	石家庄舜地人旅游开发有限公司	unknown	该集团名下的石家庄舜地人旅游开发有限公司、石家庄舜地房地产开发有限公司等多家公司,
黑龙	东方证券上海宝庆路证券	被增持	昨日,ST黑龙最大的买家来自东方证券上海宝庆路证券营业部,合计买入金额达到<N>万元,贡献了全天成交量的四分之一。
东方证券上海宝庆路证券	黑龙	增持	昨日,ST黑龙最大的买家来自东方证券上海宝庆路证券营业部,合计买入金额达到<N>万元,贡献了全天成交量的四分之一。
大华股份	杭州华昊视讯科技有限公司	unknown	大华股份今日披露,杭州华昊视讯科技有限公司为公司控股子公司,成立的主要目的是从事销售咨询和市场策划业务,进一步开拓安防市场。
杭州华昊视讯科技有限公司	大华股份	unknown	大华股份今日披露,杭州华昊视讯科技有限公司为公司控股子公司,成立的主要目的是从事销售咨询和市场策划业务,进一步开拓安防市场。
万科	深圳地铁	交易	根据万科此前公布的重组方案,万科拟购买深圳地铁持有的前海国际<N>%股权,交易价格为<N>.<N>亿元。
深圳地铁	万科	交易	根据万科此前公布的重组方案,万科拟购买深圳地铁持有的前海国际<N>%股权,交易价格为<N>.<N>亿元。
孟山都	先正达	unknown	孟山都和先正达体量相当,<N>年年收入都在<N>亿美元左右。
先正达	孟山都	unknown	孟山都和先正达体量相当,<N>年年收入都在<N>亿美元左右。
大唐发电	渝能集团	拟收购	大唐发电拟取渝能集团<N>%股权
渝能集团	大唐发电	被拟收购	大唐发电拟取渝能集团<N>%股权
海尔集团	海尔	自己	据媒体披露,海尔集团首席执行官张瑞敏在出席某商业论坛期间透露,去年初海尔员工数量是<N>.<N>万人,年底减少至<N>万人,减员比例为<N><N>%,预计今年再减掉<N>万人。
海尔	海尔集团	自己	据媒体披露,海尔集团首席执行官张瑞敏在出席某商业论坛期间透露,去年初海尔员工数量是<N>.<N>万人,年底减少至<N>万人,减员比例为<N><N>%,预计今年再减掉<N>万人。
广州市香雪制药股份有限公司	香雪制药	自己	自从在创业板上市以来,广州市香雪制药股份有限公司(以下简称“香雪制药”<N>,
香雪制药	广州市香雪制药股份有限公司	自己	自从在创业板上市以来,广州市香雪制药股份有限公司(以下简称“香雪制药”<N>,
山东省商业集团	鲁商集团	自己	<N>日,山东省商业集团(下称“鲁商集团”或“发行人”)将发行<N>年度第一期短融券。
鲁商集团	山东省商业集团	自己	<N>日,山东省商业集团(下称“鲁商集团”或“发行人”)将发行<N>年度第一期短融券。
新华光	湖北新华光信息材料股份有限公司	自己	新华光全称为湖北新华光信息材料股份有限公司,主要经营光学玻璃和太阳能电池等。
湖北新华光信息材料股份有限公司	新华光	自己	新华光全称为湖北新华光信息材料股份有限公司,主要经营光学玻璃和太阳能电池等。
雷曼兄弟	雷曼	自己	他说:“我很幸运,在我的生命中,能够有机会掌管雷曼兄弟,对于我为雷曼兄弟做出的贡献,我是非常自豪的,我感激雷曼为我带来的一切,比如合作伙伴。
雷曼	雷曼兄弟	自己	他说:“我很幸运,在我的生命中,能够有机会掌管雷曼兄弟,对于我为雷曼兄弟做出的贡献,我是非常自豪的,我感激雷曼为我带来的一切,比如合作伙伴。
东方航空	东航	自己	本报讯昨天,民航局发布关于为幸福航空颁发经营许可证的公示中显示,东方航空公司已出售原由中航工业集团与东航合资筹建的支线航空公司幸福航空<N>%的股权,
东航	东方航空	自己	本报讯昨天,民航局发布关于为幸福航空颁发经营许可证的公示中显示,东方航空公司已出售原由中航工业集团与东航合资筹建的支线航空公司幸福航空<N>%的股权,
国泰君安	八菱科技	分析	国泰君安分析师张欣向《中国联合商报》表示,八菱科技发不出去,是很正常的。
八菱科技	国泰君安	被分析	国泰君安分析师张欣向《中国联合商报》表示,八菱科技发不出去,是很正常的。
世纪鼎利	中青宝	unknown	在此前的新股发行中,大盘股中签率超过<N>%的情况并不罕见,但在创业板新股中,在碧水源之前发行的世纪鼎利、中青宝、万邦达等新股的中签率也超过了<N>%。
中青宝	世纪鼎利	unknown	在此前的新股发行中,大盘股中签率超过<N>%的情况并不罕见,但在创业板新股中,在碧水源之前发行的世纪鼎利、中青宝、万邦达等新股的中签率也超过了<N>%。
湘潭金太阳股份有限公司	湘潭国金公司	持股	该协议约定,公司分别以<N>元的价格受让湘潭中苑房地产综合开发公司,湘潭金太阳股份有限公司和香港雄基有限公司合并持有的湘潭国金公司<N>%的股权。
湘潭国金公司	湘潭金太阳股份有限公司	被持股	该协议约定,公司分别以<N>元的价格受让湘潭中苑房地产综合开发公司,湘潭金太阳股份有限公司和香港雄基有限公司合并持有的湘潭国金公司<N>%的股权。
大连大显集团有限公司	中恒基贸易	转让	<N>月<N>日,大连大显集团有限公司持有的大连控股限售流通股<N>亿股以<N>.<N>亿元的成交价被中恒基贸易拿下。
中恒基贸易	大连大显集团有限公司	被转让	<N>月<N>日,大连大显集团有限公司持有的大连控股限售流通股<N>亿股以<N>.<N>亿元的成交价被中恒基贸易拿下。
王老吉	王老吉大健康公司	unknown	<N>年<N>月,通过贸易仲裁,广药集团成功收回王老吉商标,并成立全资子公司王老吉大健康公司,立即启动了高达<N>快消人才的招聘计划,
王老吉大健康公司	王老吉	unknown	<N>年<N>月,通过贸易仲裁,广药集团成功收回王老吉商标,并成立全资子公司王老吉大健康公司,立即启动了高达<N>快消人才的招聘计划,
新野纺织	中国进出口银行河南省分行	被入股	网财经<N>月<N>日讯新野纺织今日午间发布公告,称新野县财政局将其持有<N>,<N>万股股份质押给中国进出口银行河南省分行,为公司申请综合授信额度提供质押担保。
中国进出口银行河南省分行	新野纺织	入股	网财经<N>月<N>日讯新野纺织今日午间发布公告,称新野县财政局将其持有<N>,<N>万股股份质押给中国进出口银行河南省分行,为公司申请综合授信额度提供质押担保。
五矿	湖南有色控股	增持	根据新的协议,五矿通过旗下刚刚注册的中国五矿有色控股有限公司,以<N>.<N>亿元向湖南有色控股增资扩股,获得其<N>%的股份。
湖南有色控股	五矿	被增持	根据新的协议,五矿通过旗下刚刚注册的中国五矿有色控股有限公司,以<N>.<N>亿元向湖南有色控股增资扩股,获得其<N>%的股份。
中国化工	先正达	交易	中国化工和先正达的交易获得美国海外投资委员会的批准。
先正达	中国化工	交易	中国化工和先正达的交易获得美国海外投资委员会的批准。
北亚	中航工业	被借壳	伴随重组和股改的实施,S*ST北亚将被纳入中航工业版图,由“零主业”变更为以金融及财务性股权投资为主的上市公司;
中航工业	北亚	借壳	伴随重组和股改的实施,S*ST北亚将被纳入中航工业版图,由“零主业”变更为以金融及财务性股权投资为主的上市公司;
北亚	中航工业	重组	伴随重组和股改的实施,S*ST北亚将被纳入中航工业版图,由“零主业”变更为以金融及财务性股权投资为主的上市公司;
中航工业	北亚	重组	伴随重组和股改的实施,S*ST北亚将被纳入中航工业版图,由“零主业”变更为以金融及财务性股权投资为主的上市公司;
茅台集团技术开发公司	茅台技开公司	自己	今年<N>月与茅台集团技术开发公司(以下简称:“茅台技开公司”)合作生产几款白酒产品。
茅台技开公司	茅台集团技术开发公司	自己	今年<N>月与茅台集团技术开发公司(以下简称:“茅台技开公司”)合作生产几款白酒产品。
上海家化	天江药业	减持	也就是说,上海家化去年净利润的大幅增长主要来自出售天江药业所得。
天江药业	上海家化	被减持	也就是说,上海家化去年净利润的大幅增长主要来自出售天江药业所得。
江淮叉车厂	上汽通用五菱主机厂	合作	下的广西华泰机器有限公司是广西玉柴、江淮叉车厂的配套供应商;旗下的另一家公司柳州市汽车齿轮总厂,是东风柳州汽车有限公司、上汽通用五菱主机厂配套供货厂商。
上汽通用五菱主机厂	江淮叉车厂	合作	下的广西华泰机器有限公司是广西玉柴、江淮叉车厂的配套供应商;旗下的另一家公司柳州市汽车齿轮总厂,是东风柳州汽车有限公司、上汽通用五菱主机厂配套供货厂商。
CSR	丰益国际	重组	<N>年,在击败光明集团成功并购澳大利亚最大糖商CSR后,丰益国际已经在澳大利亚拥有<N>个糖厂,占据澳大利亚原糖供应的半壁江山。
丰益国际	CSR	重组	<N>年,在击败光明集团成功并购澳大利亚最大糖商CSR后,丰益国际已经在澳大利亚拥有<N>个糖厂,占据澳大利亚原糖供应的半壁江山。
CSR	丰益国际	合并	<N>年,在击败光明集团成功并购澳大利亚最大糖商CSR后,丰益国际已经在澳大利亚拥有<N>个糖厂,占据澳大利亚原糖供应的半壁江山。
丰益国际	CSR	合并	<N>年,在击败光明集团成功并购澳大利亚最大糖商CSR后,丰益国际已经在澳大利亚拥有<N>个糖厂,占据澳大利亚原糖供应的半壁江山。
上海凯迪	国药	借壳	但此事最终有变,<N>天后,上海凯迪母公司仰帆投资以股权对价的方式拿下*ST国药控股权,上海凯迪就此“掉头”借壳*ST国药。。
国药	上海凯迪	被借壳	但此事最终有变,<N>天后,上海凯迪母公司仰帆投资以股权对价的方式拿下*ST国药控股权,上海凯迪就此“掉头”借壳*ST国药。。
山西证券	山西汾酒	商讨	山西证券研究员罗胤对记者,“我们已与山西汾酒有过沟通。
山西汾酒	山西证券	商讨	山西证券研究员罗胤对记者,“我们已与山西汾酒有过沟通。
中国石化集团	中国石化	增持	更积极的意义在于,随着汇金、中国石化集团相继启动股份增持计划,四大行、中国石化、中国联通等超级大盘股股价的企稳,
中国石化	中国石化集团	被增持	更积极的意义在于,随着汇金、中国石化集团相继启动股份增持计划,四大行、中国石化、中国联通等超级大盘股股价的企稳,
酒鬼酒	中糖集团	unknown	徐可强电话昨天无法接通,酒鬼酒内部人士告诉记者,资方代表中糖集团副总经理赵公微挽留徐可强,他未来应该会有更好的工作环境。
中糖集团	酒鬼酒	unknown	徐可强电话昨天无法接通,酒鬼酒内部人士告诉记者,资方代表中糖集团副总经理赵公微挽留徐可强,他未来应该会有更好的工作环境。
小天鹅	美的	合作	加盟美的以后,小天鹅分享了美的的市场网络资源,产品销售从一、四级市场,销量增长很快。
美的	小天鹅	合作	加盟美的以后,小天鹅分享了美的的市场网络资源,产品销售从一、四级市场,销量增长很快。
新湖中宝	盛京银行	持股	目前,新湖中宝在金融领域斩获颇多,持有盛京银行、新湖期货及锦泰保险等股权。
盛京银行	新湖中宝	被持股	目前,新湖中宝在金融领域斩获颇多,持有盛京银行、新湖期货及锦泰保险等股权。
神州泰岳股份	中信证券	被持股	天下没有免费的午餐,中信证券确保神州泰岳的成功,甚至不排除神州泰岳为了成功上市,用原始股套牢中信证券,持有神州泰岳股份的中信证券旗下PE,获利不菲。
中信证券	神州泰岳股份	持股	天下没有免费的午餐,中信证券确保神州泰岳的成功,甚至不排除神州泰岳为了成功上市,用原始股套牢中信证券,持有神州泰岳股份的中信证券旗下PE,获利不菲。
民生证券	泛海控股	unknown	前,泛海控股的综合金融布局已经初步形成,旗下已拥有民生证券券商牌照,在信托领域已拥有民生信托,此次收购民安财险控股权之后,泛海控股的金融布局将更加全面。
泛海控股	民生证券	unknown	前,泛海控股的综合金融布局已经初步形成,旗下已拥有民生证券券商牌照,在信托领域已拥有民生信托,此次收购民安财险控股权之后,泛海控股的金融布局将更加全面。
民生证券	泛海控股	合作	前,泛海控股的综合金融布局已经初步形成,旗下已拥有民生证券券商牌照,在信托领域已拥有民生信托,此次收购民安财险控股权之后,泛海控股的金融布局将更加全面。
泛海控股	民生证券	合作	前,泛海控股的综合金融布局已经初步形成,旗下已拥有民生证券券商牌照,在信托领域已拥有民生信托,此次收购民安财险控股权之后,泛海控股的金融布局将更加全面。
茂业商业	和平茂业	收购	今年<N>月,茂业商业刚完成对其控股股东茂业系旗下和平茂业、东方时代茂业和珠海茂业等七家百货门店的收购,该笔交易金额高达<N>亿元;
和平茂业	茂业商业	被收购	今年<N>月,茂业商业刚完成对其控股股东茂业系旗下和平茂业、东方时代茂业和珠海茂业等七家百货门店的收购,该笔交易金额高达<N>亿元;
广东广控集团有限公司	海龙王	合作	起诉书披露,广海公司于<N>年<N>月设立,由广发行全资控股的广东广控集团有限公司与深圳市海龙王房地产开发有限公司(下称“海龙王”)合作设立,
海龙王	广东广控集团有限公司	合作	起诉书披露,广海公司于<N>年<N>月设立,由广发行全资控股的广东广控集团有限公司与深圳市海龙王房地产开发有限公司(下称“海龙王”)合作设立,
华宝证券	德邦证券	unknown	<N>万元,而根据<N>月<N>日的大宗交易情况,自然人张纯骥和上海玖歌投资管理有限公司,买入的席位正是华宝证券和德邦证券,当天分别买入了<N>万元和<N>万元,
德邦证券	华宝证券	unknown	<N>万元,而根据<N>月<N>日的大宗交易情况,自然人张纯骥和上海玖歌投资管理有限公司,买入的席位正是华宝证券和德邦证券,当天分别买入了<N>万元和<N>万元,
宝腾	路特斯汽车	合作	在协议获得政府有关监管部门批准后,双方将开始广泛而深入的合作,充分协调技术资源,统筹各方优势,支持和推动宝腾及路特斯汽车的转型。
路特斯汽车	宝腾	合作	在协议获得政府有关监管部门批准后,双方将开始广泛而深入的合作,充分协调技术资源,统筹各方优势,支持和推动宝腾及路特斯汽车的转型。
中核汇能	中海油	合作	上述人士告诉记者,中核汇能与中海油的合作好像还是首次,不过集团层面此前就有合作。
中海油	中核汇能	合作	上述人士告诉记者,中核汇能与中海油的合作好像还是首次,不过集团层面此前就有合作。
泸州老窖	华西证券	unknown	泸州老窖公告,华西证券将增发<N>亿股份,以每股认购价<N>元计算,总计募集资本达<N>亿,为其融资融券业务的拓展打开净资本受限的门槛缺口。
华西证券	泸州老窖	unknown	泸州老窖公告,华西证券将增发<N>亿股份,以每股认购价<N>元计算,总计募集资本达<N>亿,为其融资融券业务的拓展打开净资本受限的门槛缺口。
浙江富春江环保热电股份有限公司	浙江富春江通信集团有限公司	拟收购	浙江富春江环保热电股份有限公司召开了<N>年年度股东大会,会议审议通过了包括《关于使用超募资金收购浙江富春江通信集团有限公司精密冷轧薄板项目资产的议案
浙江富春江通信集团有限公司	浙江富春江环保热电股份有限公司	被拟收购	浙江富春江环保热电股份有限公司召开了<N>年年度股东大会,会议审议通过了包括《关于使用超募资金收购浙江富春江通信集团有限公司精密冷轧薄板项目资产的议案
首钢	山西长治钢铁	收购	此前首钢已斥资<N>亿元获得山西长治钢铁<N>%的控股权,并收购了贵州水城钢铁和贵阳特殊钢公司,以及新疆伊犁钢铁。
山西长治钢铁	首钢	被收购	此前首钢已斥资<N>亿元获得山西长治钢铁<N>%的控股权,并收购了贵州水城钢铁和贵阳特殊钢公司,以及新疆伊犁钢铁。
中信建投	广晟有色	分析	中信建投报告指出,广晟有色此前主要业务仍停留在稀土筛选、LED荧光粉等,产业链建成后稀土业务毛利率将有所提高。
广晟有色	中信建投	被分析	中信建投报告指出,广晟有色此前主要业务仍停留在稀土筛选、LED荧光粉等,产业链建成后稀土业务毛利率将有所提高。
中国国航	波音公司	签约	由于中国国航与波音公司签订过贷项备忘录,因此购买波音飞机的实际代价低于前述的飞机基本价格。
波音公司	中国国航	签约	由于中国国航与波音公司签订过贷项备忘录,因此购买波音飞机的实际代价低于前述的飞机基本价格。
中投公司	中粮国际	入股	中投公司入股中粮国际1<N>.<N>%粮油糖整体上市路径浮出水面
中粮国际	中投公司	被入股	中投公司入股中粮国际1<N>.<N>%粮油糖整体上市路径浮出水面
五粮液	水井坊	竞争	围绕拉动内需的工程建设建材等行业逐步向食品酒类的等消费品行业延伸,今日市场如<N>五粮液,<N>水井坊等酒类上司公司大幅上扬就是很好的说明,
水井坊	五粮液	竞争	围绕拉动内需的工程建设建材等行业逐步向食品酒类的等消费品行业延伸,今日市场如<N>五粮液,<N>水井坊等酒类上司公司大幅上扬就是很好的说明,
嘉凯城	山塘公司	持股	嘉凯城同时表示,参股<N>%的下属公司山塘公司拟以总价<N>万元协议转让给苏州城建投公司,以优化公司资源配置。
山塘公司	嘉凯城	被持股	嘉凯城同时表示,参股<N>%的下属公司山塘公司拟以总价<N>万元协议转让给苏州城建投公司,以优化公司资源配置。
绿大地	广南基地	合作	对于公司前后的反复行为,昨日有券商分析师表示,绿大地对广南基地的态度反复,表现出公司在战略转型上的举棋不定。
广南基地	绿大地	合作	对于公司前后的反复行为,昨日有券商分析师表示,绿大地对广南基地的态度反复,表现出公司在战略转型上的举棋不定。
绿大地	广南基地	纠纷	对于公司前后的反复行为,昨日有券商分析师表示,绿大地对广南基地的态度反复,表现出公司在战略转型上的举棋不定。
广南基地	绿大地	纠纷	对于公司前后的反复行为,昨日有券商分析师表示,绿大地对广南基地的态度反复,表现出公司在战略转型上的举棋不定。
天平车险	海南陆达科技有限公司	被增持	年<N>月<N>日,新理益集团有限公司分别将其所持有的天平车险<N>万股股份转让给海南陆达科技有限公司、<N>万股股份转让给上海日兴康生物工程有限公司。
海南陆达科技有限公司	天平车险	增持	年<N>月<N>日,新理益集团有限公司分别将其所持有的天平车险<N>万股股份转让给海南陆达科技有限公司、<N>万股股份转让给上海日兴康生物工程有限公司。
腾讯	阿里	竞争	微信和支付宝的红包大战:腾讯进击,阿里补位
阿里	腾讯	竞争	微信和支付宝的红包大战:腾讯进击,阿里补位
美的集团	美的电器	拥有	目前美的集团已拥有美的电器、威灵控股三家上市公司,计划在三年内使上市公司的数量达到<N>家。
美的电器	美的集团	被拥有	目前美的集团已拥有美的电器、威灵控股三家上市公司,计划在三年内使上市公司的数量达到<N>家。
海螺水泥	青松	持股	以增发<N>.<N>亿股后总股本推算,海螺水泥将持有青松建化约<N>%股份,成为第二大股东。
青松	海螺水泥	被持股	以增发<N>.<N>亿股后总股本推算,海螺水泥将持有青松建化约<N>%股份,成为第二大股东。
海螺水泥	青松	增持	以增发<N>.<N>亿股后总股本推算,海螺水泥将持有青松建化约<N>%股份,成为第二大股东。
青松	海螺水泥	被增持	以增发<N>.<N>亿股后总股本推算,海螺水泥将持有青松建化约<N>%股份,成为第二大股东。
维维股份	中荣实业	unknown	本次交易的受让方正兴煤化为维维股份控股子公司西安维维资源有限公司的全资子公司,转让方中荣实业为公司控股股东维维集团的控股子公司,
中荣实业	维维股份	unknown	本次交易的受让方正兴煤化为维维股份控股子公司西安维维资源有限公司的全资子公司,转让方中荣实业为公司控股股东维维集团的控股子公司,
和讯网	达芙妮	分析	除此以外,和讯网还了解到,考虑到百货公司渠道整体表现疲软,达芙妮方面对旗下高端“AEE爱意”和拥有经销权的“ALDO”等品牌有整合计划。
达芙妮	和讯网	被分析	除此以外,和讯网还了解到,考虑到百货公司渠道整体表现疲软,达芙妮方面对旗下高端“AEE爱意”和拥有经销权的“ALDO”等品牌有整合计划。
力拓	必和必拓	unknown	而两大央企共同入赣争夺战略意义非凡的稀土资源,将使得江西境内的稀土产业更加集中,也让业内期待能否由此诞生“中国的力拓与必和必拓”。
必和必拓	力拓	unknown	而两大央企共同入赣争夺战略意义非凡的稀土资源,将使得江西境内的稀土产业更加集中,也让业内期待能否由此诞生“中国的力拓与必和必拓”。
联合利华	联合利华有限公司	自己	发改委表示,联合利华方面因“散布涨价信息,扰乱市场价格秩序”,由上海市物价局对联合利华有限公司开出<N>万元罚单。
联合利华有限公司	联合利华	自己	发改委表示,联合利华方面因“散布涨价信息,扰乱市场价格秩序”,由上海市物价局对联合利华有限公司开出<N>万元罚单。
汇通集团	舟基集团	被增持	同一天,汇通集团公告,舟基集团与富鼎担保签署了《股份转让协议》,舟基集团受让原第二大股东富鼎担保持有的<N>万股公司股份,
舟基集团	汇通集团	增持	同一天,汇通集团公告,舟基集团与富鼎担保签署了《股份转让协议》,舟基集团受让原第二大股东富鼎担保持有的<N>万股公司股份,
欧莱雅	资生堂集团	分析	根据欧莱雅的数据,思妍丽与凯伊黛在<N>年实现销售近<N>亿欧元,使资生堂集团在全球美容机构、水疗中心和发廊的专业护肤市场中位居第二。
资生堂集团	欧莱雅	被分析	根据欧莱雅的数据,思妍丽与凯伊黛在<N>年实现销售近<N>亿欧元,使资生堂集团在全球美容机构、水疗中心和发廊的专业护肤市场中位居第二。
西门子	中国中车	unknown	西门子与阿尔斯通交通业务合并之后,营收为<N>亿欧元,约为中国中车的一半。
中国中车	西门子	unknown	西门子与阿尔斯通交通业务合并之后,营收为<N>亿欧元,约为中国中车的一半。
深国投	深国投商用置业有限公司	拥有	<N>年,深国投附属公司深国投商用置业有限公司成立。
深国投商用置业有限公司	深国投	被拥有	<N>年,深国投附属公司深国投商用置业有限公司成立。
华纳	桂林兴达	合作	在银杏叶风波以前,华纳大主要是对外采购银杏叶提取物原料,正是其中一次与桂林兴达的合作将公司卷入银杏叶违规提取的质量旋涡中。
桂林兴达	华纳	合作	在银杏叶风波以前,华纳大主要是对外采购银杏叶提取物原料,正是其中一次与桂林兴达的合作将公司卷入银杏叶违规提取的质量旋涡中。
加多宝	王老吉	竞争	广药有没有想过:儿子的幸福呢?失去加多宝的王老吉会变成什么样?不再是凉茶的王老吉会变成什么样?
王老吉	加多宝	竞争	广药有没有想过:儿子的幸福呢?失去加多宝的王老吉会变成什么样?不再是凉茶的王老吉会变成什么样?
中国人寿	雅戈尔	unknown	中国人寿和雅戈尔一季度分别减持<N>万股和<N>万股中信证券,中信国安减持<N>万股,两面针也已宣布减持计划。
雅戈尔	中国人寿	unknown	中国人寿和雅戈尔一季度分别减持<N>万股和<N>万股中信证券,中信国安减持<N>万股,两面针也已宣布减持计划。
洪都航空	华夏建通	unknown	在<N>月<N>日举行的华夏建通临时股东大会上,由于没有获得表决权,洪都航空已经正式致函华夏建通董事会,要求重新召开临时股东大会。
华夏建通	洪都航空	unknown	在<N>月<N>日举行的华夏建通临时股东大会上,由于没有获得表决权,洪都航空已经正式致函华夏建通董事会,要求重新召开临时股东大会。
大润发	高鑫零售有限公司	被拥有	<N>月2<N>日,注入大润发和欧尚两个品牌在大陆所有门店资产的高鑫零售有限公司在香港上市,
高鑫零售有限公司	大润发	拥有	<N>月2<N>日,注入大润发和欧尚两个品牌在大陆所有门店资产的高鑫零售有限公司在香港上市,
华闻传媒	上海渝富	被入股	作为华闻传媒的接盘方,上海渝富资产管理有限公司(以下简称上海渝富)的背景终于曝光!
上海渝富	华闻传媒	入股	作为华闻传媒的接盘方,上海渝富资产管理有限公司(以下简称上海渝富)的背景终于曝光!
万隆	史密斯菲尔德	分析	万隆指出,史密斯菲尔德虽是美国最大的猪肉产品供应企业,但目前在美国本土的猪肉消费市场相对疲软,其需要寻找新的市场空间。
史密斯菲尔德	万隆	被分析	万隆指出,史密斯菲尔德虽是美国最大的猪肉产品供应企业,但目前在美国本土的猪肉消费市场相对疲软,其需要寻找新的市场空间。
拜耳	滇虹药业	收购	此后外资对国内OTC重磅品种的并购沉寂数年,直到日前拜耳宣布全资收购滇虹药业,OTC并购战火才重新燃起。
滇虹药业	拜耳	被收购	此后外资对国内OTC重磅品种的并购沉寂数年,直到日前拜耳宣布全资收购滇虹药业,OTC并购战火才重新燃起。
保利地产	保利集团	unknown	在就任董事长之前,宋广菊是保利地产董事、总经理,兼任保利集团党组成员、保利锦汉董事长。
保利集团	保利地产	unknown	在就任董事长之前,宋广菊是保利地产董事、总经理,兼任保利集团党组成员、保利锦汉董事长。
中远集团	长航集团	合作	几次合并的“绯闻”,如中远集团、招商局均曾提出愿与中外运合并,但中外运则是偏偏独爱长航,愿与其合并,在一番竞争与平衡之后,中外运与长航集团终于喜结连理。
长航集团	中远集团	合作	几次合并的“绯闻”,如中远集团、招商局均曾提出愿与中外运合并,但中外运则是偏偏独爱长航,愿与其合并,在一番竞争与平衡之后,中外运与长航集团终于喜结连理。
同方股份	晶源电子	合作	同方股份有关人士也透露,此次合作的基本思路是,同方股份希望通过交易进入产业链上游的电子元器件制造领域,利用晶源电子在石英晶体元器件方面的业务基础,
晶源电子	同方股份	合作	同方股份有关人士也透露,此次合作的基本思路是,同方股份希望通过交易进入产业链上游的电子元器件制造领域,利用晶源电子在石英晶体元器件方面的业务基础,
中国电信	南航	合作	中国电信将为南航量身打造“总机服务”“综合办公”“<N>G订票”“手机二维码值机”“移动视频监控”等增值服务,
南航	中国电信	合作	中国电信将为南航量身打造“总机服务”“综合办公”“<N>G订票”“手机二维码值机”“移动视频监控”等增值服务,
泰和公司	乾康公司	转让	<N>年<N>月<N>日,泰和公司将其在联建项目中的全部权利转让给乾康公司。。
乾康公司	泰和公司	被转让	<N>年<N>月<N>日,泰和公司将其在联建项目中的全部权利转让给乾康公司。。
东星集团	融众集团	竞争	与兰世立和东星集团的影响力相比,谢小青的融众集团则相对鲜为人知。
融众集团	东星集团	竞争	与兰世立和东星集团的影响力相比,谢小青的融众集团则相对鲜为人知。
东星集团	融众集团	unknown	与兰世立和东星集团的影响力相比,谢小青的融众集团则相对鲜为人知。
融众集团	东星集团	unknown	与兰世立和东星集团的影响力相比,谢小青的融众集团则相对鲜为人知。
东航	上航	重组	而这一举动再次引发人们对东航上航重组的期待。
上航	东航	重组	而这一举动再次引发人们对东航上航重组的期待。
光明乳业	SynlaitMilk	持股	据光明乳业总裁郭本恒介绍,SynlaitMilk增资后董事会共<N>席,其中光明占<N>席,原股东占<N>席。
SynlaitMilk	光明乳业	被持股	据光明乳业总裁郭本恒介绍,SynlaitMilk增资后董事会共<N>席,其中光明占<N>席,原股东占<N>席。
联通	移动	竞争	这意味着联通正在从移动手中抢夺市场。
移动	联通	竞争	这意味着联通正在从移动手中抢夺市场。
NBA	新浪	合作	除了向NBA支付购买比赛版权等相关费用以外,新浪还将向NBA支付一定比例的广告分成。
新浪	NBA	合作	除了向NBA支付购买比赛版权等相关费用以外,新浪还将向NBA支付一定比例的广告分成。
NBA	新浪	交易	除了向NBA支付购买比赛版权等相关费用以外,新浪还将向NBA支付一定比例的广告分成。
新浪	NBA	交易	除了向NBA支付购买比赛版权等相关费用以外,新浪还将向NBA支付一定比例的广告分成。
NBA	新浪	买资	除了向NBA支付购买比赛版权等相关费用以外,新浪还将向NBA支付一定比例的广告分成。
新浪	NBA	被买资	除了向NBA支付购买比赛版权等相关费用以外,新浪还将向NBA支付一定比例的广告分成。
天海集团	天津天海化纤厂	拥有	流控股签订的《天津市海运股份有限公司国有股份转让协议》中,天海集团表示无偿将全资附属企业天津天海化纤厂拥有的塘沽区东沽东盐路<N>号的<N>.<N>万平方米土地,
天津天海化纤厂	天海集团	被拥有	流控股签订的《天津市海运股份有限公司国有股份转让协议》中,天海集团表示无偿将全资附属企业天津天海化纤厂拥有的塘沽区东沽东盐路<N>号的<N>.<N>万平方米土地,
<N>	苹果公司	纠纷	今年<N>月<N>日凌晨,<N>旗下多款应用产品被苹果公司下架。
苹果公司	<N>	纠纷	今年<N>月<N>日凌晨,<N>旗下多款应用产品被苹果公司下架。
湖南投资	建行华兴支行	unknown	截至<N>年<N>月<N>日,湖南投资累计为*ST亚华担保<N>万元,分别为中行湖南省分行贷款担保<N>万元和建行华兴支行贷款担保<N>万元。
建行华兴支行	湖南投资	unknown	截至<N>年<N>月<N>日,湖南投资累计为*ST亚华担保<N>万元,分别为中行湖南省分行贷款担保<N>万元和建行华兴支行贷款担保<N>万元。
星湖科技	广新集团	被入股	继入主星湖科技后,广东省广新外贸集团(下称“广新集团”)再度在资本市场出手——接盘佛塑股份。
广新集团	星湖科技	入股	继入主星湖科技后,广东省广新外贸集团(下称“广新集团”)再度在资本市场出手——接盘佛塑股份。
生物中心	北街发电厂	unknown	江门市环保局出具证明,ST甘化本部、生物中心、北街发电厂主要污染物排放总量符合要求。
北街发电厂	生物中心	unknown	江门市环保局出具证明,ST甘化本部、生物中心、北街发电厂主要污染物排放总量符合要求。
星巴克	肯德基	unknown	广场内的餐饮休闲区引进了避风塘、星巴克、肯德基、哈根达斯等餐饮品牌。
肯德基	星巴克	unknown	广场内的餐饮休闲区引进了避风塘、星巴克、肯德基、哈根达斯等餐饮品牌。
金龙鱼	鲁花	竞争	花生油批发价上调开始波及零售市场,记者昨天从北京一些超市了解到,金龙鱼、鲁花、福临门等品牌最近几天开始陆续提价,而涨幅最大的是鲁花,涨幅约<N>%左右。
鲁花	金龙鱼	竞争	花生油批发价上调开始波及零售市场,记者昨天从北京一些超市了解到,金龙鱼、鲁花、福临门等品牌最近几天开始陆续提价,而涨幅最大的是鲁花,涨幅约<N>%左右。
中国南车	南车戚墅堰机车有限公司	拥有	,近日两家公司都签订了重大合同:去年<N>月<N>日中国南车公告称,全资子公司南车戚墅堰机车有限公司与铁道部北京铁路局签订了HXN<N>型大功率内燃机车销售合同,
南车戚墅堰机车有限公司	中国南车	被拥有	,近日两家公司都签订了重大合同:去年<N>月<N>日中国南车公告称,全资子公司南车戚墅堰机车有限公司与铁道部北京铁路局签订了HXN<N>型大功率内燃机车销售合同,
金顶	华伦集团	unknown	<N>年<N>月<N>日,ST金顶同意人民水泥进行相应账务调整,将原“其他应收款”应收华伦集团<N>.<N>万元调整为应收聂桂芳。
华伦集团	金顶	unknown	<N>年<N>月<N>日,ST金顶同意人民水泥进行相应账务调整,将原“其他应收款”应收华伦集团<N>.<N>万元调整为应收聂桂芳。
国控	天星普信	unknown	/股非公开发行<N>.<N>亿股,合计作价<N>.<N>亿元收购控股股东国药控股等<N>名交易对方持有的国控北京<N>%股权、北京华鸿<N>%股权及天星普信<N>%股权;
天星普信	国控	unknown	/股非公开发行<N>.<N>亿股,合计作价<N>.<N>亿元收购控股股东国药控股等<N>名交易对方持有的国控北京<N>%股权、北京华鸿<N>%股权及天星普信<N>%股权;
工行	美国经纪公司	收购	工行<N>美元收购美国经纪公司。
美国经纪公司	工行	被收购	工行<N>美元收购美国经纪公司。
西航集团	南方公司	unknown	经一年的深思熟虑,终于抛出重组预案,宣布本次交易的标的资产为中航工业集团、西航集团、南方公司<N>%股权、黎阳航空动力<N>%股权和三叶公司<N>%股权,
南方公司	西航集团	unknown	经一年的深思熟虑,终于抛出重组预案,宣布本次交易的标的资产为中航工业集团、西航集团、南方公司<N>%股权、黎阳航空动力<N>%股权和三叶公司<N>%股权,
广东揭阳中萃房地产公司	恒立	unknown	<N>年<N>月,广东揭阳中萃房地产公司提出的将花都和京津塘房地产项目置入S*ST恒立的方案却未能通过证监会审核。
恒立	广东揭阳中萃房地产公司	unknown	<N>年<N>月,广东揭阳中萃房地产公司提出的将花都和京津塘房地产项目置入S*ST恒立的方案却未能通过证监会审核。
龙江交通	长营高速公路	unknown	入龙江交通的意向性资产为鹤大公路牡丹江至杏山段高速公路资产;拟注入吉林交通的意向性资产为长营高速公路、长春绕城高速公路南段和长平一级公路等高速公路资产。
长营高速公路	龙江交通	unknown	入龙江交通的意向性资产为鹤大公路牡丹江至杏山段高速公路资产;拟注入吉林交通的意向性资产为长营高速公路、长春绕城高速公路南段和长平一级公路等高速公路资产。
中信证券	中国建银投资有限责任公司	unknown	<N>年<N>月,在北京市政府的主导下,中信证券与中国建银投资有限责任公司接盘,
中国建银投资有限责任公司	中信证券	unknown	<N>年<N>月,在北京市政府的主导下,中信证券与中国建银投资有限责任公司接盘,
甘肃华能平凉电厂	中国华能集团公司	unknown	甘肃华能平凉电厂二期扩建工程项目除具有较高技术水平外,还是毗邻中国华能集团公司控股的华亭煤业集团有限责任公司下属煤矿的坑口电厂,
中国华能集团公司	甘肃华能平凉电厂	unknown	甘肃华能平凉电厂二期扩建工程项目除具有较高技术水平外,还是毗邻中国华能集团公司控股的华亭煤业集团有限责任公司下属煤矿的坑口电厂,
中国工信出版集团	中国工信出版传媒集团有限责任公司	被拥有	中国工信出版集团是由人民邮电出版社和电子工业出版社及其所属实体组成的企业联合体,以中国工信出版传媒集团有限责任公司为母公司,
中国工信出版传媒集团有限责任公司	中国工信出版集团	拥有	中国工信出版集团是由人民邮电出版社和电子工业出版社及其所属实体组成的企业联合体,以中国工信出版传媒集团有限责任公司为母公司,
中天城投	金世旗国际控股公司	被持股	<N>月<N>日,和讯网就此连线中天城投,该公司证券部工作人员表示,截止目前,证券部未接到大股东金世旗国际控股公司的增持通知。
金世旗国际控股公司	中天城投	持股	<N>月<N>日,和讯网就此连线中天城投,该公司证券部工作人员表示,截止目前,证券部未接到大股东金世旗国际控股公司的增持通知。
华润	金威	增持	华润痛饮金威:<N>.<N>亿美元收购金威<N>.<N>%股权
金威	华润	被增持	华润痛饮金威:<N>.<N>亿美元收购金威<N>.<N>%股权
中石油	中海油	unknown	也正是这一年,原中石油集团党组成员、副总经理王宜林接任中海油总公司董事长一职,更加强调回归油气主业。
中海油	中石油	unknown	也正是这一年,原中石油集团党组成员、副总经理王宜林接任中海油总公司董事长一职,更加强调回归油气主业。
中石油	中海油	竞争	也正是这一年,原中石油集团党组成员、副总经理王宜林接任中海油总公司董事长一职,更加强调回归油气主业。
中海油	中石油	竞争	也正是这一年,原中石油集团党组成员、副总经理王宜林接任中海油总公司董事长一职,更加强调回归油气主业。
中铝公司	力拓	注资	针对此次双方的注资传闻,中国证券报记者随即致电中铝公司副总经理吕友清,他承认曾与力拓就注资合作进行过接触,
力拓	中铝公司	被注资	针对此次双方的注资传闻,中国证券报记者随即致电中铝公司副总经理吕友清,他承认曾与力拓就注资合作进行过接触,
中铝公司	力拓	合作	针对此次双方的注资传闻,中国证券报记者随即致电中铝公司副总经理吕友清,他承认曾与力拓就注资合作进行过接触,
力拓	中铝公司	合作	针对此次双方的注资传闻,中国证券报记者随即致电中铝公司副总经理吕友清,他承认曾与力拓就注资合作进行过接触,
宏达股份	中信建投	增持	宏达股份昨日复牌后,股价应声跌停,从盘后交易席位来看,停牌前大幅买入的中信建投武汉市建设八路卖出金额达<N>万元。
中信建投	宏达股份	被增持	宏达股份昨日复牌后,股价应声跌停,从盘后交易席位来看,停牌前大幅买入的中信建投武汉市建设八路卖出金额达<N>万元。
赫美集团	长安国际信托	unknown	也即在停牌前四日,赫美集团还刊发了一则关于控股股东办理股权解除质押及再质押的公告,控股股东汉桥机器厂在长安国际信托<N>万股质押到期,
长安国际信托	赫美集团	unknown	也即在停牌前四日,赫美集团还刊发了一则关于控股股东办理股权解除质押及再质押的公告,控股股东汉桥机器厂在长安国际信托<N>万股质押到期,
北京三元	河北三元	订单	北京三元旗下某牛场人士向记者表示,“河北三元看中了我们场的原奶质量,其生产婴幼儿奶粉用的是北京这边的奶源”。
河北三元	北京三元	订单	北京三元旗下某牛场人士向记者表示,“河北三元看中了我们场的原奶质量,其生产婴幼儿奶粉用的是北京这边的奶源”。
三联	三联集团	纠纷	昨日,*ST三联起诉三联集团商标一案如期在济南市中级人民法院开庭审理,
三联集团	三联	纠纷	昨日,*ST三联起诉三联集团商标一案如期在济南市中级人民法院开庭审理,
TCL集团	飞利浦公司	被持股	TCL集团指出,截至目前,集团前三大股东惠州控股、飞利浦公司以及集团董事长李东生持股数量并未发生变化,
飞利浦公司	TCL集团	持股	TCL集团指出,截至目前,集团前三大股东惠州控股、飞利浦公司以及集团董事长李东生持股数量并未发生变化,
松辽	中顺汽车	合作	但上述ST松辽高管对此说法并不认同,他表示,ST松辽将汽车生产目录转入中顺汽车,是为了尽快开始生产运营。
中顺汽车	松辽	合作	但上述ST松辽高管对此说法并不认同,他表示,ST松辽将汽车生产目录转入中顺汽车,是为了尽快开始生产运营。
CVC	俏江南	分析	CVC董事合伙人及大中华区主席梁伯韬也表示,俏江南今后的发展方向,仍然是向二三线城市下沉。
俏江南	CVC	被分析	CVC董事合伙人及大中华区主席梁伯韬也表示,俏江南今后的发展方向,仍然是向二三线城市下沉。
CVC	俏江南	unknown	CVC董事合伙人及大中华区主席梁伯韬也表示,俏江南今后的发展方向,仍然是向二三线城市下沉。
俏江南	CVC	unknown	CVC董事合伙人及大中华区主席梁伯韬也表示,俏江南今后的发展方向,仍然是向二三线城市下沉。
国华人寿	天茂集团	被拥有	国华人寿纳入之后,天茂集团的业绩在今年也有了飞跃性的改善。
天茂集团	国华人寿	拥有	国华人寿纳入之后,天茂集团的业绩在今年也有了飞跃性的改善。
微软	谷歌	竞争	<N>月<N>日电金山办公软件全球执行副总裁傅侃近日表示,金山WPS移动端用户已超过<N>亿,其中海外用户突破<N>.<N>亿,在全球办公软件领域已打破微软、谷歌的垄断。
谷歌	微软	竞争	<N>月<N>日电金山办公软件全球执行副总裁傅侃近日表示,金山WPS移动端用户已超过<N>亿,其中海外用户突破<N>.<N>亿,在全球办公软件领域已打破微软、谷歌的垄断。
中国工商银行有限公司	中国工商银行股份有限公司集团	自己	中国工商银行有限公司,作为中国工商银行股份有限公司集团成员,在融资、信息科技及信用卡业务等多方面享有强大的支持。
中国工商银行股份有限公司集团	中国工商银行有限公司	自己	中国工商银行有限公司,作为中国工商银行股份有限公司集团成员,在融资、信息科技及信用卡业务等多方面享有强大的支持。
中国东方资产管理公司	北部湾集团	欠款	中国东方资产管理公司在归还上述垫付股份时应当直接偿付给北部湾集团。。
北部湾集团	中国东方资产管理公司	被欠款	中国东方资产管理公司在归还上述垫付股份时应当直接偿付给北部湾集团。。
古井	茅台	unknown	梁金辉:至于古井是不是国酒,那么茅台是不是国酒?五粮液是不是国酒?我不在意。
茅台	古井	unknown	梁金辉:至于古井是不是国酒,那么茅台是不是国酒?五粮液是不是国酒?我不在意。
汝阳	伊川	unknown	<N>年底,汝阳、伊川两家杜康酒厂重组成为洛阳杜康控股有限公司,是“杜康”商标的唯一持有企业。
伊川	汝阳	unknown	<N>年底,汝阳、伊川两家杜康酒厂重组成为洛阳杜康控股有限公司,是“杜康”商标的唯一持有企业。
中国国电	沈阳华发娱乐	减持	中国国电“减价”剥离沈阳华发娱乐资产
沈阳华发娱乐	中国国电	被减持	中国国电“减价”剥离沈阳华发娱乐资产
蚂蚁金服	支付宝	拥有	微妙的是,在蚂蚁金服更早的一份媒体回应中称,之所以花费较长时间,是在流量向支付宝位于深圳的数据中心迁移的时候,
支付宝	蚂蚁金服	被拥有	微妙的是,在蚂蚁金服更早的一份媒体回应中称,之所以花费较长时间,是在流量向支付宝位于深圳的数据中心迁移的时候,
中冶集团	中冶大厦	unknown	由于中冶集团需更换办公场所,而中冶大厦在地理位置、楼面布置等方面均能满足办公需要,因此中冶集团决定向广源利公司购买中冶大厦。
中冶大厦	中冶集团	unknown	由于中冶集团需更换办公场所,而中冶大厦在地理位置、楼面布置等方面均能满足办公需要,因此中冶集团决定向广源利公司购买中冶大厦。
点心	Google	合作	点心的切入点,是从基于Google开源的Android系统进行本土化的优化改进。
Google	点心	合作	点心的切入点,是从基于Google开源的Android系统进行本土化的优化改进。
苏酒实业	双沟酒业	unknown	公司表示,将通过苏酒实业这一营销统管平台,整合公司与双沟酒业的市场资源,进一步强化两公司市场地位,提高营销竞争能力。
双沟酒业	苏酒实业	unknown	公司表示,将通过苏酒实业这一营销统管平台,整合公司与双沟酒业的市场资源,进一步强化两公司市场地位,提高营销竞争能力。
中铝	力拓	持股	分析师和业内观察人士还表示,虽然中铝能凭借在力拓的两个董事席位影响董事会的讨论进程,但还无力将自己的意向强加给对盈利更感兴趣的董事会。
力拓	中铝	被持股	分析师和业内观察人士还表示,虽然中铝能凭借在力拓的两个董事席位影响董事会的讨论进程,但还无力将自己的意向强加给对盈利更感兴趣的董事会。
百胜	必胜客	拥有	陈柄霖对本报记者说,百胜并购小肥羊后,面临的最大问题就是中西文化之间的巨大差异,虽然百胜把必胜客、肯德基做得很成功,
必胜客	百胜	被拥有	陈柄霖对本报记者说,百胜并购小肥羊后,面临的最大问题就是中西文化之间的巨大差异,虽然百胜把必胜客、肯德基做得很成功,
天津华胜股权投资管理有限公司	北京旅游	被拥有	其中,收购方华胜旅业基金管理人天津华胜股权投资管理有限公司为北京旅游控股子公司。
北京旅游	天津华胜股权投资管理有限公司	拥有	其中,收购方华胜旅业基金管理人天津华胜股权投资管理有限公司为北京旅游控股子公司。
中国银行	辉山乳业	unknown	中国银行发现,辉山乳业一堆单据造假。
辉山乳业	中国银行	unknown	中国银行发现,辉山乳业一堆单据造假。
中金	申银万国	unknown	被农行邀请提供上市方案选聘的投行包括:A股:中金、申银万国、高盛高华。
申银万国	中金	unknown	被农行邀请提供上市方案选聘的投行包括:A股:中金、申银万国、高盛高华。
银河	瑞银	unknown	被农行邀请提供上市方案选聘的投行包括:A股:中金、银河、瑞银、高盛高华。
瑞银	银河	unknown	被农行邀请提供上市方案选聘的投行包括:A股:中金、银河、瑞银、高盛高华。
深发展	平安	unknown	根据上周五平安H股<N>.<N>港元/股的收盘价进行测算,新桥转让深发展后,持有平安H股的市值将达到<N>.<N>亿港元,
平安	深发展	unknown	根据上周五平安H股<N>.<N>港元/股的收盘价进行测算,新桥转让深发展后,持有平安H股的市值将达到<N>.<N>亿港元,
太阳鸟	亚光电子	收购	此次太阳鸟通过收购并整合亚光电子,实现“军工+游艇”双主业布局,同时引入强力资本支持,大幅提升整体经营实力并有望成为国内军民融合的平台型公司。
亚光电子	太阳鸟	被收购	此次太阳鸟通过收购并整合亚光电子,实现“军工+游艇”双主业布局,同时引入强力资本支持,大幅提升整体经营实力并有望成为国内军民融合的平台型公司。
太阳鸟	亚光电子	重组	此次太阳鸟通过收购并整合亚光电子,实现“军工+游艇”双主业布局,同时引入强力资本支持,大幅提升整体经营实力并有望成为国内军民融合的平台型公司。
亚光电子	太阳鸟	重组	此次太阳鸟通过收购并整合亚光电子,实现“军工+游艇”双主业布局,同时引入强力资本支持,大幅提升整体经营实力并有望成为国内军民融合的平台型公司。
宝钢集团	中国海运	合资	宝钢集团和中国海运共同出资组建航运公司,有利于稳定铁矿石运输市场,有利于钢铁企业的成本控制。
中国海运	宝钢集团	合资	宝钢集团和中国海运共同出资组建航运公司,有利于稳定铁矿石运输市场,有利于钢铁企业的成本控制。
深发展	平安银行	合并	根据昨日市场传出的最新消息,平安银行和深发展合并预案在<N>月底即已成形,并获得平安银行董事会通过,正在等待监管部门审批并有望于近期公布。
平安银行	深发展	合并	根据昨日市场传出的最新消息,平安银行和深发展合并预案在<N>月底即已成形,并获得平安银行董事会通过,正在等待监管部门审批并有望于近期公布。
中国联通	联通华盛	成立	<N>年,中国联通成立专门运营终端的子公司联通华盛,与中国联通终端管理中心两块牌子、一套人马。
联通华盛	中国联通	被成立	<N>年,中国联通成立专门运营终端的子公司联通华盛,与中国联通终端管理中心两块牌子、一套人马。
中国联通	联通华盛	拥有	<N>年,中国联通成立专门运营终端的子公司联通华盛,与中国联通终端管理中心两块牌子、一套人马。
联通华盛	中国联通	被拥有	<N>年,中国联通成立专门运营终端的子公司联通华盛,与中国联通终端管理中心两块牌子、一套人马。
广联达	北京广联达软件技术有限公司	自己	广联达是由原北京广联达软件技术有限公司整体改制而成。
北京广联达软件技术有限公司	广联达	自己	广联达是由原北京广联达软件技术有限公司整体改制而成。
中电熊猫	廊坊晶体	减持	<N>年<N>月1<N>日起,中电熊猫对廊坊晶体<N>%股权公开挂牌,公司拟以<N>.<N>万元的挂牌保留价参与竞标,总的竞标金额不超过该挂牌价上浮<N>%的范围。
廊坊晶体	中电熊猫	被减持	<N>年<N>月1<N>日起,中电熊猫对廊坊晶体<N>%股权公开挂牌,公司拟以<N>.<N>万元的挂牌保留价参与竞标,总的竞标金额不超过该挂牌价上浮<N>%的范围。
特步	迪士尼	unknown	三枪、特步、伊利等国内知名品牌商也相继成为迪士尼的合作伙伴。
迪士尼	特步	unknown	三枪、特步、伊利等国内知名品牌商也相继成为迪士尼的合作伙伴。
索芙特	香港汤始公司	买资	有知情人士表示,索芙特去年收购《印象·刘三姐》就被业内人士理解成为卖壳做准备,而此次购买香港汤始公司持有的境内管桩业务重组,
香港汤始公司	索芙特	被买资	有知情人士表示,索芙特去年收购《印象·刘三姐》就被业内人士理解成为卖壳做准备,而此次购买香港汤始公司持有的境内管桩业务重组,
中国南车	阿尔斯通	竞争	上述中国南车人士透露,在中国南车退出以后,阿尔斯通将拿下“朝圣高铁”项目。
阿尔斯通	中国南车	竞争	上述中国南车人士透露,在中国南车退出以后,阿尔斯通将拿下“朝圣高铁”项目。
国美电器	真功夫	unknown	同时,尚若家族企业出现股权之争,也会骤增殃及中小股东的风险,国美电器、真功夫等就是前车之鉴。
真功夫	国美电器	unknown	同时,尚若家族企业出现股权之争,也会骤增殃及中小股东的风险,国美电器、真功夫等就是前车之鉴。
泰尔重工	中国一重	合作	泰尔重工不断拓展新的投资领域,日前联合中国一重、马钢股份与马鞍市政府签约高端装备制造基地项目,进军高端装备制造业,项目总投资达<N>亿元。
中国一重	泰尔重工	合作	泰尔重工不断拓展新的投资领域,日前联合中国一重、马钢股份与马鞍市政府签约高端装备制造基地项目,进军高端装备制造业,项目总投资达<N>亿元。
<N>软件	贝壳网际安全技术有限公司	纠纷	据生产<N>软件的北京奇虎科技有限公司诉称,在下架期间,二被告金山安全软件有限公司、贝壳网际安全技术有限公司所运营的“金山毒霸”,
贝壳网际安全技术有限公司	<N>软件	纠纷	据生产<N>软件的北京奇虎科技有限公司诉称,在下架期间,二被告金山安全软件有限公司、贝壳网际安全技术有限公司所运营的“金山毒霸”,
铁总	阿里巴巴	合作	在此之前,铁总与阿里巴巴在物流方面已有合作先例。
阿里巴巴	铁总	合作	在此之前,铁总与阿里巴巴在物流方面已有合作先例。
万科企业股份有限公司	万科	自己	据外媒报道:最近有国内媒体报导称,万科企业股份有限公司本月将因成交量低迷而下调住宅项目售价,万科周四对此予以否认。
万科	万科企业股份有限公司	自己	据外媒报道:最近有国内媒体报导称,万科企业股份有限公司本月将因成交量低迷而下调住宅项目售价,万科周四对此予以否认。
羚锐制药	河南羚锐保健品股份有限公司	拥有	羚锐制药今日公告,控股子公司河南羚锐保健品股份有限公司,拟与关联方信阳羚锐发展有限公司、河南新亚钢铁储运服务有限公司以及其他自然人唐金利等,
河南羚锐保健品股份有限公司	羚锐制药	被拥有	羚锐制药今日公告,控股子公司河南羚锐保健品股份有限公司,拟与关联方信阳羚锐发展有限公司、河南新亚钢铁储运服务有限公司以及其他自然人唐金利等,
长航凤凰	中国对外贸易运输总公司	被拥有	长航凤凰与长航油运今日同时公告称,其共同的实际控制人长江航运总公司与中国对外贸易运输总公司向国资委共同报送重组请示,
中国对外贸易运输总公司	长航凤凰	拥有	长航凤凰与长航油运今日同时公告称,其共同的实际控制人长江航运总公司与中国对外贸易运输总公司向国资委共同报送重组请示,
TCL集团	冠邦置业	拥有	经双方协商一致,万通新创现向TCL集团回转其持有的冠邦置业<N>%股权,冠邦置业拥有之土地使用权将作为TCL集团的战略储备。
冠邦置业	TCL集团	被拥有	经双方协商一致,万通新创现向TCL集团回转其持有的冠邦置业<N>%股权,冠邦置业拥有之土地使用权将作为TCL集团的战略储备。
上海分公司	黑龙江分公司	unknown	同时,证监会核准该公司设立上海分公司、黑龙江分公司、湖北分公司等<N>家分公司。
黑龙江分公司	上海分公司	unknown	同时,证监会核准该公司设立上海分公司、黑龙江分公司、湖北分公司等<N>家分公司。
苏宁	家乐福	unknown	中国连锁经营协会昨日公布的“<N>中国连锁百强”名单显示,苏宁蝉联连锁百强的榜首位置,大润发则力压家乐福、沃尔玛成为外资连锁龙头,
家乐福	苏宁	unknown	中国连锁经营协会昨日公布的“<N>中国连锁百强”名单显示,苏宁蝉联连锁百强的榜首位置,大润发则力压家乐福、沃尔玛成为外资连锁龙头,
苏宁	家乐福	竞争	中国连锁经营协会昨日公布的“<N>中国连锁百强”名单显示,苏宁蝉联连锁百强的榜首位置,大润发则力压家乐福、沃尔玛成为外资连锁龙头,
家乐福	苏宁	竞争	中国连锁经营协会昨日公布的“<N>中国连锁百强”名单显示,苏宁蝉联连锁百强的榜首位置,大润发则力压家乐福、沃尔玛成为外资连锁龙头,
广州市德舜酒店管理有限公司	德舜酒店公司	自己	广州市德舜酒店管理有限公司实施增资扩股,其中广州市番禺区人民政府国有资产监督管理局因向德舜酒店公司拨入项目开发用地并由此将于征集到投资方的同时成为德舜酒
德舜酒店公司	广州市德舜酒店管理有限公司	自己	广州市德舜酒店管理有限公司实施增资扩股,其中广州市番禺区人民政府国有资产监督管理局因向德舜酒店公司拨入项目开发用地并由此将于征集到投资方的同时成为德舜酒
晋西车轴	轴研科技	unknown	时代新材、晋西车轴、轴研科技等相关铁路配件企业的会计政策中,对应收款项的计提统一采取了账龄分析法。
轴研科技	晋西车轴	unknown	时代新材、晋西车轴、轴研科技等相关铁路配件企业的会计政策中,对应收款项的计提统一采取了账龄分析法。
闰土股份	中登公司	unknown	者调查,原来是中登公司“自摆乌龙”,闰土股份三季报流通股东中的四只社保基金组合实际上只是公司IPO时的网下配售股东,由于中登公司的数据处理系统出现偏差,
中登公司	闰土股份	unknown	者调查,原来是中登公司“自摆乌龙”,闰土股份三季报流通股东中的四只社保基金组合实际上只是公司IPO时的网下配售股东,由于中登公司的数据处理系统出现偏差,
锤子科技	完美世界	竞争	记者了解到,成都成华区的龙潭新经济集聚区和智能制造等新经济产业发展如火如荼,诸如锤子科技、完美世界等知名企业均已入驻成华区。
完美世界	锤子科技	竞争	记者了解到,成都成华区的龙潭新经济集聚区和智能制造等新经济产业发展如火如荼,诸如锤子科技、完美世界等知名企业均已入驻成华区。
莲花味精	北京中招国际拍卖公司	unknown	果不其然,昨日莲花味精发布公告称,北京中招国际拍卖公司公开拍卖的第一大股东莲花味精集团所持公司<N>万股流拍。
北京中招国际拍卖公司	莲花味精	unknown	果不其然,昨日莲花味精发布公告称,北京中招国际拍卖公司公开拍卖的第一大股东莲花味精集团所持公司<N>万股流拍。
中国林业集团公司	中国林产工业珠海公司	unknown	,中国林产工业珠海公司整体产权拟以<N>万元的价格挂牌转让,转让方为中国林业集团公司旗下的中国林产工业公司,转让后其不再持有中国林产工业珠海公司股权。
中国林产工业珠海公司	中国林业集团公司	unknown	,中国林产工业珠海公司整体产权拟以<N>万元的价格挂牌转让,转让方为中国林业集团公司旗下的中国林产工业公司,转让后其不再持有中国林产工业珠海公司股权。
古越龙山	绍兴女儿红酿酒有限公司	拟收购	古越龙山昨日公告称,公司拟以不低于<N>.<N>元/股的价格非公开发行股票,数量不超过<N>亿股,募集资金不超<N>.<N>亿元,用于收购绍兴女儿红酿酒有限公司<N>%股权
绍兴女儿红酿酒有限公司	古越龙山	被拟收购	古越龙山昨日公告称,公司拟以不低于<N>.<N>元/股的价格非公开发行股票,数量不超过<N>亿股,募集资金不超<N>.<N>亿元,用于收购绍兴女儿红酿酒有限公司<N>%股权
金科集团	东源	借壳	有市场人士指出,由于一级市场IPO停顿已有时日,金科集团放弃IPO借壳ST东源好处明显,即通过重组募资缓解资金需求压力。
东源	金科集团	被借壳	有市场人士指出,由于一级市场IPO停顿已有时日,金科集团放弃IPO借壳ST东源好处明显,即通过重组募资缓解资金需求压力。
南航	支付宝	合作	商报讯最近,国航、南航与支付宝合作,推出手机购票即时支付服务。
支付宝	南航	合作	商报讯最近,国航、南航与支付宝合作,推出手机购票即时支付服务。
中粮	蒙牛	合作	杨文俊向记者介绍,基于这种情况,中粮董事长宁高宁明确地讲,希望“把蒙牛牛奶供应链做好”。
蒙牛	中粮	合作	杨文俊向记者介绍,基于这种情况,中粮董事长宁高宁明确地讲,希望“把蒙牛牛奶供应链做好”。
中铝	力拓	unknown	传必和必拓插足中铝收购战 部分力拓股东示好
力拓	中铝	unknown	传必和必拓插足中铝收购战 部分力拓股东示好
万泽股份	广东万泽实业股份有限公司热电	拥有	如,万泽股份今天披露,公司全资下属企业广东万泽实业股份有限公司热电一厂于<N>月<N>日接到汕头市金平区“三旧”改造工作领导小组办公室下发的通知,
广东万泽实业股份有限公司热电	万泽股份	被拥有	如,万泽股份今天披露,公司全资下属企业广东万泽实业股份有限公司热电一厂于<N>月<N>日接到汕头市金平区“三旧”改造工作领导小组办公室下发的通知,
海虹	盛大	入股	对于优先受让权,还得看出价了,以海虹目前的经营业绩看,是否拿得出这么多现金收下这部分股权还是个问题,若真能引入盛大,对联众和海虹控股来说,
盛大	海虹	被入股	对于优先受让权,还得看出价了,以海虹目前的经营业绩看,是否拿得出这么多现金收下这部分股权还是个问题,若真能引入盛大,对联众和海虹控股来说,
鲁亿通	昇辉电子	分析	由本次鲁亿通重大资产重组交易价格<N>亿元可推测知,昇辉电子<N>年间估值升高了<N>倍。
昇辉电子	鲁亿通	被分析	由本次鲁亿通重大资产重组交易价格<N>亿元可推测知,昇辉电子<N>年间估值升高了<N>倍。
川投能源	中信建投	被分析	“就目前的情况看,川投能源短期内还有望维持强势上涨的走势”,中信建投分析师孙鹏表示,由于市场逐渐变暖,热点在不断出现的同时,持续时间也在加长。
中信建投	川投能源	分析	“就目前的情况看,川投能源短期内还有望维持强势上涨的走势”,中信建投分析师孙鹏表示,由于市场逐渐变暖,热点在不断出现的同时,持续时间也在加长。
中咨公司	首钢京唐钢铁联合有限责任公司	订单	<N>年,受国家发改委委托,中咨公司承担首钢京唐钢铁联合有限责任公司钢铁厂项目可行性研究报告的评估工作,论证重点转移到怎么搬、建什么样的钢铁厂上面。
首钢京唐钢铁联合有限责任公司	中咨公司	订单	<N>年,受国家发改委委托,中咨公司承担首钢京唐钢铁联合有限责任公司钢铁厂项目可行性研究报告的评估工作,论证重点转移到怎么搬、建什么样的钢铁厂上面。
云南恒丰期货	东京兵兼仓储贸易有限公司	unknown	<N>年<N>月至<N><N><N><N>年<N>月,就职于云南恒丰期货上海营业部,担任营业代表;<N>年<N>月-<N>年<N>月就职于东京兵兼仓储贸易有限公司,担任执行经理。
东京兵兼仓储贸易有限公司	云南恒丰期货	unknown	<N>年<N>月至<N><N><N><N>年<N>月,就职于云南恒丰期货上海营业部,担任营业代表;<N>年<N>月-<N>年<N>月就职于东京兵兼仓储贸易有限公司,担任执行经理。
三联商社	三联集团	被持股	<N>年<N>月,在失去三联商社控股权后,三联集团挟“三联家电”品牌重回家电连锁市场,并声称要开出百家门店。
三联集团	三联商社	持股	<N>年<N>月,在失去三联商社控股权后,三联集团挟“三联家电”品牌重回家电连锁市场,并声称要开出百家门店。
特步公司	特步	自己	特步此前从未涉足女鞋领域,《每日经济新闻》记者通过特步公司的一位员工了解到,特步将为旗下女鞋设立一个独立的子品牌“爱扣”,
特步	特步公司	自己	特步此前从未涉足女鞋领域,《每日经济新闻》记者通过特步公司的一位员工了解到,特步将为旗下女鞋设立一个独立的子品牌“爱扣”,
泸州老窖	古井贡酒	竞争	事实上,这已不是白酒企业限供的首例,近来泸州老窖和古井贡酒等其他知名白酒企业也相继使用了这个“杀手锏”。
古井贡酒	泸州老窖	竞争	事实上,这已不是白酒企业限供的首例,近来泸州老窖和古井贡酒等其他知名白酒企业也相继使用了这个“杀手锏”。
瀚明投资	新都酒店	减持	事实上,瀚明投资于<N>月2<N>日、2<N>日已通过二级市场卖出新都酒店股份<N>.<N>万股,<N>月<N>日,又通过大宗交易的方式,减持公司股11<N>0万股。
新都酒店	瀚明投资	被减持	事实上,瀚明投资于<N>月2<N>日、2<N>日已通过二级市场卖出新都酒店股份<N>.<N>万股,<N>月<N>日,又通过大宗交易的方式,减持公司股11<N>0万股。
恒大地产	佳兆业	交易	恒大地产<N>亿元收购佳兆业珠江新城项目
佳兆业	恒大地产	交易	恒大地产<N>亿元收购佳兆业珠江新城项目
恒大地产	佳兆业	买资	恒大地产<N>亿元收购佳兆业珠江新城项目
佳兆业	恒大地产	被买资	恒大地产<N>亿元收购佳兆业珠江新城项目
西安杨森	赛诺菲	unknown	个外国人,但他却是个名副其实的“中国通”,<N>年来到中国,从西安杨森到诺和诺德,再从先灵葆雅到赛诺菲,卫平在华跨国药企市场拓展一直做到中国区总经理,
赛诺菲	西安杨森	unknown	个外国人,但他却是个名副其实的“中国通”,<N>年来到中国,从西安杨森到诺和诺德,再从先灵葆雅到赛诺菲,卫平在华跨国药企市场拓展一直做到中国区总经理,
TCL集团	TCL新技术公司	拥有	到,在TCL集团<N>年光荣榜上,王康平是除史万文之外,第二位没有获得嘉奖的集团高级副总裁,不过,史万文带领的TCL新技术公司还是获得了发明专利金奖。
TCL新技术公司	TCL集团	被拥有	到,在TCL集团<N>年光荣榜上,王康平是除史万文之外,第二位没有获得嘉奖的集团高级副总裁,不过,史万文带领的TCL新技术公司还是获得了发明专利金奖。
苏宁电器	苏宁易购	自己	年里,京东商城、淘宝商城销量纷纷突破百亿,<N>月<N>日,苏宁电器公布<N>年业绩快报表示,公司将加快连锁网络布局,同时,今年内,苏宁易购实现销售额翻番,
苏宁易购	苏宁电器	自己	年里,京东商城、淘宝商城销量纷纷突破百亿,<N>月<N>日,苏宁电器公布<N>年业绩快报表示,公司将加快连锁网络布局,同时,今年内,苏宁易购实现销售额翻番,
苏宁电器	苏宁易购	拥有	年里,京东商城、淘宝商城销量纷纷突破百亿,<N>月<N>日,苏宁电器公布<N>年业绩快报表示,公司将加快连锁网络布局,同时,今年内,苏宁易购实现销售额翻番,
苏宁易购	苏宁电器	被拥有	年里,京东商城、淘宝商城销量纷纷突破百亿,<N>月<N>日,苏宁电器公布<N>年业绩快报表示,公司将加快连锁网络布局,同时,今年内,苏宁易购实现销售额翻番,
中钢	武钢	持股	股权转让后,中钢邢机持有武钢轧辊公司<N>.<N>%的股权,成为第一大股东。
武钢	中钢	被持股	股权转让后,中钢邢机持有武钢轧辊公司<N>.<N>%的股权,成为第一大股东。
完美世界	CrypticStudios	unknown	有分析认为,由完美世界美国子公司CrypticStudios开发的游戏《Neverwinter》在欧美市场的出色表现,
CrypticStudios	完美世界	unknown	有分析认为,由完美世界美国子公司CrypticStudios开发的游戏《Neverwinter》在欧美市场的出色表现,
绿城代建集团	中航绿城	拥有	据绿城代建集团中航绿城?理想城项目相关负责人透露,该楼盘本应去年<N>月份交房;
中航绿城	绿城代建集团	被拥有	据绿城代建集团中航绿城?理想城项目相关负责人透露,该楼盘本应去年<N>月份交房;
上港集团	同盛集团	发行	<N>月<N>日,上港集团公告增发预案,将向公司1<N>.<N>%的大股东同盛集团以<N>.<N>元/股的价格非公开定向增发<N>.<N>亿股,
同盛集团	上港集团	被发行	<N>月<N>日,上港集团公告增发预案,将向公司1<N>.<N>%的大股东同盛集团以<N>.<N>元/股的价格非公开定向增发<N>.<N>亿股,
汇金公司	中国银行	合作	<N>月<N>日,汇金公司就曾宣布,将于近期发债募集资金1<N>75亿元,用于参与中国银行、出口信用保险公司两家政策性金融机构。
中国银行	汇金公司	合作	<N>月<N>日,汇金公司就曾宣布,将于近期发债募集资金1<N>75亿元,用于参与中国银行、出口信用保险公司两家政策性金融机构。
枝江酒业	双沟酒业	竞争	在规模上,枝江酒业与双沟酒业基本在同一个量级。
双沟酒业	枝江酒业	竞争	在规模上,枝江酒业与双沟酒业基本在同一个量级。
联合利华	大润发	合作	界关注西藏生态环境,积极参与青藏高原保护的行动,联合利华力士品牌携手大润发共同推出大润发“力士·绿哈达行动一人一瓶一平米青藏万亩植绿计划”主题环保活动。
大润发	联合利华	合作	界关注西藏生态环境,积极参与青藏高原保护的行动,联合利华力士品牌携手大润发共同推出大润发“力士·绿哈达行动一人一瓶一平米青藏万亩植绿计划”主题环保活动。
伊贝股份	华泰证券	unknown	伊贝股份未对上述事项进行披露,同时,股转系统公司对上述事项予以关注并发出了反馈意见,而华泰证券未勤勉履行补充核查义务。
华泰证券	伊贝股份	unknown	伊贝股份未对上述事项进行披露,同时,股转系统公司对上述事项予以关注并发出了反馈意见,而华泰证券未勤勉履行补充核查义务。
大唐甘肃景泰沙糖子风电	大唐甘肃发电有限公司	订单	大唐甘肃景泰沙糖子风电装机总容量为<N>.<N>兆瓦,计划由大唐甘肃发电有限公司全额出资建设。
大唐甘肃发电有限公司	大唐甘肃景泰沙糖子风电	订单	大唐甘肃景泰沙糖子风电装机总容量为<N>.<N>兆瓦,计划由大唐甘肃发电有限公司全额出资建设。
长城电脑	长城宽带	减持	长城开发与长城电脑均表示,出售长城宽带股权是根据集团整体发展战略,为更好地发展主营业务。
长城宽带	长城电脑	被减持	长城开发与长城电脑均表示,出售长城宽带股权是根据集团整体发展战略,为更好地发展主营业务。
深振业	深圳远致投资公司	被持股	在“宝能系”第一次举牌后,深振业A大股东深圳市国资局及一致行动人深圳远致投资公司随即大举增持还击,以致深振业A短短<N>个交易日涨幅近<N>%。
深圳远致投资公司	深振业	持股	在“宝能系”第一次举牌后,深振业A大股东深圳市国资局及一致行动人深圳远致投资公司随即大举增持还击,以致深振业A短短<N>个交易日涨幅近<N>%。
中银基金管理有限公司	中银珍利灵活配置混合型证券投资基金	unknown	<N>中银基金管理有限公司中银珍利灵活配置混合型证券投资基金<N>.<N>有效
中银珍利灵活配置混合型证券投资基金	中银基金管理有限公司	unknown	<N>中银基金管理有限公司中银珍利灵活配置混合型证券投资基金<N>.<N>有效
美达股份	德华尼龙切片有限公司	拥有	梁广义利用美达股份下属全资子公司新会德华尼龙切片有限公司采购技改项目所需钢材及设备的名义,
德华尼龙切片有限公司	美达股份	被拥有	梁广义利用美达股份下属全资子公司新会德华尼龙切片有限公司采购技改项目所需钢材及设备的名义,
惠州控股	TCL集团	持股	惠州控股是惠州市政府授权经营管理国有资产的一家公司,也是TCL集团的第一大股东,这次作为战略投资者参与认购,认购金额为<N>亿元—<N>亿元。
TCL集团	惠州控股	被持股	惠州控股是惠州市政府授权经营管理国有资产的一家公司,也是TCL集团的第一大股东,这次作为战略投资者参与认购,认购金额为<N>亿元—<N>亿元。
茵曼公司	淘宝网	合作	于日渐扩大的国内外服装贸易,茵曼公司的前身有着贴牌加工的背景,其品牌创立于<N>年,在<N>年淘宝网“双<N>”期间以单日销售<N>余万元而迅速走红,
淘宝网	茵曼公司	合作	于日渐扩大的国内外服装贸易,茵曼公司的前身有着贴牌加工的背景,其品牌创立于<N>年,在<N>年淘宝网“双<N>”期间以单日销售<N>余万元而迅速走红,
日本花王	上海家化	合作	日本花王借上海家化开拓中国市场
上海家化	日本花王	合作	日本花王借上海家化开拓中国市场
河南清风拍卖行有限公司	河南花园集团有限公司	unknown	河南省高院委托河南清风拍卖行有限公司对河南花园集团有限公司持有公司的社会法人股<N>股进行公开拍卖。
河南花园集团有限公司	河南清风拍卖行有限公司	unknown	河南省高院委托河南清风拍卖行有限公司对河南花园集团有限公司持有公司的社会法人股<N>股进行公开拍卖。
雀巢	伊利	竞争	邱静举例,<N>年,雀巢在中国冰淇淋零售市场仅获得<N>.<N>%的份额,远远落后于排名第一的伊利,甚至赶不上和路雪。
伊利	雀巢	竞争	邱静举例,<N>年,雀巢在中国冰淇淋零售市场仅获得<N>.<N>%的份额,远远落后于排名第一的伊利,甚至赶不上和路雪。
美国航空	全美航空	合并	对于垄断指责,美国航空与全美航空则反击说,“我们认为,司法部错误地评估了合并效果。
全美航空	美国航空	合并	对于垄断指责,美国航空与全美航空则反击说,“我们认为,司法部错误地评估了合并效果。
平安寿险	深发展银行	unknown	就在<N>日的新闻发布会上,马晓红也并未对平安寿险未来会不会通过深发展银行的渠道销售分红险产品作出回应。
深发展银行	平安寿险	unknown	就在<N>日的新闻发布会上,马晓红也并未对平安寿险未来会不会通过深发展银行的渠道销售分红险产品作出回应。
普林电子有限公司	天津普林	减持	⊙本报记者 从<N>.0<N>%到<N>.<N>%,急于获取投资收益的普林电子有限公司,仅仅用了短短三个月时间便完成了对天津普林的大手笔减持。
天津普林	普林电子有限公司	被减持	⊙本报记者 从<N>.0<N>%到<N>.<N>%,急于获取投资收益的普林电子有限公司,仅仅用了短短三个月时间便完成了对天津普林的大手笔减持。
TCL	乐华	拥有	本报记者独家获悉,这次TCL多媒体的组织架构调整主要集中在总部层面,除了保留原有的四大业务中心、乐华和家庭网络两大事业部外,
乐华	TCL	被拥有	本报记者独家获悉,这次TCL多媒体的组织架构调整主要集中在总部层面,除了保留原有的四大业务中心、乐华和家庭网络两大事业部外,
新大洲A	上海智尔投资有限公司	unknown	新大洲A今日公告,<N>月<N>日,公司全资子公司新大洲投资分别与广州市龙望实业有限公司、上海智尔投资有限公司、王文萱于上海市签订了《股权转让协议》。
上海智尔投资有限公司	新大洲A	unknown	新大洲A今日公告,<N>月<N>日,公司全资子公司新大洲投资分别与广州市龙望实业有限公司、上海智尔投资有限公司、王文萱于上海市签订了《股权转让协议》。
新大洲A	智尔投资	unknown	新大洲A今日公告,<N>月<N>日,公司全资子公司新大洲投资分别与广州市龙望实业有限公司、上海智尔投资有限公司(以下简称智尔投资)、王文萱于上海市签订了《股权
智尔投资	新大洲A	unknown	新大洲A今日公告,<N>月<N>日,公司全资子公司新大洲投资分别与广州市龙望实业有限公司、上海智尔投资有限公司(以下简称智尔投资)、王文萱于上海市签订了《股权
新大洲投资	上海竞帆鞍座有限公司	unknown	新大洲A今日公告,<N>月<N>日,公司全资子公司新大洲投资分别与广州市龙望实业有限公司、上海竞帆鞍座有限公司、王文萱于上海市签订了《股权转让协议》。
上海竞帆鞍座有限公司	新大洲投资	unknown	新大洲A今日公告,<N>月<N>日,公司全资子公司新大洲投资分别与广州市龙望实业有限公司、上海竞帆鞍座有限公司、王文萱于上海市签订了《股权转让协议》。
北京电信建筑工程有限公司	上海智尔投资有限公司	unknown	<N>月<N>日,公司全资子公司新大洲投资分别与广州市龙望实业有限公司、北京电信建筑工程有限公司、上海智尔投资有限公司、王文萱于上海市签订了《股权转让协议》。
上海智尔投资有限公司	北京电信建筑工程有限公司	unknown	<N>月<N>日,公司全资子公司新大洲投资分别与广州市龙望实业有限公司、北京电信建筑工程有限公司、上海智尔投资有限公司、王文萱于上海市签订了《股权转让协议》。
NBD	中铝	unknown	NBD:中铝曾对<N>月份宣布的交易方案条款做出适当修改,这算是退让吗?
中铝	NBD	unknown	NBD:中铝曾对<N>月份宣布的交易方案条款做出适当修改,这算是退让吗?
NBD	中铝	分析	NBD:中铝曾对<N>月份宣布的交易方案条款做出适当修改,这算是退让吗?
中铝	NBD	被分析	NBD:中铝曾对<N>月份宣布的交易方案条款做出适当修改,这算是退让吗?
中移动	浦发银行	入股	中移动入股浦发银行后将不参与后者的经营管理活动,只是财务投资者。
浦发银行	中移动	被入股	中移动入股浦发银行后将不参与后者的经营管理活动,只是财务投资者。
农行总行	农行	被拥有	农行总行资产负债管理部总经理张克秋表示,农行需要大力发展中间业务,提高运营效率,实现成本收入比的下降,争取控制在<N>%~<N>%的水平。
农行	农行总行	拥有	农行总行资产负债管理部总经理张克秋表示,农行需要大力发展中间业务,提高运营效率,实现成本收入比的下降,争取控制在<N>%~<N>%的水平。
联通	江苏联通	拥有	原联通销售部总经理周山调任江苏联通任总经理;
江苏联通	联通	被拥有	原联通销售部总经理周山调任江苏联通任总经理;
海尔电器	海尔集团	被持股	与此同时,在海尔电器<N>月<N>日发布净利润同比增长<N>%的半年报后,海尔电器的大股东海尔投资、海尔集团开始在二级市场持续回购海尔电器的股票。
海尔集团	海尔电器	持股	与此同时,在海尔电器<N>月<N>日发布净利润同比增长<N>%的半年报后,海尔电器的大股东海尔投资、海尔集团开始在二级市场持续回购海尔电器的股票。
雅戈尔	东力传动	被发行	再往前一点,雅戈尔宣布投资<N>万元,以<N>.<N>元/股的价格认购东力传动定向增发股票<N>万股。
东力传动	雅戈尔	发行	再往前一点,雅戈尔宣布投资<N>万元,以<N>.<N>元/股的价格认购东力传动定向增发股票<N>万股。
搜狐	乐视	竞争	为此国内主流视频网站如优酷、土豆正逐步实现全面支持iPad,搜狐、乐视等也已开辟专门的iPad视频专区。
乐视	搜狐	竞争	为此国内主流视频网站如优酷、土豆正逐步实现全面支持iPad,搜狐、乐视等也已开辟专门的iPad视频专区。
劲牌投资	华工科技	unknown	去年下半年,劲牌投资买入华工科技股票被套之时,华工科技也正因公司股价持续下跌而倍感压力,特别是来自那些以<N>元/股的价格参与公司定增的机构的压力。
华工科技	劲牌投资	unknown	去年下半年,劲牌投资买入华工科技股票被套之时,华工科技也正因公司股价持续下跌而倍感压力,特别是来自那些以<N>元/股的价格参与公司定增的机构的压力。
劲牌投资	华工科技	持股	去年下半年,劲牌投资买入华工科技股票被套之时,华工科技也正因公司股价持续下跌而倍感压力,特别是来自那些以<N>元/股的价格参与公司定增的机构的压力。
华工科技	劲牌投资	被持股	去年下半年,劲牌投资买入华工科技股票被套之时,华工科技也正因公司股价持续下跌而倍感压力,特别是来自那些以<N>元/股的价格参与公司定增的机构的压力。
修正集团	江中集团	竞争	近两年,天士力、修正集团、江中集团、康美药业等在非药领域动作频频。
江中集团	修正集团	竞争	近两年,天士力、修正集团、江中集团、康美药业等在非药领域动作频频。
华为技术有限公司	华为公司	自己	广西国资委与华为技术有限公司签署战略合作协议,区直企业将通过与华为公司深入开展战略合作,
华为公司	华为技术有限公司	自己	广西国资委与华为技术有限公司签署战略合作协议,区直企业将通过与华为公司深入开展战略合作,
康师傅控股	百事可乐中国公司	买资	据该报报道,康师傅控股将收购百事可乐中国公司业务。
百事可乐中国公司	康师傅控股	被买资	据该报报道,康师傅控股将收购百事可乐中国公司业务。
东方航空	东航	自己	目前,东方航空管理层已起草一份包括<N>条内容的振兴计划,将在本月中旬召开的东航工作会议颁布。
东航	东方航空	自己	目前,东方航空管理层已起草一份包括<N>条内容的振兴计划,将在本月中旬召开的东航工作会议颁布。
香港中旅有限公司	华润集团	unknown	本报讯中央纪委监察部官网昨晚<N>点<N>分发布消息,香港中旅有限公司副董事长、党委副书记王帅廷,涉嫌在华润集团工作期间严重违纪违法,目前正接受组织调查。
华润集团	香港中旅有限公司	unknown	本报讯中央纪委监察部官网昨晚<N>点<N>分发布消息,香港中旅有限公司副董事长、党委副书记王帅廷,涉嫌在华润集团工作期间严重违纪违法,目前正接受组织调查。
淮安金驰投资有限公司	淮安金捷置业有限公司	unknown	券时报网0<N>月<N>日讯鼎立股份<N>日晚间公告称,公司与淮安金驰投资有限公司<N>月<N>日签署股权转让协议,将公司持有的淮安金捷置业有限公司的<N>%的股权,
淮安金捷置业有限公司	淮安金驰投资有限公司	unknown	券时报网0<N>月<N>日讯鼎立股份<N>日晚间公告称,公司与淮安金驰投资有限公司<N>月<N>日签署股权转让协议,将公司持有的淮安金捷置业有限公司的<N>%的股权,
白猫	新洲集团	被借壳	“过去几年,*ST白猫唯一的目标就是尽早将壳卖给杭州民营企业新洲集团”。
新洲集团	白猫	借壳	“过去几年,*ST白猫唯一的目标就是尽早将壳卖给杭州民营企业新洲集团”。
天音控股	拓维信息	unknown	尽管昨日大盘暴跌<N>.4<N>点,但<N>G概念板块却逆势飘红,天音控股、拓维信息的涨幅更是超过<N>%。
拓维信息	天音控股	unknown	尽管昨日大盘暴跌<N>.4<N>点,但<N>G概念板块却逆势飘红,天音控股、拓维信息的涨幅更是超过<N>%。
碧水源	洋河股份	unknown	其中碧水源发行价为<N>元/股,收盘报<N>.<N>元,股价超过洋河股份和贵州茅台成为沪深两市第一高价股。
洋河股份	碧水源	unknown	其中碧水源发行价为<N>元/股,收盘报<N>.<N>元,股价超过洋河股份和贵州茅台成为沪深两市第一高价股。
华东科技	廊坊晶体	买资	华东科技:拟竞购廊坊晶体<N>%股权
廊坊晶体	华东科技	被买资	华东科技:拟竞购廊坊晶体<N>%股权
华东科技	廊坊晶体	拟收购	华东科技:拟竞购廊坊晶体<N>%股权
廊坊晶体	华东科技	被拟收购	华东科技:拟竞购廊坊晶体<N>%股权
上海汽车	上海大众	拥有	今年上半年,上海汽车抓住机遇,市场销量继续稳居行业首位,占据了全国<N>%以上的市场份额,其中合资公司上海大众的贡献功不可没。
上海大众	上海汽车	被拥有	今年上半年,上海汽车抓住机遇,市场销量继续稳居行业首位,占据了全国<N>%以上的市场份额,其中合资公司上海大众的贡献功不可没。
万达集团	AMC公司	商讨	万达集团<N>年上半年开始与AMC公司股东及管理层洽谈并购事宜,历时近两年。
AMC公司	万达集团	商讨	万达集团<N>年上半年开始与AMC公司股东及管理层洽谈并购事宜,历时近两年。
海富产业基金	海富金汇资本管理企业	成立	资产业基金公司,旗下管理着规模达<N>亿欧元的中比基金,<N>年<N>月,海富产业基金再度参与投资设立海富金汇资本管理企业,这也是该公司管理的第二只产业基金,
海富金汇资本管理企业	海富产业基金	被成立	资产业基金公司,旗下管理着规模达<N>亿欧元的中比基金,<N>年<N>月,海富产业基金再度参与投资设立海富金汇资本管理企业,这也是该公司管理的第二只产业基金,
深航	上航	unknown	因为从收购资金的角度来看,南航受累于当前的经营困难,如果再拿出一笔钱收购深航恐怕资金压力很大,而东航则忙于对上航的并购事宜,根本无暇顾及深航。
上航	深航	unknown	因为从收购资金的角度来看,南航受累于当前的经营困难,如果再拿出一笔钱收购深航恐怕资金压力很大,而东航则忙于对上航的并购事宜,根本无暇顾及深航。
新华都实业	紫金矿业	减持	<N>日公告称,陈发树和其控股的新华都实业,作为一致行动人,再减持紫金矿业约<N>.<N>亿股。
紫金矿业	新华都实业	被减持	<N>日公告称,陈发树和其控股的新华都实业,作为一致行动人,再减持紫金矿业约<N>.<N>亿股。
新华都实业	紫金矿业	持股	<N>日公告称,陈发树和其控股的新华都实业,作为一致行动人,再减持紫金矿业约<N>.<N>亿股。
紫金矿业	新华都实业	被持股	<N>日公告称,陈发树和其控股的新华都实业,作为一致行动人,再减持紫金矿业约<N>.<N>亿股。
大秀服饰	唯品会	合作	大秀服饰将于今年秋季在唯品会独家上线,最低只要<N>元的“呆萌价格”就可拥有从T台到衣柜的“傲娇”时装周潮服。
唯品会	大秀服饰	合作	大秀服饰将于今年秋季在唯品会独家上线,最低只要<N>元的“呆萌价格”就可拥有从T台到衣柜的“傲娇”时装周潮服。
冀东	秦岭	持股	加上此前冀东水泥已获得的<N>.<N>%股权,冀东将持有*ST秦岭2<N>%股权,跃居第一大股东。
秦岭	冀东	被持股	加上此前冀东水泥已获得的<N>.<N>%股权,冀东将持有*ST秦岭2<N>%股权,跃居第一大股东。
天津冶金集团	天铁	合并	天津冶金集团、天铁联合重组为天津渤海钢铁集团;
天铁	天津冶金集团	合并	天津冶金集团、天铁联合重组为天津渤海钢铁集团;
陕西延长石油有限责任公司	秦丰	被发行	努力下,陕西延长石油有限责任公司及一致行动人陕西省石油化工建设公司将分别认购*ST秦丰发行人民币普通股<N>股、<N>股购买相关资产。
秦丰	陕西延长石油有限责任公司	发行	努力下,陕西延长石油有限责任公司及一致行动人陕西省石油化工建设公司将分别认购*ST秦丰发行人民币普通股<N>股、<N>股购买相关资产。
陕西煤业化工集团有限责任公司	陕煤集团	自己	于我国规划的<N>个煤炭基地之一的黄陇基地,国内第三大煤业集团——陕西煤业化工集团有限责任公司(以下简称“陕煤集团”)则是黄陇基地拥有煤炭资源最多的企业。
陕煤集团	陕西煤业化工集团有限责任公司	自己	于我国规划的<N>个煤炭基地之一的黄陇基地,国内第三大煤业集团——陕西煤业化工集团有限责任公司(以下简称“陕煤集团”)则是黄陇基地拥有煤炭资源最多的企业。
乐购超市	乐购	被拥有	据《齐鲁晚报》报道,位于山东济南二环东路的乐购超市即将关闭,该门店是乐购进驻济南的第一家,200<N>年<N>月开店,面积近<N>万平方米。
乐购	乐购超市	拥有	据《齐鲁晚报》报道,位于山东济南二环东路的乐购超市即将关闭,该门店是乐购进驻济南的第一家,200<N>年<N>月开店,面积近<N>万平方米。
长城证券	长城证券股份有限公司	自己	根据长城证券官网显示,<N>年<N>月<N>日,深圳证监局接受长城证券股份有限公司拟首次公开发行股票的辅导备案申请,公司正式进入上市辅导期。
长城证券股份有限公司	长城证券	自己	根据长城证券官网显示,<N>年<N>月<N>日,深圳证监局接受长城证券股份有限公司拟首次公开发行股票的辅导备案申请,公司正式进入上市辅导期。
TCL	TCL通讯设备有限公司	自己	在磁带业务日趋稳定之时,TCL抓住了通讯行业市场发展机会,开始进军电话机领域,成立了“TCL通讯设备有限公司”,
TCL通讯设备有限公司	TCL	自己	在磁带业务日趋稳定之时,TCL抓住了通讯行业市场发展机会,开始进军电话机领域,成立了“TCL通讯设备有限公司”,
一汽大众	大众汽车	被持股	一汽大众、大众汽车召回部分迈腾及进口轿车
大众汽车	一汽大众	持股	一汽大众、大众汽车召回部分迈腾及进口轿车
阿朗	北电	竞争	在北美地区CDMA市场,阿朗份额在<N>%以上,北电约<N>%,摩托罗拉约<N>%。
北电	阿朗	竞争	在北美地区CDMA市场,阿朗份额在<N>%以上,北电约<N>%,摩托罗拉约<N>%。
丹文公司	雪佛龙	unknown	例如美国的丹文公司就出售了在欧洲的全部炼厂,雪佛龙也正准备退出。
雪佛龙	丹文公司	unknown	例如美国的丹文公司就出售了在欧洲的全部炼厂,雪佛龙也正准备退出。
顺丰	菜鸟	竞争	业内人士表示,看来顺丰与菜鸟的争端,还是反映到股价上来了。
菜鸟	顺丰	竞争	业内人士表示,看来顺丰与菜鸟的争端,还是反映到股价上来了。
邯矿集团	陶二煤矿	拥有	邯矿集团拥有的云驾岭煤矿、陶二煤矿、陶二矸石热电厂经营性资产及负债;
陶二煤矿	邯矿集团	被拥有	邯矿集团拥有的云驾岭煤矿、陶二煤矿、陶二矸石热电厂经营性资产及负债;
华联股份	北京北四环购物中心	持股	据悉,华联股份刚刚与中国远洋集团达成购物中心管理意向,并签订了北京北四环购物中心的管理协议。
北京北四环购物中心	华联股份	被持股	据悉,华联股份刚刚与中国远洋集团达成购物中心管理意向,并签订了北京北四环购物中心的管理协议。
华联股份	北京北四环购物中心	拥有	据悉,华联股份刚刚与中国远洋集团达成购物中心管理意向,并签订了北京北四环购物中心的管理协议。
北京北四环购物中心	华联股份	被拥有	据悉,华联股份刚刚与中国远洋集团达成购物中心管理意向,并签订了北京北四环购物中心的管理协议。
侨兴集团	广东金融高新去股权交易中心有限公司	合作	根据浙商财险公布的资料显示,侨兴集团两家下属企业<N>年在广东金融高新去股权交易中心有限公司备案发行量<N>期私募债,共募集资金<N>亿元。
广东金融高新去股权交易中心有限公司	侨兴集团	合作	根据浙商财险公布的资料显示,侨兴集团两家下属企业<N>年在广东金融高新去股权交易中心有限公司备案发行量<N>期私募债,共募集资金<N>亿元。
蒙牛	蒙牛乳业	自己	据蒙牛<N>年财报显示,<N>年蒙牛乳业的奶粉及其他乳制品业务收入为<N>.<N>亿元,
蒙牛乳业	蒙牛	自己	据蒙牛<N>年财报显示,<N>年蒙牛乳业的奶粉及其他乳制品业务收入为<N>.<N>亿元,
深圳东方博雅欲	蜗牛数字科技	unknown	放在香港市场,深圳东方博雅欲集资<N>.<N>亿美元,或在第三季度上市,已经和部分投行开始接洽,而以<N>D虚拟数码研发出名的网络游戏开发商蜗牛数字科技拟赴港集资,
蜗牛数字科技	深圳东方博雅欲	unknown	放在香港市场,深圳东方博雅欲集资<N>.<N>亿美元,或在第三季度上市,已经和部分投行开始接洽,而以<N>D虚拟数码研发出名的网络游戏开发商蜗牛数字科技拟赴港集资,
雨润	雨润集团	自己	对雨润来说,其业绩下滑的内在原因则是公司的人事震荡,当下的雨润集团,祝义财身陷被调查的风波仍无定论,对公司的整体经营带来一定的负面影响。
雨润集团	雨润	自己	对雨润来说,其业绩下滑的内在原因则是公司的人事震荡,当下的雨润集团,祝义财身陷被调查的风波仍无定论,对公司的整体经营带来一定的负面影响。
联通	苹果	合作	联通省级公司的一位相关人士表示,苹果iPad和iPhone<N>都离不开联通的支持,
苹果	联通	合作	联通省级公司的一位相关人士表示,苹果iPad和iPhone<N>都离不开联通的支持,
联通	苹果	分析	联通省级公司的一位相关人士表示,苹果iPad和iPhone<N>都离不开联通的支持,
苹果	联通	被分析	联通省级公司的一位相关人士表示,苹果iPad和iPhone<N>都离不开联通的支持,
中国银河证券	广发证券	unknown	其次是中国银河证券郑州健康路营业部,净买入<N>.<N>万股;广发证券福州古田路营业部净买入<N>.<N>万元。
广发证券	中国银河证券	unknown	其次是中国银河证券郑州健康路营业部,净买入<N>.<N>万股;广发证券福州古田路营业部净买入<N>.<N>万元。
联通	中国平安	合作	一天之后,联通牵手中国平安。。
中国平安	联通	合作	一天之后,联通牵手中国平安。。
外高桥	飞乐股份	unknown	无论是外高桥,还是飞乐股份都未能“退步抽身早”:自<N>年以来,
飞乐股份	外高桥	unknown	无论是外高桥,还是飞乐股份都未能“退步抽身早”:自<N>年以来,
都江堰公司	四川双马时	转让	此次拉法基中国将都江堰公司<N>%的股权转让给四川双马,即是为了履行之前收购四川双马时所作出的回避发生同业竞争的相关承诺。
四川双马时	都江堰公司	被转让	此次拉法基中国将都江堰公司<N>%的股权转让给四川双马,即是为了履行之前收购四川双马时所作出的回避发生同业竞争的相关承诺。
山东钢铁集团	日照钢铁	重组	针对山东钢铁集团重组日照钢铁一事,在最近召开的日照钢铁<N>年度工作总结会议上,日照钢铁董事长杜双华首次对重组过程进行了回应。
日照钢铁	山东钢铁集团	重组	针对山东钢铁集团重组日照钢铁一事,在最近召开的日照钢铁<N>年度工作总结会议上,日照钢铁董事长杜双华首次对重组过程进行了回应。
中铝	江钨集团	拥有	中铝方面在发布的新闻稿中称,公司以实现对江钨集团的控股为标志,与江西省“拉开了全方位深度合作的帷幕”。
江钨集团	中铝	被拥有	中铝方面在发布的新闻稿中称,公司以实现对江钨集团的控股为标志,与江西省“拉开了全方位深度合作的帷幕”。
广电集团	广电电子	unknown	公告称,广电集团与仪电集团签署协议,广电集团将向仪电集团分别全额转让其所持有的广电信息和广电电子股份,
广电电子	广电集团	unknown	公告称,广电集团与仪电集团签署协议,广电集团将向仪电集团分别全额转让其所持有的广电信息和广电电子股份,
广电集团	广电电子	减持	公告称,广电集团与仪电集团签署协议,广电集团将向仪电集团分别全额转让其所持有的广电信息和广电电子股份,
广电电子	广电集团	被减持	公告称,广电集团与仪电集团签署协议,广电集团将向仪电集团分别全额转让其所持有的广电信息和广电电子股份,
NHK	OAL	拥有	NHK通过持有<N>%OAL的股权而间接参股联众,从<N>年以来双方一直合作愉快,公司目前没有收到NHK准备出售股份的正式书面通知。
OAL	NHK	被拥有	NHK通过持有<N>%OAL的股权而间接参股联众,从<N>年以来双方一直合作愉快,公司目前没有收到NHK准备出售股份的正式书面通知。
中远海运港口有限公司	中远海运	合作	中远海运方面给记者的最新信息显示,旗下中远海运港口有限公司通过中远海运阿布扎比与阿布扎比港务局于<N>年<N>月<N>日签订了特许权协议。
中远海运	中远海运港口有限公司	合作	中远海运方面给记者的最新信息显示,旗下中远海运港口有限公司通过中远海运阿布扎比与阿布扎比港务局于<N>年<N>月<N>日签订了特许权协议。
北汽	戴姆勒	合作	为何要选择在华发行熊猫债?发债与此前北汽股份整体上市计划、北汽和戴姆勒的交叉持股以及戴姆勒全球产能扩张有何深刻的关联?
戴姆勒	北汽	合作	为何要选择在华发行熊猫债?发债与此前北汽股份整体上市计划、北汽和戴姆勒的交叉持股以及戴姆勒全球产能扩张有何深刻的关联?
中航投资	中航安盟保险公司	成立	目前中航投资旗下拥有证券公司、期货公司和产业基金管理公司,在中法两国元首见签的中航安盟保险公司正在组建之中,
中航安盟保险公司	中航投资	被成立	目前中航投资旗下拥有证券公司、期货公司和产业基金管理公司,在中法两国元首见签的中航安盟保险公司正在组建之中,
瑞士欧瑞康集团	欧瑞康	自己	近日,江苏金昇实业股份有限公司与瑞士欧瑞康集团签订了一项协议,拟收购欧瑞康旗下天然纤维和纺机专件两个事业部门。
欧瑞康	瑞士欧瑞康集团	自己	近日,江苏金昇实业股份有限公司与瑞士欧瑞康集团签订了一项协议,拟收购欧瑞康旗下天然纤维和纺机专件两个事业部门。
FMG	葛洲坝	合作	FMG“牵手”葛洲坝合作在先融资随后
葛洲坝	FMG	合作	FMG“牵手”葛洲坝合作在先融资随后
红杉中国基金	红杉中国	自己	今年年初,红杉中国基金创始人沈南鹏在接受媒体采访时就表示,红杉中国在三年以前就开始布局互联网金融,
红杉中国	红杉中国基金	自己	今年年初,红杉中国基金创始人沈南鹏在接受媒体采访时就表示,红杉中国在三年以前就开始布局互联网金融,
大连英可公司	沈阳英可公司	unknown	刘敏告诉记者,这起专利侵权官司对大连英可公司及沈阳英可公司造成毁灭性打击。
沈阳英可公司	大连英可公司	unknown	刘敏告诉记者,这起专利侵权官司对大连英可公司及沈阳英可公司造成毁灭性打击。
东风汽车公司	东风朝阳柴油机有限责任公司	unknown	<N>月<N>日,东风汽车公司原党委副书记、工会主席,原东风朝阳柴油机有限责任公司董事长范仲,涉嫌严重违纪违法,正在接受调查。
东风朝阳柴油机有限责任公司	东风汽车公司	unknown	<N>月<N>日,东风汽车公司原党委副书记、工会主席,原东风朝阳柴油机有限责任公司董事长范仲,涉嫌严重违纪违法,正在接受调查。
湖南华菱集团	湘钢	拥有	但在<N>月<N>日,市场传出湖南华菱集团也通过旗下子公司湘钢递交了受让申请,成为辽宁方大集团的竞争者之一。
湘钢	湖南华菱集团	被拥有	但在<N>月<N>日,市场传出湖南华菱集团也通过旗下子公司湘钢递交了受让申请,成为辽宁方大集团的竞争者之一。
一汽大众	上汽大众	竞争	<N>-<N>年,公司前五大客户销售收入占营收的比重分别为<N>.<N>%、<N>.<N>%和<N>.<N>%,其中一汽大众和上汽大众合计平均占比<N>.<N>%。
上汽大众	一汽大众	竞争	<N>-<N>年,公司前五大客户销售收入占营收的比重分别为<N>.<N>%、<N>.<N>%和<N>.<N>%,其中一汽大众和上汽大众合计平均占比<N>.<N>%。
酒鬼酒	四特酒	unknown	诸多酒类品牌如酒鬼酒、四特酒、宁夏红等先后与酒仙网达成战略合作,以最高级别代理商的价格向酒仙网直供旗下全线产品。
四特酒	酒鬼酒	unknown	诸多酒类品牌如酒鬼酒、四特酒、宁夏红等先后与酒仙网达成战略合作,以最高级别代理商的价格向酒仙网直供旗下全线产品。
广电	电信	竞争	而正在酝酿的跨省整合,不仅能增强广电系统的实力,还将为广电与电信的博弈增添很大的变数。
电信	广电	竞争	而正在酝酿的跨省整合,不仅能增强广电系统的实力,还将为广电与电信的博弈增添很大的变数。
深南电	中海油	unknown	深南电今日公告,公司近日经与审计机构等各方确认,按照中海油明确的预估方法,
中海油	深南电	unknown	深南电今日公告,公司近日经与审计机构等各方确认,按照中海油明确的预估方法,
深南电	中海油	被持股	深南电今日公告,公司近日经与审计机构等各方确认,按照中海油明确的预估方法,
中海油	深南电	持股	深南电今日公告,公司近日经与审计机构等各方确认,按照中海油明确的预估方法,
海航集团	德银	增持	根据周二递交的监管文件,海航集团将德银股票增持至<N>.<N>%。
德银	海航集团	被增持	根据周二递交的监管文件,海航集团将德银股票增持至<N>.<N>%。
百盛	王府井	unknown	另外,百盛还与多家知名餐饮品牌拥有者签订独家特许经营协议,与韩国衣恋共同投资<N>亿元成立合资公司进军生活广场;王府井也在年初拟定增<N>亿,
王府井	百盛	unknown	另外,百盛还与多家知名餐饮品牌拥有者签订独家特许经营协议,与韩国衣恋共同投资<N>亿元成立合资公司进军生活广场;王府井也在年初拟定增<N>亿,
上海石化	中国石化	减持	据相关历史报道显示,上海石化于<N>年<N>月向中国石化股份有限公司转让<N>%中国石化财务公司股权,
中国石化	上海石化	被减持	据相关历史报道显示,上海石化于<N>年<N>月向中国石化股份有限公司转让<N>%中国石化财务公司股权,
S佳通	佳通中国	被拥有	今年<N>月<N>日,S佳通因控股股东佳通中国筹划股权分置改革停牌。
佳通中国	S佳通	拥有	今年<N>月<N>日,S佳通因控股股东佳通中国筹划股权分置改革停牌。
百视通网络	上海东方传媒集团	被持股	转让完成后,公司持有百视通网络股权由<N>.3<N>%降低至<N>.6<N>%,上海东方传媒集团则以<N>.<N>%的持股数跃居第一大股东。
上海东方传媒集团	百视通网络	持股	转让完成后,公司持有百视通网络股权由<N>.3<N>%降低至<N>.6<N>%,上海东方传媒集团则以<N>.<N>%的持股数跃居第一大股东。
三鹿	三元	被增持	三鹿今“三拍”三元拟举牌
三元	三鹿	增持	三鹿今“三拍”三元拟举牌
易居研究院智库中心	泛海控股	分析	易居研究院智库中心研究总监严跃进向《投资时报》记者表示:“泛海控股一直在搭建全方位的融资渠道,这和其本身在金融圈有很大的资源背景有关系。
泛海控股	易居研究院智库中心	被分析	易居研究院智库中心研究总监严跃进向《投资时报》记者表示:“泛海控股一直在搭建全方位的融资渠道,这和其本身在金融圈有很大的资源背景有关系。
淳大投资	舟基集团	unknown	汇通集团淳大投资退位舟基集团入主
舟基集团	淳大投资	unknown	汇通集团淳大投资退位舟基集团入主
中影艺术创作中心	中国电影合作制片公司	重组	上世纪<N>年代,改组后的中影艺术创作中心,整合了北京电影制片厂、中国电影合作制片公司等五个老牌制片单位,在上游制作环节的阵容堪称华丽。
中国电影合作制片公司	中影艺术创作中心	重组	上世纪<N>年代,改组后的中影艺术创作中心,整合了北京电影制片厂、中国电影合作制片公司等五个老牌制片单位,在上游制作环节的阵容堪称华丽。
天津港有限公司	天津港集团	自己	天津港有限公司董事长于汝民<N>月<N>日在于天津举行的“达沃斯论坛”期间接受第一财经专访时透露,今年天津港集团计划投资<N>亿元用于码头和其他基础设施建设,
天津港集团	天津港有限公司	自己	天津港有限公司董事长于汝民<N>月<N>日在于天津举行的“达沃斯论坛”期间接受第一财经专访时透露,今年天津港集团计划投资<N>亿元用于码头和其他基础设施建设,
民生金融租赁	进出口银行	被注资	民生金融租赁获进出口银行百亿元授信
进出口银行	民生金融租赁	注资	民生金融租赁获进出口银行百亿元授信
民生金融租赁	进出口银行	被帮助	民生金融租赁获进出口银行百亿元授信
进出口银行	民生金融租赁	帮助	民生金融租赁获进出口银行百亿元授信
三鹿集团	石家庄君乐宝乳业有限公司	持股	四、三鹿集团所持有的石家庄君乐宝乳业有限公司<N>.<N>%的投资权益。
石家庄君乐宝乳业有限公司	三鹿集团	被持股	四、三鹿集团所持有的石家庄君乐宝乳业有限公司<N>.<N>%的投资权益。
顺丰	顺丰商业	合作	有知情人士向记者表示,连志军最早于去年底已提出离职意向,离职后,顺丰优选业务暂由顺丰商业事业群高层直接负责。
顺丰商业	顺丰	合作	有知情人士向记者表示,连志军最早于去年底已提出离职意向,离职后,顺丰优选业务暂由顺丰商业事业群高层直接负责。
君乐宝	开啡尔	拥有	其中君乐宝开啡尔等领先品牌持续领跑市场,特别是开啡尔在<N>年实现<N>%的销售增长率,远超行业平均水平,成为该品类最具潜力的黑马品牌。
开啡尔	君乐宝	被拥有	其中君乐宝开啡尔等领先品牌持续领跑市场,特别是开啡尔在<N>年实现<N>%的销售增长率,远超行业平均水平,成为该品类最具潜力的黑马品牌。
潍柴动力	潍柴动力投资有限公司	拥有	根据潍柴动力回归A股借壳湘火炬时发布的股票上市公告书以及年报,当时潍柴动力下属有一家企业叫潍柴动力投资有限公司。。
潍柴动力投资有限公司	潍柴动力	被拥有	根据潍柴动力回归A股借壳湘火炬时发布的股票上市公告书以及年报,当时潍柴动力下属有一家企业叫潍柴动力投资有限公司。。
紫光古汉	湖南景达生物	交易	<N>年<N>月<N>日,紫光古汉宣布停牌重组,重组方案为增发股份购买湖南景达生物的资产。
湖南景达生物	紫光古汉	交易	<N>年<N>月<N>日,紫光古汉宣布停牌重组,重组方案为增发股份购买湖南景达生物的资产。
紫光古汉	湖南景达生物	买资	<N>年<N>月<N>日,紫光古汉宣布停牌重组,重组方案为增发股份购买湖南景达生物的资产。
湖南景达生物	紫光古汉	被买资	<N>年<N>月<N>日,紫光古汉宣布停牌重组,重组方案为增发股份购买湖南景达生物的资产。
紫光古汉	湖南景达生物	重组	<N>年<N>月<N>日,紫光古汉宣布停牌重组,重组方案为增发股份购买湖南景达生物的资产。
湖南景达生物	紫光古汉	重组	<N>年<N>月<N>日,紫光古汉宣布停牌重组,重组方案为增发股份购买湖南景达生物的资产。
凯旋科技公司	王老吉大健康公司	合作	凯旋科技公司承诺在世界杯期间体育栏目不少于<N>个核心项目的王老吉大健康公司产品植入;
王老吉大健康公司	凯旋科技公司	合作	凯旋科技公司承诺在世界杯期间体育栏目不少于<N>个核心项目的王老吉大健康公司产品植入;
江海证券	太极股份	分析	江海证券报告认为,太极股份的五个募投项目针对公司的战略性业务和行业,前两个项目针对公司的战略性业务,后三个项目则针对公司的战略性行业。
太极股份	江海证券	被分析	江海证券报告认为,太极股份的五个募投项目针对公司的战略性业务和行业,前两个项目针对公司的战略性业务,后三个项目则针对公司的战略性行业。
凯撒至尊	红星美凯龙	合作	在这些直营店之外,凯撒至尊还将推出特许加盟模式,把进口家居售卖和服务网点覆盖红星美凯龙全国<N>多家商场。
红星美凯龙	凯撒至尊	合作	在这些直营店之外,凯撒至尊还将推出特许加盟模式,把进口家居售卖和服务网点覆盖红星美凯龙全国<N>多家商场。
华润创业	华润集团	被拥有	被划入百佳潜在买家名单的华润创业,便隶属于央企华润集团。。
华润集团	华润创业	拥有	被划入百佳潜在买家名单的华润创业,便隶属于央企华润集团。。
欧莱雅集团	美即控股国际有限公司	拟收购	<N>月<N>日,欧莱雅集团和国内市场占有率第一的化妆品面膜商美即控股国际有限公司发布联合公告称,欧莱雅建议通过协议计划收购美即全部股份。
美即控股国际有限公司	欧莱雅集团	被拟收购	<N>月<N>日,欧莱雅集团和国内市场占有率第一的化妆品面膜商美即控股国际有限公司发布联合公告称,欧莱雅建议通过协议计划收购美即全部股份。
海通证券	华西证券	分析	海通证券分析师赵勇则认为,华西证券股权的剥离对上市公司是利好,上市公司以后可以更加专注白酒主业,业务条线会更加清晰。
华西证券	海通证券	被分析	海通证券分析师赵勇则认为,华西证券股权的剥离对上市公司是利好,上市公司以后可以更加专注白酒主业,业务条线会更加清晰。
宁夏发电集团	银星能源	拥有	若顺利拿下宁夏发电集团控制权,银星能源实际控制人将由宁夏国资委变更为中国铝业。
银星能源	宁夏发电集团	被拥有	若顺利拿下宁夏发电集团控制权,银星能源实际控制人将由宁夏国资委变更为中国铝业。
万达酒店及度假村	武汉万达嘉华	拥有	实际上,万达酒店及度假村已经在武汉拥有武汉万达嘉华以及委托管理的武汉万达威斯汀酒店,
武汉万达嘉华	万达酒店及度假村	被拥有	实际上,万达酒店及度假村已经在武汉拥有武汉万达嘉华以及委托管理的武汉万达威斯汀酒店,
协鑫集成	协鑫新能源	合作	协鑫集成将发挥与协鑫新能源的协同效应,在市场和渠道、资源整合,进一步扩大公司在全球市场的份额。
协鑫新能源	协鑫集成	合作	协鑫集成将发挥与协鑫新能源的协同效应,在市场和渠道、资源整合,进一步扩大公司在全球市场的份额。
TCL通讯	T-Mobile	合作	据TCL通讯内部人士透露,德国运营商T-Mobile今年也与TCL通讯达成合作,其定购的ALCATELOT-<N>手机在各个市场热卖。
T-Mobile	TCL通讯	合作	据TCL通讯内部人士透露,德国运营商T-Mobile今年也与TCL通讯达成合作,其定购的ALCATELOT-<N>手机在各个市场热卖。
中信证券	华夏基金	unknown	随后,中信证券如愿入围融资融券首批试点券商,同样是这则“表态”意味浓厚的公告,有望让华夏基金走出“暂停令”的阴霾。
华夏基金	中信证券	unknown	随后,中信证券如愿入围融资融券首批试点券商,同样是这则“表态”意味浓厚的公告,有望让华夏基金走出“暂停令”的阴霾。
无锡润泰	金科集团	持股	以无锡润泰为例,它入股时即与金科集团实际控制人黄红云约定,当金科集团因上市需要,股东之间转让股权抑或金科集团增资扩股引进PE时,
金科集团	无锡润泰	被持股	以无锡润泰为例,它入股时即与金科集团实际控制人黄红云约定,当金科集团因上市需要,股东之间转让股权抑或金科集团增资扩股引进PE时,
无锡润泰	金科集团	入股	以无锡润泰为例,它入股时即与金科集团实际控制人黄红云约定,当金科集团因上市需要,股东之间转让股权抑或金科集团增资扩股引进PE时,
金科集团	无锡润泰	被入股	以无锡润泰为例,它入股时即与金科集团实际控制人黄红云约定,当金科集团因上市需要,股东之间转让股权抑或金科集团增资扩股引进PE时,
小贷公司	现代投资	unknown	资料显示,现代投资董事会于<N>年<N>月决策成立小额贷款公司,最初拟定小贷公司注册资本<N>亿元,现代投资出资<N>万元,持股<N>%。
现代投资	小贷公司	unknown	资料显示,现代投资董事会于<N>年<N>月决策成立小额贷款公司,最初拟定小贷公司注册资本<N>亿元,现代投资出资<N>万元,持股<N>%。
百联集团	友谊股份	注资	百联集团则可能将某些资产再注入友谊股份当中,据悉,注入的资产可能是发行百联OK购物卡的百联电子商务有限公司。
友谊股份	百联集团	被注资	百联集团则可能将某些资产再注入友谊股份当中,据悉,注入的资产可能是发行百联OK购物卡的百联电子商务有限公司。
徐工科技	春兰汽车	收购	徐工科技<N>月<N>日收购南京春兰汽车制造有限公司(下称“春兰汽车”)<N>%的股权后,
春兰汽车	徐工科技	被收购	徐工科技<N>月<N>日收购南京春兰汽车制造有限公司(下称“春兰汽车”)<N>%的股权后,
高盛	中国建材	入股	弘毅联手高盛入股中国建材新能源
中国建材	高盛	被入股	弘毅联手高盛入股中国建材新能源
太保	平安	竞争	业内人士预测,国寿<N>月份寿险保费收入或达<N>亿元,远高于太保和平安。。
平安	太保	竞争	业内人士预测,国寿<N>月份寿险保费收入或达<N>亿元,远高于太保和平安。。
银亿房产	兰光	借壳	对于上市,一位宁波的媒体同行告诉记者,银亿房产的资本之路早在去年就已经启动,最初是准备IPO的,现在选择通过借壳S*ST兰光,对公司来说有点挑战性。
兰光	银亿房产	被借壳	对于上市,一位宁波的媒体同行告诉记者,银亿房产的资本之路早在去年就已经启动,最初是准备IPO的,现在选择通过借壳S*ST兰光,对公司来说有点挑战性。
广钢股份	广日集团	注资	根据广钢股份此前公布的重组方案,此次重组将把原来的钢铁资产从上市公司剥离,同时注入广日集团的与电梯业务相关的资产,
广日集团	广钢股份	被注资	根据广钢股份此前公布的重组方案,此次重组将把原来的钢铁资产从上市公司剥离,同时注入广日集团的与电梯业务相关的资产,
阿斯利康	百时美施贵宝	买资	阿斯利康<N>亿美元收购百时美施贵宝糖尿病药业务
百时美施贵宝	阿斯利康	被买资	阿斯利康<N>亿美元收购百时美施贵宝糖尿病药业务
同兴药业	王老吉药业	unknown	她以同兴药业董事长的身份,于今年<N>月接替施少斌成为王老吉药业董事长。
王老吉药业	同兴药业	unknown	她以同兴药业董事长的身份,于今年<N>月接替施少斌成为王老吉药业董事长。
招商证券	东方证券	unknown	目前招商证券股价已反弹到发行价上方,但光大证券和东方证券股价仍在发行价附近徘徊。
东方证券	招商证券	unknown	目前招商证券股价已反弹到发行价上方,但光大证券和东方证券股价仍在发行价附近徘徊。
富通集团	富通比利时银行	unknown	<N>月,法国巴黎银行和比利时、卢森堡政府就收购富通集团在上述两国的分支机构事宜达成协议,比利时政府先将富通集团持有的富通比利时银行<N>%的股份全部收购,
富通比利时银行	富通集团	unknown	<N>月,法国巴黎银行和比利时、卢森堡政府就收购富通集团在上述两国的分支机构事宜达成协议,比利时政府先将富通集团持有的富通比利时银行<N>%的股份全部收购,
富通集团	富通比利时银行	减持	<N>月,法国巴黎银行和比利时、卢森堡政府就收购富通集团在上述两国的分支机构事宜达成协议,比利时政府先将富通集团持有的富通比利时银行<N>%的股份全部收购,
富通比利时银行	富通集团	被减持	<N>月,法国巴黎银行和比利时、卢森堡政府就收购富通集团在上述两国的分支机构事宜达成协议,比利时政府先将富通集团持有的富通比利时银行<N>%的股份全部收购,
长春高新	赣能股份	unknown	“没有最高,只有更高”,用这来形容长春高新和赣能股份<N>年上半年净利润的同比增速显然最合适不过了。
赣能股份	长春高新	unknown	“没有最高,只有更高”,用这来形容长春高新和赣能股份<N>年上半年净利润的同比增速显然最合适不过了。
瑞典山特维克集团	山特维克	自己	<N>后的瑞典山特维克集团(下称“山特维克”)全球总裁OlofFaxander正在让一百多岁的山特维克重新焕发激情。
山特维克	瑞典山特维克集团	自己	<N>后的瑞典山特维克集团(下称“山特维克”)全球总裁OlofFaxander正在让一百多岁的山特维克重新焕发激情。
光耀集团	珠海中融	拥有	<N>年<N>月<N>日和<N>月<N>日,光耀集团子公司珠海中融曾先后为新都酒店<N><N>万元和<N>万元的借款提供担保。
珠海中融	光耀集团	被拥有	<N>年<N>月<N>日和<N>月<N>日,光耀集团子公司珠海中融曾先后为新都酒店<N><N>万元和<N>万元的借款提供担保。
娃哈哈集团有限公司	娃哈哈	自己	“营养快线”产品凝胶风波继续发酵,娃哈哈集团有限公司(以下简称娃哈哈)昨天再次公开回应。
娃哈哈	娃哈哈集团有限公司	自己	“营养快线”产品凝胶风波继续发酵,娃哈哈集团有限公司(以下简称娃哈哈)昨天再次公开回应。
广西有色	华锡集团	拥有	据知情人士透露,当时讨论的正是广西有色旗下的“锡王”华锡集团借壳上市。
华锡集团	广西有色	被拥有	据知情人士透露,当时讨论的正是广西有色旗下的“锡王”华锡集团借壳上市。
百度	洪泰基金	unknown	<N>月<N>日消息,百度高级副总裁、原无人车事业部总经理王劲今日公开表示,<N>月起将正式离职百度,并围绕自动驾驶进行创业,目前已获洪泰基金投资。
洪泰基金	百度	unknown	<N>月<N>日消息,百度高级副总裁、原无人车事业部总经理王劲今日公开表示,<N>月起将正式离职百度,并围绕自动驾驶进行创业,目前已获洪泰基金投资。
复星实业	同济堂	增持	纽约当地时间<N>月<N>日至<N>日,复星实业以自有资金<N>.<N>万美元通过二级市场购入同济堂共计<N>.<N>万ADS,
同济堂	复星实业	被增持	纽约当地时间<N>月<N>日至<N>日,复星实业以自有资金<N>.<N>万美元通过二级市场购入同济堂共计<N>.<N>万ADS,
陕西炼石矿业有限公司	陕西炼石	自己	公司表示,张政持有的陕西炼石矿业有限公司<N>.<N>%股权并无问题,而且陕西炼石也不存在估值偏高。
陕西炼石	陕西炼石矿业有限公司	自己	公司表示,张政持有的陕西炼石矿业有限公司<N>.<N>%股权并无问题,而且陕西炼石也不存在估值偏高。
重庆港九股份	重庆港九	自己	此次减持后港务物流集团仍持有重庆港九股份<N>.<N>万股,占重庆港九总股本的<N>.<N>%。
重庆港九	重庆港九股份	自己	此次减持后港务物流集团仍持有重庆港九股份<N>.<N>万股,占重庆港九总股本的<N>.<N>%。
平安寿险	平安银行股份有限公司	unknown	坦言,去年公司海外投资确实遭受严重损失,但目前集团偿付能力在<N>%以上,平安寿险偿付能力在<N>%以上,平安银行股份有限公司的资本充足率在<N>%以上,
平安银行股份有限公司	平安寿险	unknown	坦言,去年公司海外投资确实遭受严重损失,但目前集团偿付能力在<N>%以上,平安寿险偿付能力在<N>%以上,平安银行股份有限公司的资本充足率在<N>%以上,
上海弘圣房地产开发有限公司	搜候投资有限公司	被增持	华丽家族<N>月1<N>日公告称,拟将上海弘圣房地产开发有限公司<N>.<N>%的股权转让给搜候投资有限公司,交易金额为<N>.<N>亿元。
搜候投资有限公司	上海弘圣房地产开发有限公司	增持	华丽家族<N>月1<N>日公告称,拟将上海弘圣房地产开发有限公司<N>.<N>%的股权转让给搜候投资有限公司,交易金额为<N>.<N>亿元。
东航集团	上航	收购	<N>月<N>日东航集团又获<N>亿国家注资,也被人解读为是对上航的“收购费”,而《证券日报》记者多方了解到,东航和上航合并不会很快实现。
上航	东航集团	被收购	<N>月<N>日东航集团又获<N>亿国家注资,也被人解读为是对上航的“收购费”,而《证券日报》记者多方了解到,东航和上航合并不会很快实现。
万达旅业	亚细亚国旅	拟收购	经过多方考察,万达旅业认为此次收购亚细亚国旅是最好的选择。
亚细亚国旅	万达旅业	被拟收购	经过多方考察,万达旅业认为此次收购亚细亚国旅是最好的选择。
三元股份	三元集团	帮助	三元股份为三元集团带去了不少生意,而三元集团也凭借其雄厚的实力为三元股份<N>笔借款共计<N>.<N>亿元提供担保。
三元集团	三元股份	被帮助	三元股份为三元集团带去了不少生意,而三元集团也凭借其雄厚的实力为三元股份<N>笔借款共计<N>.<N>亿元提供担保。
三元股份	三元集团	合作	三元股份为三元集团带去了不少生意,而三元集团也凭借其雄厚的实力为三元股份<N>笔借款共计<N>.<N>亿元提供担保。
三元集团	三元股份	合作	三元股份为三元集团带去了不少生意,而三元集团也凭借其雄厚的实力为三元股份<N>笔借款共计<N>.<N>亿元提供担保。
上海百润	巴克斯酒业	减持	也就是说,在<N>年<N>月上海百润甩卖巴克斯酒业时,后者处于扭亏为盈的起飞阶段。
巴克斯酒业	上海百润	被减持	也就是说,在<N>年<N>月上海百润甩卖巴克斯酒业时,后者处于扭亏为盈的起飞阶段。
鑫科材料	古河电工	被转让	根据备忘录,鑫科材料将受让古河电工全资子公司无锡古河<N>%股权,股权转让价款根据无锡古河经审计净资产值协商确定。
古河电工	鑫科材料	转让	根据备忘录,鑫科材料将受让古河电工全资子公司无锡古河<N>%股权,股权转让价款根据无锡古河经审计净资产值协商确定。
三星电子	三星	自己	昨天,三星电子新任大中华区总裁张元基走马上任,这也是三星中国三年内的第三位总裁。
三星	三星电子	自己	昨天,三星电子新任大中华区总裁张元基走马上任,这也是三星中国三年内的第三位总裁。
平安证券集团	平安证券	拥有	中国证券网讯平安证券集团<N>日发布公告称,旗下间接全资子公司——平安证券正透过内地与香港关于建立更紧密经贸关系的安排在内地成立外资参股公司。
平安证券	平安证券集团	被拥有	中国证券网讯平安证券集团<N>日发布公告称,旗下间接全资子公司——平安证券正透过内地与香港关于建立更紧密经贸关系的安排在内地成立外资参股公司。
联想	华为	unknown	其中,华为是二度蝉联榜单,联想继华为之后第二个登上榜单的中国品牌。
华为	联想	unknown	其中,华为是二度蝉联榜单,联想继华为之后第二个登上榜单的中国品牌。
实德投资	上海泓泽世纪投资发展有限公司	转让	股份转让完成后,实德投资不再持有大元股份任何股份,股权受让方上海泓泽世纪投资发展有限公司成为大元股份第一大股东。
上海泓泽世纪投资发展有限公司	实德投资	被转让	股份转让完成后,实德投资不再持有大元股份任何股份,股权受让方上海泓泽世纪投资发展有限公司成为大元股份第一大股东。
帝亚吉欧	水井坊	unknown	尽管商务主管部门对“帝亚吉欧曲线控制水井坊”事件的审批意见,才是此事成败的关键。
水井坊	帝亚吉欧	unknown	尽管商务主管部门对“帝亚吉欧曲线控制水井坊”事件的审批意见,才是此事成败的关键。
帝亚吉欧	水井坊	拟收购	尽管商务主管部门对“帝亚吉欧曲线控制水井坊”事件的审批意见,才是此事成败的关键。
水井坊	帝亚吉欧	被拟收购	尽管商务主管部门对“帝亚吉欧曲线控制水井坊”事件的审批意见,才是此事成败的关键。
中金公司	中国人寿	分析	中金公司也认为,基于不断改善的业务结构和逐渐提升的业务质量,在较为审慎的产品盈利能力假设下,预计中国人寿<N>年一年新业务价值增长率可望达到<N>%以上
中国人寿	中金公司	被分析	中金公司也认为,基于不断改善的业务结构和逐渐提升的业务质量,在较为审慎的产品盈利能力假设下,预计中国人寿<N>年一年新业务价值增长率可望达到<N>%以上
天津嘉睿	乐视网	被欠款	<N>月<N>日,融创中国曾发布公告称,为满足乐视发展需要,子公司天津嘉睿同意向乐视致新与乐视网分别提供两笔金额为<N>亿元与<N>.<N>亿元的借款,
乐视网	天津嘉睿	欠款	<N>月<N>日,融创中国曾发布公告称,为满足乐视发展需要,子公司天津嘉睿同意向乐视致新与乐视网分别提供两笔金额为<N>亿元与<N>.<N>亿元的借款,
美的电器	东北电气	unknown	常山股份、美的电器、东北电气、浙富股份停牌一天。
东北电气	美的电器	unknown	常山股份、美的电器、东北电气、浙富股份停牌一天。
华西村	中航精机	unknown	常山股份、华西村、中航精机、浙富股份停牌一天。
中航精机	华西村	unknown	常山股份、华西村、中航精机、浙富股份停牌一天。
推特	特斯拉	unknown	马斯克周日还发表推特,向公司名字的源头,发明家、电气工程师特斯拉致敬。
特斯拉	推特	unknown	马斯克周日还发表推特,向公司名字的源头,发明家、电气工程师特斯拉致敬。
蓝鲸银行	兴业银行	unknown	蓝鲸银行<N>月<N>日讯停牌一周的兴业银行今日复牌。
兴业银行	蓝鲸银行	unknown	蓝鲸银行<N>月<N>日讯停牌一周的兴业银行今日复牌。
中国五矿	中冶集团	unknown	根据此前披露的重组方案,中国五矿、中冶集团决定将重组分三步走:第一步是在<N>年完成战略和管理体系上的融合;
中冶集团	中国五矿	unknown	根据此前披露的重组方案,中国五矿、中冶集团决定将重组分三步走:第一步是在<N>年完成战略和管理体系上的融合;
上海电气	上电股份	重组	<N>.<N>元是上海电气吸收合并上电股份的换股价格,也是现金选择权价格,按照常理,只有低于<N>.<N>元,才会出现一定的无风险套利空间,成交量才会迅速放大。
上电股份	上海电气	重组	<N>.<N>元是上海电气吸收合并上电股份的换股价格,也是现金选择权价格,按照常理,只有低于<N>.<N>元,才会出现一定的无风险套利空间,成交量才会迅速放大。
上海电气	上电股份	合并	<N>.<N>元是上海电气吸收合并上电股份的换股价格,也是现金选择权价格,按照常理,只有低于<N>.<N>元,才会出现一定的无风险套利空间,成交量才会迅速放大。
上电股份	上海电气	合并	<N>.<N>元是上海电气吸收合并上电股份的换股价格,也是现金选择权价格,按照常理,只有低于<N>.<N>元,才会出现一定的无风险套利空间,成交量才会迅速放大。
安信证券	招商银行	合作	安信证券与招商银行推动新业务领域合作
招商银行	安信证券	合作	安信证券与招商银行推动新业务领域合作
盐湖钾肥	盐湖集团	合并	全景网<N>月<N>日讯 盐湖钾肥公司周二表示,目前盐湖钾肥单独的效益无法达到前几年的爆发性增长水平,但随着盐湖钾肥与盐湖集团的合并,
盐湖集团	盐湖钾肥	合并	全景网<N>月<N>日讯 盐湖钾肥公司周二表示,目前盐湖钾肥单独的效益无法达到前几年的爆发性增长水平,但随着盐湖钾肥与盐湖集团的合并,
高盛	德意志银行	unknown	分析师表示尽管高盛、德意志银行以及摩根大通都因计算机交易盈利数十亿美元,但摩根士丹利一直被误导,最近才通过计算机交易提升公司效益。
德意志银行	高盛	unknown	分析师表示尽管高盛、德意志银行以及摩根大通都因计算机交易盈利数十亿美元,但摩根士丹利一直被误导,最近才通过计算机交易提升公司效益。
平高电气	思达高科	unknown	由于思达高科、银鸽投资和平高电气等<N>家上市公司存在连环担保现象,思达高科的财务危机会否引爆整个河南上市公司担保圈已经成为业内关注焦点。
思达高科	平高电气	unknown	由于思达高科、银鸽投资和平高电气等<N>家上市公司存在连环担保现象,思达高科的财务危机会否引爆整个河南上市公司担保圈已经成为业内关注焦点。
金箍棒	天宸药业	合作	<N>年<N>月<N>日,天宸股份发布公告称,公司日前与金箍棒达成合作意向,拟将公司下属子公司天宸药业委托金箍棒承包经营,承包金额为每年<N>万元。
天宸药业	金箍棒	合作	<N>年<N>月<N>日,天宸股份发布公告称,公司日前与金箍棒达成合作意向,拟将公司下属子公司天宸药业委托金箍棒承包经营,承包金额为每年<N>万元。
中房集团	中国交通建设集团有限公司	重组	重实ST中房今日同时披露,公司于<N>年<N>月<N>日接实际控制人中房集团通知,经报国务院批准,中房集团整体并入中国交通建设集团有限公司,成为其全资子公司。
中国交通建设集团有限公司	中房集团	重组	重实ST中房今日同时披露,公司于<N>年<N>月<N>日接实际控制人中房集团通知,经报国务院批准,中房集团整体并入中国交通建设集团有限公司,成为其全资子公司。
中房集团	中国交通建设集团有限公司	合并	重实ST中房今日同时披露,公司于<N>年<N>月<N>日接实际控制人中房集团通知,经报国务院批准,中房集团整体并入中国交通建设集团有限公司,成为其全资子公司。
中国交通建设集团有限公司	中房集团	合并	重实ST中房今日同时披露,公司于<N>年<N>月<N>日接实际控制人中房集团通知,经报国务院批准,中房集团整体并入中国交通建设集团有限公司,成为其全资子公司。
紫光	锐迪科	合并	<N>月1<N>日,紫光与锐迪科以联合公告的形式结束了长达<N>个月之久的并购案。
锐迪科	紫光	合并	<N>月1<N>日,紫光与锐迪科以联合公告的形式结束了长达<N>个月之久的并购案。
北京百里佳源酒业	茅台	订单	代理茅台酒的北京百里佳源酒业销售中心工作人员昨日向记者透露,该公司目前并未收到茅台的涨价通知。
茅台	北京百里佳源酒业	订单	代理茅台酒的北京百里佳源酒业销售中心工作人员昨日向记者透露,该公司目前并未收到茅台的涨价通知。
盛润	中信	unknown	*ST盛润卖壳疑似中信做局突击受让富奥汽车股份
中信	盛润	unknown	*ST盛润卖壳疑似中信做局突击受让富奥汽车股份
太光	龙腾光电	unknown	而ST太光高层则对再启重组的时间成本和龙腾光电的盈利能力心存顾虑。
龙腾光电	太光	unknown	而ST太光高层则对再启重组的时间成本和龙腾光电的盈利能力心存顾虑。
交通银行	中保康联	入股	交通银行入股中保康联欲打造全牌照金融集团
中保康联	交通银行	被入股	交通银行入股中保康联欲打造全牌照金融集团
宝钢	宝钢集团	自己	协议,宝钢将以<N>.<N>澳元每股的价格购买Aquila资源公司439<N>万份股票,此外宝钢集团还将协助Aquila为包括皮尔巴拉地区铁矿石项目在内的一些项目,
宝钢集团	宝钢	自己	协议,宝钢将以<N>.<N>澳元每股的价格购买Aquila资源公司439<N>万份股票,此外宝钢集团还将协助Aquila为包括皮尔巴拉地区铁矿石项目在内的一些项目,
荆州恒丰	湖北车桥	增持	荆州恒丰表示,将其中享有的<N>.<N>万元债权用于认购湖北车桥本次增资股份<N>万股。
湖北车桥	荆州恒丰	被增持	荆州恒丰表示,将其中享有的<N>.<N>万元债权用于认购湖北车桥本次增资股份<N>万股。
荆州恒丰	湖北车桥	被发行	荆州恒丰表示,将其中享有的<N>.<N>万元债权用于认购湖北车桥本次增资股份<N>万股。
湖北车桥	荆州恒丰	发行	荆州恒丰表示,将其中享有的<N>.<N>万元债权用于认购湖北车桥本次增资股份<N>万股。
宜宾市国资公司	五粮液集团	unknown	事实上,早在年底,宜宾市国资公司以一纸文书注销了五粮液集团对五粮液的股权托管关系。
五粮液集团	宜宾市国资公司	unknown	事实上,早在年底,宜宾市国资公司以一纸文书注销了五粮液集团对五粮液的股权托管关系。
普明物流	西安润基投资控股有限公司	被拥有	而作为现任大股东对于这份公告又是一个什么态度呢?《每日经济新闻》记者拨打了普明物流此次的代表西安润基投资控股有限公司董事长郭根明的电话,
西安润基投资控股有限公司	普明物流	拥有	而作为现任大股东对于这份公告又是一个什么态度呢?《每日经济新闻》记者拨打了普明物流此次的代表西安润基投资控股有限公司董事长郭根明的电话,
重庆渝富资本	山东国惠投资有限公司	合作	本次会议由国务院国资委研究中心指导,上海国有资本运营研究院和重庆渝富资本运营研究院共同发起,由山东国惠投资有限公司轮值主办。
山东国惠投资有限公司	重庆渝富资本	合作	本次会议由国务院国资委研究中心指导,上海国有资本运营研究院和重庆渝富资本运营研究院共同发起,由山东国惠投资有限公司轮值主办。
中科国立	北京万通天顺公司	欠款	首先,借钱给中科国立的两家公司中,借款<N>万元的北京万通天顺公司在北京市工商局居然没有留下注册信息。
北京万通天顺公司	中科国立	被欠款	首先,借钱给中科国立的两家公司中,借款<N>万元的北京万通天顺公司在北京市工商局居然没有留下注册信息。
浙江出版集团	盛大文学	竞争	已与浙江出版集团、盛大文学等内容供应商签订合作协议。
盛大文学	浙江出版集团	竞争	已与浙江出版集团、盛大文学等内容供应商签订合作协议。
泰禾投资	福建三农	签约	根据泰禾投资、三明市国资委与福建三农签署的相关债务承担协议,
福建三农	泰禾投资	签约	根据泰禾投资、三明市国资委与福建三农签署的相关债务承担协议,
昌河哈飞	长安汽车集团	被拥有	中航下属昌河哈飞等汽车项目并入长安汽车集团。
长安汽车集团	昌河哈飞	拥有	中航下属昌河哈飞等汽车项目并入长安汽车集团。
江山制药	帝斯曼	商讨	<N>月<N>日,帝斯曼宣布其正在与江苏江山制药有限公司(以下简称“江山制药”)进行排他性谈判,此次谈判可能导致帝斯曼收购江山制药。
帝斯曼	江山制药	商讨	<N>月<N>日,帝斯曼宣布其正在与江苏江山制药有限公司(以下简称“江山制药”)进行排他性谈判,此次谈判可能导致帝斯曼收购江山制药。
江山制药	帝斯曼	被拟收购	<N>月<N>日,帝斯曼宣布其正在与江苏江山制药有限公司(以下简称“江山制药”)进行排他性谈判,此次谈判可能导致帝斯曼收购江山制药。
帝斯曼	江山制药	拟收购	<N>月<N>日,帝斯曼宣布其正在与江苏江山制药有限公司(以下简称“江山制药”)进行排他性谈判,此次谈判可能导致帝斯曼收购江山制药。
腾讯	苹果	unknown	另一家入围前十名的中国企业腾讯位居第三,苹果、第四名。
苹果	腾讯	unknown	另一家入围前十名的中国企业腾讯位居第三,苹果、第四名。
北京稻香村公司	苏州稻香村公司	纠纷	裁定书显示,北京稻香村公司于<N>年<N>月<N>日向北京知识产权法院提出行为保全申请,请求对北京苏稻公司和苏州稻香村公司采取上述行为保全措施。
苏州稻香村公司	北京稻香村公司	纠纷	裁定书显示,北京稻香村公司于<N>年<N>月<N>日向北京知识产权法院提出行为保全申请,请求对北京苏稻公司和苏州稻香村公司采取上述行为保全措施。
中铝公司	江钨控股集团	unknown	值得注意的是,虽然在发布的新闻稿中,中铝公司称江钨控股集团已初步形成包括稀土等在内的有色金属产业板块,但并未公布与稀土相关的资源储量或资产规模。
江钨控股集团	中铝公司	unknown	值得注意的是,虽然在发布的新闻稿中,中铝公司称江钨控股集团已初步形成包括稀土等在内的有色金属产业板块,但并未公布与稀土相关的资源储量或资产规模。
淄博市临淄隆旭工贸有限公司	沂源县易达建筑工程有限公司	unknown	会上通报了淄博市临淄隆旭工贸有限公司偷税案和沂源县易达建筑工程有限公司虚构业务代开发票案,
沂源县易达建筑工程有限公司	淄博市临淄隆旭工贸有限公司	unknown	会上通报了淄博市临淄隆旭工贸有限公司偷税案和沂源县易达建筑工程有限公司虚构业务代开发票案,
比亚迪	E<N>	拥有	比亚迪<N>年<N>月开始销售新能源汽车F<N>DM,去年<N>月销售另一款新能源汽车E<N>,近两年多F<N>DM共销售了<N><N>5辆,实现营收<N>万元,E<N>共销售<N>
E<N>	比亚迪	被拥有	比亚迪<N>年<N>月开始销售新能源汽车F<N>DM,去年<N>月销售另一款新能源汽车E<N>,近两年多F<N>DM共销售了<N><N>5辆,实现营收<N>万元,E<N>共销售<N>
钱江	浙江瓯联创业投资有限公司	减持	中国网财经<N>月<N>日讯*ST钱江今日晚间发布公告,称公司将所持浙江瓯联创业投资有限公司<N>%股权转让给宁波福进汽车科技有限公司,转让价格为<N>.<N>亿元。
浙江瓯联创业投资有限公司	钱江	被减持	中国网财经<N>月<N>日讯*ST钱江今日晚间发布公告,称公司将所持浙江瓯联创业投资有限公司<N>%股权转让给宁波福进汽车科技有限公司,转让价格为<N>.<N>亿元。
友谊股份	百联股份	合并	友谊股份以新增A股股份换股吸收合并百联股份,友谊股份为合并后的存续公司,
百联股份	友谊股份	合并	友谊股份以新增A股股份换股吸收合并百联股份,友谊股份为合并后的存续公司,
美国航空	全美航空	合并	一位不愿具名的业内专家告诉北京商报记者,从美国航空与全美航空的合并可以看到,欧美航企正不断以抱团的形势扩张。
全美航空	美国航空	合并	一位不愿具名的业内专家告诉北京商报记者,从美国航空与全美航空的合并可以看到,欧美航企正不断以抱团的形势扩张。
中银国际	北京联想科技投资公司	被增持	<N>年<N>月,国家开发投资公司将持有的1<N>%中银国际股权挂牌转让,交易价格达<N>亿元,受让方为联想旗下北京联想科技投资公司。。
北京联想科技投资公司	中银国际	增持	<N>年<N>月,国家开发投资公司将持有的1<N>%中银国际股权挂牌转让,交易价格达<N>亿元,受让方为联想旗下北京联想科技投资公司。。
华谊兄弟	华谊兄弟实景娱乐有限公司	拥有	北京<N>月<N>日讯<N>日晚间,华谊兄弟发布公告称,公司计划通过全资子公司华谊兄弟实景娱乐有限公司向深圳华谊兄弟文化创意产业有限公司增加投入<N>万元的资金。
华谊兄弟实景娱乐有限公司	华谊兄弟	被拥有	北京<N>月<N>日讯<N>日晚间,华谊兄弟发布公告称,公司计划通过全资子公司华谊兄弟实景娱乐有限公司向深圳华谊兄弟文化创意产业有限公司增加投入<N>万元的资金。
上海临江控股有限公司	上海临江房地产开发经营有限公司	被成立	上海临江控股有限公司则于<N>年<N>月在上海临江房地产开发经营有限公司的基础上重组成立,注册资金为<N>.<N>亿元。
上海临江房地产开发经营有限公司	上海临江控股有限公司	成立	上海临江控股有限公司则于<N>年<N>月在上海临江房地产开发经营有限公司的基础上重组成立,注册资金为<N>.<N>亿元。
联油	天津绿源	unknown	ST联油表示,因帐户被冻结、司法诉讼为天津绿源停产的原因之一,
天津绿源	联油	unknown	ST联油表示,因帐户被冻结、司法诉讼为天津绿源停产的原因之一,
中国平安	民生银行	unknown	但中国平安的减持行为,则增加了同为寿险公司的中国人寿是否也有可能减持民生银行股份的疑问。
民生银行	中国平安	unknown	但中国平安的减持行为,则增加了同为寿险公司的中国人寿是否也有可能减持民生银行股份的疑问。
乐视网	海信集团	合作	乐视网副总裁金杰昨日在回应媒体质疑公司与海信集团合作违规时如是表示。
海信集团	乐视网	合作	乐视网副总裁金杰昨日在回应媒体质疑公司与海信集团合作违规时如是表示。
平安人寿	深发展	被发行	中国平安与深发展昨晚分别发布对外投资公告和非公开发行股票预案称,中国平安旗下平安人寿将参与深发展<N>.<N>亿股至<N>.<N>亿股股权的定向增发;
深发展	平安人寿	发行	中国平安与深发展昨晚分别发布对外投资公告和非公开发行股票预案称,中国平安旗下平安人寿将参与深发展<N>.<N>亿股至<N>.<N>亿股股权的定向增发;
国泰君安	广发证券	分析	国泰君安分析师梁静认为,广发华福股权转出后,直接受损的是广发证券的经纪业务。
广发证券	国泰君安	被分析	国泰君安分析师梁静认为,广发华福股权转出后,直接受损的是广发证券的经纪业务。
复星国际	地中海	增持	复星国际收购地中海俱乐部<N>.<N>%股权
地中海	复星国际	被增持	复星国际收购地中海俱乐部<N>.<N>%股权
东航	国航	竞争	但值得注意的是东航的套保额度虽然比国航低,亏损额却高出十几亿,有可能是在价格更高时做的套保。
国航	东航	竞争	但值得注意的是东航的套保额度虽然比国航低,亏损额却高出十几亿,有可能是在价格更高时做的套保。
上汽通用五菱	上海通用	合作	根据计划,双方首先开发印度市场,计划将上汽通用五菱的微车产品和上海通用的产品将引入印度,作为通用扩大在印度市场占有率的主要车型。
上海通用	上汽通用五菱	合作	根据计划,双方首先开发印度市场,计划将上汽通用五菱的微车产品和上海通用的产品将引入印度,作为通用扩大在印度市场占有率的主要车型。
上汽通用五菱	上海通用	被拥有	根据计划,双方首先开发印度市场,计划将上汽通用五菱的微车产品和上海通用的产品将引入印度,作为通用扩大在印度市场占有率的主要车型。
上海通用	上汽通用五菱	拥有	根据计划,双方首先开发印度市场,计划将上汽通用五菱的微车产品和上海通用的产品将引入印度,作为通用扩大在印度市场占有率的主要车型。
京能国际	华能北京热电	unknown	际定向增发购买的煤电业务资产,主要包括京能国际所持有的岱海发电<N>%的股权、华能北京热电<N>%的股权、托克托第二发电<N>%的股权等<N>家燃煤发电公司股权。
华能北京热电	京能国际	unknown	际定向增发购买的煤电业务资产,主要包括京能国际所持有的岱海发电<N>%的股权、华能北京热电<N>%的股权、托克托第二发电<N>%的股权等<N>家燃煤发电公司股权。
中国电信集团公司	中国移动通信集团公司	unknown	各省通信管理局,中国电信集团公司,中国移动通信集团公司,中国联合网络通信集团有限公司:
中国移动通信集团公司	中国电信集团公司	unknown	各省通信管理局,中国电信集团公司,中国移动通信集团公司,中国联合网络通信集团有限公司:
慧球科技	瑞莱嘉誉	unknown	慧球科技<N>月<N>日晚公告,瑞莱嘉誉于<N>月<N>日至<N>月<N>日期间,
瑞莱嘉誉	慧球科技	unknown	慧球科技<N>月<N>日晚公告,瑞莱嘉誉于<N>月<N>日至<N>月<N>日期间,
大族激光	深圳发展银行	unknown	大族激光同时公告,控股子公司深圳市大族数控科技有限公司拟将大族数控大楼及相应的土地使用权转让给深圳发展银行,协议总价为<N>.<N>亿元。
深圳发展银行	大族激光	unknown	大族激光同时公告,控股子公司深圳市大族数控科技有限公司拟将大族数控大楼及相应的土地使用权转让给深圳发展银行,协议总价为<N>.<N>亿元。
大族激光	深圳发展银行	转让	大族激光同时公告,控股子公司深圳市大族数控科技有限公司拟将大族数控大楼及相应的土地使用权转让给深圳发展银行,协议总价为<N>.<N>亿元。
深圳发展银行	大族激光	被转让	大族激光同时公告,控股子公司深圳市大族数控科技有限公司拟将大族数控大楼及相应的土地使用权转让给深圳发展银行,协议总价为<N>.<N>亿元。
银丰	银丰公司	自己	双方最终确定转让价格为机床集团所持银丰、西丰权益的评估值∶银丰公司<N>,
银丰公司	银丰	自己	双方最终确定转让价格为机床集团所持银丰、西丰权益的评估值∶银丰公司<N>,
华联	友谊	合作	王宗南善于资本运作,<N>年,由上海一百、华联、友谊和物资等上海四大商业集团组建、年销售收入近千亿元上海百联集团。
友谊	华联	合作	王宗南善于资本运作,<N>年,由上海一百、华联、友谊和物资等上海四大商业集团组建、年销售收入近千亿元上海百联集团。
陕国投	中国工商银行	被持股	截至<N>月底,陕国投的前三大流通股东分别为陕西省高速公路建设集团、中国工商银行-中银持续增长股票型证券投资基金和中国人民保险公司陕西省分公司。
中国工商银行	陕国投	持股	截至<N>月底,陕国投的前三大流通股东分别为陕西省高速公路建设集团、中国工商银行-中银持续增长股票型证券投资基金和中国人民保险公司陕西省分公司。
支付宝	魅族	分析	支付宝介绍,目前,华为、魅族、三星等二十种支持指纹支付的安卓手机品牌中,部分机型视障用户仍然可以使用支付宝顺利支付。
魅族	支付宝	被分析	支付宝介绍,目前,华为、魅族、三星等二十种支持指纹支付的安卓手机品牌中,部分机型视障用户仍然可以使用支付宝顺利支付。
重啤集团	重啤	转让	<N>月<N>日,重啤股东大会已通过重啤集团拥有的“山城”啤酒商标转让给重啤股份。
重啤	重啤集团	被转让	<N>月<N>日,重啤股东大会已通过重啤集团拥有的“山城”啤酒商标转让给重啤股份。
海通证券	申能有限公司	被持股	,由于久事公司和上海电气都已经符合“一参一控”的标准,还同时持有东方证券、国泰君安和海通证券四家券商股权的申能有限公司有可能是这笔巨额大宗交易的减持方。
申能有限公司	海通证券	持股	,由于久事公司和上海电气都已经符合“一参一控”的标准,还同时持有东方证券、国泰君安和海通证券四家券商股权的申能有限公司有可能是这笔巨额大宗交易的减持方。
云南白药	佳洁士	竞争	根据云南白药方面掌握的数据,<N>年上半年,佳洁士的销售额市场份额大致在<N>%以上、高露洁和黑人都在<N>%以上,
佳洁士	云南白药	竞争	根据云南白药方面掌握的数据,<N>年上半年,佳洁士的销售额市场份额大致在<N>%以上、高露洁和黑人都在<N>%以上,
云南白药	佳洁士	分析	根据云南白药方面掌握的数据,<N>年上半年,佳洁士的销售额市场份额大致在<N>%以上、高露洁和黑人都在<N>%以上,
佳洁士	云南白药	被分析	根据云南白药方面掌握的数据,<N>年上半年,佳洁士的销售额市场份额大致在<N>%以上、高露洁和黑人都在<N>%以上,
申银万国证券	攀钢	分析	申银万国证券昨日推出的研究报告就指出:“继<N>月<N>日鞍钢举牌攀钢系后,<N>月<N>日鞍钢再度举牌攀钢系,目前鞍钢已持有攀钢系三上市公司各<N>%股权,
攀钢	申银万国证券	被分析	申银万国证券昨日推出的研究报告就指出:“继<N>月<N>日鞍钢举牌攀钢系后,<N>月<N>日鞍钢再度举牌攀钢系,目前鞍钢已持有攀钢系三上市公司各<N>%股权,
申银万国证券	鞍钢	分析	申银万国证券昨日推出的研究报告就指出:“继<N>月<N>日鞍钢举牌攀钢系后,<N>月<N>日鞍钢再度举牌攀钢系,目前鞍钢已持有攀钢系三上市公司各<N>%股权,
鞍钢	申银万国证券	被分析	申银万国证券昨日推出的研究报告就指出:“继<N>月<N>日鞍钢举牌攀钢系后,<N>月<N>日鞍钢再度举牌攀钢系,目前鞍钢已持有攀钢系三上市公司各<N>%股权,
中集集团	中集	自己	同日,中集集团召开业绩说明会,中集管理层强调,这一半年度亏损在中集历史上是个案,公司营运及财务状况并未受此影响而发生根本改变。
中集	中集集团	自己	同日,中集集团召开业绩说明会,中集管理层强调,这一半年度亏损在中集历史上是个案,公司营运及财务状况并未受此影响而发生根本改变。
张江集团	张江高科	unknown	在浦东新区国资委的鼎力支持和直接领导下,张江集团和张江高科开始重新梳理大股东、基地公司之间的关系。
张江高科	张江集团	unknown	在浦东新区国资委的鼎力支持和直接领导下,张江集团和张江高科开始重新梳理大股东、基地公司之间的关系。
都市丽人	安莉芳	竞争	目前国内内衣市场,都市丽人、安莉芳和爱慕,分别以<N>亿元、<N>亿元和<N>亿元的零售额占据行业排名前三。
安莉芳	都市丽人	竞争	目前国内内衣市场,都市丽人、安莉芳和爱慕,分别以<N>亿元、<N>亿元和<N>亿元的零售额占据行业排名前三。
长虹	IBM	合作	全球服务部在中国的第三家分公司,这足以证明,IBM对中国的中西部发展重视,而入股长虹,长虹的案例和长虹的资源也将成为IBM咨询业务在中西部发展的助推器。
IBM	长虹	合作	全球服务部在中国的第三家分公司,这足以证明,IBM对中国的中西部发展重视,而入股长虹,长虹的案例和长虹的资源也将成为IBM咨询业务在中西部发展的助推器。
海航集团	海航商业控股有限公司	拥有	一周内,海航集团旗下海航商业控股有限公司爆出两起收购案。
海航商业控股有限公司	海航集团	被拥有	一周内,海航集团旗下海航商业控股有限公司爆出两起收购案。
中信	中信卓涛	自己	会上,中信承诺将亚华重组进行到底,<N>月<N>日前所有收购资金到达中信卓涛香港账户。
中信卓涛	中信	自己	会上,中信承诺将亚华重组进行到底,<N>月<N>日前所有收购资金到达中信卓涛香港账户。
BottegaVeneta	GAP	unknown	据介绍,世界顶级奢侈品牌BottegaVeneta、美国休闲品牌GAP等店将于今年“十一”期间开业,纪梵希也将在年底前入驻该奥特莱斯。
GAP	BottegaVeneta	unknown	据介绍,世界顶级奢侈品牌BottegaVeneta、美国休闲品牌GAP等店将于今年“十一”期间开业,纪梵希也将在年底前入驻该奥特莱斯。
阳煤集团	国际电力集团	unknown	<N>年<N>月<N>日,山西省国资委同意对榆树坡煤业进行股权重组,由阳煤集团控股<N>%,国新能源参股<N>%,国际电力集团参股<N>%。
国际电力集团	阳煤集团	unknown	<N>年<N>月<N>日,山西省国资委同意对榆树坡煤业进行股权重组,由阳煤集团控股<N>%,国新能源参股<N>%,国际电力集团参股<N>%。
华电集团	东方新能源	被转让	金山股份昨日公告称,华电集团受让东方新能源的全部股权,东方新能源将协助华电集团完成此次收购,双方已于<N>月<N>日签署了《股权转让框架协议》。
东方新能源	华电集团	转让	金山股份昨日公告称,华电集团受让东方新能源的全部股权,东方新能源将协助华电集团完成此次收购,双方已于<N>月<N>日签署了《股权转让框架协议》。
锦龙股份	东莞证券	unknown	同时,锦龙股份控股股东也受让东莞证券<N>.<N>%股权。
东莞证券	锦龙股份	unknown	同时,锦龙股份控股股东也受让东莞证券<N>.<N>%股权。
广州局集团	西安局集团	unknown	其中广州局集团和西安局集团的经营范围,均增加了房地产开发和经营等内容。
西安局集团	广州局集团	unknown	其中广州局集团和西安局集团的经营范围,均增加了房地产开发和经营等内容。
微生物所	瀚霖生物	纠纷	据媒体此前报道,由于山东瀚霖生物技术有限公司和中科院微生物所(下称“微生物所”)控告凯赛生物侵犯其专利,瀚霖生物提出责令停止侵权行为的申请;
瀚霖生物	微生物所	纠纷	据媒体此前报道,由于山东瀚霖生物技术有限公司和中科院微生物所(下称“微生物所”)控告凯赛生物侵犯其专利,瀚霖生物提出责令停止侵权行为的申请;
珠海格力房产有限公司	珠海格力港珠澳大桥人工岛发展有限公司	成立	因此珠海格力房产有限公司拟投资设立珠海格力港珠澳大桥人工岛发展有限公司,注册资本为<N>,<N>万元,资金来源为自有资金。
珠海格力港珠澳大桥人工岛发展有限公司	珠海格力房产有限公司	被成立	因此珠海格力房产有限公司拟投资设立珠海格力港珠澳大桥人工岛发展有限公司,注册资本为<N>,<N>万元,资金来源为自有资金。
加多宝集团	加多宝	自己	<N>万、<N>.<N>亿……,一连串巨额数字不断被刷新,最终加多宝集团以<N>亿元,再度拿下《中国好声音》第二季独家冠名权,第二季《中国好声音》还叫“加多宝”。
加多宝	加多宝集团	自己	<N>万、<N>.<N>亿……,一连串巨额数字不断被刷新,最终加多宝集团以<N>亿元,再度拿下《中国好声音》第二季独家冠名权,第二季《中国好声音》还叫“加多宝”。
中国航信	UBM航空	签约	国资委:中国航信与UBM航空续签战略合作协议
UBM航空	中国航信	签约	国资委:中国航信与UBM航空续签战略合作协议
中国航信	UBM航空	合作	国资委:中国航信与UBM航空续签战略合作协议
UBM航空	中国航信	合作	国资委:中国航信与UBM航空续签战略合作协议
优车科技	神州租车	增持	港交所<N>月<N>日公告显示,优车科技收购神州租车<N>.<N>%股份,并获得后者一个董事会席位。
神州租车	优车科技	被增持	港交所<N>月<N>日公告显示,优车科技收购神州租车<N>.<N>%股份,并获得后者一个董事会席位。
<N>号店	亚马逊中国	竞争	但是,亚马逊中国和<N>号店的市场份额正在不断降低,亚马逊中国已经从行业第三的位置降低到了第八,占比<N>%略多。
亚马逊中国	<N>号店	竞争	但是,亚马逊中国和<N>号店的市场份额正在不断降低,亚马逊中国已经从行业第三的位置降低到了第八,占比<N>%略多。
承德露露	露露集团	被持股	这样,也就说,承德露露的大股东露露集团已经被易主为万向三农公司了。
露露集团	承德露露	持股	这样,也就说,承德露露的大股东露露集团已经被易主为万向三农公司了。
珠海共创	深圳南瑞	unknown	智能电网设备方面,虽然国家电网投资放缓,电网设备行业需求有所下降,但控股子公司珠海共创、深圳南瑞积极调整产品结构,
深圳南瑞	珠海共创	unknown	智能电网设备方面,虽然国家电网投资放缓,电网设备行业需求有所下降,但控股子公司珠海共创、深圳南瑞积极调整产品结构,
家化集团	上海家化	自己	家化集团整体改制酝酿多时,上海家化甚至历经了<N>个月时间的长期停牌,方才等来家化集团股权的挂牌转让。
上海家化	家化集团	自己	家化集团整体改制酝酿多时,上海家化甚至历经了<N>个月时间的长期停牌,方才等来家化集团股权的挂牌转让。
肯纳可	中铝公司	交易	肯纳可铜矿,是全球产铜最多的铜矿之一,已运营超过<N>年,得益于规模经济以及金、钼等高品位的伴生贵金属,较同行业保持较高的盈利性,中铝公司获得其<N>%的
中铝公司	肯纳可	交易	肯纳可铜矿,是全球产铜最多的铜矿之一,已运营超过<N>年,得益于规模经济以及金、钼等高品位的伴生贵金属,较同行业保持较高的盈利性,中铝公司获得其<N>%的
国泰君安	飞乐股份	分析	早在<N>年,国泰君安在报告中指出,飞乐股份对外担保数额较大,占净资产比例较大,虽然是相互担保,仍然存在一定的风险。
飞乐股份	国泰君安	被分析	早在<N>年,国泰君安在报告中指出,飞乐股份对外担保数额较大,占净资产比例较大,虽然是相互担保,仍然存在一定的风险。
国美	中山永乐	拥有	高集群表示,除在独立区域开发新市场外,对于核心区域的周边城市,国美也将开设二级分公司,如东莞永乐、中山永乐等。
中山永乐	国美	被拥有	高集群表示,除在独立区域开发新市场外,对于核心区域的周边城市,国美也将开设二级分公司,如东莞永乐、中山永乐等。
壳牌	罗斯柴尔德	被拥有	壳牌收购BP的可行性,上述专家则称,BP的前身为盎格鲁-波斯石油公司,其是显赫家族罗斯柴尔德和英国政府的联合体,而壳牌在历史上也是罗斯柴尔德家族的资产,
罗斯柴尔德	壳牌	拥有	壳牌收购BP的可行性,上述专家则称,BP的前身为盎格鲁-波斯石油公司,其是显赫家族罗斯柴尔德和英国政府的联合体,而壳牌在历史上也是罗斯柴尔德家族的资产,
鸿星尔克	美克	unknown	而安踏、鸿星尔克和美克的商标也明显是“近亲”。
美克	鸿星尔克	unknown	而安踏、鸿星尔克和美克的商标也明显是“近亲”。
鸿星尔克	美克	竞争	而安踏、鸿星尔克和美克的商标也明显是“近亲”。
美克	鸿星尔克	竞争	而安踏、鸿星尔克和美克的商标也明显是“近亲”。
邯钢集团	邯宝公司	拥有	募集资金将全部用于收购邯钢集团持有的邯宝公司<N>%股权。
邯宝公司	邯钢集团	被拥有	募集资金将全部用于收购邯钢集团持有的邯宝公司<N>%股权。
美的电器	美的	自己	,小天鹅以<N>.<N>元/股向美的电器发行<N>.<N>万股A股股份,共计约<N>.<N>亿元,用来购买美的持有的合肥荣事达洗衣设备制造有限公司<N>.4<N>%的股权。
美的	美的电器	自己	,小天鹅以<N>.<N>元/股向美的电器发行<N>.<N>万股A股股份,共计约<N>.<N>亿元,用来购买美的持有的合肥荣事达洗衣设备制造有限公司<N>.4<N>%的股权。
中铝	力拓	交易	此前,力拓深陷债务危机,急需资金以应对即将到期的巨额债务,中铝显然成了救星,但协议遭到了力拓部分股东等的强烈反对。
力拓	中铝	交易	此前,力拓深陷债务危机,急需资金以应对即将到期的巨额债务,中铝显然成了救星,但协议遭到了力拓部分股东等的强烈反对。
电力公司	国投公司	拥有	此外,电力公司下属资产为国投公司核心电力资产,
国投公司	电力公司	被拥有	此外,电力公司下属资产为国投公司核心电力资产,
平安银行南京分行	养老险	合作	在综合金融方面,平安银行南京分行凭借平安集团综合金融平台优势,推动与集团内产险、养老险的合作,
养老险	平安银行南京分行	合作	在综合金融方面,平安银行南京分行凭借平安集团综合金融平台优势,推动与集团内产险、养老险的合作,
中海发展	中石化	签约	而对于中海发展来说,虽然春天远未到来,但其年初签订的国内沿海散货包运合同以及和中石化近期签订的《进口原油运输协议》,都对其<N>年的业绩形成支撑。
中石化	中海发展	签约	而对于中海发展来说,虽然春天远未到来,但其年初签订的国内沿海散货包运合同以及和中石化近期签订的《进口原油运输协议》,都对其<N>年的业绩形成支撑。
中国软件	长城计算机软件	持股	中国软件、长城信息及自然人姜波分别持有的长城计算机软件与系统有限公司<N>.<N>%、<N>.<N>万元,合计<N>.<N>亿元。
长城计算机软件	中国软件	被持股	中国软件、长城信息及自然人姜波分别持有的长城计算机软件与系统有限公司<N>.<N>%、<N>.<N>万元,合计<N>.<N>亿元。
西南证券	中信证券	unknown	记者利用wind数据浏览器统计后发现,近两周以来,券商板块除西南证券外,所有个股均为跌势,其中中信证券、光大证券跌幅居前,
中信证券	西南证券	unknown	记者利用wind数据浏览器统计后发现,近两周以来,券商板块除西南证券外,所有个股均为跌势,其中中信证券、光大证券跌幅居前,
西南证券	中信证券	竞争	记者利用wind数据浏览器统计后发现,近两周以来,券商板块除西南证券外,所有个股均为跌势,其中中信证券、光大证券跌幅居前,
中信证券	西南证券	竞争	记者利用wind数据浏览器统计后发现,近两周以来,券商板块除西南证券外,所有个股均为跌势,其中中信证券、光大证券跌幅居前,
屈臣氏	Marionnaud	拥有	屈臣氏近期于欧洲亦有所动作,其子公司、出售香水及化妆品的品牌Marionnaud拟关闭西班牙逾<N>%的店铺,并于首季撤出波兰市场。
Marionnaud	屈臣氏	被拥有	屈臣氏近期于欧洲亦有所动作,其子公司、出售香水及化妆品的品牌Marionnaud拟关闭西班牙逾<N>%的店铺,并于首季撤出波兰市场。
兴业银行	山东三联集团有限责任公司	unknown	局函件,转发有关部门对公司因兴业银行案导致公司资金被扣划以及公司与原关联方山东三联集团有限责任公司及下属公司往来等历史遗留问题的会计处理问题的处理意见,
山东三联集团有限责任公司	兴业银行	unknown	局函件,转发有关部门对公司因兴业银行案导致公司资金被扣划以及公司与原关联方山东三联集团有限责任公司及下属公司往来等历史遗留问题的会计处理问题的处理意见,
工行	汇金公司	分析	而从工行的季报还发现,汇金公司增持三大行并没有收手。
汇金公司	工行	被分析	而从工行的季报还发现,汇金公司增持三大行并没有收手。
江淮动力	南京辉腾	持股	对比江淮动力今年<N>月<N>日的十大股东名单,一季度新进上榜的<N>名股东,除南京辉腾投资咨询外,
南京辉腾	江淮动力	被持股	对比江淮动力今年<N>月<N>日的十大股东名单,一季度新进上榜的<N>名股东,除南京辉腾投资咨询外,
山西证券股份有限公司	中国联通	unknown	山西证券股份有限公司董事长张广慧、总经理侯巍,中国联通总经理陆益民、副总裁朱立军等出席签约仪式。
中国联通	山西证券股份有限公司	unknown	山西证券股份有限公司董事长张广慧、总经理侯巍,中国联通总经理陆益民、副总裁朱立军等出席签约仪式。
汉口银行	信雅达	unknown	公司方面表示,此次一举中标汉口银行二代手机盾采购项目,对于信雅达手机盾在行业内的应用极具里程碑意义。
信雅达	汉口银行	unknown	公司方面表示,此次一举中标汉口银行二代手机盾采购项目,对于信雅达手机盾在行业内的应用极具里程碑意义。
TCL集团	TCL	自己	谷至华认为,“TCL集团投资建设的<N>.<N>代线是对液晶电视全产业链的布局,使TCL竞争力延伸至最具竞争力和技术壁垒的上游面板领域。
TCL	TCL集团	自己	谷至华认为,“TCL集团投资建设的<N>.<N>代线是对液晶电视全产业链的布局,使TCL竞争力延伸至最具竞争力和技术壁垒的上游面板领域。
海尔	苏宁	合作	另外,作为各自领域国际化发展的代表企业,海尔还将加强与苏宁在日本东京和香港地区的合作,加强当地产品、消费市场研究,扩展双方合作区域。
苏宁	海尔	合作	另外,作为各自领域国际化发展的代表企业,海尔还将加强与苏宁在日本东京和香港地区的合作,加强当地产品、消费市场研究,扩展双方合作区域。
中国太保	长江养老保险公司	unknown	赶在H股上市前,中国太保接过监管部门送来的一份“大礼”,旗下太保寿险收购长江养老保险公司<N>万股股份之申请日前获保监会放行。
长江养老保险公司	中国太保	unknown	赶在H股上市前,中国太保接过监管部门送来的一份“大礼”,旗下太保寿险收购长江养老保险公司<N>万股股份之申请日前获保监会放行。
中国太保	长江养老保险公司	收购	赶在H股上市前,中国太保接过监管部门送来的一份“大礼”,旗下太保寿险收购长江养老保险公司<N>万股股份之申请日前获保监会放行。
长江养老保险公司	中国太保	被收购	赶在H股上市前,中国太保接过监管部门送来的一份“大礼”,旗下太保寿险收购长江养老保险公司<N>万股股份之申请日前获保监会放行。
天舟文化	初见科技	拟收购	且在上月,此前一直停牌的天舟文化还发布公告称,拟购买初见科技<N>%股权使其成为全资子公司。
初见科技	天舟文化	被拟收购	且在上月,此前一直停牌的天舟文化还发布公告称,拟购买初见科技<N>%股权使其成为全资子公司。
央视动画责任有限公司	奥飞动漫	unknown	据央视报道,近日,央视动画责任有限公司、奥飞动漫等二十家动画制作、《熊出没》两部收视率名列前茅的国产动画片被点名。
奥飞动漫	央视动画责任有限公司	unknown	据央视报道,近日,央视动画责任有限公司、奥飞动漫等二十家动画制作、《熊出没》两部收视率名列前茅的国产动画片被点名。
利欧股份	燕赵人寿	unknown	公告显示,利欧股份本次计划使用自有资金出资<N>.<N>亿元,占燕赵人寿注册资本的<N>%。
燕赵人寿	利欧股份	unknown	公告显示,利欧股份本次计划使用自有资金出资<N>.<N>亿元,占燕赵人寿注册资本的<N>%。
张江高科	浦东先行	unknown	示,这个方案将围绕股权激励、金融服务和管理创新等<N>个领域展开,结合了浦东新区综合配套改革的相关政策,结合张江高科技园区的特色,体现了浦东先行先试的地位。
浦东先行	张江高科	unknown	示,这个方案将围绕股权激励、金融服务和管理创新等<N>个领域展开,结合了浦东新区综合配套改革的相关政策,结合张江高科技园区的特色,体现了浦东先行先试的地位。
新湖中宝	新湖创业	重组	本报讯新湖中宝今日公告,公司拟通过换股方式吸收合并新湖创业。。
新湖创业	新湖中宝	重组	本报讯新湖中宝今日公告,公司拟通过换股方式吸收合并新湖创业。。
新湖中宝	新湖创业	合并	本报讯新湖中宝今日公告,公司拟通过换股方式吸收合并新湖创业。。
新湖创业	新湖中宝	合并	本报讯新湖中宝今日公告,公司拟通过换股方式吸收合并新湖创业。。
中国中冶	葫芦岛有色	unknown	本报讯针对今日有媒体发表的《锌业股份及公司控股股东中冶葫芦岛有色金属集团有限公司,中国中冶及葫芦岛有色均无对公司策划重大事项的安排。
葫芦岛有色	中国中冶	unknown	本报讯针对今日有媒体发表的《锌业股份及公司控股股东中冶葫芦岛有色金属集团有限公司,中国中冶及葫芦岛有色均无对公司策划重大事项的安排。
耐克公司	乔丹体育	竞争	一提的是,<N>年及<N>年,与篮球明星Michael Jordan有长期合作关系的耐克公司曾经针对乔丹体育申请注册八项防御性商标提出过异议和复审,
乔丹体育	耐克公司	竞争	一提的是,<N>年及<N>年,与篮球明星Michael Jordan有长期合作关系的耐克公司曾经针对乔丹体育申请注册八项防御性商标提出过异议和复审,
耐克公司	乔丹体育	纠纷	一提的是,<N>年及<N>年,与篮球明星Michael Jordan有长期合作关系的耐克公司曾经针对乔丹体育申请注册八项防御性商标提出过异议和复审,
乔丹体育	耐克公司	纠纷	一提的是,<N>年及<N>年,与篮球明星Michael Jordan有长期合作关系的耐克公司曾经针对乔丹体育申请注册八项防御性商标提出过异议和复审,
兴业银行上海徐汇支行	兴业银行	被拥有	记者询问过兴业银行上海徐汇支行的理财人员后,了解到这款产品<N>%的收益率在扣除兴业银行理财管理费后,客户可获得参考年化收益率为<N>%。
兴业银行	兴业银行上海徐汇支行	拥有	记者询问过兴业银行上海徐汇支行的理财人员后,了解到这款产品<N>%的收益率在扣除兴业银行理财管理费后,客户可获得参考年化收益率为<N>%。
亳州市药材总公司	东莞市中药饮片有限公司	unknown	此次曝光的单位有淮南市第一人民医院、亳州市药材总公司三和堂药店、东莞市中药饮片有限公司、甘肃至仁同济大药房连锁有限公司二十九分店等。
东莞市中药饮片有限公司	亳州市药材总公司	unknown	此次曝光的单位有淮南市第一人民医院、亳州市药材总公司三和堂药店、东莞市中药饮片有限公司、甘肃至仁同济大药房连锁有限公司二十九分店等。
中国远洋	中国石油	unknown	值得注意的是,以“中”字头著称的“<N>军团”再现启动迹象,中国远洋封死涨停,中国石油、中国建筑等均一度快速冲高。
中国石油	中国远洋	unknown	值得注意的是,以“中”字头著称的“<N>军团”再现启动迹象,中国远洋封死涨停,中国石油、中国建筑等均一度快速冲高。
京基<N>	京基集团	unknown	此前曾有传言称京基<N>涉及债务纠纷将发生产权转移,而京基集团<N>日在京基<N>召开的签约仪式,某种意义上就是对传言的辟谣。
京基集团	京基<N>	unknown	此前曾有传言称京基<N>涉及债务纠纷将发生产权转移,而京基集团<N>日在京基<N>召开的签约仪式,某种意义上就是对传言的辟谣。
德豪润达	兴民钢圈	unknown	与德豪润达相比,兴民钢圈则是通过财技下调了发行价格,从而实现与二级市场股价的匹配。
兴民钢圈	德豪润达	unknown	与德豪润达相比,兴民钢圈则是通过财技下调了发行价格,从而实现与二级市场股价的匹配。
国航	深航	拥有	至此,国航共持有深航<N>%股权,如愿实现了对深航的控股。
深航	国航	被拥有	至此,国航共持有深航<N>%股权,如愿实现了对深航的控股。
中石油	中石化	竞争	受此消息影响,中石油及中石化的亏损将进一步减少,据测算,吨油炼油利润将提升<N>元。
中石化	中石油	竞争	受此消息影响,中石油及中石化的亏损将进一步减少,据测算,吨油炼油利润将提升<N>元。
潍坊内燃机配件总厂	潍坊柴油机厂销售公司	unknown	目前,公司常务副总经理兼党委书记、董事会秘书周立亭曾任潍坊内燃机配件总厂厂长兼党委书记,潍坊柴油机厂销售公司副总经理等职;
潍坊柴油机厂销售公司	潍坊内燃机配件总厂	unknown	目前,公司常务副总经理兼党委书记、董事会秘书周立亭曾任潍坊内燃机配件总厂厂长兼党委书记,潍坊柴油机厂销售公司副总经理等职;
和讯网	国美	商讨	和讯网等<N>家媒体将参加国美业绩会
国美	和讯网	商讨	和讯网等<N>家媒体将参加国美业绩会
阿里巴巴	Kabam	注资	阿里巴巴近日证实,将向总部位于美国的游戏公司Kabam投资<N>.<N>亿美元。
Kabam	阿里巴巴	被注资	阿里巴巴近日证实,将向总部位于美国的游戏公司Kabam投资<N>.<N>亿美元。
中国铝业	力拓	unknown	中国铝业董事长兼首席执行官熊维平昨日在上海举行的<N>中期业绩发布会上表示,公司已启动了三年结构调整规划,决定向煤炭和铁矿石领域进军,把与力拓合资的几
力拓	中国铝业	unknown	中国铝业董事长兼首席执行官熊维平昨日在上海举行的<N>中期业绩发布会上表示,公司已启动了三年结构调整规划,决定向煤炭和铁矿石领域进军,把与力拓合资的几
建柏投资有限公司	长江实业有限公司	unknown	建柏投资有限公司由在港上市的首长四方有限公司全资拥有,而首长四方分别由长江实业有限公司和首钢控股有限公司持股<N>.<N>%和<N>.<N>%。
长江实业有限公司	建柏投资有限公司	unknown	建柏投资有限公司由在港上市的首长四方有限公司全资拥有,而首长四方分别由长江实业有限公司和首钢控股有限公司持股<N>.<N>%和<N>.<N>%。
华宝投资	上海德汇	unknown	除此之外,公司的前<N>大股东也出现较大的变化,比如华宝投资、上海德汇等在四季度末撤离该股。
上海德汇	华宝投资	unknown	除此之外,公司的前<N>大股东也出现较大的变化,比如华宝投资、上海德汇等在四季度末撤离该股。
长江证券	国元证券	竞争	宏源证券、长江证券、国元证券分别为<N>.<N>亿元、<N>.<N>亿元;
国元证券	长江证券	竞争	宏源证券、长江证券、国元证券分别为<N>.<N>亿元、<N>.<N>亿元;
物美	卜蜂莲花	收购	此前,有业内人士指出,物美收购卜蜂莲花较可行的方案是:分批次、分地区逐步接手全部门店;付款也分批次进行。
卜蜂莲花	物美	被收购	此前,有业内人士指出,物美收购卜蜂莲花较可行的方案是:分批次、分地区逐步接手全部门店;付款也分批次进行。
长源电力	中国国电集团公司	被拥有	长源电力今日披露,公司控股股东中国国电集团公司<N>年通过发行中期票据和信托产品等方式筹集了低成本资金,用于降低其本部及所属单位的融资成本。
中国国电集团公司	长源电力	拥有	长源电力今日披露,公司控股股东中国国电集团公司<N>年通过发行中期票据和信托产品等方式筹集了低成本资金,用于降低其本部及所属单位的融资成本。
蒙牛	雅士利	收购	北京商报讯在蒙牛收购雅士利、圣元收购育婴博士后,乳企之间并购的传言继续发酵。
雅士利	蒙牛	被收购	北京商报讯在蒙牛收购雅士利、圣元收购育婴博士后,乳企之间并购的传言继续发酵。
广药集团	白云山和黄中药	unknown	<N>月<N>日,广药集团、白云山和黄中药与中国医学科学院宣布中国首个药用植物丹参基因组框架图测序、组装完成。
白云山和黄中药	广药集团	unknown	<N>月<N>日,广药集团、白云山和黄中药与中国医学科学院宣布中国首个药用植物丹参基因组框架图测序、组装完成。
上海医药	云南白药	竞争	昨天,上海医药收于<N>.<N>元,总市值达到了<N>.<N>亿元,超过了云南白药,成为A股市值最高的医药类上市公司。
云南白药	上海医药	竞争	昨天,上海医药收于<N>.<N>元,总市值达到了<N>.<N>亿元,超过了云南白药,成为A股市值最高的医药类上市公司。
中投证券	招商地产	unknown	据中投证券分析师李少明计算,按增发后股本<N>.<N>亿股计算,招商地产<N>至<N>年的EPS分别达到<N>.<N>、<N>.<N>和<N>.<N>元,
招商地产	中投证券	unknown	据中投证券分析师李少明计算,按增发后股本<N>.<N>亿股计算,招商地产<N>至<N>年的EPS分别达到<N>.<N>、<N>.<N>和<N>.<N>元,
中国平安	中国平安人寿保险股份有限公司	拥有	公告显示,本次过户完成之前,中国平安及其控股子公司中国平安人寿保险股份有限公司合计持有深发展逾<N>.<N>亿股股份,约占深发展目前总股本<N>.<N>%。
中国平安人寿保险股份有限公司	中国平安	被拥有	公告显示,本次过户完成之前,中国平安及其控股子公司中国平安人寿保险股份有限公司合计持有深发展逾<N>.<N>亿股股份,约占深发展目前总股本<N>.<N>%。
屈臣氏	百佳超市	拥有	对于李嘉诚日前停售屈臣氏下百佳超市之举,亦有观点认为与推动屈臣氏上市有关。
百佳超市	屈臣氏	被拥有	对于李嘉诚日前停售屈臣氏下百佳超市之举,亦有观点认为与推动屈臣氏上市有关。
东航	天合联盟	签约	在南航加入天合联盟、国航加入星空联盟之后,东航最终决定与天合联盟签订入盟意向书。
天合联盟	东航	签约	在南航加入天合联盟、国航加入星空联盟之后,东航最终决定与天合联盟签订入盟意向书。
上海实业	中芯	持股	而按新比例计算,台积电已超越上海实业,成了中芯第二大股东。
中芯	上海实业	被持股	而按新比例计算,台积电已超越上海实业,成了中芯第二大股东。
岳阳纸业	泰格林纸	被拥有	不到一年,岳阳纸业控股股东泰格林纸重组方就由一家央企换成了另一家央企。
泰格林纸	岳阳纸业	拥有	不到一年,岳阳纸业控股股东泰格林纸重组方就由一家央企换成了另一家央企。
凯雷	中国太保	减持	消息称凯雷拟出售中国太保高至<N>.<N>亿美元H股股份
中国太保	凯雷	被减持	消息称凯雷拟出售中国太保高至<N>.<N>亿美元H股股份
国元证券	西南证券	unknown	国元证券<N>日增发募百亿西南证券增发价下调两成
西南证券	国元证券	unknown	国元证券<N>日增发募百亿西南证券增发价下调两成
上海物资贸易股份有限公司	国泰君安证券股份有限公司	unknown	因此,上证所对上海物资贸易股份有限公司和时任董事会秘书许伟以及独立财务顾问国泰君安证券股份有限公司项目负责人肖翔云、薛歆予以监管关注。
国泰君安证券股份有限公司	上海物资贸易股份有限公司	unknown	因此,上证所对上海物资贸易股份有限公司和时任董事会秘书许伟以及独立财务顾问国泰君安证券股份有限公司项目负责人肖翔云、薛歆予以监管关注。
上海阜兴集团	常高新集团	合作	通过与上海阜兴集团的合作,常高新集团将有效发挥国有资本的引导和杠杆作用,为常州高新区的发展注入更强大的动力,真正实现各方互利共赢。
常高新集团	上海阜兴集团	合作	通过与上海阜兴集团的合作,常高新集团将有效发挥国有资本的引导和杠杆作用,为常州高新区的发展注入更强大的动力,真正实现各方互利共赢。
上海百联集团	百联集团	自己	记者从多方了解到,原上海国盛有限公司总裁兼党委书记贺涛即将调任上海百联集团总裁,百联集团现总裁吕勇明或将调任上海市国资委副主任。
百联集团	上海百联集团	自己	记者从多方了解到,原上海国盛有限公司总裁兼党委书记贺涛即将调任上海百联集团总裁,百联集团现总裁吕勇明或将调任上海市国资委副主任。
北京方正春元科技发展有限公司	特博深信息科技公司	unknown	用友软件的三季报还显示,公司斥资总计高达<N>.<N>亿元收购北京方正春元科技发展有限公司与特博深信息科技公司的北京与上海公司。
特博深信息科技公司	北京方正春元科技发展有限公司	unknown	用友软件的三季报还显示,公司斥资总计高达<N>.<N>亿元收购北京方正春元科技发展有限公司与特博深信息科技公司的北京与上海公司。
深发展	中国平安	被注资	深发展也于近日获得中国银监会的批复,原则同意中国平安和平安人寿投资深发展股份的股东资格,并原则同意深发展非公开发行A股普通股。
中国平安	深发展	注资	深发展也于近日获得中国银监会的批复,原则同意中国平安和平安人寿投资深发展股份的股东资格,并原则同意深发展非公开发行A股普通股。
观澜湖集团	观澜湖	自己	<N> 年 <N> 月<N> 日,国内休闲旅游行业翘楚观澜湖集团举行“云生活,微度假”旅游产品新闻发布会,会上宣布,观澜湖要做世界休闲旅游产业的领航者,
观澜湖	观澜湖集团	自己	<N> 年 <N> 月<N> 日,国内休闲旅游行业翘楚观澜湖集团举行“云生活,微度假”旅游产品新闻发布会,会上宣布,观澜湖要做世界休闲旅游产业的领航者,
神火股份	河南豫联能源集团	被转让	当时神火股份突然发布公告,宣布受让河南豫联能源集团和伊川电力集团合计持有河南有色的<N>.<N>%股份,
河南豫联能源集团	神火股份	转让	当时神火股份突然发布公告,宣布受让河南豫联能源集团和伊川电力集团合计持有河南有色的<N>.<N>%股份,
武钢集团	武钢	自己	昨日,全国人大代表、武钢集团总经理邓崎琳公开向媒体表示,武钢希望在今年启动<N>万吨~<N>万吨等量或减量淘汰落后置换,
武钢	武钢集团	自己	昨日,全国人大代表、武钢集团总经理邓崎琳公开向媒体表示,武钢希望在今年启动<N>万吨~<N>万吨等量或减量淘汰落后置换,
恒大	恒大冰泉广告	拥有	实际上,从<N>年“亚冠”决赛上以恒大足球队队服胸前恒大冰泉广告初次问世,
恒大冰泉广告	恒大	被拥有	实际上,从<N>年“亚冠”决赛上以恒大足球队队服胸前恒大冰泉广告初次问世,
重阳投资	阳光	unknown	“他当时加盟重阳一度震惊了整个公募基金行业,而当时的重阳投资在成功引入多位业界大佬后成为阳光私募基金业的翘楚”。
阳光	重阳投资	unknown	“他当时加盟重阳一度震惊了整个公募基金行业,而当时的重阳投资在成功引入多位业界大佬后成为阳光私募基金业的翘楚”。
三佳科技	福瑞股份	unknown	另外曾投资三佳科技、福瑞股份和中创信测而声名远播的投资者娄宇航也将难以续写暴利神话,
福瑞股份	三佳科技	unknown	另外曾投资三佳科技、福瑞股份和中创信测而声名远播的投资者娄宇航也将难以续写暴利神话,
日本BICCAMERA集团	春秋集团	unknown	此次春秋集团与日本BICCAMERA集团战略合作,双方已就BICCAMERA集团对春秋集团在日本的合资公司的注资事宜达成了共识。
春秋集团	日本BICCAMERA集团	unknown	此次春秋集团与日本BICCAMERA集团战略合作,双方已就BICCAMERA集团对春秋集团在日本的合资公司的注资事宜达成了共识。
日本BICCAMERA集团	春秋集团	合作	此次春秋集团与日本BICCAMERA集团战略合作,双方已就BICCAMERA集团对春秋集团在日本的合资公司的注资事宜达成了共识。
春秋集团	日本BICCAMERA集团	合作	此次春秋集团与日本BICCAMERA集团战略合作,双方已就BICCAMERA集团对春秋集团在日本的合资公司的注资事宜达成了共识。
哈空调	哈工资产公司	unknown	此次,于明升将前途未卜的变电器项目剥离出哈空调,未来会否故伎重施来挽救友情相助的哈工资产公司呢?
哈工资产公司	哈空调	unknown	此次,于明升将前途未卜的变电器项目剥离出哈空调,未来会否故伎重施来挽救友情相助的哈工资产公司呢?
李宁	匹克	竞争	李宁、匹克、安踏等本土运动品牌尚未发布最新数据,但根据中期业绩情况,五大本土运动品牌业绩仍在继续下滑,关店潮也在持续。
匹克	李宁	竞争	李宁、匹克、安踏等本土运动品牌尚未发布最新数据,但根据中期业绩情况,五大本土运动品牌业绩仍在继续下滑,关店潮也在持续。
五粮液	银基集团	合作	近日,五粮液大经销商银基集团披露盈利警告显示,预计截至<N>月底的半年业绩将再录得亏损。
银基集团	五粮液	合作	近日,五粮液大经销商银基集团披露盈利警告显示,预计截至<N>月底的半年业绩将再录得亏损。
渣打	农行	合作	渣打与农行酝酿合作或将在香港开展试点项目
农行	渣打	合作	渣打与农行酝酿合作或将在香港开展试点项目
新黄浦	上海鸿泰房地产有限公司	收购	新黄浦以增资的形式出资<N>.<N>万元,收购上海鸿泰房地产有限公司<N>%的股权,本次交易不构成关联交易。
上海鸿泰房地产有限公司	新黄浦	被收购	新黄浦以增资的形式出资<N>.<N>万元,收购上海鸿泰房地产有限公司<N>%的股权,本次交易不构成关联交易。
江铃汽车	福特	合作	一直被形容为“闷声发大财”的江铃汽车也通过小蓝基地的投产摆脱了产能不足的阴影,除了商用车系列之外,福特将为江铃汽车注入一款全新的全尺寸SUV车型,
福特	江铃汽车	合作	一直被形容为“闷声发大财”的江铃汽车也通过小蓝基地的投产摆脱了产能不足的阴影,除了商用车系列之外,福特将为江铃汽车注入一款全新的全尺寸SUV车型,
山东大厦	山钢集团	unknown	<N>月下旬,在山东大厦举行的一次山钢集团领导干部会议上,
山钢集团	山东大厦	unknown	<N>月下旬,在山东大厦举行的一次山钢集团领导干部会议上,
沃尔玛	京东	商讨	区别在于,彼时的沃尔玛风头正劲,想成为京东的控股股东。
京东	沃尔玛	商讨	区别在于,彼时的沃尔玛风头正劲,想成为京东的控股股东。
沃尔玛	京东	持股	区别在于,彼时的沃尔玛风头正劲,想成为京东的控股股东。
京东	沃尔玛	被持股	区别在于,彼时的沃尔玛风头正劲,想成为京东的控股股东。
沃尔玛	京东	拥有	区别在于,彼时的沃尔玛风头正劲,想成为京东的控股股东。
京东	沃尔玛	被拥有	区别在于,彼时的沃尔玛风头正劲,想成为京东的控股股东。
广州药业	鸿道有限公司	unknown	中广网北京<N>月<N>日消息据经济之声报道,昨天晚间,广州药业公告称,中国国际经济贸易仲裁委员会裁决鸿道有限公司停止使用“王老吉”商标。
鸿道有限公司	广州药业	unknown	中广网北京<N>月<N>日消息据经济之声报道,昨天晚间,广州药业公告称,中国国际经济贸易仲裁委员会裁决鸿道有限公司停止使用“王老吉”商标。
中金黄金	中国黄金集团	交易	<N>年,除了金厂峪金矿,中金黄金还自中国黄金集团手中收购了河南秦岭、夹皮沟矿业和前河矿业几项资产。
中国黄金集团	中金黄金	交易	<N>年,除了金厂峪金矿,中金黄金还自中国黄金集团手中收购了河南秦岭、夹皮沟矿业和前河矿业几项资产。
中金黄金	中国黄金集团	买资	<N>年,除了金厂峪金矿,中金黄金还自中国黄金集团手中收购了河南秦岭、夹皮沟矿业和前河矿业几项资产。
中国黄金集团	中金黄金	被买资	<N>年,除了金厂峪金矿,中金黄金还自中国黄金集团手中收购了河南秦岭、夹皮沟矿业和前河矿业几项资产。
中石油	克拉玛依市商行	入股	中石油:入股克拉玛依市商行。
克拉玛依市商行	中石油	被入股	中石油:入股克拉玛依市商行。
山水水泥	天瑞集团	被入股	在入主山水水泥后,天瑞集团曾爆发出与前者原实控人张才奎之间的控制权之争,并同样在去年出现过一次“全武行”事件。
天瑞集团	山水水泥	入股	在入主山水水泥后,天瑞集团曾爆发出与前者原实控人张才奎之间的控制权之争,并同样在去年出现过一次“全武行”事件。
五矿	OZ矿业	交易	<N>月<N>日,五矿公布了新的收购方案,将以<N>.<N>亿美元收购OZ矿业的部分资产,并不再承担OZ矿业的债务。
OZ矿业	五矿	交易	<N>月<N>日,五矿公布了新的收购方案,将以<N>.<N>亿美元收购OZ矿业的部分资产,并不再承担OZ矿业的债务。
五矿	OZ矿业	买资	<N>月<N>日,五矿公布了新的收购方案,将以<N>.<N>亿美元收购OZ矿业的部分资产,并不再承担OZ矿业的债务。
OZ矿业	五矿	被买资	<N>月<N>日,五矿公布了新的收购方案,将以<N>.<N>亿美元收购OZ矿业的部分资产,并不再承担OZ矿业的债务。
泛海系	民安保险	入股	泛海系入股民安保险,本质上是希望在金融业务方面扩充实力。
民安保险	泛海系	被入股	泛海系入股民安保险,本质上是希望在金融业务方面扩充实力。
天健集团	美达股份	增持	经公安机关侦查,200<N>年<N>月,天健集团以新力公司的名义,通过司法拍卖受让新会新联贸易发展有限公司所持美达股份1<N>00万股,并在200<N>年<N>月全部出售。
美达股份	天健集团	被增持	经公安机关侦查,200<N>年<N>月,天健集团以新力公司的名义,通过司法拍卖受让新会新联贸易发展有限公司所持美达股份1<N>00万股,并在200<N>年<N>月全部出售。
中铝	JimLeng	unknown	资方案偏向大股东中铝,使其他股东对利益在今后是否得到保障有所顾虑;二是投资者认为可以用更经济的方案来化解债务危机,比如配股,JimLeng就持这个态度。
JimLeng	中铝	unknown	资方案偏向大股东中铝,使其他股东对利益在今后是否得到保障有所顾虑;二是投资者认为可以用更经济的方案来化解债务危机,比如配股,JimLeng就持这个态度。
万达集团	万达网科科技集团	拥有	作为万达集团第四次转型的里程碑,万达网科科技集团的成立在最初被赋予打通实业+互联网的桥梁作用,
万达网科科技集团	万达集团	被拥有	作为万达集团第四次转型的里程碑,万达网科科技集团的成立在最初被赋予打通实业+互联网的桥梁作用,
青岛海尔	海尔集团	unknown	青岛海尔披露,被收购的资产全部隶属于海尔集团内的装备部品制造集团,
海尔集团	青岛海尔	unknown	青岛海尔披露,被收购的资产全部隶属于海尔集团内的装备部品制造集团,
中创信测	北京英诺维电子技术有限公司	被持股	<N>月<N>日,中创信测发布公告,在董事长贾林的申请下,公司大股东北京英诺维电子技术有限公司遭法院终审裁定解散。
北京英诺维电子技术有限公司	中创信测	持股	<N>月<N>日,中创信测发布公告,在董事长贾林的申请下,公司大股东北京英诺维电子技术有限公司遭法院终审裁定解散。
江南嘉捷	华泰瑞联基金	unknown	其次,除了华泰联合之外,根据江南嘉捷重组公告,南京瑞联一号投资中心持有三六零<N>.<N>%的股份,工商信息显示,华泰证券旗下华泰瑞联基金为管理人。
华泰瑞联基金	江南嘉捷	unknown	其次,除了华泰联合之外,根据江南嘉捷重组公告,南京瑞联一号投资中心持有三六零<N>.<N>%的股份,工商信息显示,华泰证券旗下华泰瑞联基金为管理人。
山西安泽西山永鑫煤业有限责任公司	山西安泽永鑫西山煤化工有限责任公司	unknown	公司拟与山西永鑫煤焦化有限责任公司共同出资,分别设立山西安泽西山永鑫煤业有限责任公司和山西安泽永鑫西山煤化工有限责任公司。。
山西安泽永鑫西山煤化工有限责任公司	山西安泽西山永鑫煤业有限责任公司	unknown	公司拟与山西永鑫煤焦化有限责任公司共同出资,分别设立山西安泽西山永鑫煤业有限责任公司和山西安泽永鑫西山煤化工有限责任公司。。
中农资	大成股份	unknown	<N>月<N>日,双方签订保密协议,中农资派出多名审计、评估人员到大成股份调查了解情况,持续时间近一个月。
大成股份	中农资	unknown	<N>月<N>日,双方签订保密协议,中农资派出多名审计、评估人员到大成股份调查了解情况,持续时间近一个月。
哈尔滨市商业银行	哈尔滨银行	unknown	从城市信用社到哈尔滨市商业银行,再到哈尔滨银行;。
哈尔滨银行	哈尔滨市商业银行	unknown	从城市信用社到哈尔滨市商业银行,再到哈尔滨银行;。
蒙牛	爱氏晨曦	被持股	在公告中,蒙牛同时宣布,委任来自其第二大股东、欧洲乳业巨头爱氏晨曦的两位高管任非执行董事。
爱氏晨曦	蒙牛	持股	在公告中,蒙牛同时宣布,委任来自其第二大股东、欧洲乳业巨头爱氏晨曦的两位高管任非执行董事。
新希望化工	添惠投资	unknown	本次定向发行对象为新希望化工、添惠投资、李巍和王守勤,发行价为<N>.<N>元/股,发行规模不超过<N>.<N>亿股。
添惠投资	新希望化工	unknown	本次定向发行对象为新希望化工、添惠投资、李巍和王守勤,发行价为<N>.<N>元/股,发行规模不超过<N>.<N>亿股。
京东	华致酒行	合作	这是今年继携手世界葡萄酒大师在京东推“阿伦选·葡萄酒”品牌之后,华致酒行在进口葡萄酒领域的又一次出手。
华致酒行	京东	合作	这是今年继携手世界葡萄酒大师在京东推“阿伦选·葡萄酒”品牌之后,华致酒行在进口葡萄酒领域的又一次出手。
中茵股份	西藏中茵矿业投资有限公司	成立	中茵股份今日披露,公司拟与全资子公司中茵置业合资成立西藏中茵矿业投资有限公司。。
西藏中茵矿业投资有限公司	中茵股份	被成立	中茵股份今日披露,公司拟与全资子公司中茵置业合资成立西藏中茵矿业投资有限公司。。
上实发展	富加发展	转让	但是,早在<N>年<N>月,上实发展通过公开挂牌方式将海锦公司1<N>%股权转让给富加发展。。
富加发展	上实发展	被转让	但是,早在<N>年<N>月,上实发展通过公开挂牌方式将海锦公司1<N>%股权转让给富加发展。。
大唐发电	大唐集团	合资	项目总投资<N>亿元,其中大唐发电和大唐集团分别按<N>%和<N>%的比例出资。
大唐集团	大唐发电	合资	项目总投资<N>亿元,其中大唐发电和大唐集团分别按<N>%和<N>%的比例出资。
恒大地产	恒大冰泉	unknown	而销售热线自开通起,每天都会接到超过<N>条的求购信息,广大恒大地产的业主群及社会各界的消费者都想优先品尝到恒大冰泉。。
恒大冰泉	恒大地产	unknown	而销售热线自开通起,每天都会接到超过<N>条的求购信息,广大恒大地产的业主群及社会各界的消费者都想优先品尝到恒大冰泉。。
中国人民保险集团	人保集团	自己	<N>月<N>日,中国人民保险集团(下称“人保集团”)年度工作会议传来的消息显示,
人保集团	中国人民保险集团	自己	<N>月<N>日,中国人民保险集团(下称“人保集团”)年度工作会议传来的消息显示,
国美电器	永乐电器	unknown	<N>月底,卸去国美电器董事长职位的永乐电器创始人陈晓,转型做投资,关注家居等行业。
永乐电器	国美电器	unknown	<N>月底,卸去国美电器董事长职位的永乐电器创始人陈晓,转型做投资,关注家居等行业。
苏宁	百度	unknown	苏宁董事长张近东建议“VIE要加强监管”,但百度CEO李彦宏则希望政府“鼓励民营企业海外上市取消投资并购、资质发放等方面的政策限制”。
百度	苏宁	unknown	苏宁董事长张近东建议“VIE要加强监管”,但百度CEO李彦宏则希望政府“鼓励民营企业海外上市取消投资并购、资质发放等方面的政策限制”。
安达投资	摩根士丹利	合作	<N>月<N>日,安踏发布公告称,其主要股东安踏国际及关联的安达控股、安达投资透过摩根士丹利在市场上配售<N>万股股份,
摩根士丹利	安达投资	合作	<N>月<N>日,安踏发布公告称,其主要股东安踏国际及关联的安达控股、安达投资透过摩根士丹利在市场上配售<N>万股股份,
宏达经编	深圳市威尔德医疗电子股份有限公司	增持	宏达经编昨晚发布公告称,拟向六名自然人非公开发行股份,购买其持有的深圳市威尔德医疗电子股份有限公司<N>%股权。
深圳市威尔德医疗电子股份有限公司	宏达经编	被增持	宏达经编昨晚发布公告称,拟向六名自然人非公开发行股份,购买其持有的深圳市威尔德医疗电子股份有限公司<N>%股权。
东航	国航	竞争	东航将在支付宝直销打折机票国航南航将跟进
国航	东航	竞争	东航将在支付宝直销打折机票国航南航将跟进
高通	博通公司	unknown	高通宣布,在<N>年<N>月<N>日举行的年度股东大会上,不会任命博通公司提名的<N>位董事候选人之中的任何一位,并将极力促成当前董事会成员连任。
博通公司	高通	unknown	高通宣布,在<N>年<N>月<N>日举行的年度股东大会上,不会任命博通公司提名的<N>位董事候选人之中的任何一位,并将极力促成当前董事会成员连任。
罗牛山	海胶集团	增持	罗牛山购得海胶集团<N>万股
海胶集团	罗牛山	被增持	罗牛山购得海胶集团<N>万股
阿里集团	阿里巴巴集团	自己	如未来阿里集团进行IPO,阿里巴巴集团有权在IPO之际回购雅虎剩余持有股份的<N>%。
阿里巴巴集团	阿里集团	自己	如未来阿里集团进行IPO,阿里巴巴集团有权在IPO之际回购雅虎剩余持有股份的<N>%。
明朝万达	达晨创投	被持股	明朝万达创立于<N>年,公司注册资金<N>万元,总部位于北京,其投资人包括达晨创投、中兴合创及金禾丰等著名投资机构及个人。
达晨创投	明朝万达	持股	明朝万达创立于<N>年,公司注册资金<N>万元,总部位于北京,其投资人包括达晨创投、中兴合创及金禾丰等著名投资机构及个人。
明朝万达	达晨创投	被注资	明朝万达创立于<N>年,公司注册资金<N>万元,总部位于北京,其投资人包括达晨创投、中兴合创及金禾丰等著名投资机构及个人。
达晨创投	明朝万达	注资	明朝万达创立于<N>年,公司注册资金<N>万元,总部位于北京,其投资人包括达晨创投、中兴合创及金禾丰等著名投资机构及个人。
奇瑞	江汽	unknown	加大改革力度,支持奇瑞、江汽、全柴等按市场原则在省内进行联合重组,力争形成一个产能百万辆以上的汽车企业集团”。
江汽	奇瑞	unknown	加大改革力度,支持奇瑞、江汽、全柴等按市场原则在省内进行联合重组,力争形成一个产能百万辆以上的汽车企业集团”。
上海英达方物业有限公司	上海泉山大酒店	unknown	1<N>0家重大火灾隐患单位,其中上海的<N>家单位被集体曝光,分别是上海真北副食品经营管理公司,上海英达方物业有限公司,上海泉山大酒店,亚创庆军实业有限公司,
上海泉山大酒店	上海英达方物业有限公司	unknown	1<N>0家重大火灾隐患单位,其中上海的<N>家单位被集体曝光,分别是上海真北副食品经营管理公司,上海英达方物业有限公司,上海泉山大酒店,亚创庆军实业有限公司,
光大永明资产管理股份有限公司	光大兴陇信托有限责任公司	合资	光大云付由中国光大集团股份公司、光大永明资产管理股份有限公司、光大兴陇信托有限责任公司、光大金控资产管理有限公司共同出资发起设立,
光大兴陇信托有限责任公司	光大永明资产管理股份有限公司	合资	光大云付由中国光大集团股份公司、光大永明资产管理股份有限公司、光大兴陇信托有限责任公司、光大金控资产管理有限公司共同出资发起设立,
华茂股份	广发证券	被发行	<N>.<N>亿元,若根据公司<N>日公告的重大资产重组,再根据上述办法,华茂股份参与定向增发认购的广发证券股份占华茂股份的资产总额可能在<N>.<N>亿元以上,
广发证券	华茂股份	发行	<N>.<N>亿元,若根据公司<N>日公告的重大资产重组,再根据上述办法,华茂股份参与定向增发认购的广发证券股份占华茂股份的资产总额可能在<N>.<N>亿元以上,
泛华大厦	东源	unknown	同时,以<N>万元的价格按现状转让了公司所有的泛华大厦<N>平方米房产,ST东源一直未能取得这部分房产的所有权证也不能使用,
东源	泛华大厦	unknown	同时,以<N>万元的价格按现状转让了公司所有的泛华大厦<N>平方米房产,ST东源一直未能取得这部分房产的所有权证也不能使用,
和记黄埔	Three	重组	班牙TelefonicaSA旗下O<N>进行排他性谈判,和记黄埔拟支付<N>.<N>亿英镑现金,且如果O<N>与和记黄埔旗下英国运营商Three合并后达到现金流指标,
Three	和记黄埔	重组	班牙TelefonicaSA旗下O<N>进行排他性谈判,和记黄埔拟支付<N>.<N>亿英镑现金,且如果O<N>与和记黄埔旗下英国运营商Three合并后达到现金流指标,
维维股份	双沟酒业	持股	<N>年度,维维股份从双沟酒业获得投资收益<N>.<N>万元,占公司全年净利润的<N>.<N>%。
双沟酒业	维维股份	被持股	<N>年度,维维股份从双沟酒业获得投资收益<N>.<N>万元,占公司全年净利润的<N>.<N>%。
沈阳慧旭	东软集团有限公司	持股	<N>年<N>月<N>日,沈阳慧旭与华宝信托签署《股权转让协议》,获得东软集团有限公司<N>.<N>%股权;
东软集团有限公司	沈阳慧旭	被持股	<N>年<N>月<N>日,沈阳慧旭与华宝信托签署《股权转让协议》,获得东软集团有限公司<N>.<N>%股权;
中国南车	南京浦镇车辆有限公司	拥有	记者日前获悉,中国南车旗下的南京浦镇车辆有限公司,在深圳轨道交通四号线二期工程车辆采购招标中,以其技术、价格和交付期等方面的优势一举中标。
南京浦镇车辆有限公司	中国南车	被拥有	记者日前获悉,中国南车旗下的南京浦镇车辆有限公司,在深圳轨道交通四号线二期工程车辆采购招标中,以其技术、价格和交付期等方面的优势一举中标。
上海全冠	中国恒天	竞争	而在当天的拍卖会上,中国恒天与“横空出世”的上海全冠互不相让,竞拍价格水涨船高,最终中国恒天以区区<N>万元告负。
中国恒天	上海全冠	竞争	而在当天的拍卖会上,中国恒天与“横空出世”的上海全冠互不相让,竞拍价格水涨船高,最终中国恒天以区区<N>万元告负。
富士	柯达	unknown	在应对时代变革的辗转腾挪中,富士好似一家灵活的美国公司,而柯达却像足一家缓慢固执的日本企业。
柯达	富士	unknown	在应对时代变革的辗转腾挪中,富士好似一家灵活的美国公司,而柯达却像足一家缓慢固执的日本企业。
平安信托	许继集团	注资	因此,市场人士分析认为,平安信托获得的注资很有可能将注入许继集团。。
许继集团	平安信托	被注资	因此,市场人士分析认为,平安信托获得的注资很有可能将注入许继集团。。
蒙牛	伊利	纠纷	昨天,内蒙古警方就伊利蒙牛恶意竞争纠纷做出通报,称案件已经基本告破,攻击伊利QQ星案件系安勇等人个人行为,与蒙牛公司没有关系。
伊利	蒙牛	纠纷	昨天,内蒙古警方就伊利蒙牛恶意竞争纠纷做出通报,称案件已经基本告破,攻击伊利QQ星案件系安勇等人个人行为,与蒙牛公司没有关系。
陕西秦明电子有限公司	中国机电出口产品投资有限公司	unknown	目前,陕西秦明电子有限公司、中国机电出口产品投资有限公司分别以<N>.<N>%、三大股东地位,另有七名自然人或法人股东持有剩余股权。
中国机电出口产品投资有限公司	陕西秦明电子有限公司	unknown	目前,陕西秦明电子有限公司、中国机电出口产品投资有限公司分别以<N>.<N>%、三大股东地位,另有七名自然人或法人股东持有剩余股权。
中石油	中石化	unknown	的确属于页岩气,但和美国还有中石油在四川龙王庙的项目相比,这个项目还是有一些问题需要进一步研究,我之前去涪陵的时候也提出中石化对这个项目的观察时间太短,
中石化	中石油	unknown	的确属于页岩气,但和美国还有中石油在四川龙王庙的项目相比,这个项目还是有一些问题需要进一步研究,我之前去涪陵的时候也提出中石化对这个项目的观察时间太短,
福建永荣控股集团有限公司	福建三盛房地产开发有限公司	合资	<N>家发起人分别包括永辉超市、福建永荣控股集团有限公司、福建三盛房地产开发有限公司、福建圣农食品有限公司。
福建三盛房地产开发有限公司	福建永荣控股集团有限公司	合资	<N>家发起人分别包括永辉超市、福建永荣控股集团有限公司、福建三盛房地产开发有限公司、福建圣农食品有限公司。
鲁润地产	永泰	被收购	产<N>%股权转让协议》和《关于平度金矿<N>%股权转让协议》,将所拥有的子公司鲁润地产<N>%股权和平度金矿<N>%股权以<N>万元价格转让给永泰控股。
永泰	鲁润地产	收购	产<N>%股权转让协议》和《关于平度金矿<N>%股权转让协议》,将所拥有的子公司鲁润地产<N>%股权和平度金矿<N>%股权以<N>万元价格转让给永泰控股。
三鹿	三鹿集团	自己	还将有<N>项三鹿破产资产陆续拍卖,其中<N>月<N>日有<N>项,包括原三鹿集团持有的唐山恒天然三鹿牧场有限公司1<N>%的股权、河南花花牛乳业有限公司2<N>%的股权等。
三鹿集团	三鹿	自己	还将有<N>项三鹿破产资产陆续拍卖,其中<N>月<N>日有<N>项,包括原三鹿集团持有的唐山恒天然三鹿牧场有限公司1<N>%的股权、河南花花牛乳业有限公司2<N>%的股权等。
雅诗兰黛	迪奥	竞争	中国网财经<N>月<N>日讯近日,希腊反垄断当局于本月<N>日以扭曲市场竞争为由,对包括雅诗兰黛、欧莱雅及迪奥在内的<N>家化妆品牌的希腊分公司开罚,
迪奥	雅诗兰黛	竞争	中国网财经<N>月<N>日讯近日,希腊反垄断当局于本月<N>日以扭曲市场竞争为由,对包括雅诗兰黛、欧莱雅及迪奥在内的<N>家化妆品牌的希腊分公司开罚,
冀东水泥	秦岭水泥	入股	冀东水泥入主秦岭水泥获国资委批准
秦岭水泥	冀东水泥	被入股	冀东水泥入主秦岭水泥获国资委批准
湖北仙桃毛纺集团	毛纺集团	自己	值得注意的是,*ST迈亚的大股东湖北仙桃毛纺集团(下称毛纺集团)上月末刚刚完成股权转让。
毛纺集团	湖北仙桃毛纺集团	自己	值得注意的是,*ST迈亚的大股东湖北仙桃毛纺集团(下称毛纺集团)上月末刚刚完成股权转让。
禾嘉集团	禾嘉股份	持股	据公司<N>年<N>月<N>日发布的公告,禾嘉集团承诺,将敦促广州贸易公司首先变卖公司资产偿还债务,若禾嘉股份因担保承担了担保责任而造成损失,
禾嘉股份	禾嘉集团	被持股	据公司<N>年<N>月<N>日发布的公告,禾嘉集团承诺,将敦促广州贸易公司首先变卖公司资产偿还债务,若禾嘉股份因担保承担了担保责任而造成损失,
禾嘉集团	禾嘉股份	合作	据公司<N>年<N>月<N>日发布的公告,禾嘉集团承诺,将敦促广州贸易公司首先变卖公司资产偿还债务,若禾嘉股份因担保承担了担保责任而造成损失,
禾嘉股份	禾嘉集团	合作	据公司<N>年<N>月<N>日发布的公告,禾嘉集团承诺,将敦促广州贸易公司首先变卖公司资产偿还债务,若禾嘉股份因担保承担了担保责任而造成损失,
国统股份	四川国统混凝土制品有限公司	拥有	国统股份今日公告称,公司全资子公司四川国统混凝土制品有限公司与中国华西工程设计建设有限公司综合设计所签署PCCP采购合同,总金额为<N>.<N>万美元。
四川国统混凝土制品有限公司	国统股份	被拥有	国统股份今日公告称,公司全资子公司四川国统混凝土制品有限公司与中国华西工程设计建设有限公司综合设计所签署PCCP采购合同,总金额为<N>.<N>万美元。
西单商场	新燕莎控股	合并	商报讯西单商场和新燕莎控股重组为百亿规模的商业航母,在进入全国商业<N>强行列的同时,也将北京商业的龙头之争推向白热化。
新燕莎控股	西单商场	合并	商报讯西单商场和新燕莎控股重组为百亿规模的商业航母,在进入全国商业<N>强行列的同时,也将北京商业的龙头之争推向白热化。
宏图高科	中国电信	unknown	宏图高科:旗下公司结盟中国电信。
中国电信	宏图高科	unknown	宏图高科:旗下公司结盟中国电信。
苏宁易购	苏宁	被拥有	据介绍,苏宁易购加快了与苏宁实体门店的资源共享,将线上的网络商城与线下的自建物流配送体系和苏宁千家实体店相结合,
苏宁	苏宁易购	拥有	据介绍,苏宁易购加快了与苏宁实体门店的资源共享,将线上的网络商城与线下的自建物流配送体系和苏宁千家实体店相结合,
兰会所	俏江南	unknown	公开资料显示,兰会所创立于<N>年<N>月<N>日,以俏江南董事长张兰的名字命名,
俏江南	兰会所	unknown	公开资料显示,兰会所创立于<N>年<N>月<N>日,以俏江南董事长张兰的名字命名,
华润集团	华润励致	签约	不仅如此,作为完成此次收购的一项先决条件,华润集团还与华润励致签订了不竞争契约。
华润励致	华润集团	签约	不仅如此,作为完成此次收购的一项先决条件,华润集团还与华润励致签订了不竞争契约。
广州医药集团有限公司	王老吉	拥有	记者:在广州医药集团有限公司,据我们了解,著名商标王老吉的持有人就是这家公司,
王老吉	广州医药集团有限公司	被拥有	记者:在广州医药集团有限公司,据我们了解,著名商标王老吉的持有人就是这家公司,
中信银行	中信	自己	中信银行信用卡中心王宁桥副总裁表示,“中信信用卡商旅客群作为主营的客群之一,
中信	中信银行	自己	中信银行信用卡中心王宁桥副总裁表示,“中信信用卡商旅客群作为主营的客群之一,
海客乐	上海同脉食品有限公司	unknown	海客乐有机食品连锁专卖店、上海同脉食品有限公司企划部经理方云在接受《新领军》采访时表示,
上海同脉食品有限公司	海客乐	unknown	海客乐有机食品连锁专卖店、上海同脉食品有限公司企划部经理方云在接受《新领军》采访时表示,
哈尔滨银行	高和资本	unknown	他们是:北交所集团董事长熊焰,前海股权交易中心董事长胡继之,哈尔滨银行董事长郭志文,高和资本董事长苏鑫。
高和资本	哈尔滨银行	unknown	他们是:北交所集团董事长熊焰,前海股权交易中心董事长胡继之,哈尔滨银行董事长郭志文,高和资本董事长苏鑫。
中铝	力拓	被发行	按照<N>月1<N>日中铝与力拓签署的协议,中铝将以<N>亿美元认购力拓发行的可转换债券。
力拓	中铝	发行	按照<N>月1<N>日中铝与力拓签署的协议,中铝将以<N>亿美元认购力拓发行的可转换债券。
奥咨达	白云山奥咨达国际医疗器械	成立	根据合作意向书,白云山和奥咨达将会合资共建白云山奥咨达国际医疗器械孵化产业园,加快高端医疗器械项目能够落户广州,建立医疗器械战略性新兴产业优势集群。
白云山奥咨达国际医疗器械	奥咨达	被成立	根据合作意向书,白云山和奥咨达将会合资共建白云山奥咨达国际医疗器械孵化产业园,加快高端医疗器械项目能够落户广州,建立医疗器械战略性新兴产业优势集群。
上海汇丽集团	上海万业	减持	上海联合产权交易所信息显示,上海汇丽集团<N>%股权被挂牌转让,挂牌价<N>万元,出让方为上海万业企业两湾置业发展有限公司。
上海万业	上海汇丽集团	被减持	上海联合产权交易所信息显示,上海汇丽集团<N>%股权被挂牌转让,挂牌价<N>万元,出让方为上海万业企业两湾置业发展有限公司。
瑞银	蒙牛集团	分析	瑞银已将蒙牛集团<N>-<N>年盈测,下调1<N>%-<N>%,反映较低收入及较高推广开支目标价由3<N>.<N>元,下调<N>%至<N>.<N>元。
蒙牛集团	瑞银	被分析	瑞银已将蒙牛集团<N>-<N>年盈测,下调1<N>%-<N>%,反映较低收入及较高推广开支目标价由3<N>.<N>元,下调<N>%至<N>.<N>元。
宜昌财富投资管理有限公司	贵州宜化化工有限公司	持股	宜昌财富投资管理有限公司以拟受让持有的贵州宜化化工有限公司<N>%的股权、重庆宜化化工有限公司<N>%的股权及部分现金出资的方式向宜化集团增资扩股。
贵州宜化化工有限公司	宜昌财富投资管理有限公司	被持股	宜昌财富投资管理有限公司以拟受让持有的贵州宜化化工有限公司<N>%的股权、重庆宜化化工有限公司<N>%的股权及部分现金出资的方式向宜化集团增资扩股。
汉盛资本	中信	合作	汉盛资本有着丰富的养老的设计管理运营理念,跟我们已经签署了合同,他负责融资、基金包括整个养老的服务,我们准备打造高水平的养老的场所和社区,为中信会员服务
中信	汉盛资本	合作	汉盛资本有着丰富的养老的设计管理运营理念,跟我们已经签署了合同,他负责融资、基金包括整个养老的服务,我们准备打造高水平的养老的场所和社区,为中信会员服务
雅戈尔	海南橡胶	注资	此外,雅戈尔投资<N>.<N>万元参与的PE项目海南橡胶上市,雅戈尔持有<N>万股,最新市值为<N>.<N>亿元。
海南橡胶	雅戈尔	被注资	此外,雅戈尔投资<N>.<N>万元参与的PE项目海南橡胶上市,雅戈尔持有<N>万股,最新市值为<N>.<N>亿元。
中石油集团	中国石油工程建设公司	拥有	该项目将由中石油集团旗下的中国石油工程建设公司和管道局组成的内部联合体执行。
中国石油工程建设公司	中石油集团	被拥有	该项目将由中石油集团旗下的中国石油工程建设公司和管道局组成的内部联合体执行。
联想科技园大亚湾园区	融科	合作	行业的全资子公司,早在<N>年,融科智地的前身--联想工业实业有限公司就在广东惠阳进行联想科技园大亚湾园区的开发建设,为融科后续的发展奠定了坚实基础。
融科	联想科技园大亚湾园区	合作	行业的全资子公司,早在<N>年,融科智地的前身--联想工业实业有限公司就在广东惠阳进行联想科技园大亚湾园区的开发建设,为融科后续的发展奠定了坚实基础。
罗氏公司	西南药业	纠纷	罗氏公司见利忘义之举让西南药业管理层认识到,必须要自己打造同类药的品牌才能紧紧抓住市场主动权。
西南药业	罗氏公司	纠纷	罗氏公司见利忘义之举让西南药业管理层认识到,必须要自己打造同类药的品牌才能紧紧抓住市场主动权。
安邦资产管理有限责任公司	安邦资产-盛世	拥有	<N>安邦资产管理有限责任公司安邦资产-盛世精选<N>号集合资产管理产品C<N>.0<N><N>4
安邦资产-盛世	安邦资产管理有限责任公司	被拥有	<N>安邦资产管理有限责任公司安邦资产-盛世精选<N>号集合资产管理产品C<N>.0<N><N>4
西南证券	北京竞天公诚律师事务所	unknown	<N>世纪经济报道独家获悉,今日有券商内部下发通知,内容为证监会办公厅受理处已停止接收西南证券、北京竞天公诚律师事务所、北京东易律师事务所中介机构的材料。
北京竞天公诚律师事务所	西南证券	unknown	<N>世纪经济报道独家获悉,今日有券商内部下发通知,内容为证监会办公厅受理处已停止接收西南证券、北京竞天公诚律师事务所、北京东易律师事务所中介机构的材料。
南航	海航	竞争	开资料显示,中国是罗罗公司的全球第四大市场,在中国雇佣了近<N>名员工,其在华业务包括民用航空、南航以及海航在内的国内多家航空公司都是其发动机的客户。
海航	南航	竞争	开资料显示,中国是罗罗公司的全球第四大市场,在中国雇佣了近<N>名员工,其在华业务包括民用航空、南航以及海航在内的国内多家航空公司都是其发动机的客户。
中航投资	中航工业	被拥有	中航投资作为中航工业的全资子公司,是集团最重要的金融投资平台。
中航工业	中航投资	拥有	中航投资作为中航工业的全资子公司,是集团最重要的金融投资平台。
酒仙网	国台酒业	合作	公司总经理张春新表示,同酒仙网合作以来,国台酒业的线上销售实现了较大的突破,去年“双<N><N>”期间国台坛酒<N>天销售约<N>亿元,预计至春节能够达到<N>亿元。
国台酒业	酒仙网	合作	公司总经理张春新表示,同酒仙网合作以来,国台酒业的线上销售实现了较大的突破,去年“双<N><N>”期间国台坛酒<N>天销售约<N>亿元,预计至春节能够达到<N>亿元。
华阳集团	华阳科技股份	减持	据导报记者了解,从去年底传出华阳集团拟转让所持华阳科技股份后,谁会成为接盘者一直是市场关注的焦点。
华阳科技股份	华阳集团	被减持	据导报记者了解,从去年底传出华阳集团拟转让所持华阳科技股份后,谁会成为接盘者一直是市场关注的焦点。
风华高科	广东广电网络	unknown	打新股获利少、玩短线被处罚的风华高科,公告拟出资<N>万元参与发起设立广东广电网络投资基金一号有限合伙企业。
广东广电网络	风华高科	unknown	打新股获利少、玩短线被处罚的风华高科,公告拟出资<N>万元参与发起设立广东广电网络投资基金一号有限合伙企业。
中山公用	广发证券	分析	只有中山公用上市部门的一位人士对记者讲到:“目前广发证券、相关股东和证监会正在就广发证券上市一事进行讨论,
广发证券	中山公用	被分析	只有中山公用上市部门的一位人士对记者讲到:“目前广发证券、相关股东和证监会正在就广发证券上市一事进行讨论,
三鹿	河北省嘉海拍卖有限公司	unknown	根据负责三鹿破产财产拍卖的河北省嘉海拍卖有限公司发布的公告,第二批拍卖的三鹿资产包括<N>项:“河北贝兰德乳业有限公司”<N>%的股权;
河北省嘉海拍卖有限公司	三鹿	unknown	根据负责三鹿破产财产拍卖的河北省嘉海拍卖有限公司发布的公告,第二批拍卖的三鹿资产包括<N>项:“河北贝兰德乳业有限公司”<N>%的股权;
西安维德风电设备有限公司	西航集团	转让	股子公司西安维德风电设备有限公司之外方股东德国诺德巴克-杜尔公司,将其持有的全部维德公司的股权转让给西航集团所属的西安西航集团航空航天地面设备有限公司,
西航集团	西安维德风电设备有限公司	被转让	股子公司西安维德风电设备有限公司之外方股东德国诺德巴克-杜尔公司,将其持有的全部维德公司的股权转让给西航集团所属的西安西航集团航空航天地面设备有限公司,
石钢	河北钢铁集团	重组	昨日,即将并购石钢的河北钢铁集团对此表现谨慎,公司数名高层均拒绝对此收购做任何评价。
河北钢铁集团	石钢	重组	昨日,即将并购石钢的河北钢铁集团对此表现谨慎,公司数名高层均拒绝对此收购做任何评价。
石钢	河北钢铁集团	合并	昨日,即将并购石钢的河北钢铁集团对此表现谨慎,公司数名高层均拒绝对此收购做任何评价。
河北钢铁集团	石钢	合并	昨日,即将并购石钢的河北钢铁集团对此表现谨慎,公司数名高层均拒绝对此收购做任何评价。
新马服装集团有限公司	新马服装国际有限公司	自己	对于利润率下降的现象,李如成解释是因为<N>年收购了新马服装集团有限公司和新马服装国际有限公司。。
新马服装国际有限公司	新马服装集团有限公司	自己	对于利润率下降的现象,李如成解释是因为<N>年收购了新马服装集团有限公司和新马服装国际有限公司。。
枝江酒业	维维股份	被收购	市场人士认为,收购枝江酒业,是维维股份维持其酒业战略的一部分,公司业绩有望保持增长。
维维股份	枝江酒业	收购	市场人士认为,收购枝江酒业,是维维股份维持其酒业战略的一部分,公司业绩有望保持增长。
平安	中国平安	自己	<N>月<N>日,记者从平安内部获悉,一直未进行产品结构调整的中国平安,已经开始着手新一轮的保费扩张计划,
中国平安	平安	自己	<N>月<N>日,记者从平安内部获悉,一直未进行产品结构调整的中国平安,已经开始着手新一轮的保费扩张计划,
东源	重庆渝富	被持股	表决权股份数共计110<N>.<N>万股,占ST东源总股本的<N>.<N>%,包括了ST东源的前三大股东——重庆渝富、四川宏信和四川奇峰以及另外三名中小投资者,
重庆渝富	东源	持股	表决权股份数共计110<N>.<N>万股,占ST东源总股本的<N>.<N>%,包括了ST东源的前三大股东——重庆渝富、四川宏信和四川奇峰以及另外三名中小投资者,
美都控股	中信建投	交易	一位私募人士指出,上述席位透露出此前参与美都控股增发的中信建投正是昨日抛售的主力;而那家机构席位也很可能是当初参与增发的基金。
中信建投	美都控股	交易	一位私募人士指出,上述席位透露出此前参与美都控股增发的中信建投正是昨日抛售的主力;而那家机构席位也很可能是当初参与增发的基金。
达能	雅士利	合作	能官方告诉<N>世纪经济报道记者:达能拟调整并加强其在华的早期生命营养业务的运作模式,在成功发展旗下国际品牌的基础上,进一步强化与蒙牛乳业及雅士利的合作。
雅士利	达能	合作	能官方告诉<N>世纪经济报道记者:达能拟调整并加强其在华的早期生命营养业务的运作模式,在成功发展旗下国际品牌的基础上,进一步强化与蒙牛乳业及雅士利的合作。
太平洋证券	太平洋	自己	早在<N>年太平洋证券刚换股上市三个月的时候,太平洋的董事会就迫不及待地抛出了一份<N>亿元的融资方案。
太平洋	太平洋证券	自己	早在<N>年太平洋证券刚换股上市三个月的时候,太平洋的董事会就迫不及待地抛出了一份<N>亿元的融资方案。
天龙Soundbar	苏宁电器	订单	黑电、冰洗等传统品类的基础上,不断调研消费者需求,研究产品新趋势,积极拓展家电新品类,此次天龙Soundbar产品便是苏宁电器积极拓展新品类的有力佐证!
苏宁电器	天龙Soundbar	订单	黑电、冰洗等传统品类的基础上,不断调研消费者需求,研究产品新趋势,积极拓展家电新品类,此次天龙Soundbar产品便是苏宁电器积极拓展新品类的有力佐证!
南京供水处	南化	unknown	南京供水处微博张贴的清单显示,在接下来的<N>年内,除了<N>年和<N>年合计缴纳了<N>万元外,南化“不为所动”。
南化	南京供水处	unknown	南京供水处微博张贴的清单显示,在接下来的<N>年内,除了<N>年和<N>年合计缴纳了<N>万元外,南化“不为所动”。
汇丰	中国平安	持股	市场人士估计,汇丰出售中国平安的设想应不晚于这个时间点。
中国平安	汇丰	被持股	市场人士估计,汇丰出售中国平安的设想应不晚于这个时间点。
汇丰	中国平安	减持	市场人士估计,汇丰出售中国平安的设想应不晚于这个时间点。
中国平安	汇丰	被减持	市场人士估计,汇丰出售中国平安的设想应不晚于这个时间点。
中电鑫龙	广西国盾	分析	但中电鑫龙判断认为,广西国盾有能力完成协议约定的内容。
广西国盾	中电鑫龙	被分析	但中电鑫龙判断认为,广西国盾有能力完成协议约定的内容。
华锐风电	美国超导	纠纷	在一番唇枪舌剑之后,华锐风电与美国超导终于公堂相见。
美国超导	华锐风电	纠纷	在一番唇枪舌剑之后,华锐风电与美国超导终于公堂相见。
华润股份	华泰保险	减持	<N>年<N>月,包括华润股份、宝钢集团上海五钢和中海石油投资控股在内的六大国有股东,挂牌转让华泰保险股权<N>.<N>%。
华泰保险	华润股份	被减持	<N>年<N>月,包括华润股份、宝钢集团上海五钢和中海石油投资控股在内的六大国有股东,挂牌转让华泰保险股权<N>.<N>%。
云南白药集团股份有限公司	云南白药	自己	云南白药集团股份有限公司日前透露,该公司以非公开发行股票的方式向中国平安人寿保险股份有限公司发行了<N>万股人民币普通股,平安人寿由此成为云南白药第三
云南白药	云南白药集团股份有限公司	自己	云南白药集团股份有限公司日前透露,该公司以非公开发行股票的方式向中国平安人寿保险股份有限公司发行了<N>万股人民币普通股,平安人寿由此成为云南白药第三
雀巢	惠氏	unknown	雀巢、惠氏方面证实,
惠氏	雀巢	unknown	雀巢、惠氏方面证实,
茅台酒厂	茅台集团	被拥有	在被媒体曝出,茅台酒厂欲收购“赖茅”商标的报道后,茅台集团与“王茅”荣和烧坊也将展开对垒。
茅台集团	茅台酒厂	拥有	在被媒体曝出,茅台酒厂欲收购“赖茅”商标的报道后,茅台集团与“王茅”荣和烧坊也将展开对垒。
夏普	南京中电熊猫	unknown	不过,夏普官方与南京中电熊猫方面均没有对<N>代线项目转移传闻做出任何回应。
南京中电熊猫	夏普	unknown	不过,夏普官方与南京中电熊猫方面均没有对<N>代线项目转移传闻做出任何回应。
中铝	中国国家开发银行	商讨	晚些时候有外电报道称,中铝与力拓的合作最终敲定以收购力拓部分资产的形式完成,资产价值最高达<N>亿美元,中铝公司正就该交易与中国国家开发银行洽谈融资方案。
中国国家开发银行	中铝	商讨	晚些时候有外电报道称,中铝与力拓的合作最终敲定以收购力拓部分资产的形式完成,资产价值最高达<N>亿美元,中铝公司正就该交易与中国国家开发银行洽谈融资方案。
王老吉	加多宝	纠纷	同时去掉王老吉字样的加多宝红罐凉茶依然也对广药构成侵权,广药已经向法院提出起诉并获得立案受理。
加多宝	王老吉	纠纷	同时去掉王老吉字样的加多宝红罐凉茶依然也对广药构成侵权,广药已经向法院提出起诉并获得立案受理。
王老吉	加多宝	竞争	同时去掉王老吉字样的加多宝红罐凉茶依然也对广药构成侵权,广药已经向法院提出起诉并获得立案受理。
加多宝	王老吉	竞争	同时去掉王老吉字样的加多宝红罐凉茶依然也对广药构成侵权,广药已经向法院提出起诉并获得立案受理。
凯雷	百佳	拟收购	其二是,传闻私募基金凯雷将与泰国首富谢国民旗下的卜蜂集团联手收购百佳。。
百佳	凯雷	被拟收购	其二是,传闻私募基金凯雷将与泰国首富谢国民旗下的卜蜂集团联手收购百佳。。
上海福喜	河北福喜	unknown	被告人胡骏、张晖分别担任上海福喜厂长、薛洪萍分别担任河北福喜厂长、仓储物流经理和质量经理。
河北福喜	上海福喜	unknown	被告人胡骏、张晖分别担任上海福喜厂长、薛洪萍分别担任河北福喜厂长、仓储物流经理和质量经理。
罗湖区管理中心大厦	宝能控股	unknown	<N>月<N>日,罗湖区201<N>年“广东扶贫济困日”活动在罗湖区管理中心大厦一楼大堂正式启动,区级领导班子全体成员、宝能控股董事长姚建辉等嘉宾参加了启动仪式。
宝能控股	罗湖区管理中心大厦	unknown	<N>月<N>日,罗湖区201<N>年“广东扶贫济困日”活动在罗湖区管理中心大厦一楼大堂正式启动,区级领导班子全体成员、宝能控股董事长姚建辉等嘉宾参加了启动仪式。
华升股份	上东·莱克辛顿	注资	华升股份今日公告,拟用自有资金<N>万元通过银行委托贷款的形式投资“上东·莱克辛顿”房产开发项目。
上东·莱克辛顿	华升股份	被注资	华升股份今日公告,拟用自有资金<N>万元通过银行委托贷款的形式投资“上东·莱克辛顿”房产开发项目。
民福房地产公司	力鸿兴业公司	unknown	《和解协议》约定民福房地产公司、力鸿兴业公司以力鸿花园项目<N>号、<N>号楼<N>套房屋;
力鸿兴业公司	民福房地产公司	unknown	《和解协议》约定民福房地产公司、力鸿兴业公司以力鸿花园项目<N>号、<N>号楼<N>套房屋;
康恩贝	美国AFP开发公司	签约	康恩贝今日公告表示,<N>月<N>日,公司与美国AFP开发公司正式签订《AFP项目合作协议书》。
美国AFP开发公司	康恩贝	签约	康恩贝今日公告表示,<N>月<N>日,公司与美国AFP开发公司正式签订《AFP项目合作协议书》。
康恩贝	美国AFP开发公司	合作	康恩贝今日公告表示,<N>月<N>日,公司与美国AFP开发公司正式签订《AFP项目合作协议书》。
美国AFP开发公司	康恩贝	合作	康恩贝今日公告表示,<N>月<N>日,公司与美国AFP开发公司正式签订《AFP项目合作协议书》。
文投控股	海润影视	拟收购	有业内人士认为,文投控股终止收购,或与海润影视的估值飙升,业绩表现不稳定有关。
海润影视	文投控股	被拟收购	有业内人士认为,文投控股终止收购,或与海润影视的估值飙升,业绩表现不稳定有关。
文投控股	海润影视	unknown	有业内人士认为,文投控股终止收购,或与海润影视的估值飙升,业绩表现不稳定有关。
海润影视	文投控股	unknown	有业内人士认为,文投控股终止收购,或与海润影视的估值飙升,业绩表现不稳定有关。
三安钢铁	三钢闽光	竞争	资料显示,三安钢铁经营范围为生产生铁、钢材及中宽带型材,主要产品热轧带肋钢筋与三钢闽光可能构成同业竞争。
三钢闽光	三安钢铁	竞争	资料显示,三安钢铁经营范围为生产生铁、钢材及中宽带型材,主要产品热轧带肋钢筋与三钢闽光可能构成同业竞争。
河北钢铁	邯宝公司	分析	河北钢铁表示,邯宝公司产品定位为目前国内较为短缺的管线钢、家电板等高附加值产品,是河北钢铁集团最为优质的钢铁主业资产之一。
邯宝公司	河北钢铁	被分析	河北钢铁表示,邯宝公司产品定位为目前国内较为短缺的管线钢、家电板等高附加值产品,是河北钢铁集团最为优质的钢铁主业资产之一。
南山	湖南长沙亚华乳业有限公司	被拥有	幼儿奶粉被检出强致癌物黄曲霉毒素M<N>超标,前一天还称没有接到相关通知的南山奶粉生产商湖南长沙亚华乳业有限公司昨日承认奶粉被检出致癌物黄曲霉毒素M<N>超标,
湖南长沙亚华乳业有限公司	南山	拥有	幼儿奶粉被检出强致癌物黄曲霉毒素M<N>超标,前一天还称没有接到相关通知的南山奶粉生产商湖南长沙亚华乳业有限公司昨日承认奶粉被检出致癌物黄曲霉毒素M<N>超标,
浦发银行	深发展	unknown	今年以来,已经有浦发银行、深发展先后公布股本融资方案,
深发展	浦发银行	unknown	今年以来,已经有浦发银行、深发展先后公布股本融资方案,
北京三元食品股份有限公司	BrassicaHoldings	买资	记者李治国报道:北京三元食品股份有限公司<N>月<N>日发布《关于联合竞购BrassicaHoldings股权的进展公告》。
BrassicaHoldings	北京三元食品股份有限公司	被买资	记者李治国报道:北京三元食品股份有限公司<N>月<N>日发布《关于联合竞购BrassicaHoldings股权的进展公告》。
北京三元食品股份有限公司	BrassicaHoldings	增持	记者李治国报道:北京三元食品股份有限公司<N>月<N>日发布《关于联合竞购BrassicaHoldings股权的进展公告》。
BrassicaHoldings	北京三元食品股份有限公司	被增持	记者李治国报道:北京三元食品股份有限公司<N>月<N>日发布《关于联合竞购BrassicaHoldings股权的进展公告》。
通鼎光电	天瑞仪器	unknown	珍,而通鼎光电和天瑞仪器发布预披露材料的日期分别为<N>月<N>日和<N>月<N>日,但这两家公司的预披露材料中均没有提及这次股权变更,天瑞仪器的预披露材料显示,
天瑞仪器	通鼎光电	unknown	珍,而通鼎光电和天瑞仪器发布预披露材料的日期分别为<N>月<N>日和<N>月<N>日,但这两家公司的预披露材料中均没有提及这次股权变更,天瑞仪器的预披露材料显示,
九鼎投资	九鼎集团	unknown	九鼎投资称,首先,吴刚从未指使人威胁文中所指的“九叔”或其他任何人;其次,九鼎集团原作为PE机构挂新三板不属于违禁行为,
九鼎集团	九鼎投资	unknown	九鼎投资称,首先,吴刚从未指使人威胁文中所指的“九叔”或其他任何人;其次,九鼎集团原作为PE机构挂新三板不属于违禁行为,
九鼎投资	九鼎集团	自己	九鼎投资称,首先,吴刚从未指使人威胁文中所指的“九叔”或其他任何人;其次,九鼎集团原作为PE机构挂新三板不属于违禁行为,
九鼎集团	九鼎投资	自己	九鼎投资称,首先,吴刚从未指使人威胁文中所指的“九叔”或其他任何人;其次,九鼎集团原作为PE机构挂新三板不属于违禁行为,
中石油	中联煤	减持	但由于放开此专营权尚未获得有关部委和企业的共识,中石油撤资中联煤层气方案的获批还存在不确定性。
中联煤	中石油	被减持	但由于放开此专营权尚未获得有关部委和企业的共识,中石油撤资中联煤层气方案的获批还存在不确定性。
山东京博	国通管业	减持	因此,山东京博可能是由于要约豁免申请未获得通过,而要约收购的成本又过高,所以不得不被动减持国通管业股权到<N>%以下。
国通管业	山东京博	被减持	因此,山东京博可能是由于要约豁免申请未获得通过,而要约收购的成本又过高,所以不得不被动减持国通管业股权到<N>%以下。
微软	亚马逊	unknown	无论是美国互联网巨头谷歌、微软、亚马逊,还是国内BAT都在积极研发人工AI技术。
亚马逊	微软	unknown	无论是美国互联网巨头谷歌、微软、亚马逊,还是国内BAT都在积极研发人工AI技术。
中航科工	中航工业	转让	中航科工同意将所持<N>.<N>%东安动力股份以协议转让的方式出售给中航工业,中航工业亦同意从中航科工处受让东安动力股份;
中航工业	中航科工	被转让	中航科工同意将所持<N>.<N>%东安动力股份以协议转让的方式出售给中航工业,中航工业亦同意从中航科工处受让东安动力股份;
汇金公司	中国银行	持股	分析人士认为,由于中国银行的大股东汇金公司持有的A股股份占中国银行总股本的<N>.<N>%,中国银行的配股计划不会造成A股市场的“大抽血”。
中国银行	汇金公司	被持股	分析人士认为,由于中国银行的大股东汇金公司持有的A股股份占中国银行总股本的<N>.<N>%,中国银行的配股计划不会造成A股市场的“大抽血”。
复星医药	汇鑫浆纸	减持	复星医药随后表示,其已经于今年<N>月底转手汇鑫浆纸的股权,并有所收益。
汇鑫浆纸	复星医药	被减持	复星医药随后表示,其已经于今年<N>月底转手汇鑫浆纸的股权,并有所收益。
晶源科技	同方股份	交易	公告称,同方股份将向晶源电子第一大股东唐山晶源科技定向发行<N>万股股份,购买晶源科技持有的晶源电子<N>%股份,同方股份将成为晶源电子新的第一大股东。
同方股份	晶源科技	交易	公告称,同方股份将向晶源电子第一大股东唐山晶源科技定向发行<N>万股股份,购买晶源科技持有的晶源电子<N>%股份,同方股份将成为晶源电子新的第一大股东。
ShinningCrown	国美	分析	ShinningCrown认为,国美的业绩若与同行主要竞争对手相比,在市场影响力、规模以至盈利能力均有下降。
国美	ShinningCrown	被分析	ShinningCrown认为,国美的业绩若与同行主要竞争对手相比,在市场影响力、规模以至盈利能力均有下降。
意大利银海邮轮	银影号邮轮	拥有	今年<N>月与世界奢华邮轮品牌意大利银海邮轮共同宣布明年<N>月银影号邮轮将从深圳蛇口太子湾邮轮母港出发,并于<N>月发布了<N>条航线。
银影号邮轮	意大利银海邮轮	被拥有	今年<N>月与世界奢华邮轮品牌意大利银海邮轮共同宣布明年<N>月银影号邮轮将从深圳蛇口太子湾邮轮母港出发,并于<N>月发布了<N>条航线。
滴滴出行	软银	被注资	新浪美股讯 北京时间<N>日彭博称,滴滴出行据悉考虑由软银支持的<N>亿美元融资。
软银	滴滴出行	注资	新浪美股讯 北京时间<N>日彭博称,滴滴出行据悉考虑由软银支持的<N>亿美元融资。
大宗商品贸易	嘉能可超达	unknown	<N>月<N>日,大宗商品贸易和金属生产商嘉能可超达CEO伊凡·格拉森伯格在伦敦对媒体说,至少将有<N>到<N>个财团竞标。
嘉能可超达	大宗商品贸易	unknown	<N>月<N>日,大宗商品贸易和金属生产商嘉能可超达CEO伊凡·格拉森伯格在伦敦对媒体说,至少将有<N>到<N>个财团竞标。
华强	华强市场	拥有	面,拟购买的标的资产——华强发展账面值约<N>.0<N>万元,预估值约1<N>0000万元,华强发展拥有华强房地产、华强市场、华强指数和华强网络<N>家子公司。
华强市场	华强	被拥有	面,拟购买的标的资产——华强发展账面值约<N>.0<N>万元,预估值约1<N>0000万元,华强发展拥有华强房地产、华强市场、华强指数和华强网络<N>家子公司。
电广传媒	华丰达有线网络控股有限公司	拥有	本报讯电广传媒今日公布对华丰达有线网络控股有限公司后续出资缴付的相关情况,并表示将适时启动对省外网络的整合。
华丰达有线网络控股有限公司	电广传媒	被拥有	本报讯电广传媒今日公布对华丰达有线网络控股有限公司后续出资缴付的相关情况,并表示将适时启动对省外网络的整合。
四川双马	和谐恒源	被持股	妖股四川双马股权转让落实天津赛克环与和谐恒源成实控人
和谐恒源	四川双马	持股	妖股四川双马股权转让落实天津赛克环与和谐恒源成实控人
四川双马	和谐恒源	被拥有	妖股四川双马股权转让落实天津赛克环与和谐恒源成实控人
和谐恒源	四川双马	拥有	妖股四川双马股权转让落实天津赛克环与和谐恒源成实控人
美国电影院公司	万达	商讨	万达集团此前也传出正在与美国电影院公司AMC谈判,如谈判顺利,万达将收购其大部分股权或整个公司。
万达	美国电影院公司	商讨	万达集团此前也传出正在与美国电影院公司AMC谈判,如谈判顺利,万达将收购其大部分股权或整个公司。
美国电影院公司	万达	被拟收购	万达集团此前也传出正在与美国电影院公司AMC谈判,如谈判顺利,万达将收购其大部分股权或整个公司。
万达	美国电影院公司	拟收购	万达集团此前也传出正在与美国电影院公司AMC谈判,如谈判顺利,万达将收购其大部分股权或整个公司。
光大证券	保德信	减持	光大证券转让光大保德信<N>%股权底价<N>.<N>亿
保德信	光大证券	被减持	光大证券转让光大保德信<N>%股权底价<N>.<N>亿
华为	海能达	unknown	正如华为在通信市场超过国际巨头一样,在多年的发展中,海能达在专网上也打破了摩托罗拉等国外巨头对一些领域的垄断。
海能达	华为	unknown	正如华为在通信市场超过国际巨头一样,在多年的发展中,海能达在专网上也打破了摩托罗拉等国外巨头对一些领域的垄断。
维维股份	双沟酒业	持股	维维股份表示,公司同意将持有的双沟酒业的全部股份<N>万股,一次性转让给宿迁市国丰资产经营管理公司,股权的转让对价为<N>.<N>亿元。
双沟酒业	维维股份	被持股	维维股份表示,公司同意将持有的双沟酒业的全部股份<N>万股,一次性转让给宿迁市国丰资产经营管理公司,股权的转让对价为<N>.<N>亿元。
江淮汽车	江淮	自己	<N>月<N>日晚间,江淮汽车发表公告称,<N>年<N>月2<N>日《中国经营报》刊登的文章“大奇瑞的梦魇”中提及“工信部和安徽省政府已经开始推动江淮和奇瑞重组进程,
江淮	江淮汽车	自己	<N>月<N>日晚间,江淮汽车发表公告称,<N>年<N>月2<N>日《中国经营报》刊登的文章“大奇瑞的梦魇”中提及“工信部和安徽省政府已经开始推动江淮和奇瑞重组进程,
卜蜂集团	百佳超级市场	拟收购	“董事会亦注意到最近关于卜蜂集团中的实体有意参与可能收购"百佳超级市场"的竞投程序的揣测。
百佳超级市场	卜蜂集团	被拟收购	“董事会亦注意到最近关于卜蜂集团中的实体有意参与可能收购"百佳超级市场"的竞投程序的揣测。
佛山照明	台湾必翔实业公司	合作	佛山照明停牌审议公告内容》,对佛山照明<N>月<N>日的停牌公告进行解读,并透露了佛山照明“与台湾必翔实业公司合作共同投资建立新的锂动力电池生产企业”的信息。
台湾必翔实业公司	佛山照明	合作	佛山照明停牌审议公告内容》,对佛山照明<N>月<N>日的停牌公告进行解读,并透露了佛山照明“与台湾必翔实业公司合作共同投资建立新的锂动力电池生产企业”的信息。
DAILY	LIFE-STYLE	unknown	探路者主营产品历经<N>次变更,目前已经形成<N>个系列:PERFORMANCE、DAILY、VINTAGE-TOREAD和LIFE-STYLE。。
LIFE-STYLE	DAILY	unknown	探路者主营产品历经<N>次变更,目前已经形成<N>个系列:PERFORMANCE、DAILY、VINTAGE-TOREAD和LIFE-STYLE。。
强生韩国公司	泰诺止痛糖浆	拥有	<N>日,因主要成分“对乙酰氨基酚”超标,存在损坏儿童肝脏的危险,韩国政府迫使强生韩国公司召回韩国市场上约<N>万瓶“泰诺止痛糖浆”和“儿童泰诺悬浊液”。
泰诺止痛糖浆	强生韩国公司	被拥有	<N>日,因主要成分“对乙酰氨基酚”超标,存在损坏儿童肝脏的危险,韩国政府迫使强生韩国公司召回韩国市场上约<N>万瓶“泰诺止痛糖浆”和“儿童泰诺悬浊液”。
硅钢	宝钢	竞争	月份的钢铁产品价格,除硅钢、低碳热卷等部分产品下调了<N>-<N>元/吨外,其余产品维持<N>月份价格不变,而此前,宝钢已连续两次大面积下调钢铁产品的价格。
宝钢	硅钢	竞争	月份的钢铁产品价格,除硅钢、低碳热卷等部分产品下调了<N>-<N>元/吨外,其余产品维持<N>月份价格不变,而此前,宝钢已连续两次大面积下调钢铁产品的价格。
山东药玻	包头市康瑞药用玻璃包装制品有限公司	拥有	山东药玻<N>年应交税费较期初下降<N>.<N>%,因公司及子公司包头市康瑞药用玻璃包装制品有限公司<N> 年度未被认定为高新技术企业前按照<N>%的税
包头市康瑞药用玻璃包装制品有限公司	山东药玻	被拥有	山东药玻<N>年应交税费较期初下降<N>.<N>%,因公司及子公司包头市康瑞药用玻璃包装制品有限公司<N> 年度未被认定为高新技术企业前按照<N>%的税
西昌电力	朝华集团	unknown	“西昌电力的申诉恐怕难以成功,因为朝华集团破产重组之时,债权人当时已同意以股份的形式来偿还债务。
朝华集团	西昌电力	unknown	“西昌电力的申诉恐怕难以成功,因为朝华集团破产重组之时,债权人当时已同意以股份的形式来偿还债务。
深南燃气	广聚能源	增持	据公告,深南燃气现注册资本为<N>亿元,以<N>年<N>月<N>日为基准日的评估值约为<N>.<N>亿元,广聚能源拟在此基础上引进新投资者,对深南燃气进行增资。
广聚能源	深南燃气	被增持	据公告,深南燃气现注册资本为<N>亿元,以<N>年<N>月<N>日为基准日的评估值约为<N>.<N>亿元,广聚能源拟在此基础上引进新投资者,对深南燃气进行增资。
中兴	中联重科	unknown	而中国在一些细分领域里的品牌,在国际上已经是往前走了,电信领域如华为、中兴,重工领域比如三一和中联重科。。
中联重科	中兴	unknown	而中国在一些细分领域里的品牌,在国际上已经是往前走了,电信领域如华为、中兴,重工领域比如三一和中联重科。。
雅培	多美滋	竞争	雅培在中国开展业务已经近<N>年,到<N>年,雅培控制着中国约<N>%的奶粉市场,是继多美滋和美赞臣等品牌之后的第四大婴儿奶粉供应商。
多美滋	雅培	竞争	雅培在中国开展业务已经近<N>年,到<N>年,雅培控制着中国约<N>%的奶粉市场,是继多美滋和美赞臣等品牌之后的第四大婴儿奶粉供应商。
维维股份	双沟酒业	增持	<N>年前,维维股份以<N>万元收购了双沟酒业<N>.<N>%的股份,开始涉足白酒行业。
双沟酒业	维维股份	被增持	<N>年前,维维股份以<N>万元收购了双沟酒业<N>.<N>%的股份,开始涉足白酒行业。
立白集团	蓝月亮	竞争	然而,本身以洗涤产品单一品类打天下的立白集团,在本土市场就与蓝月亮打得难分难解,
蓝月亮	立白集团	竞争	然而,本身以洗涤产品单一品类打天下的立白集团,在本土市场就与蓝月亮打得难分难解,
新希望	四川新希望农业股份有限公司	unknown	<N>月<N>日新希望刊登了《四川新希望农业股份有限公司董事会关于重大资产重组停牌公告》,原计划将于<N>年<N>月<N>日恢复交易。
四川新希望农业股份有限公司	新希望	unknown	<N>月<N>日新希望刊登了《四川新希望农业股份有限公司董事会关于重大资产重组停牌公告》,原计划将于<N>年<N>月<N>日恢复交易。
华电国际	新矿内蒙古公司	签约	<N>月<N>日,华电国际发布公告,公司于<N>年<N>月<N>日与新矿内蒙古公司签订股权转让协议。
新矿内蒙古公司	华电国际	签约	<N>月<N>日,华电国际发布公告,公司于<N>年<N>月<N>日与新矿内蒙古公司签订股权转让协议。
中核集团	恰希玛核电	成立	参考消息网-出海记记者从中核集团获悉,巴基斯坦当地时间<N>月<N>日<N>时3<N>分,由中核集团出口建设的恰希玛核电<N>号机组正式并网发电。
恰希玛核电	中核集团	被成立	参考消息网-出海记记者从中核集团获悉,巴基斯坦当地时间<N>月<N>日<N>时3<N>分,由中核集团出口建设的恰希玛核电<N>号机组正式并网发电。
中核集团	恰希玛核电	拥有	参考消息网-出海记记者从中核集团获悉,巴基斯坦当地时间<N>月<N>日<N>时3<N>分,由中核集团出口建设的恰希玛核电<N>号机组正式并网发电。
恰希玛核电	中核集团	被拥有	参考消息网-出海记记者从中核集团获悉,巴基斯坦当地时间<N>月<N>日<N>时3<N>分,由中核集团出口建设的恰希玛核电<N>号机组正式并网发电。
前海人寿	北方工业	unknown	同时,要求公司就主要股东前海人寿、北方工业的相关传闻进行核实。
北方工业	前海人寿	unknown	同时,要求公司就主要股东前海人寿、北方工业的相关传闻进行核实。
百花	农六师国有资产经营有限公司	发行	为了促进公司业务向能源及煤化工业务方向转型,<N>月<N>日,ST百花董事会审议通过,将向包括农六师国有资产经营有限公司在内的<N>家公司定向发行股票,
农六师国有资产经营有限公司	百花	被发行	为了促进公司业务向能源及煤化工业务方向转型,<N>月<N>日,ST百花董事会审议通过,将向包括农六师国有资产经营有限公司在内的<N>家公司定向发行股票,
中国海洋石油有限公司	BridasEnergyHoldings	unknown	中国海洋石油有限公司与阿根廷能源巨头BridasEnergyHoldings昨天联合宣布,
BridasEnergyHoldings	中国海洋石油有限公司	unknown	中国海洋石油有限公司与阿根廷能源巨头BridasEnergyHoldings昨天联合宣布,
江泉	瑞福锂业	unknown	江泉给出的解释是,过去两年,瑞福锂业一直处于亏损状态,<N>年由于锂电池材料价格的暴涨,瑞福锂业经营业绩的良好收益预期,致使对瑞福锂业的估值发生巨大变
瑞福锂业	江泉	unknown	江泉给出的解释是,过去两年,瑞福锂业一直处于亏损状态,<N>年由于锂电池材料价格的暴涨,瑞福锂业经营业绩的良好收益预期,致使对瑞福锂业的估值发生巨大变
平安集团	平安	自己	据介绍,任汇川<N>年加盟平安,曾任平安集团发改中心主任助理、集团财务总监,并于<N>年<N>月至今,任平安产险董事长兼CEO,
平安	平安集团	自己	据介绍,任汇川<N>年加盟平安,曾任平安集团发改中心主任助理、集团财务总监,并于<N>年<N>月至今,任平安产险董事长兼CEO,
豫园商城	友谊股份	unknown	上述A股部分包括,<N>亿股豫园商城、<N>.<N>亿股友谊股份、<N>亿股一致药业和<N>.<N>亿股海翔药业。
友谊股份	豫园商城	unknown	上述A股部分包括,<N>亿股豫园商城、<N>.<N>亿股友谊股份、<N>亿股一致药业和<N>.<N>亿股海翔药业。
北京三元食品股份有限公司	三元食品	自己	<N>日,北京三元食品股份有限公司(<N>下称“三元食品”)发布多份公告,
三元食品	北京三元食品股份有限公司	自己	<N>日,北京三元食品股份有限公司(<N>下称“三元食品”)发布多份公告,
蓝鲸传媒	Facebook公司	unknown	蓝鲸传媒<N>月<N>日文:近日,Facebook公司在对外发布的一份声明中透露,他们计划处理数万个“标题党”内容。
Facebook公司	蓝鲸传媒	unknown	蓝鲸传媒<N>月<N>日文:近日,Facebook公司在对外发布的一份声明中透露,他们计划处理数万个“标题党”内容。
蒙牛	中粮	unknown	不过,这种模式对蒙牛也是个考验,除了中粮这种超大型企业,国内少有快消企业采取这种模式。
中粮	蒙牛	unknown	不过,这种模式对蒙牛也是个考验,除了中粮这种超大型企业,国内少有快消企业采取这种模式。
莱宝高科	台湾宸鸿科技集团	订单	莱宝高科称“订单需求下降”,这可能包括但不限于台湾宸鸿科技集团的“砍单”。
台湾宸鸿科技集团	莱宝高科	订单	莱宝高科称“订单需求下降”,这可能包括但不限于台湾宸鸿科技集团的“砍单”。
东航	上航	重组	根据两公司公告,ST东航拟以换股方式吸收合并*ST上航,每<N>股*ST上航可换取<N>.<N>股ST东航的股份,*ST上航的股东获得约<N>%的风险溢价。
上航	东航	重组	根据两公司公告,ST东航拟以换股方式吸收合并*ST上航,每<N>股*ST上航可换取<N>.<N>股ST东航的股份,*ST上航的股东获得约<N>%的风险溢价。
东航	上航	合并	根据两公司公告,ST东航拟以换股方式吸收合并*ST上航,每<N>股*ST上航可换取<N>.<N>股ST东航的股份,*ST上航的股东获得约<N>%的风险溢价。
上航	东航	合并	根据两公司公告,ST东航拟以换股方式吸收合并*ST上航,每<N>股*ST上航可换取<N>.<N>股ST东航的股份,*ST上航的股东获得约<N>%的风险溢价。
东盛	东盛科技	自己	今年<N>月<N>日,ST东盛收到了证监会下达的行政处罚决定书,经证监会认定,东盛科技在<N>至200<N>年间未披露关联方资金使用、对外担保和银行借款事宜,
东盛科技	东盛	自己	今年<N>月<N>日,ST东盛收到了证监会下达的行政处罚决定书,经证监会认定,东盛科技在<N>至200<N>年间未披露关联方资金使用、对外担保和银行借款事宜,
深发展	平安	发行	深发展或向平安增发募资<N>亿资金猛炒套利
平安	深发展	被发行	深发展或向平安增发募资<N>亿资金猛炒套利
双汇发展	三一重工	unknown	门”有真实的成分,但与双汇发展“瘦肉精”事件等影响社会公众的大事不同,“我们不担心影响销量、业绩等问题,担忧的是这次事件是否会影响三一重工H股的发行”。
三一重工	双汇发展	unknown	门”有真实的成分,但与双汇发展“瘦肉精”事件等影响社会公众的大事不同,“我们不担心影响销量、业绩等问题,担忧的是这次事件是否会影响三一重工H股的发行”。
亚马逊	Souq.com	收购	中国证券网讯 据外媒<N>日报道,美国电商巨头亚马逊最终同意收购中东地区最大的电商平台——Souq.com,亚马逊关注中东市场已经有一段时间了,
Souq.com	亚马逊	被收购	中国证券网讯 据外媒<N>日报道,美国电商巨头亚马逊最终同意收购中东地区最大的电商平台——Souq.com,亚马逊关注中东市场已经有一段时间了,
辽宁能源	海通证券	持股	据悉,此次辽宁能源所持有股份解禁后,海通证券还有<N>,<N>,<N>,<N>股的有限售条件的流通股。
海通证券	辽宁能源	被持股	据悉,此次辽宁能源所持有股份解禁后,海通证券还有<N>,<N>,<N>,<N>股的有限售条件的流通股。
银隆	中信证券	被注资	201<N>年<N>月份,银隆完成首轮融资,投资方为中信证券等<N>家股东;
中信证券	银隆	注资	201<N>年<N>月份,银隆完成首轮融资,投资方为中信证券等<N>家股东;
国虹通讯	华意压缩	unknown	长虹集团从原来的<N>亿元的销售额增长到今年预期的<N>亿元,国虹通讯、华意压缩的收购也进入了行业前五。
华意压缩	国虹通讯	unknown	长虹集团从原来的<N>亿元的销售额增长到今年预期的<N>亿元,国虹通讯、华意压缩的收购也进入了行业前五。
乐天玛特	乐天	被拥有	能轻易决定出售乐天玛特,也是担心给投入巨资的其他项目带来负面影响,但既已决定撤资,随着“萨德”风波的继续发酵,乐天在华投资的<N>万亿韩元项目可能全线动摇。
乐天	乐天玛特	拥有	能轻易决定出售乐天玛特,也是担心给投入巨资的其他项目带来负面影响,但既已决定撤资,随着“萨德”风波的继续发酵,乐天在华投资的<N>万亿韩元项目可能全线动摇。
和黄	百佳超级市场	减持	外电日前引述消息人士的话透露,和黄拟出售旗下百佳超级市场业务,
百佳超级市场	和黄	被减持	外电日前引述消息人士的话透露,和黄拟出售旗下百佳超级市场业务,
酒鬼酒	三星	拥有	酒鬼酒<N>度国藏酒鬼”DBP含量为<N>.<N>mg/L、DEHP含量为<N>.<N>mg/L;“<N>度酒鬼湘魂三星”DBP含量为<N>.<N>mg/L、DEHP含量为<N>.
三星	酒鬼酒	被拥有	酒鬼酒<N>度国藏酒鬼”DBP含量为<N>.<N>mg/L、DEHP含量为<N>.<N>mg/L;“<N>度酒鬼湘魂三星”DBP含量为<N>.<N>mg/L、DEHP含量为<N>.
瑞银投资	中资银行	分析	瑞银投资则在<N>月<N>日发布的关于中资银行A股的报告中,下调了兴业银行等四家中小商业银行股票评级至出售。
中资银行	瑞银投资	被分析	瑞银投资则在<N>月<N>日发布的关于中资银行A股的报告中,下调了兴业银行等四家中小商业银行股票评级至出售。
顺络电子	广东省科技风险投资有限公司	被持股	顺络电子公告称,截至<N>月<N>日收盘,公司股东广东省科技风险投资有限公司已通过深交所交易系统减持公司股份4<N>3.<N>万股,
广东省科技风险投资有限公司	顺络电子	持股	顺络电子公告称,截至<N>月<N>日收盘,公司股东广东省科技风险投资有限公司已通过深交所交易系统减持公司股份4<N>3.<N>万股,
顺络电子	广东省科技风险投资有限公司	被减持	顺络电子公告称,截至<N>月<N>日收盘,公司股东广东省科技风险投资有限公司已通过深交所交易系统减持公司股份4<N>3.<N>万股,
广东省科技风险投资有限公司	顺络电子	减持	顺络电子公告称,截至<N>月<N>日收盘,公司股东广东省科技风险投资有限公司已通过深交所交易系统减持公司股份4<N>3.<N>万股,
中投顾问	康师傅	分析	中投顾问食品行业研究员周思然表示,康师傅和百事合作后,
康师傅	中投顾问	被分析	中投顾问食品行业研究员周思然表示,康师傅和百事合作后,
富安控股	海南椰岛	持股	虽然富安控股“来势汹汹”,但其持有海南椰岛的成本实际上也已经不低了。
海南椰岛	富安控股	被持股	虽然富安控股“来势汹汹”,但其持有海南椰岛的成本实际上也已经不低了。
招商证券	招商银行	被持股	他表示,<N>年<N>月<N>日招商证券召开临时股东会会议,根据该会议的决议,公司进行了增资扩股,招商银行等<N>家股东共缴付增资出资额<N>亿元,
招商银行	招商证券	持股	他表示,<N>年<N>月<N>日招商证券召开临时股东会会议,根据该会议的决议,公司进行了增资扩股,招商银行等<N>家股东共缴付增资出资额<N>亿元,
百事中国	成都百事	拥有	<N>月<N>日,百事中国位于成都的工厂(以下简称成都百事)发生了员工“休假”停工事件。
成都百事	百事中国	被拥有	<N>月<N>日,百事中国位于成都的工厂(以下简称成都百事)发生了员工“休假”停工事件。
北车	重庆北车四方所长客科技有限公司	成立	北车<N>月<N>日发布的公告,由该公司合资的成立的北京北车长客轨道装备有限公司和重庆北车四方所长客科技有限公司,其业务重点之一均指向相关设备的维修、销售和售后
重庆北车四方所长客科技有限公司	北车	被成立	北车<N>月<N>日发布的公告,由该公司合资的成立的北京北车长客轨道装备有限公司和重庆北车四方所长客科技有限公司,其业务重点之一均指向相关设备的维修、销售和售后
北车	重庆北车四方所长客科技有限公司	拥有	北车<N>月<N>日发布的公告,由该公司合资的成立的北京北车长客轨道装备有限公司和重庆北车四方所长客科技有限公司,其业务重点之一均指向相关设备的维修、销售和售后
重庆北车四方所长客科技有限公司	北车	被拥有	北车<N>月<N>日发布的公告,由该公司合资的成立的北京北车长客轨道装备有限公司和重庆北车四方所长客科技有限公司,其业务重点之一均指向相关设备的维修、销售和售后
岳阳兴长石化股份有限公司	岳阳兴长	自己	对于岳阳兴长石化股份有限公司(以下简称岳阳兴长,<N>.SZ)而言,
岳阳兴长	岳阳兴长石化股份有限公司	自己	对于岳阳兴长石化股份有限公司(以下简称岳阳兴长,<N>.SZ)而言,
丝路基金	中-欧亚经济合作基金	unknown	目前,“一带一路”的金融合作机制主要有亚投行、丝路基金、中-欧亚经济合作基金、中国-东盟合作基金+周边友好交流专业基金等几种形式。
中-欧亚经济合作基金	丝路基金	unknown	目前,“一带一路”的金融合作机制主要有亚投行、丝路基金、中-欧亚经济合作基金、中国-东盟合作基金+周边友好交流专业基金等几种形式。
三联商社	国美	纠纷	三联集团法律事务顾问孙羽代表三联商社原董事长冯伟忠到会宣读了一份声明,强调“按照相关法规和三联商社公司章程,国美此次改组董事会程序不合法”。
国美	三联商社	纠纷	三联集团法律事务顾问孙羽代表三联商社原董事长冯伟忠到会宣读了一份声明,强调“按照相关法规和三联商社公司章程,国美此次改组董事会程序不合法”。
五粮液	银基	合作	“潮水退去才知道谁在裸泳”,这句话在五粮液 主要经销商之一、国内的白酒大商之一——银基身上体现得淋漓尽致。
银基	五粮液	合作	“潮水退去才知道谁在裸泳”,这句话在五粮液 主要经销商之一、国内的白酒大商之一——银基身上体现得淋漓尽致。
双汇	高盛集团	被帮助	“对于双汇来说,花<N>多亿美元去收购史密斯菲尔德,价格确实不低,如果背后没有高盛集团的财力支持,不太可能完成收购”。
高盛集团	双汇	帮助	“对于双汇来说,花<N>多亿美元去收购史密斯菲尔德,价格确实不低,如果背后没有高盛集团的财力支持,不太可能完成收购”。
光明食品集团	法国优诺	unknown	光明食品集团<N>月<N>日证实,法国优诺酸奶已经选择与通用磨坊签订排他谈判协议。
法国优诺	光明食品集团	unknown	光明食品集团<N>月<N>日证实,法国优诺酸奶已经选择与通用磨坊签订排他谈判协议。
白猫	浙报控股	重组	晚报讯因三年连续亏损而被暂停上市的*ST白猫今日推出全新重组方案,有望通过与浙报控股子公司资产置换方式借壳上市,“白猫”变身传媒企业。
浙报控股	白猫	重组	晚报讯因三年连续亏损而被暂停上市的*ST白猫今日推出全新重组方案,有望通过与浙报控股子公司资产置换方式借壳上市,“白猫”变身传媒企业。
安徽华源医药股份有限公司	上海新先锋华康药业有限公司	纠纷	<N>日,上海医药联合母公司上药集团召开会议对外强调,近日安徽华源医药股份有限公司投诉上海新先锋药业有限公司及其经销商上海新先锋华康药业有限公司的事件,
上海新先锋华康药业有限公司	安徽华源医药股份有限公司	纠纷	<N>日,上海医药联合母公司上药集团召开会议对外强调,近日安徽华源医药股份有限公司投诉上海新先锋药业有限公司及其经销商上海新先锋华康药业有限公司的事件,
安徽华源医药股份有限公司	上海医药	unknown	近日安徽华源医药股份有限公司投诉上海新先锋药业有限公司及其经销商上海新先锋华康药业有限公司的事件,不会对<N>月<N>日上海医药在港交所挂牌交易产生任何影响。
上海医药	安徽华源医药股份有限公司	unknown	近日安徽华源医药股份有限公司投诉上海新先锋药业有限公司及其经销商上海新先锋华康药业有限公司的事件,不会对<N>月<N>日上海医药在港交所挂牌交易产生任何影响。
安徽华源医药股份有限公司	上海医药	纠纷	近日安徽华源医药股份有限公司投诉上海新先锋药业有限公司及其经销商上海新先锋华康药业有限公司的事件,不会对<N>月<N>日上海医药在港交所挂牌交易产生任何影响。
上海医药	安徽华源医药股份有限公司	纠纷	近日安徽华源医药股份有限公司投诉上海新先锋药业有限公司及其经销商上海新先锋华康药业有限公司的事件,不会对<N>月<N>日上海医药在港交所挂牌交易产生任何影响。
加多宝集团	加多宝	自己	告代理律师进一步表示,根据本案现有证据材料可以认定的事实是,红罐包装、装潢是陈鸿道设计,授权加多宝集团使用、投入商业生产经营,其依法应当属于加多宝所有。
加多宝	加多宝集团	自己	告代理律师进一步表示,根据本案现有证据材料可以认定的事实是,红罐包装、装潢是陈鸿道设计,授权加多宝集团使用、投入商业生产经营,其依法应当属于加多宝所有。
中国石油	中石油国际投资有限公司	持股	中国石油子公司中石油国际投资有限公司和荷兰皇家壳牌子公司澳洲壳牌能源控股有限公司昨天联合宣布,
中石油国际投资有限公司	中国石油	被持股	中国石油子公司中石油国际投资有限公司和荷兰皇家壳牌子公司澳洲壳牌能源控股有限公司昨天联合宣布,
湘财证券	平安	分析	湘财证券叶青认为,如果平安和深发展的整合案完成后,平安寿险的银保渠道保费将获得迅速增长,预计其寿险保费全年可维持同比<N>%的增速。
平安	湘财证券	被分析	湘财证券叶青认为,如果平安和深发展的整合案完成后,平安寿险的银保渠道保费将获得迅速增长,预计其寿险保费全年可维持同比<N>%的增速。
平安证券	上海大众	分析	平安证券认为<N>年即便上海汽车的主要业务分部将普遍受到产能制约,包括通用、上海大众销量分别达到<N>万辆和<N>万辆,增长率分别为<N>%和<N>%。
上海大众	平安证券	被分析	平安证券认为<N>年即便上海汽车的主要业务分部将普遍受到产能制约,包括通用、上海大众销量分别达到<N>万辆和<N>万辆,增长率分别为<N>%和<N>%。
中国盐业总公司	中盐总公司	自己	<N>年末至<N>年<N>月末,经过三轮扩张,中国盐业总公司(以下简称:中盐总公司)总资产规模由<N>亿元做大了<N>倍多,扩至<N>亿元;
中盐总公司	中国盐业总公司	自己	<N>年末至<N>年<N>月末,经过三轮扩张,中国盐业总公司(以下简称:中盐总公司)总资产规模由<N>亿元做大了<N>倍多,扩至<N>亿元;
英博	安海斯-布希	拟收购	在此期间,关于英博对安海斯-布希收购失利的消息频频流传。
安海斯-布希	英博	被拟收购	在此期间,关于英博对安海斯-布希收购失利的消息频频流传。
英博	安海斯-布希	unknown	在此期间,关于英博对安海斯-布希收购失利的消息频频流传。
安海斯-布希	英博	unknown	在此期间,关于英博对安海斯-布希收购失利的消息频频流传。
凯马	CBN	unknown	凯马董秘童文军昨日告诉CBN,昨日上午确有一家上海投资公司通过电话表示购入上述股权,但尚未得到正式文件,因此尚无法正式公告。
CBN	凯马	unknown	凯马董秘童文军昨日告诉CBN,昨日上午确有一家上海投资公司通过电话表示购入上述股权,但尚未得到正式文件,因此尚无法正式公告。
招行	永隆银行	持股	因此,招行有权并必须收购剩余永隆银行股份。
永隆银行	招行	被持股	因此,招行有权并必须收购剩余永隆银行股份。
招行	永隆银行	收购	因此,招行有权并必须收购剩余永隆银行股份。
永隆银行	招行	被收购	因此,招行有权并必须收购剩余永隆银行股份。
廊坊发展	恒大	被增持	<N>月1<N>日,恒大首次举牌廊坊发展,彼时恒大连续<N>个交易日斥资<N>.<N>亿元买入廊坊发展股票,持股比例增加至<N>.00<N>%。
恒大	廊坊发展	增持	<N>月1<N>日,恒大首次举牌廊坊发展,彼时恒大连续<N>个交易日斥资<N>.<N>亿元买入廊坊发展股票,持股比例增加至<N>.00<N>%。
中海发展	中石油	合资	同时,中海发展表示,与中石油合资成立公司进行LNG运输业务,共同运营LNG运输业务。
中石油	中海发展	合资	同时,中海发展表示,与中石油合资成立公司进行LNG运输业务,共同运营LNG运输业务。
麦克斯	依云	unknown	一个有趣的细节是,在李娜签约昆仑山之前,也是在麦克斯的运作下,全球知名矿泉水品牌依云与网球名将莎拉波娃建立合作关系。
依云	麦克斯	unknown	一个有趣的细节是,在李娜签约昆仑山之前,也是在麦克斯的运作下,全球知名矿泉水品牌依云与网球名将莎拉波娃建立合作关系。
上汽	上海通用	拥有	上汽重组引发市场猜想或受让“金”股控盘上海通用。
上海通用	上汽	被拥有	上汽重组引发市场猜想或受让“金”股控盘上海通用。
金健米业有限公司	金健米业	自己	而终止经营的是金健米业有限公司,金健米业在该公司中投资金额<N>万元,占总股本的<N>%。
金健米业	金健米业有限公司	自己	而终止经营的是金健米业有限公司,金健米业在该公司中投资金额<N>万元,占总股本的<N>%。
云南白药	桂林兴达	订单	国家食药总局<N>月<N>日通告,包括云南白药等三家上市公司在内的<N>家药企,采购了桂林兴达非法生产的银杏叶提取物。
桂林兴达	云南白药	订单	国家食药总局<N>月<N>日通告,包括云南白药等三家上市公司在内的<N>家药企,采购了桂林兴达非法生产的银杏叶提取物。
廊坊发展	恒大地产	合作	廊坊发展已通过邮件及电话方式敦促恒大地产履行披露义务。
恒大地产	廊坊发展	合作	廊坊发展已通过邮件及电话方式敦促恒大地产履行披露义务。
万通	万科	竞争	除了万通,参加招标的房企还有万科、九龙仓等。
万科	万通	竞争	除了万通,参加招标的房企还有万科、九龙仓等。
物美集团	物美	自己	物美集团公关总监富宇昨日表示,物美也采取了同样的举措,要求厂家提供质检结果。
物美	物美集团	自己	物美集团公关总监富宇昨日表示,物美也采取了同样的举措,要求厂家提供质检结果。
广西有色	广西钨业	unknown	平桂飞碟原来广西有色旗下子公司,担纲广西钨业和钛业整合重担。
广西钨业	广西有色	unknown	平桂飞碟原来广西有色旗下子公司,担纲广西钨业和钛业整合重担。
罗顿发展	海南黄金海岸集团有限公司	unknown	<N>月<N>日上午<N>点,罗顿发展董事长李维走进位于海口市人民大道北<N>楼海南黄金海岸集团有限公司办公室,参加一届并不是自己召集的董事会。
海南黄金海岸集团有限公司	罗顿发展	unknown	<N>月<N>日上午<N>点,罗顿发展董事长李维走进位于海口市人民大道北<N>楼海南黄金海岸集团有限公司办公室,参加一届并不是自己召集的董事会。
展讯	锐迪科	unknown	手握展讯、锐迪科两家中国最知名的芯片设计公司,赵伟国踌躇满志,描绘着点燃激情的芯片帝国梦。
锐迪科	展讯	unknown	手握展讯、锐迪科两家中国最知名的芯片设计公司,赵伟国踌躇满志,描绘着点燃激情的芯片帝国梦。
申银万国	中石化	分析	申银万国分析师林开盛表示,中石化此举可能只是国内油气改革的第一步,未来民营资本有望在其他领域获得突破。
中石化	申银万国	被分析	申银万国分析师林开盛表示,中石化此举可能只是国内油气改革的第一步,未来民营资本有望在其他领域获得突破。
中石油	中联煤层气公司	减持	中国证券报记者获悉,中石油从中联煤层气公司撤资的方案已经上报到国资委,目前双方已经分开办公。
中联煤层气公司	中石油	被减持	中国证券报记者获悉,中石油从中联煤层气公司撤资的方案已经上报到国资委,目前双方已经分开办公。
瑞银	招商证券	unknown	此外,有媒体报道称,瑞银和招商证券将分别担当H股和A股的财务顾问。
招商证券	瑞银	unknown	此外,有媒体报道称,瑞银和招商证券将分别担当H股和A股的财务顾问。
方源	勋达投资	减持	<N>年<N>月,ST方源原控股股东勋达投资将上市公司重组权转让给华信泰,但此后华信泰与勋达投资出现矛盾,勋达投资遂与华信泰终止合作。
勋达投资	方源	被减持	<N>年<N>月,ST方源原控股股东勋达投资将上市公司重组权转让给华信泰,但此后华信泰与勋达投资出现矛盾,勋达投资遂与华信泰终止合作。
华能资本服务有限公司	申银万国证券股份有限公司	减持	券时报网<N><N>月<N>日讯小商品城<N>月<N>日晚间公布公告称,公司已于日前签订合同,收购华能资本服务有限公司挂牌的申银万国证券股份有限公司<N>.<N>%股权,
申银万国证券股份有限公司	华能资本服务有限公司	被减持	券时报网<N><N>月<N>日讯小商品城<N>月<N>日晚间公布公告称,公司已于日前签订合同,收购华能资本服务有限公司挂牌的申银万国证券股份有限公司<N>.<N>%股权,
苏宁电器	苏宁	被拥有	苏宁电器副董事长孙为民昨天对《每日经济新闻》记者表示,今年苏宁将新开超过<N>家门店,
苏宁	苏宁电器	拥有	苏宁电器副董事长孙为民昨天对《每日经济新闻》记者表示,今年苏宁将新开超过<N>家门店,
苏宁电器	苏宁	自己	苏宁电器副董事长孙为民昨天对《每日经济新闻》记者表示,今年苏宁将新开超过<N>家门店,
苏宁	苏宁电器	自己	苏宁电器副董事长孙为民昨天对《每日经济新闻》记者表示,今年苏宁将新开超过<N>家门店,
兰光	深圳市兰光音响设备制造有限公司	拥有	S*ST兰光今日公告,控股子公司深圳市兰光音响设备制造有限公司已停业整顿。
深圳市兰光音响设备制造有限公司	兰光	被拥有	S*ST兰光今日公告,控股子公司深圳市兰光音响设备制造有限公司已停业整顿。
TCL	多普达	unknown	TCL重用多普达创始人 重振品牌手机意图明显。
多普达	TCL	unknown	TCL重用多普达创始人 重振品牌手机意图明显。
中国建筑工程总公司	中国海外集团有限公司	unknown	孙文杰,中国建筑工程总公司总经理、党组副书记,兼中国海外集团有限公司董事长。
中国海外集团有限公司	中国建筑工程总公司	unknown	孙文杰,中国建筑工程总公司总经理、党组副书记,兼中国海外集团有限公司董事长。
日照钢铁	山钢	unknown	昨天,日照钢铁公布的一份"杜双华"在<N>年度工作总结会议上的讲话全文,透露了山钢重组该公司的进展。
山钢	日照钢铁	unknown	昨天,日照钢铁公布的一份"杜双华"在<N>年度工作总结会议上的讲话全文,透露了山钢重组该公司的进展。
吉利	沃尔沃	收购	此举意味着吉利收购沃尔沃的交易已通过了相关监管机构审批程序中最重要的一环。
沃尔沃	吉利	被收购	此举意味着吉利收购沃尔沃的交易已通过了相关监管机构审批程序中最重要的一环。
北京银行	荷兰保险有限公司	unknown	股权变更完成后,北京银行将持有首创安泰人寿<N>%的股权,荷兰保险有限公司持有另外<N>%的股权。
荷兰保险有限公司	北京银行	unknown	股权变更完成后,北京银行将持有首创安泰人寿<N>%的股权,荷兰保险有限公司持有另外<N>%的股权。
中航地产	深圳保安自行车有限公司	减持	<N>年,中航地产进行了一系列资产整合,剥离了公司持有的深圳保安自行车有限公司<N>%股权,以利于公司进一步优化产业结构,集中资源优势发展主营业务。
深圳保安自行车有限公司	中航地产	被减持	<N>年,中航地产进行了一系列资产整合,剥离了公司持有的深圳保安自行车有限公司<N>%股权,以利于公司进一步优化产业结构,集中资源优势发展主营业务。
宏达经编	深圳威尔德	收购	一向涉足纺织业的宏达经编昨日公告,约以<N>.<N>亿元购入深圳市威尔德医疗电子股份有限公司(下称:深圳威尔德)<N>%股权,进军B超设备制造业。
深圳威尔德	宏达经编	被收购	一向涉足纺织业的宏达经编昨日公告,约以<N>.<N>亿元购入深圳市威尔德医疗电子股份有限公司(下称:深圳威尔德)<N>%股权,进军B超设备制造业。
三维通信股份有限公司	焊接材料股份有限公司	unknown	会<N>日公告,定于<N>月<N>日召开<N>年第<N>次发行审核委员会工作会议,审核三维通信股份有限公司增发申请和四川大西洋焊接材料股份有限公司发行可转债申请。
焊接材料股份有限公司	三维通信股份有限公司	unknown	会<N>日公告,定于<N>月<N>日召开<N>年第<N>次发行审核委员会工作会议,审核三维通信股份有限公司增发申请和四川大西洋焊接材料股份有限公司发行可转债申请。
商业城集团	商业城	unknown	尽管王府井、银泰百货等多家百货企业对商业城集团股权转让感兴趣,但均不能解决同业竞争问题,而新宇亨得利则和商业城没有同业竞争的麻烦。
商业城	商业城集团	unknown	尽管王府井、银泰百货等多家百货企业对商业城集团股权转让感兴趣,但均不能解决同业竞争问题,而新宇亨得利则和商业城没有同业竞争的麻烦。
佛山苏氏荣华	香港荣华	unknown	在案件申请最高院再审期间,佛山苏氏荣华近日召开了荣华商标专家论证会,会上有专家表示香港荣华在面对已经取得合法商标的广东民企一纠缠就是<N>年。
香港荣华	佛山苏氏荣华	unknown	在案件申请最高院再审期间,佛山苏氏荣华近日召开了荣华商标专家论证会,会上有专家表示香港荣华在面对已经取得合法商标的广东民企一纠缠就是<N>年。
上海钢铁交易中心有限公司	冀中能源国际物流集团有限公司	签约	会上,天津联合冶金商品交易中心与上海钢铁交易中心有限公司、冀中能源国际物流集团有限公司、天津物产友发实业发展有限公司等企业签订了战略合作协议。
冀中能源国际物流集团有限公司	上海钢铁交易中心有限公司	签约	会上,天津联合冶金商品交易中心与上海钢铁交易中心有限公司、冀中能源国际物流集团有限公司、天津物产友发实业发展有限公司等企业签订了战略合作协议。
上海钢铁交易中心有限公司	冀中能源国际物流集团有限公司	合作	会上,天津联合冶金商品交易中心与上海钢铁交易中心有限公司、冀中能源国际物流集团有限公司、天津物产友发实业发展有限公司等企业签订了战略合作协议。
冀中能源国际物流集团有限公司	上海钢铁交易中心有限公司	合作	会上,天津联合冶金商品交易中心与上海钢铁交易中心有限公司、冀中能源国际物流集团有限公司、天津物产友发实业发展有限公司等企业签订了战略合作协议。
新兴铸管	华东股份投资有限公司	被转让	新兴铸管今日公司披露,公司拟以<N>万港币受让华东股份投资有限公司所持新兴铸管国际发展有限公司<N>%股权。
华东股份投资有限公司	新兴铸管	转让	新兴铸管今日公司披露,公司拟以<N>万港币受让华东股份投资有限公司所持新兴铸管国际发展有限公司<N>%股权。
苏州美瑞机械设备制造有限公司	江苏鑫港企业有限公司	签约	此前,公司控股子公司苏州美瑞机械设备制造有限公司与江苏鑫港企业有限公司签订《协议书》、场地。
江苏鑫港企业有限公司	苏州美瑞机械设备制造有限公司	签约	此前,公司控股子公司苏州美瑞机械设备制造有限公司与江苏鑫港企业有限公司签订《协议书》、场地。
西班牙对外银行	中信银行	持股	“外方大股东西班牙对外银行对中信银行此次配股非常支持”。
中信银行	西班牙对外银行	被持股	“外方大股东西班牙对外银行对中信银行此次配股非常支持”。
中国平安	富通	持股	中国平安面临所持富通股权价值缩水<N>%的可能。
富通	中国平安	被持股	中国平安面临所持富通股权价值缩水<N>%的可能。
中联实业	贺兰山葡萄酿酒公司	unknown	如果接受中联实业的授权,公司还需对贺兰山葡萄酿酒公司的生产经营继续进行投入,将加大公司的管理成本和风险。
贺兰山葡萄酿酒公司	中联实业	unknown	如果接受中联实业的授权,公司还需对贺兰山葡萄酿酒公司的生产经营继续进行投入,将加大公司的管理成本和风险。
湘电股份	达尔文公司	收购	湘电股份表示,收购达尔文公司及其拥有的<N>MW直驱式海上风机和相关专利,对公司风电产业的未来发展极具战略意义。
达尔文公司	湘电股份	被收购	湘电股份表示,收购达尔文公司及其拥有的<N>MW直驱式海上风机和相关专利,对公司风电产业的未来发展极具战略意义。
惠州惠雄贸易公司	惠州顺展贸易公司	unknown	有消息称,除了琪创能外,商业城其他股东中的惠州时俊投资公司、惠州惠雄贸易公司、惠州顺展贸易公司均是“新宇系”旗下,
惠州顺展贸易公司	惠州惠雄贸易公司	unknown	有消息称,除了琪创能外,商业城其他股东中的惠州时俊投资公司、惠州惠雄贸易公司、惠州顺展贸易公司均是“新宇系”旗下,
百丽	BigStepLimited	收购	商报讯百丽大手笔收购Nike和Adidas经销商BigStepLimited全部股权后,其旗下优购网上鞋城也在电子商务行业整体过冬之际逆势扩张。
BigStepLimited	百丽	被收购	商报讯百丽大手笔收购Nike和Adidas经销商BigStepLimited全部股权后,其旗下优购网上鞋城也在电子商务行业整体过冬之际逆势扩张。
义马煤业集团股份有限公司	南京欣网视讯科技股份有限公司	借壳	昨日,义马煤业集团股份有限公司借壳南京欣网视讯科技股份有限公司工作完成,至此,后者主营业务转变为煤炭生产与经营。
南京欣网视讯科技股份有限公司	义马煤业集团股份有限公司	被借壳	昨日,义马煤业集团股份有限公司借壳南京欣网视讯科技股份有限公司工作完成,至此,后者主营业务转变为煤炭生产与经营。
美国通用电器公司	东星航空	unknown	当初强制东星航空停航的理由有三点,包括债权人美国通用电器公司因东星欠款向法院申请破产;实际控制人兰世立擅自出境被公安部门滞留以及为消除东星航空安全隐患。
东星航空	美国通用电器公司	unknown	当初强制东星航空停航的理由有三点,包括债权人美国通用电器公司因东星欠款向法院申请破产;实际控制人兰世立擅自出境被公安部门滞留以及为消除东星航空安全隐患。
朝日集团	青岛啤酒	持股	若朝日集团持有的青岛啤酒股份减少到不足届时公司已发行股份总数的<N>%,朝日应及时通知青岛啤酒,并促使朝日提名的董事和监事向公司董事会或监事会递交辞职书。
青岛啤酒	朝日集团	被持股	若朝日集团持有的青岛啤酒股份减少到不足届时公司已发行股份总数的<N>%,朝日应及时通知青岛啤酒,并促使朝日提名的董事和监事向公司董事会或监事会递交辞职书。
佳兆业	香港上海汇丰银行有限公司	unknown	<N>月<N>日,佳兆业公报称,公司已收到香港上海汇丰银行有限公司发出的通知,公司主席郭成英辞任事项已触发与汇丰银行的融资协议项下的强制性提前还款条款。
香港上海汇丰银行有限公司	佳兆业	unknown	<N>月<N>日,佳兆业公报称,公司已收到香港上海汇丰银行有限公司发出的通知,公司主席郭成英辞任事项已触发与汇丰银行的融资协议项下的强制性提前还款条款。
王老吉	加多宝	纠纷	本报南昌讯中国凉茶市场两大品牌王老吉与加多宝为商标权的事闹得沸沸扬扬,通过法院、媒体互相诉求自己的利益,打起了口水仗。
加多宝	王老吉	纠纷	本报南昌讯中国凉茶市场两大品牌王老吉与加多宝为商标权的事闹得沸沸扬扬,通过法院、媒体互相诉求自己的利益,打起了口水仗。
中信信托	安信信托	分析	中信信托董秘王道远对记者表示,重组方案调整后,在程序上需全部重新走一遍,也即新方案仍需获得安信信托股东会、银监会以及证监会的通过。
安信信托	中信信托	被分析	中信信托董秘王道远对记者表示,重组方案调整后,在程序上需全部重新走一遍,也即新方案仍需获得安信信托股东会、银监会以及证监会的通过。
九阳	家乐福	合作	刘长水是九阳在家乐福的代理商北京日恒公司老板。
家乐福	九阳	合作	刘长水是九阳在家乐福的代理商北京日恒公司老板。
保利	龙湖	unknown	<N>%,这一销售增长幅度低于万科、碧桂园去年超过<N>%的增长幅度,也低于保利、龙湖等公司<N>%以上的增长,中海地产去年曾因此被市场质疑发展过慢。
龙湖	保利	unknown	<N>%,这一销售增长幅度低于万科、碧桂园去年超过<N>%的增长幅度,也低于保利、龙湖等公司<N>%以上的增长,中海地产去年曾因此被市场质疑发展过慢。
中金公司	高盛公司	unknown	加入中金公司前,梁红在<N>年至<N>年期间供职于高盛公司,担任其董事总经理、首席中国经济学家及亚洲经济研究部主管。
高盛公司	中金公司	unknown	加入中金公司前,梁红在<N>年至<N>年期间供职于高盛公司,担任其董事总经理、首席中国经济学家及亚洲经济研究部主管。
复星	凯雷	合资	同时,复星与凯雷成立的复星凯雷基金,也获批成为首批试点QFLP之一。
凯雷	复星	合资	同时,复星与凯雷成立的复星凯雷基金,也获批成为首批试点QFLP之一。
星美	新世界	unknown	有意思的是,尽管新世界退出了ST星美的重组,但新进入的杜惠恺却与新世界联系紧密。
新世界	星美	unknown	有意思的是,尽管新世界退出了ST星美的重组,但新进入的杜惠恺却与新世界联系紧密。
谷歌眼镜	谷歌公司	被拥有	谷歌眼镜是由谷歌公司发布的一款“拓展现实”眼镜,它具有和智能手机一样的功能,可以通过声音控制拍照、处理文字信息和电子邮件等。
谷歌公司	谷歌眼镜	拥有	谷歌眼镜是由谷歌公司发布的一款“拓展现实”眼镜,它具有和智能手机一样的功能,可以通过声音控制拍照、处理文字信息和电子邮件等。
韩华集团	林洋新能源	unknown	收购之后,韩华集团提出了一个远大的目标,计划到201<N>年将其在中国地区的太阳能电池组件产能提高到<N>GW,相当于林洋新能源目前的<N>~<N>倍。
林洋新能源	韩华集团	unknown	收购之后,韩华集团提出了一个远大的目标,计划到201<N>年将其在中国地区的太阳能电池组件产能提高到<N>GW,相当于林洋新能源目前的<N>~<N>倍。
通用汽车	雪佛兰	拥有	通用汽车在华各品牌产品中,雪佛兰品牌仍然是销售生力军,<N>月销量达到<N>,<N>辆,同比增长<N>.<N>%。
雪佛兰	通用汽车	被拥有	通用汽车在华各品牌产品中,雪佛兰品牌仍然是销售生力军,<N>月销量达到<N>,<N>辆,同比增长<N>.<N>%。
沈阳四海同星科技有限公司	海星科技	unknown	值得注意的是,沈阳四海同星科技有限公司的法定代表人和董事长韩钢,正是近期海星科技高管变更的风波主角。
海星科技	沈阳四海同星科技有限公司	unknown	值得注意的是,沈阳四海同星科技有限公司的法定代表人和董事长韩钢,正是近期海星科技高管变更的风波主角。
完达山乳业双城分公司	西部乳业公司	订单	根据完达山方面的表述,完达山乳业双城分公司在对西部乳业公司的乳铁蛋白原料进行入厂检测时,
西部乳业公司	完达山乳业双城分公司	订单	根据完达山方面的表述,完达山乳业双城分公司在对西部乳业公司的乳铁蛋白原料进行入厂检测时,
沃尔玛	亚马逊	竞争	美国电商战新形势:沃尔玛与亚马逊售价差距史上最低
亚马逊	沃尔玛	竞争	美国电商战新形势:沃尔玛与亚马逊售价差距史上最低
华联杭州湾公司	兴财房地产公司	收购	公司表示,华联杭州湾公司收购兴财房地产公司控股权,是看好进贤湾地块的开发前景。
兴财房地产公司	华联杭州湾公司	被收购	公司表示,华联杭州湾公司收购兴财房地产公司控股权,是看好进贤湾地块的开发前景。
小天鹅	美的	竞争	小天鹅全自动公司研发部部长徐彭城告诉记者,美的在全国拥有<N>万多人的代理商队伍,还有一个成熟的专卖店体系。
美的	小天鹅	竞争	小天鹅全自动公司研发部部长徐彭城告诉记者,美的在全国拥有<N>万多人的代理商队伍,还有一个成熟的专卖店体系。
小天鹅	美的	被入股	尽管国际金融危机给一些国内企业的发展带来了困难,但小天鹅在美的入主后,
美的	小天鹅	入股	尽管国际金融危机给一些国内企业的发展带来了困难,但小天鹅在美的入主后,
小天鹅	美的	被拥有	尽管国际金融危机给一些国内企业的发展带来了困难,但小天鹅在美的入主后,
美的	小天鹅	拥有	尽管国际金融危机给一些国内企业的发展带来了困难,但小天鹅在美的入主后,
中利	中鼎房产	被持股	值得注意的是,中利腾辉的另两位股东为中利科技的控股股东王柏兴及其控股的中鼎房产,因此公司向中利腾晖增资的行为构成关联交易,而此背后隐藏着诸多玄机。
中鼎房产	中利	持股	值得注意的是,中利腾辉的另两位股东为中利科技的控股股东王柏兴及其控股的中鼎房产,因此公司向中利腾晖增资的行为构成关联交易,而此背后隐藏着诸多玄机。
中银	易方达	unknown	而且,中银基金旗下的中银稳健增利、易方达旗下的易方达价值成长混合、稳健收益<N>只基金以及公司第三大流通股股东社保基金一零九组合还参与了公司的网下配售。
易方达	中银	unknown	而且,中银基金旗下的中银稳健增利、易方达旗下的易方达价值成长混合、稳健收益<N>只基金以及公司第三大流通股股东社保基金一零九组合还参与了公司的网下配售。
力拓	中铝	unknown	对于交易失败的主要原因,熊维平归纳了三点,即力拓股东的想法和要求不断在变化,这是中铝无法控制的;
中铝	力拓	unknown	对于交易失败的主要原因,熊维平归纳了三点,即力拓股东的想法和要求不断在变化,这是中铝无法控制的;
法国卢浮酒店集团	锦江之星	签约	江酒店系收购美国知名的第三方酒店管理公司IHR之外,锦江之星此前也与欧洲第二大酒店集团——法国卢浮酒店集团签约,以品牌联盟形式使锦江之星品牌在法国亮相。
锦江之星	法国卢浮酒店集团	签约	江酒店系收购美国知名的第三方酒店管理公司IHR之外,锦江之星此前也与欧洲第二大酒店集团——法国卢浮酒店集团签约,以品牌联盟形式使锦江之星品牌在法国亮相。
法国卢浮酒店集团	锦江之星	合作	江酒店系收购美国知名的第三方酒店管理公司IHR之外,锦江之星此前也与欧洲第二大酒店集团——法国卢浮酒店集团签约,以品牌联盟形式使锦江之星品牌在法国亮相。
锦江之星	法国卢浮酒店集团	合作	江酒店系收购美国知名的第三方酒店管理公司IHR之外,锦江之星此前也与欧洲第二大酒店集团——法国卢浮酒店集团签约,以品牌联盟形式使锦江之星品牌在法国亮相。
博元	德棉博元基金	unknown	*ST博元表示,根据德棉博元基金<N>年度财务报告,德棉博元基金净资产为<N>万元,经双方协商,确认此次标的股权的交易价格为<N>万元。
德棉博元基金	博元	unknown	*ST博元表示,根据德棉博元基金<N>年度财务报告,德棉博元基金净资产为<N>万元,经双方协商,确认此次标的股权的交易价格为<N>万元。
厦门大洲房产	兴业	入股	买入完成后,厦门大洲房产成为ST兴业的第一大股东。
兴业	厦门大洲房产	被入股	买入完成后,厦门大洲房产成为ST兴业的第一大股东。
厦门大洲房产	兴业	持股	买入完成后,厦门大洲房产成为ST兴业的第一大股东。
兴业	厦门大洲房产	被持股	买入完成后,厦门大洲房产成为ST兴业的第一大股东。
新湖中宝	新湖创业	unknown	事实上,自<N>年新湖集团开始整合旗下房地产业务以来,新湖中宝与新湖创业均严格按照各自的业务划分经营房地产业务。
新湖创业	新湖中宝	unknown	事实上,自<N>年新湖集团开始整合旗下房地产业务以来,新湖中宝与新湖创业均严格按照各自的业务划分经营房地产业务。
强生控股	百联股份	unknown	<N>月<N>日收盘时上海本地股有<N>家涨停,其中强生控股开盘直线拉升涨停,报<N>.<N>元,其他<N>家分别是百联股份、丹化科技和上海梅林。
百联股份	强生控股	unknown	<N>月<N>日收盘时上海本地股有<N>家涨停,其中强生控股开盘直线拉升涨停,报<N>.<N>元,其他<N>家分别是百联股份、丹化科技和上海梅林。
腾讯科技	菜鸟网络	分析	据腾讯科技报道,沈国军还透露,菜鸟网络最近在做第一轮融资,估值已经高达<N>亿人民币。
菜鸟网络	腾讯科技	被分析	据腾讯科技报道,沈国军还透露,菜鸟网络最近在做第一轮融资,估值已经高达<N>亿人民币。
京基集团	京基<N>	注资	由京基集团投资兴建的目前深圳第一高楼京基<N>,号称全球第八高楼,就是蔡屋围旧改的主体建筑。
京基<N>	京基集团	被注资	由京基集团投资兴建的目前深圳第一高楼京基<N>,号称全球第八高楼,就是蔡屋围旧改的主体建筑。
京基集团	京基<N>	成立	由京基集团投资兴建的目前深圳第一高楼京基<N>,号称全球第八高楼,就是蔡屋围旧改的主体建筑。
京基<N>	京基集团	被成立	由京基集团投资兴建的目前深圳第一高楼京基<N>,号称全球第八高楼,就是蔡屋围旧改的主体建筑。
三一重工	德国普茨迈斯特	收购	昨日,有报道称三一重工收购德国普茨迈斯特的资金实力,以及并购程序违规受到质疑。
德国普茨迈斯特	三一重工	被收购	昨日,有报道称三一重工收购德国普茨迈斯特的资金实力,以及并购程序违规受到质疑。
长江证券	保荐有限公司	订单	在证券承销方面,长江证券全资子公司长江证券承销保荐有限公司共完成<N>次增发主承销和<N>次配股主承销,签署财务顾问项目<N>个。
保荐有限公司	长江证券	订单	在证券承销方面,长江证券全资子公司长江证券承销保荐有限公司共完成<N>次增发主承销和<N>次配股主承销,签署财务顾问项目<N>个。
汇源集团	明君集团	持股	从最新的补充协议看,原大股东汇源集团作出妥协,并没有因超过期限而要求明君集团支付目标资产的现金对价。
明君集团	汇源集团	被持股	从最新的补充协议看,原大股东汇源集团作出妥协,并没有因超过期限而要求明君集团支付目标资产的现金对价。
爱建股份	爱达	减持	此后爱建股份撤回对爱达的<N>万元投资,当时对其的应收款还有<N>.<N>万元。
爱达	爱建股份	被减持	此后爱建股份撤回对爱达的<N>万元投资,当时对其的应收款还有<N>.<N>万元。
爱建股份	爱达	被欠款	此后爱建股份撤回对爱达的<N>万元投资,当时对其的应收款还有<N>.<N>万元。
爱达	爱建股份	欠款	此后爱建股份撤回对爱达的<N>万元投资,当时对其的应收款还有<N>.<N>万元。
中铝公司	青海分公司	拥有	此事经媒体披露后,中铝公司成立调查组赶赴青海分公司调查此事。
青海分公司	中铝公司	被拥有	此事经媒体披露后,中铝公司成立调查组赶赴青海分公司调查此事。
中国建筑股份有限公司	RevelEntertainment	合作	据昨日《华尔街日报》报道,中国建筑股份有限公司将与RevelEntertainment和TishmanConstructionCorp.合作,
RevelEntertainment	中国建筑股份有限公司	合作	据昨日《华尔街日报》报道,中国建筑股份有限公司将与RevelEntertainment和TishmanConstructionCorp.合作,
日升公司	湖北裕东科技有限公司	被拥有	目前日升公司控股股东及法人实际控制人为湖北裕东科技有限公司,后者持有其<N>.<N>%股权。
湖北裕东科技有限公司	日升公司	拥有	目前日升公司控股股东及法人实际控制人为湖北裕东科技有限公司,后者持有其<N>.<N>%股权。
百威英博	百威英博啤酒有限公司	成立	据了解,作为<N>年被《财富》杂志评选为“全球饮料行业最受尊重企业”榜首、全球领先的酿酒制造商,百威英博在长沙筹建百威英博啤酒有限公司时,
百威英博啤酒有限公司	百威英博	被成立	据了解,作为<N>年被《财富》杂志评选为“全球饮料行业最受尊重企业”榜首、全球领先的酿酒制造商,百威英博在长沙筹建百威英博啤酒有限公司时,
中粮地产	招商证券	减持	对于中粮地产出售招商证券股票,分析人士认为:“出售招商证券看似是该股近期股价走势较强,持有方出售部分股票套利规避相关风险。
招商证券	中粮地产	被减持	对于中粮地产出售招商证券股票,分析人士认为:“出售招商证券看似是该股近期股价走势较强,持有方出售部分股票套利规避相关风险。
中粮地产	招商证券	持股	对于中粮地产出售招商证券股票,分析人士认为:“出售招商证券看似是该股近期股价走势较强,持有方出售部分股票套利规避相关风险。
招商证券	中粮地产	被持股	对于中粮地产出售招商证券股票,分析人士认为:“出售招商证券看似是该股近期股价走势较强,持有方出售部分股票套利规避相关风险。
工大首创	西安商行	增持	工大首创董事会同时再次对外表示,已批准公司再受让西安商行<N>万元以内股份的计划。
西安商行	工大首创	被增持	工大首创董事会同时再次对外表示,已批准公司再受让西安商行<N>万元以内股份的计划。
工大首创	西安商行	被转让	工大首创董事会同时再次对外表示,已批准公司再受让西安商行<N>万元以内股份的计划。
西安商行	工大首创	转让	工大首创董事会同时再次对外表示,已批准公司再受让西安商行<N>万元以内股份的计划。
北京中创信测科技股份有限公司	中创信测	自己	一纸大股东即将遭“解散”的公告,将北京中创信测科技股份有限公司(下称中创信测)推上了风口浪尖。
中创信测	北京中创信测科技股份有限公司	自己	一纸大股东即将遭“解散”的公告,将北京中创信测科技股份有限公司(下称中创信测)推上了风口浪尖。
耐克	阿迪达斯	竞争	国际大牌耐克和阿迪达斯的日子一样也不好过。
阿迪达斯	耐克	竞争	国际大牌耐克和阿迪达斯的日子一样也不好过。
东航	云南分公司	拥有	对于外界有关东航的云南分公司将独立出东航的传言,刘绍勇说确有其事,从今年的<N>月份开始,东航的云南分公司已经作为独立法人在运作。
云南分公司	东航	被拥有	对于外界有关东航的云南分公司将独立出东航的传言,刘绍勇说确有其事,从今年的<N>月份开始,东航的云南分公司已经作为独立法人在运作。
东航	云南分公司	拥有	对于外界有关东航的云南分公司将独立出东航的传言,刘绍勇说确有其事,从今年的<N>月份开始,东航的云南分公司已经作为独立法人在运作。
云南分公司	东航	被拥有	对于外界有关东航的云南分公司将独立出东航的传言,刘绍勇说确有其事,从今年的<N>月份开始,东航的云南分公司已经作为独立法人在运作。
上航	东航集团	unknown	<N>人领导小组是以刘绍勇为组长,上航董事长周赤和东航集团党组副书记马须伦为副组长,另外的四名成员各来自于上航、东航两名高管。
东航集团	上航	unknown	<N>人领导小组是以刘绍勇为组长,上航董事长周赤和东航集团党组副书记马须伦为副组长,另外的四名成员各来自于上航、东航两名高管。
吉峰农机	钢研高纳	unknown	有人把钢研高纳比作吉峰农机——创业板的第二牛股,但是从目前的表现来看,钢研高纳却比吉峰农机要牛得多。
钢研高纳	吉峰农机	unknown	有人把钢研高纳比作吉峰农机——创业板的第二牛股,但是从目前的表现来看,钢研高纳却比吉峰农机要牛得多。
厨壹堂	小贷公司	订单	厨壹堂拟向小贷公司申请贷款<N>万元
小贷公司	厨壹堂	订单	厨壹堂拟向小贷公司申请贷款<N>万元
花旗	高盛	unknown	一位参会券商人士告诉记者,与会券商包括花旗、高盛、美林等,主要内容是沟通定向增发及配售等事宜。
高盛	花旗	unknown	一位参会券商人士告诉记者,与会券商包括花旗、高盛、美林等,主要内容是沟通定向增发及配售等事宜。
北京京能国际能源股份有限公司	京能国际	自己	本次交易包括非公开发行股份购买大股东北京京能国际能源股份有限公司(下称“京能国际”)旗下资产以及配套融资两个部分,
京能国际	北京京能国际能源股份有限公司	自己	本次交易包括非公开发行股份购买大股东北京京能国际能源股份有限公司(下称“京能国际”)旗下资产以及配套融资两个部分,
美中互利	和睦家医疗集团	合作	总部位于美国的美中互利通过和睦家医疗集团在中国提供医疗服务。
和睦家医疗集团	美中互利	合作	总部位于美国的美中互利通过和睦家医疗集团在中国提供医疗服务。
美中互利	和睦家医疗集团	被帮助	总部位于美国的美中互利通过和睦家医疗集团在中国提供医疗服务。
和睦家医疗集团	美中互利	帮助	总部位于美国的美中互利通过和睦家医疗集团在中国提供医疗服务。
武汉叶开泰药业连锁有限公司	武汉春天药业销售有限公司	unknown	武汉叶开泰药业连锁有限公司<N>%的股权、武汉春天药业销售有限公司<N>%的股权、鄂州市葛店开发区<N>号工业区工厂的机器设备及本部的应收账款和其他应收款转让
武汉春天药业销售有限公司	武汉叶开泰药业连锁有限公司	unknown	武汉叶开泰药业连锁有限公司<N>%的股权、武汉春天药业销售有限公司<N>%的股权、鄂州市葛店开发区<N>号工业区工厂的机器设备及本部的应收账款和其他应收款转让
北汽集团	北汽	自己	北汽集团产销分别为<N>.<N>万辆和<N>.<N>万辆,同比增长分别为<N>%和<N>.<N>%,均完成了全年<N>万辆目标的一半以上,而利润完成情况则成为北汽上半年一大
北汽	北汽集团	自己	北汽集团产销分别为<N>.<N>万辆和<N>.<N>万辆,同比增长分别为<N>%和<N>.<N>%,均完成了全年<N>万辆目标的一半以上,而利润完成情况则成为北汽上半年一大
陕西煤业化工集团	西安投资控股有限公司	unknown	陕国投A今日公告,拟以<N>.<N>元/股的价格向陕西煤业化工集团、西安投资控股有限公司合计发行不超过<N>.<N>亿股,募集资金<N>.<N>亿元。
西安投资控股有限公司	陕西煤业化工集团	unknown	陕国投A今日公告,拟以<N>.<N>元/股的价格向陕西煤业化工集团、西安投资控股有限公司合计发行不超过<N>.<N>亿股,募集资金<N>.<N>亿元。
北京中招国际拍卖有限公司	莲花味精	unknown	昨日,北京中招国际拍卖有限公司公告称,受法院委托,公司将于<N>月<N>日在公司拍卖厅公开拍卖莲花味精<N>万限售流通股,
莲花味精	北京中招国际拍卖有限公司	unknown	昨日,北京中招国际拍卖有限公司公告称,受法院委托,公司将于<N>月<N>日在公司拍卖厅公开拍卖莲花味精<N>万限售流通股,
加多宝集团	金罐加多宝	拥有	加多宝集团品牌管理部总监向云表示,金罐加多宝上市一年来,在销量、品牌力和口碑三个方面再次夺金,成功开创凉茶黄金时代。
金罐加多宝	加多宝集团	被拥有	加多宝集团品牌管理部总监向云表示,金罐加多宝上市一年来,在销量、品牌力和口碑三个方面再次夺金,成功开创凉茶黄金时代。
深圳力合信息港投资发展有限公司	清华控股有限公司	unknown	公司为力合股份控股子公司,力合股份持股比例为<N>.<N>%,其他股东分别为深圳力合信息港投资发展有限公司持股<N>.<N>%、清华控股有限公司持股<N>.<N>%。
清华控股有限公司	深圳力合信息港投资发展有限公司	unknown	公司为力合股份控股子公司,力合股份持股比例为<N>.<N>%,其他股东分别为深圳力合信息港投资发展有限公司持股<N>.<N>%、清华控股有限公司持股<N>.<N>%。
广发行	国电集团	被持股	在广发行方面,目前中国人寿和国电集团、花旗银行是并列第一大股东,但在股权合作方面尚未有新进展。
国电集团	广发行	持股	在广发行方面,目前中国人寿和国电集团、花旗银行是并列第一大股东,但在股权合作方面尚未有新进展。
农夫山泉	京华时报	纠纷	今天上午<N>时,农夫山泉派员上京举报京华时报虚假报道。
京华时报	农夫山泉	纠纷	今天上午<N>时,农夫山泉派员上京举报京华时报虚假报道。
四川竹浆纸业	银鸽投资	被拥有	四川竹浆纸业是银鸽投资于<N>年入股的子公司,初始投资<N>余万元,占有<N>%股权。
银鸽投资	四川竹浆纸业	拥有	四川竹浆纸业是银鸽投资于<N>年入股的子公司,初始投资<N>余万元,占有<N>%股权。
九五投资	光明	增持	<N>年<N>月<N>日,九五投资时隔五个月再度亮相:公司受让北京京通海投资有限公司持有的S*ST光明<N>万非流通股股份。
光明	九五投资	被增持	<N>年<N>月<N>日,九五投资时隔五个月再度亮相:公司受让北京京通海投资有限公司持有的S*ST光明<N>万非流通股股份。
中国平安	富通集团	持股	可查资料显示,截至<N>年<N>月<N>日,中国平安分别以二级市场买入、参与配售等方式,共计持有富通集团<N>.<N>亿股,合计成本为<N>.<N>亿元。
富通集团	中国平安	被持股	可查资料显示,截至<N>年<N>月<N>日,中国平安分别以二级市场买入、参与配售等方式,共计持有富通集团<N>.<N>亿股,合计成本为<N>.<N>亿元。
广粮	广药集团	合作	正是他一手促成了广粮与广药集团关于王老吉商标的合作,江达明坦言,这一过程并不轻松,来来回回的谈判甚至长达五年之久。
广药集团	广粮	合作	正是他一手促成了广粮与广药集团关于王老吉商标的合作,江达明坦言,这一过程并不轻松,来来回回的谈判甚至长达五年之久。
FFE	FTP	unknown	月<N>日,台湾鸿海精密工业在台湾证券交易所召开记者发布会,宣布鸿海、鸿海开曼子公司FFE、鸿准新加坡子公司FTP、以及鸿海董事长郭台铭个人投资的SIO,
FTP	FFE	unknown	月<N>日,台湾鸿海精密工业在台湾证券交易所召开记者发布会,宣布鸿海、鸿海开曼子公司FFE、鸿准新加坡子公司FTP、以及鸿海董事长郭台铭个人投资的SIO,
银河生物	科林环保	unknown	证券时报网<N>月<N>日讯 据证券时报网报道,近日,银河生物、科林环保、欣龙控股等多家公司由于股权质押触及平仓线或约定质押率而停牌。
科林环保	银河生物	unknown	证券时报网<N>月<N>日讯 据证券时报网报道,近日,银河生物、科林环保、欣龙控股等多家公司由于股权质押触及平仓线或约定质押率而停牌。
新疆建工有限责任公司	新疆建工	自己	<N>月<N>日,新疆维吾尔自治区人民政府与中建总公司签订了《关于重组新疆建工有限责任公司协议》,新疆建工是西部建设第一大股东,持有公司<N>.<N>%的股份。
新疆建工	新疆建工有限责任公司	自己	<N>月<N>日,新疆维吾尔自治区人民政府与中建总公司签订了《关于重组新疆建工有限责任公司协议》,新疆建工是西部建设第一大股东,持有公司<N>.<N>%的股份。
广电集团	广电电子	交易	根据两家公司的公告,广电集团将收购广电信息和广电电子分别持有的广电光电子<N>.<N>%的股权。
广电电子	广电集团	交易	根据两家公司的公告,广电集团将收购广电信息和广电电子分别持有的广电光电子<N>.<N>%的股权。
通钢	鞍钢	被帮助	<N>年下半年,吉林省国资委重新引进通钢重组方,再次邀请鞍钢和首钢重组通钢。
鞍钢	通钢	帮助	<N>年下半年,吉林省国资委重新引进通钢重组方,再次邀请鞍钢和首钢重组通钢。
通葡股份	新华联控股有限公司	被持股	然而,随着重组步伐的临近,通葡股份大股东新华联控股有限公司减持套现的力度也明显加大。
新华联控股有限公司	通葡股份	持股	然而,随着重组步伐的临近,通葡股份大股东新华联控股有限公司减持套现的力度也明显加大。
星巴克咖啡国际公司	星巴克	自己	本报讯昨天,星巴克咖啡国际公司总裁JohnCulver亲临中国为北京蓝色港湾店揭幕新品牌标识,这标志着<N>岁的星巴克在全球同步更换徽标的同时,
星巴克	星巴克咖啡国际公司	自己	本报讯昨天,星巴克咖啡国际公司总裁JohnCulver亲临中国为北京蓝色港湾店揭幕新品牌标识,这标志着<N>岁的星巴克在全球同步更换徽标的同时,
中信泰富	中钢矿业	竞争	不过,近期在海外投资矿山而遇到阻力的国内企业并不只有中信泰富一家,中钢矿业、武钢等大型企业的海外买矿之举都充满坎坷。
中钢矿业	中信泰富	竞争	不过,近期在海外投资矿山而遇到阻力的国内企业并不只有中信泰富一家,中钢矿业、武钢等大型企业的海外买矿之举都充满坎坷。
龙腾光电	腾龙控股	被持股	除了对于未来的蓝图描绘得过于灿烂,龙腾光电的外资股东腾龙控股也略显神秘。
腾龙控股	龙腾光电	持股	除了对于未来的蓝图描绘得过于灿烂,龙腾光电的外资股东腾龙控股也略显神秘。
华为	中兴	竞争	据了解,除华为以外,三星、微软等国际知名电子信息企业以及中兴、比亚迪等国内大型的电子通讯企业,都在不断加大在陕西的投资和发展。
中兴	华为	竞争	据了解,除华为以外,三星、微软等国际知名电子信息企业以及中兴、比亚迪等国内大型的电子通讯企业,都在不断加大在陕西的投资和发展。
华为	中兴	unknown	据了解,除华为以外,三星、微软等国际知名电子信息企业以及中兴、比亚迪等国内大型的电子通讯企业,都在不断加大在陕西的投资和发展。
中兴	华为	unknown	据了解,除华为以外,三星、微软等国际知名电子信息企业以及中兴、比亚迪等国内大型的电子通讯企业,都在不断加大在陕西的投资和发展。
中科合臣	中科合臣股份	自己	中科合臣停牌前的价格为<N>.<N>元,本次要约收购价格低于市价<N>%,而中科合臣第二大股东嘉创企业已承诺将以其持有之全部<N>万股中科合臣股份接受本次鹏欣集
中科合臣股份	中科合臣	自己	中科合臣停牌前的价格为<N>.<N>元,本次要约收购价格低于市价<N>%,而中科合臣第二大股东嘉创企业已承诺将以其持有之全部<N>万股中科合臣股份接受本次鹏欣集
九发	山东南山建设发展股份有限公司	商讨	*ST九发今日披露,公司目前正与山东南山建设发展股份有限公司策划涉及公司重大资产重组事项。
山东南山建设发展股份有限公司	九发	商讨	*ST九发今日披露,公司目前正与山东南山建设发展股份有限公司策划涉及公司重大资产重组事项。
九发	山东南山建设发展股份有限公司	合并	*ST九发今日披露,公司目前正与山东南山建设发展股份有限公司策划涉及公司重大资产重组事项。
山东南山建设发展股份有限公司	九发	合并	*ST九发今日披露,公司目前正与山东南山建设发展股份有限公司策划涉及公司重大资产重组事项。
欣茂投资	海南椰岛股份	减持	更有令人感叹的举报称,欣茂投资直到<N>年才找上述中层负责人补签代售协议,“欣茂投资<N>年底之前就把海南椰岛股份卖光了,
海南椰岛股份	欣茂投资	被减持	更有令人感叹的举报称,欣茂投资直到<N>年才找上述中层负责人补签代售协议,“欣茂投资<N>年底之前就把海南椰岛股份卖光了,
保利地产	中海地产	竞争	严跃进在接受《每日经济新闻》记者采访时表示,如完成与保利置业集团的整合,保利地产的规模将再上一个台阶,扩大对于中海地产、华润置地以及中交地产的领先优势,
中海地产	保利地产	竞争	严跃进在接受《每日经济新闻》记者采访时表示,如完成与保利置业集团的整合,保利地产的规模将再上一个台阶,扩大对于中海地产、华润置地以及中交地产的领先优势,
东航股份	东航集团	被拥有	昨日晚间,东航股份公告称,公司经向东航集团以及公司全体董事和管理层询问获悉,
东航集团	东航股份	拥有	昨日晚间,东航股份公告称,公司经向东航集团以及公司全体董事和管理层询问获悉,
宝钢	沙钢	入股	而一位业内人士向本报记者透露,宝钢希望获得沙钢<N>%的股权,但尚未获得沙钢集团董事长沈文荣的认可。
沙钢	宝钢	被入股	而一位业内人士向本报记者透露,宝钢希望获得沙钢<N>%的股权,但尚未获得沙钢集团董事长沈文荣的认可。
赛格三星	三星康宁	被持股	<N>年<N>月<N>日,赛格三星<N>.<N>亿限售股上市,其中,第一大股东ST赛格、第二大股东三星康宁和第三大股东三星康宁均各有<N>万股,
三星康宁	赛格三星	持股	<N>年<N>月<N>日,赛格三星<N>.<N>亿限售股上市,其中,第一大股东ST赛格、第二大股东三星康宁和第三大股东三星康宁均各有<N>万股,
广州海运有限公司	上海海运公司	unknown	日期间,公司股东股东广州海运有限公司、上海海运公司分别通过上交所竞价交易系统和大宗交易系统减持所持公司无限售条件的A股<N>.<N>亿股和<N>.<N>万股,
上海海运公司	广州海运有限公司	unknown	日期间,公司股东股东广州海运有限公司、上海海运公司分别通过上交所竞价交易系统和大宗交易系统减持所持公司无限售条件的A股<N>.<N>亿股和<N>.<N>万股,
三一重工	普茨迈斯特	竞争	<N>年,三一重工超越普茨迈斯特,成为世界销量最大的混凝土泵制造商。
普茨迈斯特	三一重工	竞争	<N>年,三一重工超越普茨迈斯特,成为世界销量最大的混凝土泵制造商。
国家核电	西屋	合资	该公司是由中国国家核电技术公司(下称“国家核电”)和西屋创办的合资公司。
西屋	国家核电	合资	该公司是由中国国家核电技术公司(下称“国家核电”)和西屋创办的合资公司。
五粮液	国窖	unknown	与同为浓香型白酒、工艺相同的五粮液和水井坊以优质基酒为卖点不同,国窖<N>是以其珍贵的<N>口持续使用<N>年以上的酿酒窖池为卖点,
国窖	五粮液	unknown	与同为浓香型白酒、工艺相同的五粮液和水井坊以优质基酒为卖点不同,国窖<N>是以其珍贵的<N>口持续使用<N>年以上的酿酒窖池为卖点,
万隆	双汇集团	分析	万隆在参加“<N>中国食品博览会”时接受了本报记者的采访,他称:“双汇集团的资产规模比较大,
双汇集团	万隆	被分析	万隆在参加“<N>中国食品博览会”时接受了本报记者的采访,他称:“双汇集团的资产规模比较大,
阿里巴巴	淘宝网	拥有	作为阿里巴巴PC互联网时代的得意之作,淘宝网无论在用户规模、商品数量还是市场份额方面都占据绝对优势。
淘宝网	阿里巴巴	被拥有	作为阿里巴巴PC互联网时代的得意之作,淘宝网无论在用户规模、商品数量还是市场份额方面都占据绝对优势。
湖南省惠悦有线网络有限公司	湖南省有线电视网络股份有限公司	收购	子公司湖南省惠悦有线网络有限公司拟以<N>万元收购湖南省有线电视网络股份有限公司的部分股权以及衡阳县电广网络有限公司等部分市县网络合资公司的部分股权。
湖南省有线电视网络股份有限公司	湖南省惠悦有线网络有限公司	被收购	子公司湖南省惠悦有线网络有限公司拟以<N>万元收购湖南省有线电视网络股份有限公司的部分股权以及衡阳县电广网络有限公司等部分市县网络合资公司的部分股权。
西飞国际	珠海航展	unknown	际航空制造股份有限公司(西飞国际)<N>月<N>日晚间公告称,在当日的珠海航展上与中航国际租赁有限公司、幸福航空有限责任公司签订了<N>架新舟<N>飞机销售合同,
珠海航展	西飞国际	unknown	际航空制造股份有限公司(西飞国际)<N>月<N>日晚间公告称,在当日的珠海航展上与中航国际租赁有限公司、幸福航空有限责任公司签订了<N>架新舟<N>飞机销售合同,
德国国有开发银行KfWKFW.UL	戴姆勒	交易	谈判结束后,戴姆勒立刻宣布将把部分EADS股权出售给德国国有开发银行KfWKFW.UL,为其减持股权的步骤之一,目前戴姆勒持有<N>%的EADS股权。
戴姆勒	德国国有开发银行KfWKFW.UL	交易	谈判结束后,戴姆勒立刻宣布将把部分EADS股权出售给德国国有开发银行KfWKFW.UL,为其减持股权的步骤之一,目前戴姆勒持有<N>%的EADS股权。
熊猫烟花	东信烟花	收购	此次,根据双方协议,熊猫烟花出资<N>万元人民币,收购东信烟花<N>%股权。
东信烟花	熊猫烟花	被收购	此次,根据双方协议,熊猫烟花出资<N>万元人民币,收购东信烟花<N>%股权。
中江地产	江中药业	unknown	其控股的两家上市公司中江地产、江中药业也于当天一起发布大股东股改公告。
江中药业	中江地产	unknown	其控股的两家上市公司中江地产、江中药业也于当天一起发布大股东股改公告。
江淮汽车	中石化	unknown	D统计显示,截至目前A股公司中共有<N>家收到政府补助合计<N>亿元,其中江淮汽车以<N>.<N>亿元的金额位列第二位,仅比“冠军”中石化少了<N>万元。
中石化	江淮汽车	unknown	D统计显示,截至目前A股公司中共有<N>家收到政府补助合计<N>亿元,其中江淮汽车以<N>.<N>亿元的金额位列第二位,仅比“冠军”中石化少了<N>万元。
中钢	中西部铁矿公司	收购	中钢收购中西部铁矿公司后,刘天成身价暴涨,在矿业界从一个无名小卒跃居明星级人物。
中西部铁矿公司	中钢	被收购	中钢收购中西部铁矿公司后,刘天成身价暴涨,在矿业界从一个无名小卒跃居明星级人物。
中国石化	齐鲁石化	被拥有	不仅如此,在中国石化<N>项可比指标中,齐鲁石化有<N>项排名第一,<N>项排名第二。
齐鲁石化	中国石化	拥有	不仅如此,在中国石化<N>项可比指标中,齐鲁石化有<N>项排名第一,<N>项排名第二。
金牛能源	峰峰集团	发行	公司控股的唯一煤炭类上市公司金牛能源今日公布发行股份购买资产暨关联交易预案,拟向关联方峰峰集团、邯矿集团和张矿集团定向发行不超过<N>亿股,
峰峰集团	金牛能源	被发行	公司控股的唯一煤炭类上市公司金牛能源今日公布发行股份购买资产暨关联交易预案,拟向关联方峰峰集团、邯矿集团和张矿集团定向发行不超过<N>亿股,
嘉寓股份	建元	拟收购	中国网财经<N>月<N>日讯嘉寓股份今日午间发布公告,称公司拟通过收购建元装饰<N>%股份,
建元	嘉寓股份	被拟收购	中国网财经<N>月<N>日讯嘉寓股份今日午间发布公告,称公司拟通过收购建元装饰<N>%股份,
万科	华润	被持股	万科董事内战:万科A今日继续停牌华润称继续投反对票
华润	万科	持股	万科董事内战:万科A今日继续停牌华润称继续投反对票
太极股份	十五所	被拥有	太极股份成立后,十五所旗下由太极股份从事民品业务,其他部门继续承担军品研制业务。
十五所	太极股份	拥有	太极股份成立后,十五所旗下由太极股份从事民品业务,其他部门继续承担军品研制业务。
重百	重庆百货大楼股份有限公司	自己	据了解,重百与新世纪联姻,已经运作了<N>年多,重庆百货大楼股份有限公司于<N>年<N>月在上交所挂牌上市,
重庆百货大楼股份有限公司	重百	自己	据了解,重百与新世纪联姻,已经运作了<N>年多,重庆百货大楼股份有限公司于<N>年<N>月在上交所挂牌上市,
上海曼哈顿	曙光股份	被减持	对上海曼哈顿这种持续盈利的公司,曙光股份将其卖出,
曙光股份	上海曼哈顿	减持	对上海曼哈顿这种持续盈利的公司,曙光股份将其卖出,
深港通	平安证券	合作	深港通顺利通车首日,平安证券客户交易活跃,交易开始后半小时内成交笔数达<N>余笔,成交量<N>万以上,截止<N>月<N>日上午深港通交易额达1<N>万。
平安证券	深港通	合作	深港通顺利通车首日,平安证券客户交易活跃,交易开始后半小时内成交笔数达<N>余笔,成交量<N>万以上,截止<N>月<N>日上午深港通交易额达1<N>万。
海通证券	恒大	分析	海通证券认为,恒大拥有强大的成本控制能力、大规模快速开发能力等内控管理措施,将继续确保企业强大的企业竞争优势。
恒大	海通证券	被分析	海通证券认为,恒大拥有强大的成本控制能力、大规模快速开发能力等内控管理措施,将继续确保企业强大的企业竞争优势。
京东方A	北京市国有资产经营有限责任公司	被持股	京东方A流通股分布情况看,上述席位卖出的股票可能是来自京东方A三家“大小非”股东——北京京东方投资发展有限公司、北京市国有资产经营有限责任公司中的一家。
北京市国有资产经营有限责任公司	京东方A	持股	京东方A流通股分布情况看,上述席位卖出的股票可能是来自京东方A三家“大小非”股东——北京京东方投资发展有限公司、北京市国有资产经营有限责任公司中的一家。
中钢天源科技产业园	中钢天源	被拥有	但记者从马鞍山市发改委获得的权威文件显示,中钢天源科技产业园项目的项目法人单位就是中钢天源。。
中钢天源	中钢天源科技产业园	拥有	但记者从马鞍山市发改委获得的权威文件显示,中钢天源科技产业园项目的项目法人单位就是中钢天源。。
中国信达	信达地产	unknown	同时,母公司中国信达的输血能力也给了信达地产更多的活力。
信达地产	中国信达	unknown	同时,母公司中国信达的输血能力也给了信达地产更多的活力。
西安湖城大镜	金地	帮助	而西安湖城大镜、南京自在城等项目的相继入市,对金地全年的销售将起到推波助澜的作用。
金地	西安湖城大镜	被帮助	而西安湖城大镜、南京自在城等项目的相继入市,对金地全年的销售将起到推波助澜的作用。
西安湖城大镜	金地	被拥有	而西安湖城大镜、南京自在城等项目的相继入市,对金地全年的销售将起到推波助澜的作用。
金地	西安湖城大镜	拥有	而西安湖城大镜、南京自在城等项目的相继入市,对金地全年的销售将起到推波助澜的作用。
聚酯	广东富远	被入股	置入ST聚酯的广东富远、翁源红岭四家公司,则仍处筹建阶段。
广东富远	聚酯	入股	置入ST聚酯的广东富远、翁源红岭四家公司,则仍处筹建阶段。
太原钢铁有限公司	中宇钢铁有限公司	重组	关人士称,研讨会的召开以及《太原钢铁有限公司重组中宇钢铁有限公司及临钢退城搬迁升级改造实施方案》的初步制定标志着山西钢铁企业整合重组工作迈出了新的步伐。
中宇钢铁有限公司	太原钢铁有限公司	重组	关人士称,研讨会的召开以及《太原钢铁有限公司重组中宇钢铁有限公司及临钢退城搬迁升级改造实施方案》的初步制定标志着山西钢铁企业整合重组工作迈出了新的步伐。
西部矿业	高盛投资	被持股	仅以西部矿业发行价<N>.<N>元计算,高盛投资回报近<N>倍,而按上市后<N>.<N>元计算,此笔投资回报已接近<N>倍,并且之后股价还曾涨到<N>.<N>元。
高盛投资	西部矿业	持股	仅以西部矿业发行价<N>.<N>元计算,高盛投资回报近<N>倍,而按上市后<N>.<N>元计算,此笔投资回报已接近<N>倍,并且之后股价还曾涨到<N>.<N>元。
奥维咨询	美的	分析	奥维咨询副总经理文建平指出,美的从去年下半年开始大力拓展三四级市场渠道,最大的动作就是到处开设专卖店,目前美的在三四级市场的专卖店数量已近<N>万家。
美的	奥维咨询	被分析	奥维咨询副总经理文建平指出,美的从去年下半年开始大力拓展三四级市场渠道,最大的动作就是到处开设专卖店,目前美的在三四级市场的专卖店数量已近<N>万家。
恒通	央企中冶集团	被收购	梁创办了恒通,又把它卖给了央企中冶集团。。
央企中冶集团	恒通	收购	梁创办了恒通,又把它卖给了央企中冶集团。。
广东美的电器股份有限公司	小天鹅股份有限公司	增持	200<N>年<N>月<N>日,广东美的电器股份有限公司以<N>.<N>亿元收购小天鹅股份有限公司2<N>.<N>%股份,成为后者第一大股东。
小天鹅股份有限公司	广东美的电器股份有限公司	被增持	200<N>年<N>月<N>日,广东美的电器股份有限公司以<N>.<N>亿元收购小天鹅股份有限公司2<N>.<N>%股份,成为后者第一大股东。
广东美的电器股份有限公司	小天鹅股份有限公司	持股	200<N>年<N>月<N>日,广东美的电器股份有限公司以<N>.<N>亿元收购小天鹅股份有限公司2<N>.<N>%股份,成为后者第一大股东。
小天鹅股份有限公司	广东美的电器股份有限公司	被持股	200<N>年<N>月<N>日,广东美的电器股份有限公司以<N>.<N>亿元收购小天鹅股份有限公司2<N>.<N>%股份,成为后者第一大股东。
中电环保	常山股份	unknown	京能电力、中电环保、常山股份等近<N>股涨停,贵州茅台股价创历史新高,毕竟<N>元整数关口;
常山股份	中电环保	unknown	京能电力、中电环保、常山股份等近<N>股涨停,贵州茅台股价创历史新高,毕竟<N>元整数关口;
[truncated: 11,486 more rows]
