# Supplementary material for: Relation extraction in Chinese using attention-based bidirectional long short-term memory networks
Source: PeerJ Comput Sci. 2023 Aug 17;9:e1509. doi: 10.7717/peerj-cs.1509 (PMC10495963; doi:10.7717/peerj-cs.1509)
Supplement: Supplemental Information 1 [file peerj-cs-09-1509-s001.zip › code/data/FinRE/valid.txt]

深圳光电	京东方	分析	近日,在“<N>深圳光电显示周暨深圳彩电节”期间,京东方正式发布AM-OLED发展规划,积极布局新型显示技术。
京东方	深圳光电	被分析	近日,在“<N>深圳光电显示周暨深圳彩电节”期间,京东方正式发布AM-OLED发展规划,积极布局新型显示技术。
DirectPowerInternationalLtd	晋城中嘉煤炭实业有限公司	合资	<N>年,是由DirectPowerInternationalLtd、沁水县国有资产经营公司和晋城中嘉煤炭实业有限公司三家单位共同出资组建的中外合资企业,
晋城中嘉煤炭实业有限公司	DirectPowerInternationalLtd	合资	<N>年,是由DirectPowerInternationalLtd、沁水县国有资产经营公司和晋城中嘉煤炭实业有限公司三家单位共同出资组建的中外合资企业,
哈药集团	哈药股份	unknown	此前,张利君曾担任过哈药股份北方制药厂厂长,医药药材分公司总经理、副总经理兼哈药集团制药六厂厂长、哈药集团医药有限公司董事长,在哈药股份任职多年。
哈药股份	哈药集团	unknown	此前,张利君曾担任过哈药股份北方制药厂厂长,医药药材分公司总经理、副总经理兼哈药集团制药六厂厂长、哈药集团医药有限公司董事长,在哈药股份任职多年。
哈药集团	哈药股份	自己	此前,张利君曾担任过哈药股份北方制药厂厂长,医药药材分公司总经理、副总经理兼哈药集团制药六厂厂长、哈药集团医药有限公司董事长,在哈药股份任职多年。
哈药股份	哈药集团	自己	此前,张利君曾担任过哈药股份北方制药厂厂长,医药药材分公司总经理、副总经理兼哈药集团制药六厂厂长、哈药集团医药有限公司董事长,在哈药股份任职多年。
万联证券	承德钒钛	unknown	据万联证券的行业分析师分析,河北钢铁集团对唐钢股份、承德钒钛三家公司重组完成后,将大大提升上市公司的核心竞争力和可持续发展能力。
承德钒钛	万联证券	unknown	据万联证券的行业分析师分析,河北钢铁集团对唐钢股份、承德钒钛三家公司重组完成后,将大大提升上市公司的核心竞争力和可持续发展能力。
华生	华润	unknown	华生再问华润:与宝能<N>亿元合作项目不算一致行动人?
华润	华生	unknown	华生再问华润:与宝能<N>亿元合作项目不算一致行动人?
鼎睿再保险有限公司	南京钢铁联合有限公司	unknown	此次增持后,郭广昌旗下上海复星高科技有限公司、鼎睿再保险有限公司、南京钢铁联合有限公司分别持有新华保险H股<N>.<N>万股、<N>.<N>%和<N>.<N>%,
南京钢铁联合有限公司	鼎睿再保险有限公司	unknown	此次增持后,郭广昌旗下上海复星高科技有限公司、鼎睿再保险有限公司、南京钢铁联合有限公司分别持有新华保险H股<N>.<N>万股、<N>.<N>%和<N>.<N>%,
第一创业	中金黄金	分析	第一创业有色金属行业分析师巨国贤表示,“中金黄金的黄金自给率过低,直接造成了其黄金产品整体毛利率偏低的现状”。
中金黄金	第一创业	被分析	第一创业有色金属行业分析师巨国贤表示,“中金黄金的黄金自给率过低,直接造成了其黄金产品整体毛利率偏低的现状”。
申银万国	国泰君安	unknown	实际上,自<N>年以来,包括申银万国、国泰君安等在内的多家券商,
国泰君安	申银万国	unknown	实际上,自<N>年以来,包括申银万国、国泰君安等在内的多家券商,
华联三鑫	华西集团	unknown	而华联三鑫<N>大股东中,除了持股<N>.<N>%的华西集团与持股<N>.<N>%的华联控股外,浙江展望集团与孙利永掌控的加佰利集团各持股<N>.<N>%。
华西集团	华联三鑫	unknown	而华联三鑫<N>大股东中,除了持股<N>.<N>%的华西集团与持股<N>.<N>%的华联控股外,浙江展望集团与孙利永掌控的加佰利集团各持股<N>.<N>%。
海南汽车	海马股份	持股	<N>年<N>月<N>日,因海马债转股导致海南汽车所持股份被动减少<N>%以上,海马股份发布了《权益变动书》。
海马股份	海南汽车	被持股	<N>年<N>月<N>日,因海马债转股导致海南汽车所持股份被动减少<N>%以上,海马股份发布了《权益变动书》。
广汇集团	广运实业投资有限责任公司	拥有	更为巧合的是,广汇集团在桂林的子公司——广运实业投资有限责任公司的执行董事、常务副总经理也叫宋军,也是从新疆来到桂林的。
广运实业投资有限责任公司	广汇集团	被拥有	更为巧合的是,广汇集团在桂林的子公司——广运实业投资有限责任公司的执行董事、常务副总经理也叫宋军,也是从新疆来到桂林的。
成都富升投资有限责任公司	中汇医药	减持	当日,公司披露,截至今年<N>月<N>日收盘,第二大股东成都富升投资有限责任公司,已通过深交所大宗交易系统,挂牌售出中汇医药无限售条件<N>.3<N>万股,
中汇医药	成都富升投资有限责任公司	被减持	当日,公司披露,截至今年<N>月<N>日收盘,第二大股东成都富升投资有限责任公司,已通过深交所大宗交易系统,挂牌售出中汇医药无限售条件<N>.3<N>万股,
国电大渡河流域水电开发公司	国电浙江北仑第一发电有限公司	unknown	及机组检修等因素影响,今年前三季度国电大渡河流域水电开发公司、国电石嘴山第一发电有限公司和国电浙江北仑第一发电有限公司发电量较去年同期有不同幅度的增长。
国电浙江北仑第一发电有限公司	国电大渡河流域水电开发公司	unknown	及机组检修等因素影响,今年前三季度国电大渡河流域水电开发公司、国电石嘴山第一发电有限公司和国电浙江北仑第一发电有限公司发电量较去年同期有不同幅度的增长。
克莉丝汀	克莉丝汀总部	自己	<N>年加入克莉丝汀时,她还只是一名收银员,现在她已经是克莉丝汀总部所在的甜蜜恋人店的卖场柜长,
克莉丝汀总部	克莉丝汀	自己	<N>年加入克莉丝汀时,她还只是一名收银员,现在她已经是克莉丝汀总部所在的甜蜜恋人店的卖场柜长,
浦发银行	华夏银行	竞争	金麟表示,根据三季报的数据,在新的监管标准下,浦发银行和华夏银行依然有融资的需求。
华夏银行	浦发银行	竞争	金麟表示,根据三季报的数据,在新的监管标准下,浦发银行和华夏银行依然有融资的需求。
银泰投资	鄂武商A	unknown	<N>月<N>日,“武商盟”阵中的开发投以银泰投资涉嫌违反我国外资收购上市公司的法律法规,在二级市场违规增持鄂武商A股份为由,向武汉市江汉区人民法院提起诉讼。
鄂武商A	银泰投资	unknown	<N>月<N>日,“武商盟”阵中的开发投以银泰投资涉嫌违反我国外资收购上市公司的法律法规,在二级市场违规增持鄂武商A股份为由,向武汉市江汉区人民法院提起诉讼。
波音中国	波音公司	被拥有	波音中国方面透露,<N>月<N>日,波音公司旗下装配新电池系统的<N>客机展开最后一次试飞,近日会将分析数据提交给美国联邦航空局,以期这一类型客机实现“复飞”。
波音公司	波音中国	拥有	波音中国方面透露,<N>月<N>日,波音公司旗下装配新电池系统的<N>客机展开最后一次试飞,近日会将分析数据提交给美国联邦航空局,以期这一类型客机实现“复飞”。
中海油	中国化工	unknown	中海油收购了山东海化、中海化工,中国化工收编了昌邑石化、济南长城炼油厂等<N>家山东地炼,中石油则“情定”山东地炼“老二”东明石化。
中国化工	中海油	unknown	中海油收购了山东海化、中海化工,中国化工收编了昌邑石化、济南长城炼油厂等<N>家山东地炼,中石油则“情定”山东地炼“老二”东明石化。
航天科工集团	航天科技	持股	收购全面完成后,收购人航天科工集团及一致行动人中国航天三院将合计持有航天科技<N>亿股,持股比例将增加到<N>.<N>%。
航天科技	航天科工集团	被持股	收购全面完成后,收购人航天科工集团及一致行动人中国航天三院将合计持有航天科技<N>亿股,持股比例将增加到<N>.<N>%。
航天科工集团	航天科技	增持	收购全面完成后,收购人航天科工集团及一致行动人中国航天三院将合计持有航天科技<N>亿股,持股比例将增加到<N>.<N>%。
航天科技	航天科工集团	被增持	收购全面完成后,收购人航天科工集团及一致行动人中国航天三院将合计持有航天科技<N>亿股,持股比例将增加到<N>.<N>%。
中国铁物	中国铁路物资集团有限公司	自己	中国铁物”)在北京市工商行政管理局完成公司制变更登记手续,取得新的营业执照,公司名称变更为中国铁路物资集团有限公司,由国务院国有资产监督管理委员会代表国
中国铁路物资集团有限公司	中国铁物	自己	中国铁物”)在北京市工商行政管理局完成公司制变更登记手续,取得新的营业执照,公司名称变更为中国铁路物资集团有限公司,由国务院国有资产监督管理委员会代表国
快乐阳光	芒果互娱	unknown	经交易各方协商,快乐阳光<N>%股权、芒果互娱<N>%股权、<N>.<N>亿元和<N>.<N>亿元。
芒果互娱	快乐阳光	unknown	经交易各方协商,快乐阳光<N>%股权、芒果互娱<N>%股权、<N>.<N>亿元和<N>.<N>亿元。
云天化集团	云天化	拥有	也就是说云天化集团原来旗下的<N>家上市公司今后将只保留云天化一家。
云天化	云天化集团	被拥有	也就是说云天化集团原来旗下的<N>家上市公司今后将只保留云天化一家。
华为	中兴	unknown	随后华为和中兴都对该指控做出了回应。
中兴	华为	unknown	随后华为和中兴都对该指控做出了回应。
重庆电力公司	西南证券	减持	据报道,这亦是受“一参一控”的缘故,由于国家电网公司控股英大证券,同时持有国泰君安<N>.<N>%的股权,故旗下重庆电力公司只有出让西南证券股权。
西南证券	重庆电力公司	被减持	据报道,这亦是受“一参一控”的缘故,由于国家电网公司控股英大证券,同时持有国泰君安<N>.<N>%的股权,故旗下重庆电力公司只有出让西南证券股权。
中国农业银行	农行	自己	当日,中国农业银行在香港举行投资者推介会,农行董事长项俊波表示,对农行在港成功上市很有信心。
农行	中国农业银行	自己	当日,中国农业银行在香港举行投资者推介会,农行董事长项俊波表示,对农行在港成功上市很有信心。
中国农业发展集团总公司	中国饲料总公司	unknown	司系国务院国有资产监督管理委员会直接管理的中央农业企业,<N>年<N>月,中国农业发展集团总公司经国务院同意、中国饲料总公司和中国农垦总公司等农口企业,
中国饲料总公司	中国农业发展集团总公司	unknown	司系国务院国有资产监督管理委员会直接管理的中央农业企业,<N>年<N>月,中国农业发展集团总公司经国务院同意、中国饲料总公司和中国农垦总公司等农口企业,
维维股份	双沟酒业	减持	维维股份董秘丁金礼在接受《每日经济新闻》记者采访时表示,酒类业务只是公司业务的一部分,出售双沟酒业对公司影响不大。
双沟酒业	维维股份	被减持	维维股份董秘丁金礼在接受《每日经济新闻》记者采访时表示,酒类业务只是公司业务的一部分,出售双沟酒业对公司影响不大。
加多宝集团	加多宝	自己	该律师进一步表示,根据本案现有证据材料可以认定的事实是,红罐包装、装潢是陈鸿道设计,授权加多宝集团使用、投入商业生产经营,其依法应当属于加多宝所有。
加多宝	加多宝集团	自己	该律师进一步表示,根据本案现有证据材料可以认定的事实是,红罐包装、装潢是陈鸿道设计,授权加多宝集团使用、投入商业生产经营,其依法应当属于加多宝所有。
中交股份	F&amp	合作	随后,中交股份和F&amp;G管理层建立联系,对两公司的优势互补与战略协同达成共识,然后开展价格和条款谈判,在<N>月下旬草签收购协议。
F&amp	中交股份	合作	随后,中交股份和F&amp;G管理层建立联系,对两公司的优势互补与战略协同达成共识,然后开展价格和条款谈判,在<N>月下旬草签收购协议。
中投	中投海外直投公司	自己	中投发言人表示,未来可通过多种资金补充方式扩大中投海外直投公司资金规模,目标是使资本金达到<N>-<N>亿美元。
中投海外直投公司	中投	自己	中投发言人表示,未来可通过多种资金补充方式扩大中投海外直投公司资金规模,目标是使资本金达到<N>-<N>亿美元。
江淮	奇瑞	重组	上述江淮高层对《每日经济新闻》记者表示,此次江淮与奇瑞重组一事之所以再次被推上前台,并日趋明朗,安徽省政府在其中发挥了巨大的推动作用。
奇瑞	江淮	重组	上述江淮高层对《每日经济新闻》记者表示,此次江淮与奇瑞重组一事之所以再次被推上前台,并日趋明朗,安徽省政府在其中发挥了巨大的推动作用。
保利地产	万科	竞争	保利地产现在已经是国内A股房地产企业中的老二,有分析师曾预测不久的将来保利地产会成为老大,因为与老大万科相比,
万科	保利地产	竞争	保利地产现在已经是国内A股房地产企业中的老二,有分析师曾预测不久的将来保利地产会成为老大,因为与老大万科相比,
中石油	伊拉克鲁迈拉	买资	今年<N>月<N>日伊拉克举行公开招标,在3<N>家石油公司参与的竞争中,中石油和BP联合中标伊拉克鲁迈拉油田。
伊拉克鲁迈拉	中石油	被买资	今年<N>月<N>日伊拉克举行公开招标,在3<N>家石油公司参与的竞争中,中石油和BP联合中标伊拉克鲁迈拉油田。
联合利华	华润万家	unknown	活动邀请了中华环境保护基金会副秘书长王庭建、联合利华个人护理品类副总裁马文、华润万家等热心公益的知名企业共同出席。
华润万家	联合利华	unknown	活动邀请了中华环境保护基金会副秘书长王庭建、联合利华个人护理品类副总裁马文、华润万家等热心公益的知名企业共同出席。
小天鹅	荣事达	拟收购	小天鹅今日公告,拟向大股东定向增发<N>股,收购后者所持荣事达<N>.<N>%股权。
荣事达	小天鹅	被拟收购	小天鹅今日公告,拟向大股东定向增发<N>股,收购后者所持荣事达<N>.<N>%股权。
小天鹅	荣事达	增持	小天鹅今日公告,拟向大股东定向增发<N>股,收购后者所持荣事达<N>.<N>%股权。
荣事达	小天鹅	被增持	小天鹅今日公告,拟向大股东定向增发<N>股,收购后者所持荣事达<N>.<N>%股权。
安琪伊犁	安琪酵母有限公司	自己	份购买的是湖北日升科技有限公司持有的安琪酵母有限公司<N>%股权(以下简称安琪伊犁)、安琪酵母有限公司<N>.<N>%股权、宜昌宏裕塑业有限责任公司<N>%股权。
安琪酵母有限公司	安琪伊犁	自己	份购买的是湖北日升科技有限公司持有的安琪酵母有限公司<N>%股权(以下简称安琪伊犁)、安琪酵母有限公司<N>.<N>%股权、宜昌宏裕塑业有限责任公司<N>%股权。
万科企业集团	北京万科物业管理有限公司	拥有	毛大庆曾任万科企业集团高级副总裁,分管集团商用地产业务同时任职北京万科总经理,北京万科物业管理有限公司董事长。
北京万科物业管理有限公司	万科企业集团	被拥有	毛大庆曾任万科企业集团高级副总裁,分管集团商用地产业务同时任职北京万科总经理,北京万科物业管理有限公司董事长。
银河证券	中石化中石油	分析	银河证券估计,降息将减少中石化中石油共<N>亿元的财务费用。
中石化中石油	银河证券	被分析	银河证券估计,降息将减少中石化中石油共<N>亿元的财务费用。
滨江集团	浙江三花置业有限公司	合作	同时,滨江集团与浙江三花置业有限公司就上述两宗土地的竞买事项签订《合作意向书》,建立合作开发意向。
浙江三花置业有限公司	滨江集团	合作	同时,滨江集团与浙江三花置业有限公司就上述两宗土地的竞买事项签订《合作意向书》,建立合作开发意向。
南京医药	南京医药集团	发行	按照增发计划,南京医药将向包括南京医药集团在内的不超过<N>个特定对象,以不低于每股<N>.<N>元的价格,发行<N>万股股票。
南京医药集团	南京医药	被发行	按照增发计划,南京医药将向包括南京医药集团在内的不超过<N>个特定对象,以不低于每股<N>.<N>元的价格,发行<N>万股股票。
华源	外高桥	unknown	为*ST华源的巨额债务买单的,其实不止外高桥,还有飞乐股份。
外高桥	华源	unknown	为*ST华源的巨额债务买单的,其实不止外高桥,还有飞乐股份。
万生堂	冈本	unknown	据接近万生堂的知情人士透露,公司创始人王艳,于<N>年开始代理冈本的相关业务,<N>年设立万生堂,至今一直是冈本在中国区的独家代理。
冈本	万生堂	unknown	据接近万生堂的知情人士透露,公司创始人王艳,于<N>年开始代理冈本的相关业务,<N>年设立万生堂,至今一直是冈本在中国区的独家代理。
上海天勃研发中心厂房	民生银行	被注资	其中,核电空调、<N>万千瓦空冷系原国债项目,前者在收尾,后者已建成;上海天勃研发中心厂房已建成,通过民生银行授信额度和国家支持也不是问题。
民生银行	上海天勃研发中心厂房	注资	其中,核电空调、<N>万千瓦空冷系原国债项目,前者在收尾,后者已建成;上海天勃研发中心厂房已建成,通过民生银行授信额度和国家支持也不是问题。
万达商管公司	万达	被拥有	万达商管公司总裁曲德君曾指出,万达会引入一家零售业企业进行合作。
万达	万达商管公司	拥有	万达商管公司总裁曲德君曾指出,万达会引入一家零售业企业进行合作。
万达商管公司	万达	自己	万达商管公司总裁曲德君曾指出,万达会引入一家零售业企业进行合作。
万达	万达商管公司	自己	万达商管公司总裁曲德君曾指出,万达会引入一家零售业企业进行合作。
全聚德	北京全聚德	拥有	全聚德在购买丹耀大厦<N>层、<N>层共<N>.<N>平方米后,北京全聚德王府井店自有产权面积将达到<N>.2<N>万平方米,
北京全聚德	全聚德	被拥有	全聚德在购买丹耀大厦<N>层、<N>层共<N>.<N>平方米后,北京全聚德王府井店自有产权面积将达到<N>.2<N>万平方米,
广东移动	浦发银行	增持	根据协议,广东移动有条件同意以人民币<N>亿元收购浦发银行<N>亿新股,每股认购价为<N>.<N>元。
浦发银行	广东移动	被增持	根据协议,广东移动有条件同意以人民币<N>亿元收购浦发银行<N>亿新股,每股认购价为<N>.<N>元。
Netflix	亚马逊	竞争	而未来,迪士尼旗下的福克斯可能会少拍电影,特别是在Netflix和亚马逊疯狂地为流媒体平台拓展电影业务的时候,
亚马逊	Netflix	竞争	而未来,迪士尼旗下的福克斯可能会少拍电影,特别是在Netflix和亚马逊疯狂地为流媒体平台拓展电影业务的时候,
浙江龙盛	杭州巨岛生态农业观光有限公司	被转让	据公告,浙江龙盛拟以<N>万元受让杭州巨岛生态农业观光有限公司所持杭州东田房地产开发有限公司<N>%股权;
杭州巨岛生态农业观光有限公司	浙江龙盛	转让	据公告,浙江龙盛拟以<N>万元受让杭州巨岛生态农业观光有限公司所持杭州东田房地产开发有限公司<N>%股权;
凯基证券	联创光电	分析	凯基证券表示,LED芯片是少数近来订单转弱但仍能涨价的产品线之一,三安光电和联创光电今年第三季度净利均较第二季度成倍增长。
联创光电	凯基证券	被分析	凯基证券表示,LED芯片是少数近来订单转弱但仍能涨价的产品线之一,三安光电和联创光电今年第三季度净利均较第二季度成倍增长。
Michael Kors	上海静安嘉里中心	unknown	北京商报记者获悉,美国高端时尚品牌Michael Kors迈克高仕将于<N>月在上海静安嘉里中心开设品牌旗舰店,
上海静安嘉里中心	Michael Kors	unknown	北京商报记者获悉,美国高端时尚品牌Michael Kors迈克高仕将于<N>月在上海静安嘉里中心开设品牌旗舰店,
Michael Kors	上海静安嘉里中心	合作	北京商报记者获悉,美国高端时尚品牌Michael Kors迈克高仕将于<N>月在上海静安嘉里中心开设品牌旗舰店,
上海静安嘉里中心	Michael Kors	合作	北京商报记者获悉,美国高端时尚品牌Michael Kors迈克高仕将于<N>月在上海静安嘉里中心开设品牌旗舰店,
力拓英国公司	力拓澳大利亚公司	unknown	相对于力拓英国公司<N>年<N>月<N>日的收盘价,A部分溢价为<N>%,B部分溢价为<N>%;相对于力拓澳大利亚公司<N>年<N>月<N>日的收盘价,
力拓澳大利亚公司	力拓英国公司	unknown	相对于力拓英国公司<N>年<N>月<N>日的收盘价,A部分溢价为<N>%,B部分溢价为<N>%;相对于力拓澳大利亚公司<N>年<N>月<N>日的收盘价,
辽宁省国资公司	中欧物流	unknown	定增对象方面,公司实际控制人旗下辽宁省国资公司、中欧物流拟分别认购<N>万股,认购方式均为现金,且锁定期均为<N>个月。
中欧物流	辽宁省国资公司	unknown	定增对象方面,公司实际控制人旗下辽宁省国资公司、中欧物流拟分别认购<N>万股,认购方式均为现金,且锁定期均为<N>个月。
海螺水泥	冀东水泥	增持	值得关注的是,海螺水泥对冀东水泥第三次举牌之后,
冀东水泥	海螺水泥	被增持	值得关注的是,海螺水泥对冀东水泥第三次举牌之后,
顺丰商业	顺丰控股	被拥有	这意味着顺丰商业独立于顺丰速运,为顺丰控股下属的资产业务。
顺丰控股	顺丰商业	拥有	这意味着顺丰商业独立于顺丰速运,为顺丰控股下属的资产业务。
固特异轮胎公司	固特异	被拥有	固特异轮胎公司进行汽车轮胎,使固特异在短短三年里从一个专注代工为主的公司成功转型为以市场为导向的轮胎零售业一站式服务平台——丰富的改造经验是凯雷在对自然
固特异	固特异轮胎公司	拥有	固特异轮胎公司进行汽车轮胎,使固特异在短短三年里从一个专注代工为主的公司成功转型为以市场为导向的轮胎零售业一站式服务平台——丰富的改造经验是凯雷在对自然
秦岭水泥	三峡新材	unknown	前面提及的曹桂花等人均是首次亮相秦岭水泥前十大流通股东,而这次<N>个自然人也是首次亮相三峡新材前十大流通股东。
三峡新材	秦岭水泥	unknown	前面提及的曹桂花等人均是首次亮相秦岭水泥前十大流通股东,而这次<N>个自然人也是首次亮相三峡新材前十大流通股东。
东北电气	中航精机	unknown	常山股份、东北电气、中航精机、浙富股份停牌一天。
中航精机	东北电气	unknown	常山股份、东北电气、中航精机、浙富股份停牌一天。
深发展	平安	发行	但记者从深发展内部人士获悉,定向增发只是第一步,后继新桥可能将与平安协议转让所持股份。
平安	深发展	被发行	但记者从深发展内部人士获悉,定向增发只是第一步,后继新桥可能将与平安协议转让所持股份。
武钢股份	武钢集团	自己	此外,武钢股份披露,<N>月<N>日,武钢集团召开了武钢产品省内循环推介会,
武钢集团	武钢股份	自己	此外,武钢股份披露,<N>月<N>日,武钢集团召开了武钢产品省内循环推介会,
武钢股份	武钢集团	unknown	此外,武钢股份披露,<N>月<N>日,武钢集团召开了武钢产品省内循环推介会,
武钢集团	武钢股份	unknown	此外,武钢股份披露,<N>月<N>日,武钢集团召开了武钢产品省内循环推介会,
深发展	宝钢集团	商讨	由于目前截止日已过,所需审批未能取得,根据有关条款,深发展与宝钢集团经过友好协商,决定终止股份认购协议暨此次发行事宜。
宝钢集团	深发展	商讨	由于目前截止日已过,所需审批未能取得,根据有关条款,深发展与宝钢集团经过友好协商,决定终止股份认购协议暨此次发行事宜。
深发展	宝钢集团	发行	由于目前截止日已过,所需审批未能取得,根据有关条款,深发展与宝钢集团经过友好协商,决定终止股份认购协议暨此次发行事宜。
宝钢集团	深发展	被发行	由于目前截止日已过,所需审批未能取得,根据有关条款,深发展与宝钢集团经过友好协商,决定终止股份认购协议暨此次发行事宜。
深圳市大族数控科技有限公司	深圳发展银行	被买资	大族激光同时公告,控股子公司深圳市大族数控科技有限公司拟将大族数控大楼及相应的土地使用权转让给深圳发展银行,协议总价为<N>.<N>亿元。
深圳发展银行	深圳市大族数控科技有限公司	买资	大族激光同时公告,控股子公司深圳市大族数控科技有限公司拟将大族数控大楼及相应的土地使用权转让给深圳发展银行,协议总价为<N>.<N>亿元。
中国国际航空股份有限公司	国泰航空有限公司	合资	中广网北京<N>月<N>日消息据经济之声报道,中国国际航空股份有限公司与国泰航空有限公司货运合资项目终于完成,股权重组后的中国国际货运航空有限公司正式运营。
国泰航空有限公司	中国国际航空股份有限公司	合资	中广网北京<N>月<N>日消息据经济之声报道,中国国际航空股份有限公司与国泰航空有限公司货运合资项目终于完成,股权重组后的中国国际货运航空有限公司正式运营。
徐工机械	徐工科技	持股	据悉,本次交易前徐工机械持有徐工科技<N>.<N>%股权,交易完成后持股比例将增至<N>.<N>%,触发要约收购义务。
徐工科技	徐工机械	被持股	据悉,本次交易前徐工机械持有徐工科技<N>.<N>%股权,交易完成后持股比例将增至<N>.<N>%,触发要约收购义务。
象屿集团	夏新电子	被发行	象屿集团将通过认购夏新电子对其定向发行的股份等方式向夏新电子注入净资产不低于人民币<N>亿元、且具有一定盈利能力的优质资产,使夏新电子恢复持续经营能力和盈
夏新电子	象屿集团	发行	象屿集团将通过认购夏新电子对其定向发行的股份等方式向夏新电子注入净资产不低于人民币<N>亿元、且具有一定盈利能力的优质资产,使夏新电子恢复持续经营能力和盈
深投控	深物业	帮助	深投控保证S深物业A未来三年中任何一年净利润低于<N>年,将以现金方式补足差额;
深物业	深投控	被帮助	深投控保证S深物业A未来三年中任何一年净利润低于<N>年,将以现金方式补足差额;
浙江江龙控股集团有限公司	江龙控股	自己	在短短两三年的时间里,迅速成为中国最大印染企业的浙江江龙控股集团有限公司(下称“江龙控股”),其“倒塌”速度之快同样让人叹为观止。
江龙控股	浙江江龙控股集团有限公司	自己	在短短两三年的时间里,迅速成为中国最大印染企业的浙江江龙控股集团有限公司(下称“江龙控股”),其“倒塌”速度之快同样让人叹为观止。
华创证券	宝硕股份	unknown	据悉,上述<N>位股东合计持有华创证券<N>.<N>%的股权,但截至目前,宝硕股份尚无法确定拟发行股份购买的股权比例。
宝硕股份	华创证券	unknown	据悉,上述<N>位股东合计持有华创证券<N>.<N>%的股权,但截至目前,宝硕股份尚无法确定拟发行股份购买的股权比例。
上海中润	松辽	减持	从现有资料看,<N>年<N>月<N>日通过大宗交易平台出售股份后,上海中润已退出了ST松辽的前三大股东位置。
松辽	上海中润	被减持	从现有资料看,<N>年<N>月<N>日通过大宗交易平台出售股份后,上海中润已退出了ST松辽的前三大股东位置。
天津中迈集团	新加坡中集国际控股公司	被成立	资料显示,天津中迈集团成立于<N>年初,由新加坡中集国际控股公司与中国集装箱控股集团公司共同出资组建,
新加坡中集国际控股公司	天津中迈集团	成立	资料显示,天津中迈集团成立于<N>年初,由新加坡中集国际控股公司与中国集装箱控股集团公司共同出资组建,
西南证券	银河证券投行	unknown	西南证券保荐人银河证券投行人士赵先生直言。
银河证券投行	西南证券	unknown	西南证券保荐人银河证券投行人士赵先生直言。
上海中油泰	加油站有限公司	unknown	受让方还需同时接收大连经济技术开发区液化气石油总公司和上海中油泰和加油站有限公司两公司股权的打包转让。
加油站有限公司	上海中油泰	unknown	受让方还需同时接收大连经济技术开发区液化气石油总公司和上海中油泰和加油站有限公司两公司股权的打包转让。
华安财险	吉林分公司	拥有	而就在上海分公司被罚一周之前,华安财险的吉林分公司同样被当地保监局予以行政处罚。
吉林分公司	华安财险	被拥有	而就在上海分公司被罚一周之前,华安财险的吉林分公司同样被当地保监局予以行政处罚。
中石化	上石化	拥有	而一位市场分析人士则分析,对中石化来说,为S上石化做股改本身可能就是面子工程。
上石化	中石化	被拥有	而一位市场分析人士则分析,对中石化来说,为S上石化做股改本身可能就是面子工程。
豫商集团	东方银星	unknown	受累豫商集团违法上海杰宇增补东方银星董监候选人遭拒
东方银星	豫商集团	unknown	受累豫商集团违法上海杰宇增补东方银星董监候选人遭拒
南光有限公司	珠海振戎公司	重组	新华网北京1<N>月<N>日电记者<N>日从国务院国资委获悉,经报国务院批准,南光有限公司和珠海振戎公司实施重组。
珠海振戎公司	南光有限公司	重组	新华网北京1<N>月<N>日电记者<N>日从国务院国资委获悉,经报国务院批准,南光有限公司和珠海振戎公司实施重组。
邮储银行	广发证券	合作	据悉,邮储银行与广发证券此前已有过深入密切的合作。
广发证券	邮储银行	合作	据悉,邮储银行与广发证券此前已有过深入密切的合作。
华菱	FMG	拟收购	收购完成后,华菱将向FMG委派一名董事。
FMG	华菱	被拟收购	收购完成后,华菱将向FMG委派一名董事。
内蒙古神舟硅业有限责任公司	上海神舟新能源发展有限公司	unknown	划<N>亿元用于增资上游生产多晶硅的内蒙古神舟硅业有限责任公司,<N>.<N>亿元用于增资下游生产电池片的上海神舟新能源发展有限公司<N>MW太阳能电池片项目。
上海神舟新能源发展有限公司	内蒙古神舟硅业有限责任公司	unknown	划<N>亿元用于增资上游生产多晶硅的内蒙古神舟硅业有限责任公司,<N>.<N>亿元用于增资下游生产电池片的上海神舟新能源发展有限公司<N>MW太阳能电池片项目。
工商银行	加拿大东亚银行	拥有	此项交易使得工商银行一举实现控股加拿大东亚银行,同时获得加拿大银行业牌照和客户资源,这是继<N>年设立纽约分行以来,工商银行在北美地区的又一重要突破。
加拿大东亚银行	工商银行	被拥有	此项交易使得工商银行一举实现控股加拿大东亚银行,同时获得加拿大银行业牌照和客户资源,这是继<N>年设立纽约分行以来,工商银行在北美地区的又一重要突破。
经纬纺机	廊坊嘉轩	增持	今年<N>月<N>日,经纬纺机与中铁信托签署一份股权转让协议,并以<N>.<N>亿元收购中铁信托持有的廊坊嘉轩<N>%的股权。
廊坊嘉轩	经纬纺机	被增持	今年<N>月<N>日,经纬纺机与中铁信托签署一份股权转让协议,并以<N>.<N>亿元收购中铁信托持有的廊坊嘉轩<N>%的股权。
五粮液	五粮液集团有限公司	自己	事实上,在今年五粮液半年股东大会上,其已经给出了未来的工作目标:下半年,五粮液集团有限公司将继续向实现销售收入<N>亿元的年度目标努力,
五粮液集团有限公司	五粮液	自己	事实上,在今年五粮液半年股东大会上,其已经给出了未来的工作目标:下半年,五粮液集团有限公司将继续向实现销售收入<N>亿元的年度目标努力,
中国平安	深发展	持股	本次过户完成之前,中国平安及其控股子公司平安人寿合计持有深发展<N>.<N>亿股股份,约占深发展目前总股本的<N>.<N>%。
深发展	中国平安	被持股	本次过户完成之前,中国平安及其控股子公司平安人寿合计持有深发展<N>.<N>亿股股份,约占深发展目前总股本的<N>.<N>%。
百特侨光	葛兰素史克	unknown	记者注意到,关于费用违规处理的方式,百特侨光和葛兰素史克如出一辙,即百特侨光的员工向旅行社付费,请旅行社帮助组织中国卫生部门官员召开会议。
葛兰素史克	百特侨光	unknown	记者注意到,关于费用违规处理的方式,百特侨光和葛兰素史克如出一辙,即百特侨光的员工向旅行社付费,请旅行社帮助组织中国卫生部门官员召开会议。
宝能系	华润深国投信托有限公司	被持股	据全国企业信用信息公示系统数据显示,宝能系旗下宝能地产股份有限公司的第二大股东为华润深国投信托有限公司,该公司持股比例达到了<N>.<N>%。
华润深国投信托有限公司	宝能系	持股	据全国企业信用信息公示系统数据显示,宝能系旗下宝能地产股份有限公司的第二大股东为华润深国投信托有限公司,该公司持股比例达到了<N>.<N>%。
国电大渡河新能源投资有限公司	建行武汉省直支行	unknown	目前公司股东分别包括,国电大渡河新能源投资有限公司持有<N>.<N>%股权,建行武汉省直支行持有<N>.<N>%股权,荆门热电持股<N>.<N>%。
建行武汉省直支行	国电大渡河新能源投资有限公司	unknown	目前公司股东分别包括,国电大渡河新能源投资有限公司持有<N>.<N>%股权,建行武汉省直支行持有<N>.<N>%股权,荆门热电持股<N>.<N>%。
苏宁电器	国美	竞争	分析人士指出,苏宁电器在此时突施“量大面广”股权激励计划,一方面是以股权激励给员工鼓劲,同时向国美发出“以业绩说话”的潜台词。
国美	苏宁电器	竞争	分析人士指出,苏宁电器在此时突施“量大面广”股权激励计划,一方面是以股权激励给员工鼓劲,同时向国美发出“以业绩说话”的潜台词。
西单商场	新燕莎	拟收购	<N>年<N>月<N>日,西单商场公布了“蛇吞象”式的收购方案,公司拟以<N>.<N>元/股的价格向首旅集团定向增发<N>.4<N>亿股股份,购买新燕莎控股<N>%股权,
新燕莎	西单商场	被拟收购	<N>年<N>月<N>日,西单商场公布了“蛇吞象”式的收购方案,公司拟以<N>.<N>元/股的价格向首旅集团定向增发<N>.4<N>亿股股份,购买新燕莎控股<N>%股权,
瑞银证券	广汽菲亚特长沙工厂	分析	瑞银证券日前分析认为,计算广汽菲亚特长沙工厂全年折旧并且考虑到其产能利用率仍处于较低水平,
广汽菲亚特长沙工厂	瑞银证券	被分析	瑞银证券日前分析认为,计算广汽菲亚特长沙工厂全年折旧并且考虑到其产能利用率仍处于较低水平,
盐湖钾肥	盐湖	合并	根据方案,未来存续公司为盐湖钾肥,吸收合并完成后,ST盐湖将被注销。
盐湖	盐湖钾肥	合并	根据方案,未来存续公司为盐湖钾肥,吸收合并完成后,ST盐湖将被注销。
中国电子财务有限责任公司	常熟三爱富	减持	中国电子财务有限责任公司拟转让其持有的常熟三爱富中昊化工新材料有限公司<N>%股权,挂牌价格为<N>万元。
常熟三爱富	中国电子财务有限责任公司	被减持	中国电子财务有限责任公司拟转让其持有的常熟三爱富中昊化工新材料有限公司<N>%股权,挂牌价格为<N>万元。
屈臣氏	雀巢	竞争	其中,胶罐用户主要是各大饮用水厂商如怡宝、屈臣氏、雀巢等;纸杯的客户则有肯德基、德克士等餐饮连锁企业,是国内排名前三的纸杯供应商之一。
雀巢	屈臣氏	竞争	其中,胶罐用户主要是各大饮用水厂商如怡宝、屈臣氏、雀巢等;纸杯的客户则有肯德基、德克士等餐饮连锁企业,是国内排名前三的纸杯供应商之一。
陕天然气	大通燃气	unknown	目前,这样的公司有陕天然气、大通燃气、长春燃气和深圳燃气。
大通燃气	陕天然气	unknown	目前,这样的公司有陕天然气、大通燃气、长春燃气和深圳燃气。
李宁	李宁文化	自己	代,要确立新的战略方向,还空降了大量高管,意图提高决策效率,改善执行力,这直接导致李宁管理层的又一轮振荡,致使熟悉李宁文化、李宁经销商体系的管理者离开。
李宁文化	李宁	自己	代,要确立新的战略方向,还空降了大量高管,意图提高决策效率,改善执行力,这直接导致李宁管理层的又一轮振荡,致使熟悉李宁文化、李宁经销商体系的管理者离开。
中国船务	深圳长航滚装物流有限公司	拥有	月底,招商局集团航运业务重组拉开序幕,集团旗下的A股上市公司招商轮船发布公告称,拟发行股份购买中国船务下属的深圳长航滚装物流有限公司等公司<N>%股权。
深圳长航滚装物流有限公司	中国船务	被拥有	月底,招商局集团航运业务重组拉开序幕,集团旗下的A股上市公司招商轮船发布公告称,拟发行股份购买中国船务下属的深圳长航滚装物流有限公司等公司<N>%股权。
恒天集团	凯马	增持	恒天集团转道增持凯马控股权阻击战落幕
凯马	恒天集团	被增持	恒天集团转道增持凯马控股权阻击战落幕
蒙牛	IBM	合作	接着由蒙牛与IBM联合打造的智能信息交互认知机器人牛博士带领大家进入健康?科技之旅。
IBM	蒙牛	合作	接着由蒙牛与IBM联合打造的智能信息交互认知机器人牛博士带领大家进入健康?科技之旅。
赣能股份	丰城二期发电厂	unknown	赣能股份则称,主要是置出了亏损的萍乡发电厂,且所属丰城二期发电厂上网电价从<N>.<N>/千瓦时上升至<N>.<N>元/千瓦时。
丰城二期发电厂	赣能股份	unknown	赣能股份则称,主要是置出了亏损的萍乡发电厂,且所属丰城二期发电厂上网电价从<N>.<N>/千瓦时上升至<N>.<N>元/千瓦时。
金龙鱼	益海嘉里	被拥有	在小包装食用油中,以金龙鱼为代表的益海嘉里系列产品占<N>%,福临门为代表的中粮集团产品占<N>%,鲁花系列产品占<N>%”。
益海嘉里	金龙鱼	拥有	在小包装食用油中,以金龙鱼为代表的益海嘉里系列产品占<N>%,福临门为代表的中粮集团产品占<N>%,鲁花系列产品占<N>%”。
海航集团	大新华航空有限公司	拥有	商报讯海航集团昨日宣布,经过为期半年的谈判,旗下大新华航空有限公司私募融资终于迈出关键性一步<N>月<N>日,
大新华航空有限公司	海航集团	被拥有	商报讯海航集团昨日宣布,经过为期半年的谈判,旗下大新华航空有限公司私募融资终于迈出关键性一步<N>月<N>日,
南京港	中外运长航集团	合作	被资本市场热炒两年多的南京港改制题材,<N>月<N>日终于有了重大进展,当日南京港公告大股东南京港务局已经与中外运长航集团签署《合作意向书》,
中外运长航集团	南京港	合作	被资本市场热炒两年多的南京港改制题材,<N>月<N>日终于有了重大进展,当日南京港公告大股东南京港务局已经与中外运长航集团签署《合作意向书》,
OZ	五矿有色	签约	两周后,OZ发布公告称,双方签署了新的收购协议,五矿有色放弃被澳洲政府认定为敏感的ProminentHill铜金矿资产。
五矿有色	OZ	签约	两周后,OZ发布公告称,双方签署了新的收购协议,五矿有色放弃被澳洲政府认定为敏感的ProminentHill铜金矿资产。
融发公司	渤海信托	被注资	三季报称,为解决公司偿付能力不足的问题,上半年重点推进了公司的融资工作,并在<N>年<N>月完成了下属控股子公司融发公司向渤海信托融资<N>亿元的工作,
渤海信托	融发公司	注资	三季报称,为解决公司偿付能力不足的问题,上半年重点推进了公司的融资工作,并在<N>年<N>月完成了下属控股子公司融发公司向渤海信托融资<N>亿元的工作,
融发公司	渤海信托	发行	三季报称,为解决公司偿付能力不足的问题,上半年重点推进了公司的融资工作,并在<N>年<N>月完成了下属控股子公司融发公司向渤海信托融资<N>亿元的工作,
渤海信托	融发公司	被发行	三季报称,为解决公司偿付能力不足的问题,上半年重点推进了公司的融资工作,并在<N>年<N>月完成了下属控股子公司融发公司向渤海信托融资<N>亿元的工作,
宝德	松汀	unknown	比如在去年亏损严重时,鞍山民营钢铁企业宝德,以及唐山的民企松汀等都已经停产止损,但是鞍钢做不到,作为央企的鞍钢,有解决就业的社会责任。
松汀	宝德	unknown	比如在去年亏损严重时,鞍山民营钢铁企业宝德,以及唐山的民企松汀等都已经停产止损,但是鞍钢做不到,作为央企的鞍钢,有解决就业的社会责任。
烟台万华	万华国际	unknown	其中,烟台万华持有<N>万股,万华国际持有<N>万股。
万华国际	烟台万华	unknown	其中,烟台万华持有<N>万股,万华国际持有<N>万股。
万达	迪士尼	unknown	万达可以用房产销售的利润给未来的项目提供资金,迪士尼和环球影业都没有这样的财力优势。
迪士尼	万达	unknown	万达可以用房产销售的利润给未来的项目提供资金,迪士尼和环球影业都没有这样的财力优势。
金牛能源	邯矿集团	发行	公司控股的唯一煤炭类上市公司金牛能源今日公布发行股份购买资产暨关联交易预案,拟向关联方峰峰集团、邯矿集团和张矿集团定向发行不超过<N>亿股,
邯矿集团	金牛能源	被发行	公司控股的唯一煤炭类上市公司金牛能源今日公布发行股份购买资产暨关联交易预案,拟向关联方峰峰集团、邯矿集团和张矿集团定向发行不超过<N>亿股,
广州日报社	粤传媒	注资	有消息称,广州日报社拟将旗下广告资产注入粤传媒,打造广东传媒行业的上市龙头企业。
粤传媒	广州日报社	被注资	有消息称,广州日报社拟将旗下广告资产注入粤传媒,打造广东传媒行业的上市龙头企业。
仁和药业	康美医药	拟收购	仁和药业<N>年<N>月1<N>日公告显示,拟非公开发行<N>-<N>万股,股价不低于<N>.<N>元,以融资<N>.0<N>-<N>.0<N>亿元,用以收购康美医药保健品和药
康美医药	仁和药业	被拟收购	仁和药业<N>年<N>月1<N>日公告显示,拟非公开发行<N>-<N>万股,股价不低于<N>.<N>元,以融资<N>.0<N>-<N>.0<N>亿元,用以收购康美医药保健品和药
洲际酒店	万豪	竞争	洲际酒店<N>年全年的业绩目前尚未发布,不过在去年的第三季度,在中国上市经济酒店集团和万豪、喜达屋等竞争对手均表现平稳的情况下,
万豪	洲际酒店	竞争	洲际酒店<N>年全年的业绩目前尚未发布,不过在去年的第三季度,在中国上市经济酒店集团和万豪、喜达屋等竞争对手均表现平稳的情况下,
佛塑股份	涿州东华包装材料有限公司	减持	今年<N>月<N>日,佛塑股份以<N>万元的价格转让长期亏损的涿州东华包装材料有限公司<N>%股权。
涿州东华包装材料有限公司	佛塑股份	被减持	今年<N>月<N>日,佛塑股份以<N>万元的价格转让长期亏损的涿州东华包装材料有限公司<N>%股权。
银河证券	国泰君安	unknown	◎此前上市的三大行中,中国银行的保荐商为银河证券、国泰君安;。
国泰君安	银河证券	unknown	◎此前上市的三大行中,中国银行的保荐商为银河证券、国泰君安;。
中国民航信息网络股份有限公司	中航信	自己	该规定如果颁布,意味着外航及其代理在中国销售机票时,将不必依靠中国民航信息网络股份有限公司(下称“中航信”,
中航信	中国民航信息网络股份有限公司	自己	该规定如果颁布,意味着外航及其代理在中国销售机票时,将不必依靠中国民航信息网络股份有限公司(下称“中航信”,
光大证券	光大保德信基金公司	减持	昨天,光大证券在联合产权交易所挂牌转让光大保德信基金公司<N>%的股权。
光大保德信基金公司	光大证券	被减持	昨天,光大证券在联合产权交易所挂牌转让光大保德信基金公司<N>%的股权。
四川长虹	美菱电器	持股	四川长虹目前为美菱电器第一大股东,其与旗下子公司长虹贸易有限公司合计持有美菱电器<N>.<N>%股权。
美菱电器	四川长虹	被持股	四川长虹目前为美菱电器第一大股东,其与旗下子公司长虹贸易有限公司合计持有美菱电器<N>.<N>%股权。
天津普林	普林电子	被持股	天津普林今日披露,公司第三大股东普林电子于<N>月<N>日再度通过大宗交易系统抛售<N>万股公司股份,共计套现<N>万元。
普林电子	天津普林	持股	天津普林今日披露,公司第三大股东普林电子于<N>月<N>日再度通过大宗交易系统抛售<N>万股公司股份,共计套现<N>万元。
首钢股份	北汽股份	unknown	而通过此次再度参股北汽股份杀入乘用车市场,首钢股份亦乐观地指出,随着北汽股份发展自主品牌轿车项目的落地,
北汽股份	首钢股份	unknown	而通过此次再度参股北汽股份杀入乘用车市场,首钢股份亦乐观地指出,随着北汽股份发展自主品牌轿车项目的落地,
九台投资	玉源	持股	同时,九台投资将承担ST玉源今年的财务费用,金额不低于<N>万元、不超过<N>万元,将在<N>个月内支付。
玉源	九台投资	被持股	同时,九台投资将承担ST玉源今年的财务费用,金额不低于<N>万元、不超过<N>万元,将在<N>个月内支付。
九台投资	玉源	帮助	同时,九台投资将承担ST玉源今年的财务费用,金额不低于<N>万元、不超过<N>万元,将在<N>个月内支付。
玉源	九台投资	被帮助	同时,九台投资将承担ST玉源今年的财务费用,金额不低于<N>万元、不超过<N>万元,将在<N>个月内支付。
青岛啤酒	兴业全球	被持股	对比青岛啤酒的二季报可以发现,截至<N>月<N>日,兴业趋势、大成蓝筹和兴业全球视野分别持有其<N>.<N>万股、11<N>5.<N>万股和<N>.<N>万股,
兴业全球	青岛啤酒	持股	对比青岛啤酒的二季报可以发现,截至<N>月<N>日,兴业趋势、大成蓝筹和兴业全球视野分别持有其<N>.<N>万股、11<N>5.<N>万股和<N>.<N>万股,
广船国际	广船	自己	广船国际提到的“收购”,就是指<N>年<N>月<N>日广船欲采用A+H股配股方式收购中船集团旗下广州文冲船厂<N>%股权。
广船	广船国际	自己	广船国际提到的“收购”,就是指<N>年<N>月<N>日广船欲采用A+H股配股方式收购中船集团旗下广州文冲船厂<N>%股权。
长江证券	保利地产	分析	观点地产网武瑾莹<N>月<N>日,长江证券发表了一份保利地产的研究报告,研究报告称,保利<N>月份的销售计划是<N>个亿。
保利地产	长江证券	被分析	观点地产网武瑾莹<N>月<N>日,长江证券发表了一份保利地产的研究报告,研究报告称,保利<N>月份的销售计划是<N>个亿。
永中科技	永中软件	拥有	而有关永中科技所投资设立的永中软件是否满足成立条件、对于公司知识产权评估值是否过低等问题,均成为争论焦点。
永中软件	永中科技	被拥有	而有关永中科技所投资设立的永中软件是否满足成立条件、对于公司知识产权评估值是否过低等问题,均成为争论焦点。
永中科技	永中软件	成立	而有关永中科技所投资设立的永中软件是否满足成立条件、对于公司知识产权评估值是否过低等问题,均成为争论焦点。
永中软件	永中科技	被成立	而有关永中科技所投资设立的永中软件是否满足成立条件、对于公司知识产权评估值是否过低等问题,均成为争论焦点。
复星医药	美中互利医疗器械公司	成立	同时根据双方协议,复星医药还将与美中互利共同成立一家合资的医疗器械公司,新的美中互利医疗器械公司将合并和运营双方在中国的医疗器械业务。
美中互利医疗器械公司	复星医药	被成立	同时根据双方协议,复星医药还将与美中互利共同成立一家合资的医疗器械公司,新的美中互利医疗器械公司将合并和运营双方在中国的医疗器械业务。
恒大	新西兰咔哇熊	合作	恒大引领新西兰咔哇熊婴幼儿配方奶粉登陆中国市场
新西兰咔哇熊	恒大	合作	恒大引领新西兰咔哇熊婴幼儿配方奶粉登陆中国市场
阿里巴巴	小贷公司	分析	根据阿里巴巴的披露,它们在过去三年时间,通过银行合作和自营方式为小企业提供了<N>亿元的贷款;六周以来的试运营,小贷公司已经累计发放贷款<N>笔,
小贷公司	阿里巴巴	被分析	根据阿里巴巴的披露,它们在过去三年时间,通过银行合作和自营方式为小企业提供了<N>亿元的贷款;六周以来的试运营,小贷公司已经累计发放贷款<N>笔,
爱建股份	首钢控股	被发行	然而两周之后,爱建股份公布的非公开发行方案中却没有李嘉诚的身影,首钢控股以<N>亿元人民币的价格全部认购爱建股份非公开发行的<N>.<N>亿股股份,
首钢控股	爱建股份	发行	然而两周之后,爱建股份公布的非公开发行方案中却没有李嘉诚的身影,首钢控股以<N>亿元人民币的价格全部认购爱建股份非公开发行的<N>.<N>亿股股份,
中西部铁矿公司	首钢	商讨	刘天成原计划<N>亿澳元就脱手中西部铁矿公司,最先与他谈判的是首钢,首钢当时只愿意出<N>万澳元,刘不愿意出手。
首钢	中西部铁矿公司	商讨	刘天成原计划<N>亿澳元就脱手中西部铁矿公司,最先与他谈判的是首钢,首钢当时只愿意出<N>万澳元,刘不愿意出手。
华能集团	粤电集团	重组	继<N>年电力央企华能集团重组地方电力龙头粤电集团后,今天,又一家央企出手重组地方电企。
粤电集团	华能集团	重组	继<N>年电力央企华能集团重组地方电力龙头粤电集团后,今天,又一家央企出手重组地方电企。
贷款担保有限公司	宁波济美进出口有限公司	纠纷	,广天日月的控股子公司之一宁波市民营企业贷款担保有限公司在<N>年和<N>年分别与宁波华宝纸制品有限公司和宁波济美进出口有限公司发生担保追偿权纠纷,
宁波济美进出口有限公司	贷款担保有限公司	纠纷	,广天日月的控股子公司之一宁波市民营企业贷款担保有限公司在<N>年和<N>年分别与宁波华宝纸制品有限公司和宁波济美进出口有限公司发生担保追偿权纠纷,
雅士利	蒙牛	被拥有	雅士利三独董辞职 蒙牛完成对雅士利高管换血
蒙牛	雅士利	拥有	雅士利三独董辞职 蒙牛完成对雅士利高管换血
中诚信	亚布力阳光度假村	收购	实际上,在中诚信接手亚布力阳光度假村之前,
亚布力阳光度假村	中诚信	被收购	实际上,在中诚信接手亚布力阳光度假村之前,
华源股份	外高桥	合作	<N>年,华源股份董事会通过了《公司拟与“飞乐股份”相互担保的议案》、《公司拟与“外高桥股份”相互担保的议案》,
外高桥	华源股份	合作	<N>年,华源股份董事会通过了《公司拟与“飞乐股份”相互担保的议案》、《公司拟与“外高桥股份”相互担保的议案》,
南方报业	广东广播电视台	签约	其中,南方报业与广东广播电视台和恒丰银行签署了“全媒体金融和商业服务项目合作”协议。
广东广播电视台	南方报业	签约	其中,南方报业与广东广播电视台和恒丰银行签署了“全媒体金融和商业服务项目合作”协议。
南方报业	广东广播电视台	合作	其中,南方报业与广东广播电视台和恒丰银行签署了“全媒体金融和商业服务项目合作”协议。
广东广播电视台	南方报业	合作	其中,南方报业与广东广播电视台和恒丰银行签署了“全媒体金融和商业服务项目合作”协议。
南通富豪酒业有限公司	喜力亚太	unknown	据了解,大富豪为中外合资公司,由南通富豪酒业有限公司及喜力亚太分别持有<N>%和<N>%股份,
喜力亚太	南通富豪酒业有限公司	unknown	据了解,大富豪为中外合资公司,由南通富豪酒业有限公司及喜力亚太分别持有<N>%和<N>%股份,
同方	晶源电子	持股	换取同方发行的<N><N><N>万股,同方的增发价格为<N>.<N>元/股,而晶源电子的价格是<N>.<N>元/股,晶源电子董事长阎永江也将因外援的引进失去对公司的控制权,
晶源电子	同方	被持股	换取同方发行的<N><N><N>万股,同方的增发价格为<N>.<N>元/股,而晶源电子的价格是<N>.<N>元/股,晶源电子董事长阎永江也将因外援的引进失去对公司的控制权,
甘化	德力西集团	发行	ST甘化去年<N>月发布定向增发预案,拟以<N>.<N>元/股向德力西集团发行1<N>000万股,募集资金拟用于LED外延片生产与酵母生物工程技改扩建等项目。
德力西集团	甘化	被发行	ST甘化去年<N>月发布定向增发预案,拟以<N>.<N>元/股向德力西集团发行1<N>000万股,募集资金拟用于LED外延片生产与酵母生物工程技改扩建等项目。
万达集团	AMC	收购	自<N>年万达集团收购美国院线AMC以来,其海外影视资产逐年扩大。
AMC	万达集团	被收购	自<N>年万达集团收购美国院线AMC以来,其海外影视资产逐年扩大。
百联南桥购物中心	东方商厦	unknown	尤其是郊区门店表现出持续的快速增长态势,公司旗下郊区“五朵金花”,即百联南桥购物中心、东方商厦、第一百货,
东方商厦	百联南桥购物中心	unknown	尤其是郊区门店表现出持续的快速增长态势,公司旗下郊区“五朵金花”,即百联南桥购物中心、东方商厦、第一百货,
中远航运	广州中船黄埔造船有限公司	签约	<N>月<N>日,中远航运与中船集团下属广州中船黄埔造船有限公司和江苏泰州口岸船舶有限公司签订了总数为<N>艘<N>.<N>万吨新型多用途船合同,
广州中船黄埔造船有限公司	中远航运	签约	<N>月<N>日,中远航运与中船集团下属广州中船黄埔造船有限公司和江苏泰州口岸船舶有限公司签订了总数为<N>艘<N>.<N>万吨新型多用途船合同,
中粮粮油有限公司	华粮	unknown	同时,中粮粮油有限公司副总经理兼粮贸部总经理彭安桥,中粮粮油有限公司副总经理许峰进入了华粮高管层。
华粮	中粮粮油有限公司	unknown	同时,中粮粮油有限公司副总经理兼粮贸部总经理彭安桥,中粮粮油有限公司副总经理许峰进入了华粮高管层。
信达资产	连云港	持股	信达资产承诺不减持连云港。
连云港	信达资产	被持股	信达资产承诺不减持连云港。
中海商务	中海	自己	中海商务希望通过有品牌标签的写字楼性格塑造、更有粘度的租户商务生态圈,让租户成为中海写字楼开发运营的“产销者”,
中海	中海商务	自己	中海商务希望通过有品牌标签的写字楼性格塑造、更有粘度的租户商务生态圈,让租户成为中海写字楼开发运营的“产销者”,
中国人寿集团	中国人寿公司	自己	CBN记者从有关渠道获悉,中国人寿集团总裁杨超在公司内部表示,中国人寿公司的股权转让目前仍在积极推进中。
中国人寿公司	中国人寿集团	自己	CBN记者从有关渠道获悉,中国人寿集团总裁杨超在公司内部表示,中国人寿公司的股权转让目前仍在积极推进中。
中国人寿集团	中国人寿公司	拥有	CBN记者从有关渠道获悉,中国人寿集团总裁杨超在公司内部表示,中国人寿公司的股权转让目前仍在积极推进中。
中国人寿公司	中国人寿集团	被拥有	CBN记者从有关渠道获悉,中国人寿集团总裁杨超在公司内部表示,中国人寿公司的股权转让目前仍在积极推进中。
亚洲电力	齐齐哈尔鑫宝热电有限公司	unknown	新加坡亚洲电力投资股份有限公司(下称“亚洲电力”)持有亚电鑫宝<N>%的股权,另外<N>%的股权为齐齐哈尔鑫宝热电有限公司持有。
齐齐哈尔鑫宝热电有限公司	亚洲电力	unknown	新加坡亚洲电力投资股份有限公司(下称“亚洲电力”)持有亚电鑫宝<N>%的股权,另外<N>%的股权为齐齐哈尔鑫宝热电有限公司持有。
GE	惠而浦	竞争	目前,GE是美国第二大白色家电供应商,市场份额仅次于惠而浦。。
惠而浦	GE	竞争	目前,GE是美国第二大白色家电供应商,市场份额仅次于惠而浦。。
阿里巴巴商业银行	阿里巴巴	被拥有	有网友认为,一旦阿里巴巴商业银行获批,作为阿里巴巴支付平台的支付宝将就此合法化。
阿里巴巴	阿里巴巴商业银行	拥有	有网友认为,一旦阿里巴巴商业银行获批,作为阿里巴巴支付平台的支付宝将就此合法化。
王府井集团	王府井	自己	王府井集团副总裁周晴告诉记者,王府井首航品牌超市的运营工作将由首航超市负责。
王府井	王府井集团	自己	王府井集团副总裁周晴告诉记者,王府井首航品牌超市的运营工作将由首航超市负责。
中南传媒	华为	合作	据悉,此次中南传媒与华为的合作是国内第一次由内容提供商和技术提供商合力,面向数字出版行业进行的新尝试。
华为	中南传媒	合作	据悉,此次中南传媒与华为的合作是国内第一次由内容提供商和技术提供商合力,面向数字出版行业进行的新尝试。
上药	上海医药	自己	随着“新上药”重组方案最后闯关成功,上海医药换股吸并上实医药和中西药业将正式启动。
上海医药	上药	自己	随着“新上药”重组方案最后闯关成功,上海医药换股吸并上实医药和中西药业将正式启动。
国泰基金	东源	合作	“国泰基金之所以独家重注ST东源,很可能也是出于类似的考量”。
东源	国泰基金	合作	“国泰基金之所以独家重注ST东源,很可能也是出于类似的考量”。
云南天原集团	天原集团	自己	云南天原集团增资<N>亿元,以“进一步提高煤炭资源和原料电石保障能力,形成较为完善的优势煤化工产业链和原料基地”,并“实现天原集团上市后的业务发展计划和战略
天原集团	云南天原集团	自己	云南天原集团增资<N>亿元,以“进一步提高煤炭资源和原料电石保障能力,形成较为完善的优势煤化工产业链和原料基地”,并“实现天原集团上市后的业务发展计划和战略
密山宝安钾业有限公司	宝安钾业	自己	中国宝安今日公告,公司全资子公司密山宝安钾业有限公司(下称“宝安钾业”)在<N>月<N>日与黑龙江省第一地质勘察院签署协议书,
宝安钾业	密山宝安钾业有限公司	自己	中国宝安今日公告,公司全资子公司密山宝安钾业有限公司(下称“宝安钾业”)在<N>月<N>日与黑龙江省第一地质勘察院签署协议书,
点心	北京风灵创景科技有限公司	自己	点心(北京风灵创景科技有限公司,以下简称“点心”)还没盈利。
北京风灵创景科技有限公司	点心	自己	点心(北京风灵创景科技有限公司,以下简称“点心”)还没盈利。
江苏澄星磷化工股份有限公司	湖北兴发	unknown	,宝洁的<N>家“疑似供应商”——江苏澄星磷化工股份有限公司、湖北兴发化工集团(以下简称“湖北兴发”)以及山东天力药业有限公司屡屡出现违规排污危害环境行为,
湖北兴发	江苏澄星磷化工股份有限公司	unknown	,宝洁的<N>家“疑似供应商”——江苏澄星磷化工股份有限公司、湖北兴发化工集团(以下简称“湖北兴发”)以及山东天力药业有限公司屡屡出现违规排污危害环境行为,
双汇国际	中国银行	签约	而在对西班牙肉企提出收购要约之前,双汇国际宣布已与中国银行签订一项<N>亿美元的不具法律约束力的战略合作框架协议,用于支持公司业务营运、国际扩张等。
中国银行	双汇国际	签约	而在对西班牙肉企提出收购要约之前,双汇国际宣布已与中国银行签订一项<N>亿美元的不具法律约束力的战略合作框架协议,用于支持公司业务营运、国际扩张等。
双汇国际	中国银行	合作	而在对西班牙肉企提出收购要约之前,双汇国际宣布已与中国银行签订一项<N>亿美元的不具法律约束力的战略合作框架协议,用于支持公司业务营运、国际扩张等。
中国银行	双汇国际	合作	而在对西班牙肉企提出收购要约之前,双汇国际宣布已与中国银行签订一项<N>亿美元的不具法律约束力的战略合作框架协议,用于支持公司业务营运、国际扩张等。
伊利集团	伊利	自己	上,伊利集团董事长潘刚将作为这一世界环境最高峰会上发表主题演讲的第一位中国代表,同全球各界首脑共商世界环境行动计划,与世界分享伊利的绿色发展理念与实践。
伊利	伊利集团	自己	上,伊利集团董事长潘刚将作为这一世界环境最高峰会上发表主题演讲的第一位中国代表,同全球各界首脑共商世界环境行动计划,与世界分享伊利的绿色发展理念与实践。
朝日啤酒公司	青啤公司	交易	朝日啤酒公司一宗股权交易,将民族品牌青岛啤酒推到了舆论焦点,有媒体报道称“朝日啤酒距控股仅一步之遥,青岛啤酒恐沦为日系公司”,针对这一报道,青啤公司相关
青啤公司	朝日啤酒公司	交易	朝日啤酒公司一宗股权交易,将民族品牌青岛啤酒推到了舆论焦点,有媒体报道称“朝日啤酒距控股仅一步之遥,青岛啤酒恐沦为日系公司”,针对这一报道,青啤公司相关
宜家集团	英特宜家购物中心集团	持股	宜家集团持有英特宜家购物中心集团<N>%的股份,其余股份则为大股东——英特宜家集团所有。
英特宜家购物中心集团	宜家集团	被持股	宜家集团持有英特宜家购物中心集团<N>%的股份,其余股份则为大股东——英特宜家集团所有。
中福实业	科大讯飞	unknown	如果说中福实业是在减持量上扯眼球的话,那科大讯飞和南都电源就是在交易的笔数方面占据了优势。
科大讯飞	中福实业	unknown	如果说中福实业是在减持量上扯眼球的话,那科大讯飞和南都电源就是在交易的笔数方面占据了优势。
上海江涛房地产开发有限公司	三毛物业	拥有	该公司公告显示,公司将其持有的下属子公司三毛物业的<N>.<N>%股份全部退出,此后上海江涛房地产开发有限公司持有三毛物业<N>%股份,
三毛物业	上海江涛房地产开发有限公司	被拥有	该公司公告显示,公司将其持有的下属子公司三毛物业的<N>.<N>%股份全部退出,此后上海江涛房地产开发有限公司持有三毛物业<N>%股份,
上海江涛房地产开发有限公司	三毛物业	持股	该公司公告显示,公司将其持有的下属子公司三毛物业的<N>.<N>%股份全部退出,此后上海江涛房地产开发有限公司持有三毛物业<N>%股份,
三毛物业	上海江涛房地产开发有限公司	被持股	该公司公告显示,公司将其持有的下属子公司三毛物业的<N>.<N>%股份全部退出,此后上海江涛房地产开发有限公司持有三毛物业<N>%股份,
亚马逊	souq	拟收购	亚马逊高级副总裁Russ Grandinetti表示,“我们一直在为中东地区的客户服务多年,收购souq可以让我们将服务水平提升到一个新的层级,
souq	亚马逊	被拟收购	亚马逊高级副总裁Russ Grandinetti表示,“我们一直在为中东地区的客户服务多年,收购souq可以让我们将服务水平提升到一个新的层级,
广东明珠	兴宁市新和金钢铁材料有限公司	转让	<N>年<N>月,广东明珠将其持有的明珠建筑全部<N>%股权转让给兴宁市新和金钢铁材料有限公司,同年还出售了振邦房地产和广东明珠集团韶关众力发电设备有限公司,
兴宁市新和金钢铁材料有限公司	广东明珠	被转让	<N>年<N>月,广东明珠将其持有的明珠建筑全部<N>%股权转让给兴宁市新和金钢铁材料有限公司,同年还出售了振邦房地产和广东明珠集团韶关众力发电设备有限公司,
东阿阿胶	京城	unknown	商报北京消息<N>月<N>日晚,全国最大的阿胶生产商东阿阿胶在京城宣布,从<N>年开始将连续五年向癌症患者赠送价值<N>万元的复方阿胶浆产品。
京城	东阿阿胶	unknown	商报北京消息<N>月<N>日晚,全国最大的阿胶生产商东阿阿胶在京城宣布,从<N>年开始将连续五年向癌症患者赠送价值<N>万元的复方阿胶浆产品。
上汽	上海汽车	自己	不过,上汽在双龙汽车上的收购并不算成功,在<N>年上海汽车年报中计提<N>亿元。
上海汽车	上汽	自己	不过,上汽在双龙汽车上的收购并不算成功,在<N>年上海汽车年报中计提<N>亿元。
中移动	工行	合作	中移动最心仪的对象应该是工行、建行等国有大行,但对它来讲,合作的难度比较大,谈判优势也有限,而选择中型规模的浦发银行谈判的筹码也更大一些。
工行	中移动	合作	中移动最心仪的对象应该是工行、建行等国有大行,但对它来讲,合作的难度比较大,谈判优势也有限,而选择中型规模的浦发银行谈判的筹码也更大一些。
花旗环球亚洲	上海雷昌德投资	unknown	此后,华融资产沈阳办事处先后与花旗环球亚洲、上海雷昌德投资、香港凯华等多家公司谈判,其中厦门和生出价最高,而与之签订转让合同。
上海雷昌德投资	花旗环球亚洲	unknown	此后,华融资产沈阳办事处先后与花旗环球亚洲、上海雷昌德投资、香港凯华等多家公司谈判,其中厦门和生出价最高,而与之签订转让合同。
神华集团	粤电集团	unknown	合资公司的股权结构为神华集团占股比<N>%、粤电集团占股比<N>%、公司占股比<N>%。
粤电集团	神华集团	unknown	合资公司的股权结构为神华集团占股比<N>%、粤电集团占股比<N>%、公司占股比<N>%。
瑞士信贷	高盛	分析	瑞士信贷分析师在周二一份报告中指出,高盛本季度投行业务收入预计将较去年同期暴跌<N>%。
高盛	瑞士信贷	被分析	瑞士信贷分析师在周二一份报告中指出,高盛本季度投行业务收入预计将较去年同期暴跌<N>%。
武汉中商	武汉中商团结销品茂管理有限公司	增持	上周,停牌数周的武汉中商公布了向团结集团增发股份购买武汉中商团结销品茂管理有限公司<N>%股权的增发预案。
武汉中商团结销品茂管理有限公司	武汉中商	被增持	上周,停牌数周的武汉中商公布了向团结集团增发股份购买武汉中商团结销品茂管理有限公司<N>%股权的增发预案。
上海松山房地产有限公司	松山地产	自己	有对外发布任何公告的情况下,擅自与上海松山房地产有限公司签订了两份股权转让协议,将持有的领汇创投<N>.<N>%股权转让给松山地产,转让价<N>.<N> 万元。
松山地产	上海松山房地产有限公司	自己	有对外发布任何公告的情况下,擅自与上海松山房地产有限公司签订了两份股权转让协议,将持有的领汇创投<N>.<N>%股权转让给松山地产,转让价<N>.<N> 万元。
TCL	TCL集团	自己	据了解,TCL前三季度净利润下降主要的原因为,<N>年<N>月<N>日TCL集团转让低压电器业务的收益约<N>.<N>亿元,
TCL集团	TCL	自己	据了解,TCL前三季度净利润下降主要的原因为,<N>年<N>月<N>日TCL集团转让低压电器业务的收益约<N>.<N>亿元,
卢浮集团	法国雅高集团	unknown	表示:“锦江股份收购卢浮集团属于品牌收购,喜达屋资本在出售卢浮集团之前先进行了资产处理,部分优质资产已剥离;这与华住酒店集团牵手法国雅高集团是不同的”。
法国雅高集团	卢浮集团	unknown	表示:“锦江股份收购卢浮集团属于品牌收购,喜达屋资本在出售卢浮集团之前先进行了资产处理,部分优质资产已剥离;这与华住酒店集团牵手法国雅高集团是不同的”。
中信集团	中信地产	成立	借助于中信集团多元化的产业背景,中信地产的三大产品系列正逐渐清晰,即包括“住宅、度假”在内的全面产品线。
中信地产	中信集团	被成立	借助于中信集团多元化的产业背景,中信地产的三大产品系列正逐渐清晰,即包括“住宅、度假”在内的全面产品线。
莱钢股份	山东钢铁集团	unknown	济南钢铁和莱钢股份的重组,无疑拉开了<N>年钢铁行业整合的大幕,而山东钢铁集团则借此迈出了整体上市的第一步,
山东钢铁集团	莱钢股份	unknown	济南钢铁和莱钢股份的重组,无疑拉开了<N>年钢铁行业整合的大幕,而山东钢铁集团则借此迈出了整体上市的第一步,
北京首都创业集团有限公司	首创集团	自己	近半年的洽谈,北京首都创业集团有限公司(下简称首创集团)与TranspacificIndustriesGroupLimited特大并购一事终于尘埃落定,
首创集团	北京首都创业集团有限公司	自己	近半年的洽谈,北京首都创业集团有限公司(下简称首创集团)与TranspacificIndustriesGroupLimited特大并购一事终于尘埃落定,
茅台酒厂	贵州茅台集团	被拥有	针对茅台酒价格持续上涨的现象,茅台酒厂仍称“没有提价”,贵州茅台集团董事长季克良认为,涨价的真正原因“应该去问经销商”。
贵州茅台集团	茅台酒厂	拥有	针对茅台酒价格持续上涨的现象,茅台酒厂仍称“没有提价”,贵州茅台集团董事长季克良认为,涨价的真正原因“应该去问经销商”。
茅台酒厂	贵州茅台集团	自己	针对茅台酒价格持续上涨的现象,茅台酒厂仍称“没有提价”,贵州茅台集团董事长季克良认为,涨价的真正原因“应该去问经销商”。
贵州茅台集团	茅台酒厂	自己	针对茅台酒价格持续上涨的现象,茅台酒厂仍称“没有提价”,贵州茅台集团董事长季克良认为,涨价的真正原因“应该去问经销商”。
恒安	天津泰达国际控股	被持股	今年<N>月,恒安标准注册资本金从<N>.<N>亿元增至1<N>.<N>亿元,英国标准人寿和天津泰达国际控股股权比例保持不变。
天津泰达国际控股	恒安	持股	今年<N>月,恒安标准注册资本金从<N>.<N>亿元增至1<N>.<N>亿元,英国标准人寿和天津泰达国际控股股权比例保持不变。
上海久事公司	强生控股	拥有	本报讯今年下半年以来,上海国资股的重组意图日益显现,上海久事公司旗下的强生控股自<N>月<N>日停牌以来,经历了一个半月的筹划,今日终于公布了重组方案。
强生控股	上海久事公司	被拥有	本报讯今年下半年以来,上海国资股的重组意图日益显现,上海久事公司旗下的强生控股自<N>月<N>日停牌以来,经历了一个半月的筹划,今日终于公布了重组方案。
昌河	中国航空工业集团公司	签约	<N>年,*ST昌河公告称,公司与中国航空工业集团公司签署了协议,
中国航空工业集团公司	昌河	签约	<N>年,*ST昌河公告称,公司与中国航空工业集团公司签署了协议,
大和证券	联通	分析	大和证券认为,虽然联通有iPhone销售业务,但无论iPhone及iPad的类似产品在内地的售价都很低,市场此前对联通的预计可能过于乐观。
联通	大和证券	被分析	大和证券认为,虽然联通有iPhone销售业务,但无论iPhone及iPad的类似产品在内地的售价都很低,市场此前对联通的预计可能过于乐观。
迈亚	长江证券	减持	ST迈亚为补充流动资金,出售长江证券股票<N>.<N>万股,该交易产生的利润为<N>万元;
长江证券	迈亚	被减持	ST迈亚为补充流动资金,出售长江证券股票<N>.<N>万股,该交易产生的利润为<N>万元;
方德智业营销咨询公司	百威英博	分析	在方德智业营销咨询公司食品酒类营销咨询师王健看来,现在百威英博在高端和地方品牌上有较强优势,但在中端上发力不足。
百威英博	方德智业营销咨询公司	被分析	在方德智业营销咨询公司食品酒类营销咨询师王健看来,现在百威英博在高端和地方品牌上有较强优势,但在中端上发力不足。
华润万家	华润创业	被拥有	在今年半年报业绩说明会上,华润万家母公司华润创业首席财务官黎汝雄透露,
华润创业	华润万家	拥有	在今年半年报业绩说明会上,华润万家母公司华润创业首席财务官黎汝雄透露,
正弘置业	思达高科	入股	正弘置业入主思达高科存悬念汪远思仍握半数筹码
思达高科	正弘置业	被入股	正弘置业入主思达高科存悬念汪远思仍握半数筹码
正弘置业	思达高科	拥有	正弘置业入主思达高科存悬念汪远思仍握半数筹码
思达高科	正弘置业	被拥有	正弘置业入主思达高科存悬念汪远思仍握半数筹码
中国平煤神马集团	神马氯碱化工股份有限公司	unknown	今年<N>月,中国平煤神马集团给予余平三行政警告处分,神马氯碱化工股份有限公司给予刘俊岐、徐红旗进行约谈。
神马氯碱化工股份有限公司	中国平煤神马集团	unknown	今年<N>月,中国平煤神马集团给予余平三行政警告处分,神马氯碱化工股份有限公司给予刘俊岐、徐红旗进行约谈。
法国巴黎银行	富通银行	增持	比利时政府还与法国巴黎银行达成协议,前者向后者转让富通银行<N>%的股份,比利时政府继续持有剩余<N>%的股份。
富通银行	法国巴黎银行	被增持	比利时政府还与法国巴黎银行达成协议,前者向后者转让富通银行<N>%的股份,比利时政府继续持有剩余<N>%的股份。
中华水电公司	旺坑水电	拥有	本次收购的对手方为在纽交所挂牌的中华水电公司及其下属子公司,两者分别持有旺坑水电<N>%与<N>%的股权。
旺坑水电	中华水电公司	被拥有	本次收购的对手方为在纽交所挂牌的中华水电公司及其下属子公司,两者分别持有旺坑水电<N>%与<N>%的股权。
奇虎<N>公司	中国互联网公司奇虎<N>科技有限公司	自己	从奇虎<N>公司获悉,美国东部时间<N>年<N>月<N>日,中国互联网公司奇虎<N>科技有限公司宣布私有化交易完成。
中国互联网公司奇虎<N>科技有限公司	奇虎<N>公司	自己	从奇虎<N>公司获悉,美国东部时间<N>年<N>月<N>日,中国互联网公司奇虎<N>科技有限公司宣布私有化交易完成。
工行	美国经纪公司	收购	而此次工行出手收购美国经纪公司也正是看到了庞大的市场需求。
美国经纪公司	工行	被收购	而此次工行出手收购美国经纪公司也正是看到了庞大的市场需求。
华菱钢铁	长铜	被持股	华菱房地产公司目前的主要任务是参与竞拍华菱钢铁子公司华菱光远和华菱光远的股东长铜位于长沙市区的土地。
长铜	华菱钢铁	持股	华菱房地产公司目前的主要任务是参与竞拍华菱钢铁子公司华菱光远和华菱光远的股东长铜位于长沙市区的土地。
保利地产	广发基金	持股	广发基金通过旗下的四只基金,合计持有<N>.<N>万股保利地产,而这仅是前十大流通股股东持股情况的显示,广发基金持有的股份可能更多。
广发基金	保利地产	被持股	广发基金通过旗下的四只基金,合计持有<N>.<N>万股保利地产,而这仅是前十大流通股股东持股情况的显示,广发基金持有的股份可能更多。
纽曼	深发展	分析	对此,纽曼之前曾透露,如果深发展彻底进入中国平安版图,整合速度会更快一些。
深发展	纽曼	被分析	对此,纽曼之前曾透露,如果深发展彻底进入中国平安版图,整合速度会更快一些。
吉利	沃尔沃	收购	吉利收购沃尔沃获欧盟批准公告首次确认收购主体
沃尔沃	吉利	被收购	吉利收购沃尔沃获欧盟批准公告首次确认收购主体
鹏欣集团	鹏欣集团	合作	鹏欣集团与信弘投资、鹏欣集团将积极与中泰信托达成债务和解意向,
新疆国投	招商银行	unknown	相对于类似的交通银行收购湖北信托、华融资产管理公司重组新疆国投等,招商银行重组下的西藏国投仍处于尚未命名、尚未定址阶段。
招商银行	新疆国投	unknown	相对于类似的交通银行收购湖北信托、华融资产管理公司重组新疆国投等,招商银行重组下的西藏国投仍处于尚未命名、尚未定址阶段。
林氏投资集团	万达集团	unknown	开业典礼上,宾客云集,但最引人注目的不是赵薇这样的巨星,而是林氏投资集团的董事长林宁,她的另一个身份是万达集团董事长王健林的夫人,
万达集团	林氏投资集团	unknown	开业典礼上,宾客云集,但最引人注目的不是赵薇这样的巨星,而是林氏投资集团的董事长林宁,她的另一个身份是万达集团董事长王健林的夫人,
广药集团	王老吉穆拉德生物科技有限公司	拥有	《第一财经日报》记者获悉,王老吉药业近日将推出一款无糖口香糖,而之前,广药集团旗下的一家合资公司王老吉穆拉德生物科技有限公司已推出石榴汁。
王老吉穆拉德生物科技有限公司	广药集团	被拥有	《第一财经日报》记者获悉,王老吉药业近日将推出一款无糖口香糖,而之前,广药集团旗下的一家合资公司王老吉穆拉德生物科技有限公司已推出石榴汁。
万科	招商证券	unknown	尾盘,万科A、招商地产等盘中一度触及涨停板的品种纷纷回落,涨停板行列只有中粮地产一家地产股,而且该股涨升的力量其实更多来源于持有招商证券股权的题材刺激。
招商证券	万科	unknown	尾盘,万科A、招商地产等盘中一度触及涨停板的品种纷纷回落,涨停板行列只有中粮地产一家地产股,而且该股涨升的力量其实更多来源于持有招商证券股权的题材刺激。
中天科技投资	中天科技	unknown	中天科技发布公告,为进一步做大做强中天科技的特色线缆,公司决定与中天科技投资对中天科技海缆共同追加投资<N>万元,其中中天科技股份出资<N>万元,
中天科技	中天科技投资	unknown	中天科技发布公告,为进一步做大做强中天科技的特色线缆,公司决定与中天科技投资对中天科技海缆共同追加投资<N>万元,其中中天科技股份出资<N>万元,
亚星锚链	东北证券	被入股	根据上交所披露的交易龙虎榜信息显示,在亚星锚链上市首日,东北证券股份有限公司总部累计买入了<N>.<N>万元,
东北证券	亚星锚链	入股	根据上交所披露的交易龙虎榜信息显示,在亚星锚链上市首日,东北证券股份有限公司总部累计买入了<N>.<N>万元,
亚星锚链	东北证券	被持股	根据上交所披露的交易龙虎榜信息显示,在亚星锚链上市首日,东北证券股份有限公司总部累计买入了<N>.<N>万元,
东北证券	亚星锚链	持股	根据上交所披露的交易龙虎榜信息显示,在亚星锚链上市首日,东北证券股份有限公司总部累计买入了<N>.<N>万元,
西南合成	北大医药	自己	<N>年,西南合成更名为北大医药,李友等人的资产重组整合与资产注入等资本市场运作达到巅峰。
北大医药	西南合成	自己	<N>年,西南合成更名为北大医药,李友等人的资产重组整合与资产注入等资本市场运作达到巅峰。
汇添富均衡增长基金	中海优质成长基金	unknown	三季度新进股东有汇添富均衡增长基金、中海优质成长基金,分别持有<N>.<N>万股和<N>.<N>万股。
中海优质成长基金	汇添富均衡增长基金	unknown	三季度新进股东有汇添富均衡增长基金、中海优质成长基金,分别持有<N>.<N>万股和<N>.<N>万股。
海螺水泥	巢东股份	持股	而截至<N>月<N>日时,海螺水泥只持有巢东股份、同力水泥等<N>家上市公司<N>.<N>万股,总市值约达<N>.<N>亿元。
巢东股份	海螺水泥	被持股	而截至<N>月<N>日时,海螺水泥只持有巢东股份、同力水泥等<N>家上市公司<N>.<N>万股,总市值约达<N>.<N>亿元。
中石油	南通洋口港	帮助	而中石油江苏液化天然气项目作为江苏沿海开发战略的重大投资项目,将为南通洋口港的开发建设提供重要推动力。
南通洋口港	中石油	被帮助	而中石油江苏液化天然气项目作为江苏沿海开发战略的重大投资项目,将为南通洋口港的开发建设提供重要推动力。
恒大地产	碧桂园	unknown	恒大地产的土地储备面积为<N>万平方米,碧桂园为<N>万平方米,分列前两名。
碧桂园	恒大地产	unknown	恒大地产的土地储备面积为<N>万平方米,碧桂园为<N>万平方米,分列前两名。
北京国美体育用品有限公司	北京鹏润酒店	unknown	据悉,北京国美体育用品有限公司将于<N>月<N>日在北京鹏润酒店召开新闻发布会。
北京鹏润酒店	北京国美体育用品有限公司	unknown	据悉,北京国美体育用品有限公司将于<N>月<N>日在北京鹏润酒店召开新闻发布会。
山航	华夏航空	unknown	公司以及华夏航空有限公司这几家,而出于公司战略以及机队调整的动作以及趋势来看,东航与山航可能性并不大,因此极有可能是单一CRJ<N>机队的华夏航空引入。
华夏航空	山航	unknown	公司以及华夏航空有限公司这几家,而出于公司战略以及机队调整的动作以及趋势来看,东航与山航可能性并不大,因此极有可能是单一CRJ<N>机队的华夏航空引入。
兰陵瓶塞	建银国际	分析	兰陵瓶塞相关管理人员表示,他们更看重建设银行、建银国际的品牌和由此带来的金融和产业上的便利。
建银国际	兰陵瓶塞	被分析	兰陵瓶塞相关管理人员表示,他们更看重建设银行、建银国际的品牌和由此带来的金融和产业上的便利。
华电集团	华电	自己	记者<N>日从华电集团获悉,“十二五”期间,华电通过燃煤机组脱硫、<N>%;
华电	华电集团	自己	记者<N>日从华电集团获悉,“十二五”期间,华电通过燃煤机组脱硫、<N>%;
中石油集团	中石油	自己	在监察部突然带走了中石油集团副总经理王永春之后,有关部门宣布中石油旗下的两家上市公司停牌一天;
中石油	中石油集团	自己	在监察部突然带走了中石油集团副总经理王永春之后,有关部门宣布中石油旗下的两家上市公司停牌一天;
宝龙	北汽股份公司	被借壳	北汽借壳宝龙上市,很可能将分几步完成,最重要的是,北汽股份公司目前还没有成立。
北汽股份公司	宝龙	借壳	北汽借壳宝龙上市,很可能将分几步完成,最重要的是,北汽股份公司目前还没有成立。
深圳市益峰源实业有限公司	青海中金创业投资有限公司	被持股	上述股权转让后,深圳市益峰源实业有限公司与第一大股东青海中金创业投资有限公司股权相差微弱。
青海中金创业投资有限公司	深圳市益峰源实业有限公司	持股	上述股权转让后,深圳市益峰源实业有限公司与第一大股东青海中金创业投资有限公司股权相差微弱。
中央汇金公司	工行	被发行	工商银行<N>月<N>日公告称,中国财政部与中央汇金公司近日已作出承诺,同意按持股比例认购工行供股方案的可供股份。
工行	中央汇金公司	发行	工商银行<N>月<N>日公告称,中国财政部与中央汇金公司近日已作出承诺,同意按持股比例认购工行供股方案的可供股份。
中免集团	深圳市国有免税商品有限公司	unknown	众所周知,长期以来,中国免税行业的登场角色只有四家:隶属中国国旅的中免集团、深圳市国有免税商品有限公司、珠海免税企业集团有限公司和日上免税行有限公司。
深圳市国有免税商品有限公司	中免集团	unknown	众所周知,长期以来,中国免税行业的登场角色只有四家:隶属中国国旅的中免集团、深圳市国有免税商品有限公司、珠海免税企业集团有限公司和日上免税行有限公司。
新和成	新昌县新和成控股有限公司	被持股	本次发行对象为包括新和成大股东新昌县新和成控股有限公司在内的不超过<N>名的特定投资者。
新昌县新和成控股有限公司	新和成	持股	本次发行对象为包括新和成大股东新昌县新和成控股有限公司在内的不超过<N>名的特定投资者。
济南钢铁	济钢	自己	<N>月<N>日,也就是济南钢铁复牌第一天,济钢股票收于<N>.<N>元,上涨<N>.<N>%。
济钢	济南钢铁	自己	<N>月<N>日,也就是济南钢铁复牌第一天,济钢股票收于<N>.<N>元,上涨<N>.<N>%。
王老吉	加多宝	竞争	今的销售规模,未来只能维持目前的市场规模或者有所下滑,而绿盒王老吉价格相对较低,也填补了很多红罐王老吉的渠道,和其正等凉茶产品也蚕食了很多加多宝的市场。
加多宝	王老吉	竞争	今的销售规模,未来只能维持目前的市场规模或者有所下滑,而绿盒王老吉价格相对较低,也填补了很多红罐王老吉的渠道,和其正等凉茶产品也蚕食了很多加多宝的市场。
广西国盾	中电鑫龙	unknown	有投资者表示,广西国盾成功引入了投资者,并将实现注资,已经具备初步履约能力,其与中电鑫龙存在再续前缘的可能。
中电鑫龙	广西国盾	unknown	有投资者表示,广西国盾成功引入了投资者,并将实现注资,已经具备初步履约能力,其与中电鑫龙存在再续前缘的可能。
广西国盾	中电鑫龙	合作	有投资者表示,广西国盾成功引入了投资者,并将实现注资,已经具备初步履约能力,其与中电鑫龙存在再续前缘的可能。
中电鑫龙	广西国盾	合作	有投资者表示,广西国盾成功引入了投资者,并将实现注资,已经具备初步履约能力,其与中电鑫龙存在再续前缘的可能。
农业银行	中国石油	unknown	虽然农业银行贵为两市第三大权重股,但在权重比例最大的沪综指中也只有<N>%左右的权重,所以对上证指数的影响不大,与当年中国石油初入指数时不可同日而语。
中国石油	农业银行	unknown	虽然农业银行贵为两市第三大权重股,但在权重比例最大的沪综指中也只有<N>%左右的权重,所以对上证指数的影响不大,与当年中国石油初入指数时不可同日而语。
东星集团	东星	自己	正义网北京<N>月<N>日电东星集团今日在其微博上发布《东星诉民航中南局上诉状全文》,表示不服广东省广州市白云区人民法院云法行初字第<N>号行政判决书。
东星	东星集团	自己	正义网北京<N>月<N>日电东星集团今日在其微博上发布《东星诉民航中南局上诉状全文》,表示不服广东省广州市白云区人民法院云法行初字第<N>号行政判决书。
岁宝热电	岁宝百货	增持	在199<N>年<N>月和<N>年<N>月,岁宝热电和其控股子公司以<N>.0<N>亿元购得岁宝百货<N>.<N>%股权。
岁宝百货	岁宝热电	被增持	在199<N>年<N>月和<N>年<N>月,岁宝热电和其控股子公司以<N>.0<N>亿元购得岁宝百货<N>.<N>%股权。
资产环球投资有限公司	中海油田	减持	据香港联交所资料显示,未来资产环球投资有限公司于<N>月<N>日以<N>.<N>元的每股平均价,减持了<N>.<N>万股中海油田服务H股,
中海油田	资产环球投资有限公司	被减持	据香港联交所资料显示,未来资产环球投资有限公司于<N>月<N>日以<N>.<N>元的每股平均价,减持了<N>.<N>万股中海油田服务H股,
淡水河谷	中远	订单	而根据此前山东海运与淡水河谷订立的协议,以其<N>年包运的铁矿石为<N>亿吨来推算,中远从中至少能保证获得<N>亿吨以上的铁矿石货源。
中远	淡水河谷	订单	而根据此前山东海运与淡水河谷订立的协议,以其<N>年包运的铁矿石为<N>亿吨来推算,中远从中至少能保证获得<N>亿吨以上的铁矿石货源。
人人乐	永辉	unknown	人人乐否认被永辉收购
永辉	人人乐	unknown	人人乐否认被永辉收购
微软	惠普	unknown	丹尼利表示,英特尔、微软、惠普和其他制造商都已表示PC需求正在改善,台湾最大的四家笔记本制造商也表示去年第四季度的发货量整体环比增长<N>%。
惠普	微软	unknown	丹尼利表示,英特尔、微软、惠普和其他制造商都已表示PC需求正在改善,台湾最大的四家笔记本制造商也表示去年第四季度的发货量整体环比增长<N>%。
上海国资	上海电气	unknown	如此次H股发行成功,上海医药将成为上海国资继上海电气、太平洋保险之后的第三家A+H大型上市公司。
上海电气	上海国资	unknown	如此次H股发行成功,上海医药将成为上海国资继上海电气、太平洋保险之后的第三家A+H大型上市公司。
微软	瑞星	unknown	针对微软停止XP更新且国内大量用户仍然在使用XP的情况,从<N>年<N>月开始,瑞星就组织专家团队开展研究,
瑞星	微软	unknown	针对微软停止XP更新且国内大量用户仍然在使用XP的情况,从<N>年<N>月开始,瑞星就组织专家团队开展研究,
东星集团	融众集团	纠纷	<N>年<N>月,在狱服刑的兰世立和东星集团将融众集团告上法庭。
融众集团	东星集团	纠纷	<N>年<N>月,在狱服刑的兰世立和东星集团将融众集团告上法庭。
中石油	壳牌叙利亚油气开发公司	持股	<N>月<N>日,在<N>年度股东大会间隙,中石油董事长蒋洁敏对记者表示,在获得壳牌叙利亚油气开发公司3<N>%的权益后,
壳牌叙利亚油气开发公司	中石油	被持股	<N>月<N>日,在<N>年度股东大会间隙,中石油董事长蒋洁敏对记者表示,在获得壳牌叙利亚油气开发公司3<N>%的权益后,
北京海航万豪酒店	银豆网	unknown	<N>月<N>日,银豆网品牌战略升级发布会在北京海航万豪酒店举行,银豆网旗下子品牌“超理财”、“西施金服”亮相,
银豆网	北京海航万豪酒店	unknown	<N>月<N>日,银豆网品牌战略升级发布会在北京海航万豪酒店举行,银豆网旗下子品牌“超理财”、“西施金服”亮相,
GlassLewis	电能实业	纠纷	机构股东服务公司和GlassLewis都建议投资者投票反对长江基建和电能实业拟议中的合并交易。
电能实业	GlassLewis	纠纷	机构股东服务公司和GlassLewis都建议投资者投票反对长江基建和电能实业拟议中的合并交易。
沈阳隆迪种业有限公司	隆迪种业	自己	据悉,上述关联交易是辉山乳业在201<N>年<N>~<N>月向沈阳隆迪种业有限公司(以下简称隆迪种业)累计购买约<N>万元的种子。
隆迪种业	沈阳隆迪种业有限公司	自己	据悉,上述关联交易是辉山乳业在201<N>年<N>~<N>月向沈阳隆迪种业有限公司(以下简称隆迪种业)累计购买约<N>万元的种子。
传化智联	传化股份	自己	问:传化智联原名传化股份,为何改名?
传化股份	传化智联	自己	问:传化智联原名传化股份,为何改名?
新鸿基有限公司	新鸿基金融集团	拥有	“虽然此次收购并非是购买上市公司股权,光大证券无法通过新鸿基有限公司的上市公司平台进行融资运作,但通过收购新鸿基金融集团的证券业务,
新鸿基金融集团	新鸿基有限公司	被拥有	“虽然此次收购并非是购买上市公司股权,光大证券无法通过新鸿基有限公司的上市公司平台进行融资运作,但通过收购新鸿基金融集团的证券业务,
可口可乐	中铝公司	unknown	中铝公司相关负责人对本报解释说,可口可乐计划收购汇源果汁<N>%的股权,而中铝公司仅收购力拓的少数股权并建立战略合作关系。
中铝公司	可口可乐	unknown	中铝公司相关负责人对本报解释说,可口可乐计划收购汇源果汁<N>%的股权,而中铝公司仅收购力拓的少数股权并建立战略合作关系。
华为	思科	竞争	<N>年秋,华为的数据产品在巴西举行的招标中脱颖而出,拿到了<N>万美元的订单,导致思科负责这次招标的经理第二天就被公司开除。
思科	华为	竞争	<N>年秋,华为的数据产品在巴西举行的招标中脱颖而出,拿到了<N>万美元的订单,导致思科负责这次招标的经理第二天就被公司开除。
中国农业银行北京市延庆县支行	中国银河证券股份有限公司	unknown	《中小企业板上市公司募集资金管理细则》的规定,中材叶片会同中国农业银行北京市延庆县支行、保荐机构中国银河证券股份有限公司签订了《募集资金三方监管协议》。
中国银河证券股份有限公司	中国农业银行北京市延庆县支行	unknown	《中小企业板上市公司募集资金管理细则》的规定,中材叶片会同中国农业银行北京市延庆县支行、保荐机构中国银河证券股份有限公司签订了《募集资金三方监管协议》。
湖北能源集团股份有限公司	广东博信投资控股股份有限公司	unknown	据了解,这些上市公司包括甘肃祁连山水泥集团股份有限公司、湖北能源集团股份有限公司、广东博信投资控股股份有限公司等。
广东博信投资控股股份有限公司	湖北能源集团股份有限公司	unknown	据了解,这些上市公司包括甘肃祁连山水泥集团股份有限公司、湖北能源集团股份有限公司、广东博信投资控股股份有限公司等。
三星	LG	竞争	中国联通技术部标准管理处处长顾旻霞曾表示,去年有十几款NFC手机,包括三星、LG、中兴等,<N>年各手机厂商将陆续推出商用的NFC手机。
LG	三星	竞争	中国联通技术部标准管理处处长顾旻霞曾表示,去年有十几款NFC手机,包括三星、LG、中兴等,<N>年各手机厂商将陆续推出商用的NFC手机。
长岭	陕西电子信息集团	合并	者从有关方面获悉,目前,S*ST长岭拟引入的重组方陕西电子信息集团,是由陕西省国资委和陕西省高新技术产业投资有限公司共同出资组建的国有大型军工电子企业,
陕西电子信息集团	长岭	合并	者从有关方面获悉,目前,S*ST长岭拟引入的重组方陕西电子信息集团,是由陕西省国资委和陕西省高新技术产业投资有限公司共同出资组建的国有大型军工电子企业,
湖南泰格林纸集团有限责任公司	永州湘江纸业有限责任公司	拥有	<N>、<N>年<N>月底,公司完成了对湖南泰格林纸集团有限责任公司所持永州湘江纸业有限责任公司<N>%股权的收购。
永州湘江纸业有限责任公司	湖南泰格林纸集团有限责任公司	被拥有	<N>、<N>年<N>月底,公司完成了对湖南泰格林纸集团有限责任公司所持永州湘江纸业有限责任公司<N>%股权的收购。
湖南泰格林纸集团有限责任公司	永州湘江纸业有限责任公司	减持	<N>、<N>年<N>月底,公司完成了对湖南泰格林纸集团有限责任公司所持永州湘江纸业有限责任公司<N>%股权的收购。
永州湘江纸业有限责任公司	湖南泰格林纸集团有限责任公司	被减持	<N>、<N>年<N>月底,公司完成了对湖南泰格林纸集团有限责任公司所持永州湘江纸业有限责任公司<N>%股权的收购。
恒安标准	天津泰达国际控股有限公司	被收购	<N>年年底,天津泰达投资将所持恒安标准<N>%的股权转让给天津泰达国际控股有限公司。。
天津泰达国际控股有限公司	恒安标准	收购	<N>年年底,天津泰达投资将所持恒安标准<N>%的股权转让给天津泰达国际控股有限公司。。
西王食品	西王集团	unknown	公司表示,鉴于拟注入上市公司的西王食品与西王集团之间目前同业竞争、关联交易等问题尚未解决,
西王集团	西王食品	unknown	公司表示,鉴于拟注入上市公司的西王食品与西王集团之间目前同业竞争、关联交易等问题尚未解决,
普茨迈斯特	三一重工	unknown	普茨迈斯特总部斯图加特将成为三一重工在中国以外的新全球总部,三一重工仍将专注于开拓中国国内中低端市场。
三一重工	普茨迈斯特	unknown	普茨迈斯特总部斯图加特将成为三一重工在中国以外的新全球总部,三一重工仍将专注于开拓中国国内中低端市场。
建行	建银国际	拥有	建行的探索无疑走在了国有大型商业银行的前列,建行旗下的建银国际还希望在政府政策支持的其他行业大展拳脚。
建银国际	建行	被拥有	建行的探索无疑走在了国有大型商业银行的前列,建行旗下的建银国际还希望在政府政策支持的其他行业大展拳脚。
中国化工新材料总公司	中泰化学	持股	上述资产划转后,中国化工新材料总公司仍持有中泰化学<N>.<N>%股权。
中泰化学	中国化工新材料总公司	被持股	上述资产划转后,中国化工新材料总公司仍持有中泰化学<N>.<N>%股权。
中国化工新材料总公司	中泰化学	减持	上述资产划转后,中国化工新材料总公司仍持有中泰化学<N>.<N>%股权。
中泰化学	中国化工新材料总公司	被减持	上述资产划转后,中国化工新材料总公司仍持有中泰化学<N>.<N>%股权。
融众集团	融众	自己	四被告李军、融众集团董事长谢小青、融众均认为,股权转让是真实的,并非为借款“质押”,而是兰世立隐瞒债务、房产未售面积和资产状况等。
融众	融众集团	自己	四被告李军、融众集团董事长谢小青、融众均认为,股权转让是真实的,并非为借款“质押”,而是兰世立隐瞒债务、房产未售面积和资产状况等。
北京燕赵房地产开发有限公司	燕赵地产	自己	限公司曾在<N>年<N>月数次以集中竞价交易的方式减持阳光股份,而公司第二大股东北京燕赵房地产开发有限公司(以下简称燕赵地产)也于近期不断减持公司股份。
燕赵地产	北京燕赵房地产开发有限公司	自己	限公司曾在<N>年<N>月数次以集中竞价交易的方式减持阳光股份,而公司第二大股东北京燕赵房地产开发有限公司(以下简称燕赵地产)也于近期不断减持公司股份。
百威英博雪津有限公司	南昌亚洲啤酒有限公司	合并	近日市场传出消息,百威英博雪津有限公司日前已经与南昌亚洲啤酒有限公司达成了并购协议,
南昌亚洲啤酒有限公司	百威英博雪津有限公司	合并	近日市场传出消息,百威英博雪津有限公司日前已经与南昌亚洲啤酒有限公司达成了并购协议,
百威英博雪津有限公司	南昌亚洲啤酒有限公司	签约	近日市场传出消息,百威英博雪津有限公司日前已经与南昌亚洲啤酒有限公司达成了并购协议,
南昌亚洲啤酒有限公司	百威英博雪津有限公司	签约	近日市场传出消息,百威英博雪津有限公司日前已经与南昌亚洲啤酒有限公司达成了并购协议,
莱钢股份	济南钢铁	unknown	每股莱钢股份的股份换取<N>.<N>股济南钢铁的股份。
济南钢铁	莱钢股份	unknown	每股莱钢股份的股份换取<N>.<N>股济南钢铁的股份。
新都酒店	瀚明投资	分析	今年<N>月<N>日,新都酒店曾披露,根据相关协议,瀚明投资原股东或李聚全享有从南银汇通手中回购瀚明投资股份的权利。
瀚明投资	新都酒店	被分析	今年<N>月<N>日,新都酒店曾披露,根据相关协议,瀚明投资原股东或李聚全享有从南银汇通手中回购瀚明投资股份的权利。
德克士	肯德基	unknown	德克士放开员工加盟之前,一向在中国谨慎加盟的麦当劳宣布放开上海、深圳等一线城市的特许经营业务,<N>年将加盟门店的比例增至<N>%-<N>%;肯德基随后也
肯德基	德克士	unknown	德克士放开员工加盟之前,一向在中国谨慎加盟的麦当劳宣布放开上海、深圳等一线城市的特许经营业务,<N>年将加盟门店的比例增至<N>%-<N>%;肯德基随后也
德克士	肯德基	竞争	德克士放开员工加盟之前,一向在中国谨慎加盟的麦当劳宣布放开上海、深圳等一线城市的特许经营业务,<N>年将加盟门店的比例增至<N>%-<N>%;肯德基随后也
肯德基	德克士	竞争	德克士放开员工加盟之前,一向在中国谨慎加盟的麦当劳宣布放开上海、深圳等一线城市的特许经营业务,<N>年将加盟门店的比例增至<N>%-<N>%;肯德基随后也
光明乳业	新莱特	持股	本次股票发行前光明乳业持有新莱特<N>.<N>万股,持股比例为<N>%。
新莱特	光明乳业	被持股	本次股票发行前光明乳业持有新莱特<N>.<N>万股,持股比例为<N>%。
江西水泥	锦溪水泥	拟收购	江西水泥:拟<N>亿收购锦溪水泥<N>%股权
锦溪水泥	江西水泥	被拟收购	江西水泥:拟<N>亿收购锦溪水泥<N>%股权
明君集团	汇源	重组	●重组概况及最新进展:<N>月<N>日明君集团已正式接盘汇源集团,成为*ST汇源的控股方,之前宣布拟在未来<N>个月内通过资产置换方式对*ST汇源进行资产重组,
汇源	明君集团	重组	●重组概况及最新进展:<N>月<N>日明君集团已正式接盘汇源集团,成为*ST汇源的控股方,之前宣布拟在未来<N>个月内通过资产置换方式对*ST汇源进行资产重组,
菜鸟	菜鸟驿站	分析	据菜鸟方面提供的数据显示,菜鸟驿站合作站点数目前已过<N>家,覆盖<N>个省,<N>多个城市。
菜鸟驿站	菜鸟	被分析	据菜鸟方面提供的数据显示,菜鸟驿站合作站点数目前已过<N>家,覆盖<N>个省,<N>多个城市。
菜鸟	菜鸟驿站	拥有	据菜鸟方面提供的数据显示,菜鸟驿站合作站点数目前已过<N>家,覆盖<N>个省,<N>多个城市。
菜鸟驿站	菜鸟	被拥有	据菜鸟方面提供的数据显示,菜鸟驿站合作站点数目前已过<N>家,覆盖<N>个省,<N>多个城市。
中概股	科锐国际	unknown	及至<N>年,中概股在美国屡屡遭到做空,科锐国际放缓了赴美上市的步伐。
科锐国际	中概股	unknown	及至<N>年,中概股在美国屡屡遭到做空,科锐国际放缓了赴美上市的步伐。
苏宁电器	苏宁易购	成立	<N>年<N>月<N>日,苏宁电器在南京发布了以电子商务发展为重点的<N>年整体发展规划,宣布在线B<N>C网站苏宁易购成立独立公司进行运作,
苏宁易购	苏宁电器	被成立	<N>年<N>月<N>日,苏宁电器在南京发布了以电子商务发展为重点的<N>年整体发展规划,宣布在线B<N>C网站苏宁易购成立独立公司进行运作,
南方基金	广发基金	unknown	其中嘉实基金、南方基金、广发基金<N>家基金公司在任基金经理中均有超<N>位来自内部提拔,其中广发基金在任<N>位基金经理全部来自于内部提拔。
广发基金	南方基金	unknown	其中嘉实基金、南方基金、广发基金<N>家基金公司在任基金经理中均有超<N>位来自内部提拔,其中广发基金在任<N>位基金经理全部来自于内部提拔。
重庆药友	桂林南药	unknown	公司营业收入的增长主要是由于报告期内核心制药企业重庆药友、桂林南药等业务快速增长以及合并范围的变化所致。
桂林南药	重庆药友	unknown	公司营业收入的增长主要是由于报告期内核心制药企业重庆药友、桂林南药等业务快速增长以及合并范围的变化所致。
苹果	中移动	unknown	但对于是否和联通合作,苹果和联通官方均表示,目前没有进一步的消息可供透露,中移动相关人士也称,
中移动	苹果	unknown	但对于是否和联通合作,苹果和联通官方均表示,目前没有进一步的消息可供透露,中移动相关人士也称,
重钢集团	FINEX	unknown	重钢集团当日表示,FINEX综合钢厂合作项目如能成功,将加快推动钢铁工业的转型升级,双方将加快该项目推进。
FINEX	重钢集团	unknown	重钢集团当日表示,FINEX综合钢厂合作项目如能成功,将加快推动钢铁工业的转型升级,双方将加快该项目推进。
重钢集团	FINEX	合作	重钢集团当日表示,FINEX综合钢厂合作项目如能成功,将加快推动钢铁工业的转型升级,双方将加快该项目推进。
FINEX	重钢集团	合作	重钢集团当日表示,FINEX综合钢厂合作项目如能成功,将加快推动钢铁工业的转型升级,双方将加快该项目推进。
重庆啤酒集团	嘉士伯	unknown	<N>月公开转让重庆啤酒股权之时,曾有"受让方必须承诺积极参加重庆啤酒集团未来处置非上市啤酒类资产的竞买"的条款,因此嘉士伯有义务也有必要购买这部分资产”。
嘉士伯	重庆啤酒集团	unknown	<N>月公开转让重庆啤酒股权之时,曾有"受让方必须承诺积极参加重庆啤酒集团未来处置非上市啤酒类资产的竞买"的条款,因此嘉士伯有义务也有必要购买这部分资产”。
万达	格力	合作	据万达内部人士透露,集团发文要求内部所有小家电,全部选用“格力造”。
格力	万达	合作	据万达内部人士透露,集团发文要求内部所有小家电,全部选用“格力造”。
中铝	力拓	合作	“中铝与力拓合作涉及澳大利亚的资产,澳政府的谨慎态度可想而知”。
力拓	中铝	合作	“中铝与力拓合作涉及澳大利亚的资产,澳政府的谨慎态度可想而知”。
光大证券	山煤集团	分析	光大证券资深分析师郭国栋指出,山煤集团置入后资产的估值水平也高于目前行业水平。
山煤集团	光大证券	被分析	光大证券资深分析师郭国栋指出,山煤集团置入后资产的估值水平也高于目前行业水平。
西藏旅游	拉卡拉	收购	目前,上市公司西藏旅游的重组预案显示,计划通过发行股份及支付现金的方式实现收购拉卡拉<N>%股权整体作价<N>亿元,
拉卡拉	西藏旅游	被收购	目前,上市公司西藏旅游的重组预案显示,计划通过发行股份及支付现金的方式实现收购拉卡拉<N>%股权整体作价<N>亿元,
大水	南京美强特钢	分析	ST大水:南京美强特钢或放弃重组本公司机会
南京美强特钢	大水	被分析	ST大水:南京美强特钢或放弃重组本公司机会
首钢	首钢京唐钢铁联合有限责任公司	自己	作为首钢搬迁调整的重要载体,首钢京唐钢铁联合有限责任公司一期项目已经于<N>年<N>月2<N>日正式竣工投产。
首钢京唐钢铁联合有限责任公司	首钢	自己	作为首钢搬迁调整的重要载体,首钢京唐钢铁联合有限责任公司一期项目已经于<N>年<N>月2<N>日正式竣工投产。
马士基	丹麦超市集团	减持	根据马士基财报披露的数据显示,出售丹麦超市集团的净收益为<N>亿美元,使马士基净利息债务减少了<N>亿至<N>亿美元。
丹麦超市集团	马士基	被减持	根据马士基财报披露的数据显示,出售丹麦超市集团的净收益为<N>亿美元,使马士基净利息债务减少了<N>亿至<N>亿美元。
东阿阿胶	博奥生物	减持	除此之外,同一天东阿阿胶还决定转让所持有的博奥生物<N>万股股份,占总股本<N>.<N>%,原因同样是与公司主业关联度较小。
博奥生物	东阿阿胶	被减持	除此之外,同一天东阿阿胶还决定转让所持有的博奥生物<N>万股股份,占总股本<N>.<N>%,原因同样是与公司主业关联度较小。
北汽	重汽	竞争	业振兴规划全文曾对推进兼并重组首次做出明确部署——“鼓励一汽、长安等大型汽车企业在全国范围内实施兼并重组;支持北汽、重汽等汽车企业实施区域性兼并重组”。
重汽	北汽	竞争	业振兴规划全文曾对推进兼并重组首次做出明确部署——“鼓励一汽、长安等大型汽车企业在全国范围内实施兼并重组;支持北汽、重汽等汽车企业实施区域性兼并重组”。
雅培国际	雅培	自己	我也会把我在雅培国际高标准工厂的所见所闻告诉朋友们,雅培的奶粉可以让你放一百二十个心!”小玲
雅培	雅培国际	自己	我也会把我在雅培国际高标准工厂的所见所闻告诉朋友们,雅培的奶粉可以让你放一百二十个心!”小玲
加多宝集团	鸿道集团	被拥有	事件:<N>月<N>日,因手持广州人民检察院一张信访通知,加多宝集团称母公司鸿道集团法人代表陈鸿道“行贿行为不成立”。
鸿道集团	加多宝集团	拥有	事件:<N>月<N>日,因手持广州人民检察院一张信访通知,加多宝集团称母公司鸿道集团法人代表陈鸿道“行贿行为不成立”。
山东高速集团	山东高速	自己	山东高速集团的资产注入未来仍将持续,山东高速将成为高速公路行业上市公司中无可争议的龙头企业。
山东高速	山东高速集团	自己	山东高速集团的资产注入未来仍将持续,山东高速将成为高速公路行业上市公司中无可争议的龙头企业。
乐Phone	联通	被拥有	童夫尧指出,乐Phone热卖除了产品本身因素外,联想和联通最终推出的合约套餐价格很实惠也是重要原因,
联通	乐Phone	拥有	童夫尧指出,乐Phone热卖除了产品本身因素外,联想和联通最终推出的合约套餐价格很实惠也是重要原因,
万达香港	美国AMC	unknown	万达香港借壳几无障碍,美国AMC当年盈利
美国AMC	万达香港	unknown	万达香港借壳几无障碍,美国AMC当年盈利
中国华粮物流集团公司	中粮集团有限公司	重组	京华时报讯昨天,国资委披露,中国华粮物流集团公司降级整体并入中粮集团有限公司,近年传得沸沸扬扬的关于二者重组的消息终得以尘埃落定。
中粮集团有限公司	中国华粮物流集团公司	重组	京华时报讯昨天,国资委披露,中国华粮物流集团公司降级整体并入中粮集团有限公司,近年传得沸沸扬扬的关于二者重组的消息终得以尘埃落定。
中国华粮物流集团公司	中粮集团有限公司	合并	京华时报讯昨天,国资委披露,中国华粮物流集团公司降级整体并入中粮集团有限公司,近年传得沸沸扬扬的关于二者重组的消息终得以尘埃落定。
中粮集团有限公司	中国华粮物流集团公司	合并	京华时报讯昨天,国资委披露,中国华粮物流集团公司降级整体并入中粮集团有限公司,近年传得沸沸扬扬的关于二者重组的消息终得以尘埃落定。
中诚信托	中国人保	被增持	根据中央关于国有资产合理流动、国家无需对单一信托公司直接投资控股的实际情况,财政部决定将中诚信托股权划拨给中国人保。。
中国人保	中诚信托	增持	根据中央关于国有资产合理流动、国家无需对单一信托公司直接投资控股的实际情况,财政部决定将中诚信托股权划拨给中国人保。。
徐工印尼公司	徐工	被成立	徐工印尼公司的成立,必将为徐工品牌在印尼的发展起到很好的支撑与促进作用。
徐工	徐工印尼公司	成立	徐工印尼公司的成立,必将为徐工品牌在印尼的发展起到很好的支撑与促进作用。
徐工印尼公司	徐工	被拥有	徐工印尼公司的成立,必将为徐工品牌在印尼的发展起到很好的支撑与促进作用。
徐工	徐工印尼公司	拥有	徐工印尼公司的成立,必将为徐工品牌在印尼的发展起到很好的支撑与促进作用。
国恒铁路	中技	unknown	坊间猜测,国恒铁路是不是已经成为中技的资本工具。
中技	国恒铁路	unknown	坊间猜测,国恒铁路是不是已经成为中技的资本工具。
滨江集团	杭州滨江盛元房地产开发有限公司	拥有	<N>月<N>日,滨江集团控股子公司杭州滨江盛元房地产开发有限公司以<N>万元的价格,竞得杭州市国土资源局萧山分局萧储<N>号地块的土地使用权。
杭州滨江盛元房地产开发有限公司	滨江集团	被拥有	<N>月<N>日,滨江集团控股子公司杭州滨江盛元房地产开发有限公司以<N>万元的价格,竞得杭州市国土资源局萧山分局萧储<N>号地块的土地使用权。
凯德MALL	新百伦	合作	一个月前,北京商报曾独家报道称,北京西直门凯德MALL售卖假新百伦跑鞋,凯德MALL第二天就将出售假鞋的商户“扫地出门”。
新百伦	凯德MALL	合作	一个月前,北京商报曾独家报道称,北京西直门凯德MALL售卖假新百伦跑鞋,凯德MALL第二天就将出售假鞋的商户“扫地出门”。
万达	招商	unknown	沈阳教训,让万达确定了核心商业“只租不售”的模式,强化做对程序,先租后建,招商在前,建设在后,强化“订单模式”对商业资源的整合和后期运营能力。
招商	万达	unknown	沈阳教训,让万达确定了核心商业“只租不售”的模式,强化做对程序,先租后建,招商在前,建设在后,强化“订单模式”对商业资源的整合和后期运营能力。
四川成渝	渝三峡A	unknown	近两日,除四川路桥外,四川成渝、渝三峡A、重庆路桥皆涨停出场。
渝三峡A	四川成渝	unknown	近两日,除四川路桥外,四川成渝、渝三峡A、重庆路桥皆涨停出场。
天地控股	天地嘉轩房地产公司	拥有	<N>月<N>日,赵志军提名天地控股旗下天地嘉轩房地产公司法人代表付文丽作为华夏建通董事会候选人,
天地嘉轩房地产公司	天地控股	被拥有	<N>月<N>日,赵志军提名天地控股旗下天地嘉轩房地产公司法人代表付文丽作为华夏建通董事会候选人,
葛兰素史克	谷歌	unknown	葛兰素史克与谷歌母公司Alphabet旗下生命科学部门VerilyLifeSciences成立合资公司。
谷歌	葛兰素史克	unknown	葛兰素史克与谷歌母公司Alphabet旗下生命科学部门VerilyLifeSciences成立合资公司。
华源股份	外高桥	帮助	而<N>年三季度,一笔由外高桥为华源股份承担连带担保责任的<N>万款项首次逾期——或许这终于使得外高桥察觉到了危险,
外高桥	华源股份	被帮助	而<N>年三季度,一笔由外高桥为华源股份承担连带担保责任的<N>万款项首次逾期——或许这终于使得外高桥察觉到了危险,
中软国际投资	中软国际教育集团	成立	<N>年,中软国际投资成立了中软国际教育集团,由北京中软国际教育科技股份有限公司经营,该公司下设卓越培训中心和卓越体验中心,主要从事IT人才培训。
中软国际教育集团	中软国际投资	被成立	<N>年,中软国际投资成立了中软国际教育集团,由北京中软国际教育科技股份有限公司经营,该公司下设卓越培训中心和卓越体验中心,主要从事IT人才培训。
北生	中能石油	发行	同时,*ST北生以<N>.<N>元/股向中能石油全体股东定向发行约<N>.<N>亿股新股用于购买中能石油全体股东剩余<N>.<N>%的股权。
中能石油	北生	被发行	同时,*ST北生以<N>.<N>元/股向中能石油全体股东定向发行约<N>.<N>亿股新股用于购买中能石油全体股东剩余<N>.<N>%的股权。
上广电	广电电子	合作	时间倒退一年,上广电拟将广电电子打造成集团五代线的资本平台。
广电电子	上广电	合作	时间倒退一年,上广电拟将广电电子打造成集团五代线的资本平台。
谷歌	苹果公司	纠纷	通过此次收购,谷歌顺理成章地获得了这些专利,以应对来自苹果公司的侵权诉讼。
苹果公司	谷歌	纠纷	通过此次收购,谷歌顺理成章地获得了这些专利,以应对来自苹果公司的侵权诉讼。
辽通化工	华星化工	unknown	其中前三季度辽通化工净利润同比增长<N>.<N>%,华星化工净利润同比增长<N>.<N>%。
华星化工	辽通化工	unknown	其中前三季度辽通化工净利润同比增长<N>.<N>%,华星化工净利润同比增长<N>.<N>%。
中铁二局	中铁二局集团有限公司	被拥有	中铁二局<N>月<N>日晚间公告,其控股股东中铁二局集团有限公司于<N>月<N>日至1<N>日期间通过上海证券交易所集中竞价交易系统累计减持公司1<N>60万股,
中铁二局集团有限公司	中铁二局	拥有	中铁二局<N>月<N>日晚间公告,其控股股东中铁二局集团有限公司于<N>月<N>日至1<N>日期间通过上海证券交易所集中竞价交易系统累计减持公司1<N>60万股,
百视通网络股份	百视通网络	unknown	此外,对于此次出售百视通网络股份的原因,同方股份解释称,是根据百视通网络未来发展需要。
百视通网络	百视通网络股份	unknown	此外,对于此次出售百视通网络股份的原因,同方股份解释称,是根据百视通网络未来发展需要。
百视通网络股份	百视通网络	自己	此外,对于此次出售百视通网络股份的原因,同方股份解释称,是根据百视通网络未来发展需要。
百视通网络	百视通网络股份	自己	此外,对于此次出售百视通网络股份的原因,同方股份解释称,是根据百视通网络未来发展需要。
中石油	中石化	竞争	悉,岳阳当地共有数百座加油站,据知情人士估计,民营的小型加油站在当地可能有<N>座以上,中石油加油站可能不到<N>座,而中石化在当地的加油站有<N>多座。
中石化	中石油	竞争	悉,岳阳当地共有数百座加油站,据知情人士估计,民营的小型加油站在当地可能有<N>座以上,中石油加油站可能不到<N>座,而中石化在当地的加油站有<N>多座。
德国莱曼家族	JAB	拥有	该品牌由马来西亚华人设计师周仰杰创办,<N>年被德国莱曼家族旗下的JAB以超过<N>亿英镑价格收购。
JAB	德国莱曼家族	被拥有	该品牌由马来西亚华人设计师周仰杰创办,<N>年被德国莱曼家族旗下的JAB以超过<N>亿英镑价格收购。
百佳超级市场	卜蜂集团	unknown	本报讯 外媒披露和黄出售百佳超级市场的交易已只剩下卜蜂集团、华润创业以及永旺。
卜蜂集团	百佳超级市场	unknown	本报讯 外媒披露和黄出售百佳超级市场的交易已只剩下卜蜂集团、华润创业以及永旺。
粤水电	新都实业	unknown	翻查资料,去年<N>月,有媒体报道粤水电在绥芬河市借棚户区改造之机,大肆砍伐林木建造豪华别墅群,并指其刻意隐瞒与新都实业的关联关系,
新都实业	粤水电	unknown	翻查资料,去年<N>月,有媒体报道粤水电在绥芬河市借棚户区改造之机,大肆砍伐林木建造豪华别墅群,并指其刻意隐瞒与新都实业的关联关系,
粤水电	新都实业	合作	翻查资料,去年<N>月,有媒体报道粤水电在绥芬河市借棚户区改造之机,大肆砍伐林木建造豪华别墅群,并指其刻意隐瞒与新都实业的关联关系,
新都实业	粤水电	合作	翻查资料,去年<N>月,有媒体报道粤水电在绥芬河市借棚户区改造之机,大肆砍伐林木建造豪华别墅群,并指其刻意隐瞒与新都实业的关联关系,
力帆股份	三峡人寿	unknown	力帆股份表示,三峡人寿于<N>年<N>月获保监会批准筹建,但公司未在所批的发起人股东中,经与三峡人寿协商退还公司已缴纳的<N>,
三峡人寿	力帆股份	unknown	力帆股份表示,三峡人寿于<N>年<N>月获保监会批准筹建,但公司未在所批的发起人股东中,经与三峡人寿协商退还公司已缴纳的<N>,
展讯	锐迪科	unknown	紫光对展讯的收购被媒体形容为“蛇吞象”,赵伟国在解释真实原因时,并没有避讳自己与展讯创始人李力游的师从同门发挥的微妙作用,但对锐迪科的收购,
锐迪科	展讯	unknown	紫光对展讯的收购被媒体形容为“蛇吞象”,赵伟国在解释真实原因时,并没有避讳自己与展讯创始人李力游的师从同门发挥的微妙作用,但对锐迪科的收购,
摩根大通	贝尔斯登	收购	据悉,摩根大通收购贝尔斯登的时候,
贝尔斯登	摩根大通	被收购	据悉,摩根大通收购贝尔斯登的时候,
强生	强生公司	自己	一则“美国女孩服用布洛芬致盲,强生赔偿<N>万美元”的消息,让众多家长忧心忡忡,也将美国制药巨头强生公司推上了风口浪尖。
强生公司	强生	自己	一则“美国女孩服用布洛芬致盲,强生赔偿<N>万美元”的消息,让众多家长忧心忡忡,也将美国制药巨头强生公司推上了风口浪尖。
金川新材料	金川	被拥有	金川新材料将成金川整体上市平台
金川	金川新材料	拥有	金川新材料将成金川整体上市平台
深圳迈瑞生物医疗电子股份有限公司	迈瑞	自己	<N>年,深圳迈瑞生物医疗电子股份有限公司(下称“迈瑞”)在深圳成立。
迈瑞	深圳迈瑞生物医疗电子股份有限公司	自己	<N>年,深圳迈瑞生物医疗电子股份有限公司(下称“迈瑞”)在深圳成立。
绿庭香港	大江股份	减持	200<N>年<N>月<N>日,绿庭香港通过大宗交易系统减持大江股份<N>万股,价格为<N>.<N>元/股。
大江股份	绿庭香港	被减持	200<N>年<N>月<N>日,绿庭香港通过大宗交易系统减持大江股份<N>万股,价格为<N>.<N>元/股。
拜耳	强生	竞争	目前拜耳还排在强生后面,屈居第二。
强生	拜耳	竞争	目前拜耳还排在强生后面,屈居第二。
万科	安信	分析	本报讯 昨晚,万科公布首份安信地板复检报告。
安信	万科	被分析	本报讯 昨晚,万科公布首份安信地板复检报告。
中国国旅集团有限公司	国旅集团	自己	<N>年前,中国国旅集团有限公司(以下简称“国旅集团”)在国务院国有资产监督管理委员会的殷切希望下启航了“旅游航母企业梦想”。
国旅集团	中国国旅集团有限公司	自己	<N>年前,中国国旅集团有限公司(以下简称“国旅集团”)在国务院国有资产监督管理委员会的殷切希望下启航了“旅游航母企业梦想”。
商务	上海三湘股份有限公司	收购	苦等两年之后,*ST商务发行股票购买上海三湘股份有限公司<N>%股权的重大资产重组事项获得审核通过。
上海三湘股份有限公司	商务	被收购	苦等两年之后,*ST商务发行股票购买上海三湘股份有限公司<N>%股权的重大资产重组事项获得审核通过。
IBM	四川长虹	unknown	据悉,IBM和四川长虹将在近两日召开新闻发布会,披露相关细节。
四川长虹	IBM	unknown	据悉,IBM和四川长虹将在近两日召开新闻发布会,披露相关细节。
河南投资集团有限公司	河南豫能控股股份有限公司	unknown	200<N> 年<N>月<N>日,公司控股股东河南投资集团有限公司接到河南国资委《关于河南豫能控股股份有限公司重大资产重组方案的批复》,
河南豫能控股股份有限公司	河南投资集团有限公司	unknown	200<N> 年<N>月<N>日,公司控股股东河南投资集团有限公司接到河南国资委《关于河南豫能控股股份有限公司重大资产重组方案的批复》,
中行	中国银行	自己	据李礼辉介绍,中行的管理有两个特点,一是抢市场、扩规模,中国银行的主要业务所占的市场份额偏低,在未来几年将逐步有计划的提高。
中国银行	中行	自己	据李礼辉介绍,中行的管理有两个特点,一是抢市场、扩规模,中国银行的主要业务所占的市场份额偏低,在未来几年将逐步有计划的提高。
张裕	卡斯特集团	合作	张裕与卡斯特集团合作的牵线人陈光因嫌分红太少而有意退出。
卡斯特集团	张裕	合作	张裕与卡斯特集团合作的牵线人陈光因嫌分红太少而有意退出。
荣之联	ABB	合作	“现在有<N>、荣之联、ABB、携程网等多家优质合作伙伴,并与国内众多知名互联网企业和科技创新企业团队进行着深度的合作”。
ABB	荣之联	合作	“现在有<N>、荣之联、ABB、携程网等多家优质合作伙伴,并与国内众多知名互联网企业和科技创新企业团队进行着深度的合作”。
云南铜业	云铜集团	被帮助	令人费解的是,云南铜业收购上述五家公司股权需通过“中间人”——云铜集团。。
云铜集团	云南铜业	帮助	令人费解的是,云南铜业收购上述五家公司股权需通过“中间人”——云铜集团。。
国药集团	中国中药公司	拥有	据上海证券报报道,昨日,记者从北京产权交易所获悉,国药集团旗下中国中药公司拟挂牌转让国药药材股份有限公司<N>%股权。
中国中药公司	国药集团	被拥有	据上海证券报报道,昨日,记者从北京产权交易所获悉,国药集团旗下中国中药公司拟挂牌转让国药药材股份有限公司<N>%股权。
春兰	苏州春兰空调器有限公司	减持	春兰此次置出的资产为:江苏春兰进出口有限公司、苏州春兰空调器有限公司、土地和设备,
苏州春兰空调器有限公司	春兰	被减持	春兰此次置出的资产为:江苏春兰进出口有限公司、苏州春兰空调器有限公司、土地和设备,
大唐华银衡阳环保发电有限公司	大唐华银郴州环保发电有限公司	unknown	银挂牌转让的公司分别是:大唐华银湘潭环保发电有限责任公司<N>%股权、大唐华银衡阳环保发电有限公司<N>%股权、大唐华银郴州环保发电有限公司<N>%股权,
大唐华银郴州环保发电有限公司	大唐华银衡阳环保发电有限公司	unknown	银挂牌转让的公司分别是:大唐华银湘潭环保发电有限责任公司<N>%股权、大唐华银衡阳环保发电有限公司<N>%股权、大唐华银郴州环保发电有限公司<N>%股权,
宜昌财富投资管理有限公司	宜化集团	被成立	拟设立公司宜昌财富投资管理有限公司由宜化集团及其子公司高管及业务骨干出资。
宜化集团	宜昌财富投资管理有限公司	成立	拟设立公司宜昌财富投资管理有限公司由宜化集团及其子公司高管及业务骨干出资。
李宁公司	浙江嘉兴李宁	拥有	<N>年<N>月<N>日,就在全世界都在关注伦敦奥运会时,李宁公司经历了“换帅”风波后重新出山的李宁竟然出现在浙江嘉兴李宁店,
浙江嘉兴李宁	李宁公司	被拥有	<N>年<N>月<N>日,就在全世界都在关注伦敦奥运会时,李宁公司经历了“换帅”风波后重新出山的李宁竟然出现在浙江嘉兴李宁店,
中国铁塔	中国国新	发行	此外,中国铁塔将同步向中国国新增发新股。
中国国新	中国铁塔	被发行	此外,中国铁塔将同步向中国国新增发新股。
标的公司	上海财金产业投资有限公司	被拥有	标的公司成立于<N>年<N>月<N>日,注册资本为<N>万元,属国有独资公司,由上海财金产业投资有限公司<N>%控股。
上海财金产业投资有限公司	标的公司	拥有	标的公司成立于<N>年<N>月<N>日,注册资本为<N>万元,属国有独资公司,由上海财金产业投资有限公司<N>%控股。
神华集团	中煤集团	竞争	目前,国内的中石化、神华集团、中煤集团都开始涉足煤层气业务,纷纷在国内抢占区块。
中煤集团	神华集团	竞争	目前,国内的中石化、神华集团、中煤集团都开始涉足煤层气业务,纷纷在国内抢占区块。
摩根士丹利	永隆银行	被注资	飞鹤乳业称,收购资金将会通过债券和股权的方式进行募集,摩根士丹利方面将从永隆银行方面获得<N>万美元的债务融资。
永隆银行	摩根士丹利	注资	飞鹤乳业称,收购资金将会通过债券和股权的方式进行募集,摩根士丹利方面将从永隆银行方面获得<N>万美元的债务融资。
深发展	中国平安	发行	历史资料显示,<N>年<N>月<N>日,深发展<N>年第二次临时股东通过议案,拟以每股<N>.2<N>元的价格向中国平安非公开发行股票,
中国平安	深发展	被发行	历史资料显示,<N>年<N>月<N>日,深发展<N>年第二次临时股东通过议案,拟以每股<N>.2<N>元的价格向中国平安非公开发行股票,
卧龙电气	卧龙地产	unknown	今日,“卧龙系”两公司卧龙电气和卧龙地产同时披露了<N>年年报,其中卧龙地产去年业绩增长近<N>倍,但卧龙电气却更受机构青睐。
卧龙地产	卧龙电气	unknown	今日,“卧龙系”两公司卧龙电气和卧龙地产同时披露了<N>年年报,其中卧龙地产去年业绩增长近<N>倍,但卧龙电气却更受机构青睐。
汇源果汁	汇源投资	unknown	汇源集团已在全国范围内建设了<N>多个经营实体,连接起<N>多万亩优质果、粮等种植基地,销售网络遍布全国,形成了汇源果汁、汇源投资、共同发展的新格局。
汇源投资	汇源果汁	unknown	汇源集团已在全国范围内建设了<N>多个经营实体,连接起<N>多万亩优质果、粮等种植基地,销售网络遍布全国,形成了汇源果汁、汇源投资、共同发展的新格局。
国药控股	复星医药	被持股	作为国内最大的医药分销商,国药控股上市除了对国内医药商业行业有重大影响外,还让其股东复星医药获益良多。
复星医药	国药控股	持股	作为国内最大的医药分销商,国药控股上市除了对国内医药商业行业有重大影响外,还让其股东复星医药获益良多。
淘宝	天猫	unknown	究竟是哪些人在抢票?从最近淘宝和天猫热搜“上海迪士尼门票”的人群来看,“包邮区”的年轻妈妈绝对是主力。
天猫	淘宝	unknown	究竟是哪些人在抢票?从最近淘宝和天猫热搜“上海迪士尼门票”的人群来看,“包邮区”的年轻妈妈绝对是主力。
TCL	三洋电机	收购	TCL多媒体以约<N>.<N>亿港元收购三洋电机墨西哥的电视机工厂。
三洋电机	TCL	被收购	TCL多媒体以约<N>.<N>亿港元收购三洋电机墨西哥的电视机工厂。
福耀玻璃	耀华工业村	被持股	日,福耀玻璃在公布<N>年年报的同时宣布,由于公司<N>年、<N>年和<N>年每股收益增长率三年平均并没有达到股东耀华工业村承诺的<N>%的目标,
耀华工业村	福耀玻璃	持股	日,福耀玻璃在公布<N>年年报的同时宣布,由于公司<N>年、<N>年和<N>年每股收益增长率三年平均并没有达到股东耀华工业村承诺的<N>%的目标,
青岛港集团	青岛港招商局国际集装箱码头有限公司	unknown	其中,青岛港集团注资<N>.<N>亿元,招商局国际子公司——青岛港招商局国际集装箱码头有限公司注资<N>.<N>亿元,
青岛港招商局国际集装箱码头有限公司	青岛港集团	unknown	其中,青岛港集团注资<N>.<N>亿元,招商局国际子公司——青岛港招商局国际集装箱码头有限公司注资<N>.<N>亿元,
同方股份	晶源电子	入股	增发“搭桥”同方股份欲入主晶源电子。
晶源电子	同方股份	被入股	增发“搭桥”同方股份欲入主晶源电子。
广百集团	广百百货	重组	<N>年<N>月,广州市组建广百集团,将新大新公司和广百百货等多家企业产权划归新组建的广百集团,但直到<N>年,广百集团对新大新的重组未能板上钉钉。
广百百货	广百集团	重组	<N>年<N>月,广州市组建广百集团,将新大新公司和广百百货等多家企业产权划归新组建的广百集团,但直到<N>年,广百集团对新大新的重组未能板上钉钉。
广百集团	广百百货	合并	<N>年<N>月,广州市组建广百集团,将新大新公司和广百百货等多家企业产权划归新组建的广百集团,但直到<N>年,广百集团对新大新的重组未能板上钉钉。
广百百货	广百集团	合并	<N>年<N>月,广州市组建广百集团,将新大新公司和广百百货等多家企业产权划归新组建的广百集团,但直到<N>年,广百集团对新大新的重组未能板上钉钉。
哈航集团	中航直升机公司	unknown	分析人士认为,未来在将哈航集团、中航科工的产权关系理顺后,中航直升机公司业务关系简单明晰,整合难度较小。
中航直升机公司	哈航集团	unknown	分析人士认为,未来在将哈航集团、中航科工的产权关系理顺后,中航直升机公司业务关系简单明晰,整合难度较小。
上海医药	百奥维达中国基金	unknown	同日,上海医药及其全资子公司上海实业医药科技集团,已与CHS股东百奥维达中国基金、礼来亚洲风险基金和NEA基金,
百奥维达中国基金	上海医药	unknown	同日,上海医药及其全资子公司上海实业医药科技集团,已与CHS股东百奥维达中国基金、礼来亚洲风险基金和NEA基金,
冠城大通	海科	增持	早在<N>年<N>月,冠城大通便出资<N>.<N>亿元受让了海科建<N>%股权,以此为跳板发力北京房地产市场。
海科	冠城大通	被增持	早在<N>年<N>月,冠城大通便出资<N>.<N>亿元受让了海科建<N>%股权,以此为跳板发力北京房地产市场。
中信银行	中信集团	订单	报告期内,中信银行累计代销中信集团金融子公司产品规模<N>,<N>.<N>亿元。
中信集团	中信银行	订单	报告期内,中信银行累计代销中信集团金融子公司产品规模<N>,<N>.<N>亿元。
三胞集团	雨润集团	竞争	他认为,南京已有苏宁明确表态开设银行,三胞集团和雨润集团与之相比并不占优势。
雨润集团	三胞集团	竞争	他认为,南京已有苏宁明确表态开设银行,三胞集团和雨润集团与之相比并不占优势。
三胞集团	雨润集团	unknown	他认为,南京已有苏宁明确表态开设银行,三胞集团和雨润集团与之相比并不占优势。
雨润集团	三胞集团	unknown	他认为,南京已有苏宁明确表态开设银行,三胞集团和雨润集团与之相比并不占优势。
东航集团	东航	被发行	证监会同时核准豁免因东航集团认购ST东航发行的<N>.<N>亿股新A股和<N>.<N>亿股新H股,而应由东航集团履行的要约收购义务。
东航	东航集团	发行	证监会同时核准豁免因东航集团认购ST东航发行的<N>.<N>亿股新A股和<N>.<N>亿股新H股,而应由东航集团履行的要约收购义务。
华鑫置业有限公司	上海金陵股份有限公司	unknown	告控股股东华鑫置业有限公司的党委书记、总裁兼法定代表人的便利条件,于<N>年<N>月<N>日向被告公司发出“关于推荐上海金陵股份有限公司董事会秘书的函”。
上海金陵股份有限公司	华鑫置业有限公司	unknown	告控股股东华鑫置业有限公司的党委书记、总裁兼法定代表人的便利条件,于<N>年<N>月<N>日向被告公司发出“关于推荐上海金陵股份有限公司董事会秘书的函”。
宝钢	宁钢	拥有	宝钢<N>亿控股宁钢年产量有望突破<N>万吨
宁钢	宝钢	被拥有	宝钢<N>亿控股宁钢年产量有望突破<N>万吨
大同煤业	大同集团	被拥有	“大同煤业的控股股东大同集团也非常有发展潜力,地处山西大同的大同集团对动力煤的定价能力还是很强的”。
大同集团	大同煤业	拥有	“大同煤业的控股股东大同集团也非常有发展潜力,地处山西大同的大同集团对动力煤的定价能力还是很强的”。
昆山经济技术开发区资产经营有限公司	昆山龙腾光电有限公司	持股	当时,ST太光拟向昆山经济技术开发区资产经营有限公司和龙腾光电控股有限公司非公开发行股份,购买两者分别持有的昆山龙腾光电有限公司<N>%和<N>%的股权。
昆山龙腾光电有限公司	昆山经济技术开发区资产经营有限公司	被持股	当时,ST太光拟向昆山经济技术开发区资产经营有限公司和龙腾光电控股有限公司非公开发行股份,购买两者分别持有的昆山龙腾光电有限公司<N>%和<N>%的股权。
东航集团	东航	注资	东航集团注资ST东航获批
东航	东航集团	被注资	东航集团注资ST东航获批
银座股份	合肥百货	竞争	根据券商相关研报的数据显示,<N>年银座股份的期间费用率为<N>.<N>%,远远高于同业态的其他区域性零售龙头股,如新华百货、重庆百货和合肥百货等。
合肥百货	银座股份	竞争	根据券商相关研报的数据显示,<N>年银座股份的期间费用率为<N>.<N>%,远远高于同业态的其他区域性零售龙头股,如新华百货、重庆百货和合肥百货等。
佛山电器照明股份有限公司	合肥国轩高科	被转让	据了解,佛山电器照明股份有限公司在<N>年<N>月<N>日发布的《关于受让合肥国轩高科股权意向的公告》中提到“目前公司已在投资碳酸锂新能源资源项目,
合肥国轩高科	佛山电器照明股份有限公司	转让	据了解,佛山电器照明股份有限公司在<N>年<N>月<N>日发布的《关于受让合肥国轩高科股权意向的公告》中提到“目前公司已在投资碳酸锂新能源资源项目,
建行	美国银行	合作	建行将继续与美国银行在各个业务领域展开深入合作。
美国银行	建行	合作	建行将继续与美国银行在各个业务领域展开深入合作。
招商证券	上海通用	分析	对于此次股权转让,招商证券汽车行业分析师汪刘胜认为,此举是方便上汽行权,对上海通用没有实质性影响。
上海通用	招商证券	被分析	对于此次股权转让,招商证券汽车行业分析师汪刘胜认为,此举是方便上汽行权,对上海通用没有实质性影响。
中国大唐集团公司	大唐集团	自己	<N>日大唐发电发布公告称,公司接到控股股东中国大唐集团公司通知,<N>年<N>月<N>日,大唐集团通过上海证券交易所交易系统增持了公司233<N><N>01股A股股份,
大唐集团	中国大唐集团公司	自己	<N>日大唐发电发布公告称,公司接到控股股东中国大唐集团公司通知,<N>年<N>月<N>日,大唐集团通过上海证券交易所交易系统增持了公司233<N><N>01股A股股份,
南航	天合	合作	南航<N>月前加入天合货运三大航货运合并不明
天合	南航	合作	南航<N>月前加入天合货运三大航货运合并不明
中国人寿(<N>,股	建设银行(<N>,股	unknown	咨询机构Interbrand公布了“<N>最佳中国品牌价值”排行榜,中国移动、中国人寿(<N>,股吧)、建设银行(<N>,股吧)进入前三,
建设银行(<N>,股	中国人寿(<N>,股	unknown	咨询机构Interbrand公布了“<N>最佳中国品牌价值”排行榜,中国移动、中国人寿(<N>,股吧)、建设银行(<N>,股吧)进入前三,
湖南湘晖资产经营股份有限公司	湖南湘晖	自己	日,公司公布资产重组方案,拟向湖南湘晖资产经营股份有限公司出售截至基准日的全部资产,并以出售获得的净价款清偿债务,对清偿后的剩余债务由湖南湘晖负责解决。
湖南湘晖	湖南湘晖资产经营股份有限公司	自己	日,公司公布资产重组方案,拟向湖南湘晖资产经营股份有限公司出售截至基准日的全部资产,并以出售获得的净价款清偿债务,对清偿后的剩余债务由湖南湘晖负责解决。
北京华立九州医药有限公司	华立	自己	资集团有限公司签署了《股权转让协议》,将公司所持有北京华立九州医药有限公司(以下简称:华立九州)<N>.<N>%的股权全部转让给中国医药保健品股份有限公司,
华立	北京华立九州医药有限公司	自己	资集团有限公司签署了《股权转让协议》,将公司所持有北京华立九州医药有限公司(以下简称:华立九州)<N>.<N>%的股权全部转让给中国医药保健品股份有限公司,
前海	前海人寿保险股份有限公司	unknown	<N>年<N>月<N>日,作为入驻前海合作区的首家全国性金融机构总部,前海人寿保险股份有限公司举行开业挂牌仪式。
前海人寿保险股份有限公司	前海	unknown	<N>年<N>月<N>日,作为入驻前海合作区的首家全国性金融机构总部,前海人寿保险股份有限公司举行开业挂牌仪式。
招商地产	瑞嘉公司	拥有	近期,招商地产子公司瑞嘉公司接到南京国土资源局的通知,认定瑞嘉公司和实创公司主动放弃竞得资格,已支付的保证金不予退还。
瑞嘉公司	招商地产	被拥有	近期,招商地产子公司瑞嘉公司接到南京国土资源局的通知,认定瑞嘉公司和实创公司主动放弃竞得资格,已支付的保证金不予退还。
思源电气	平高电气	减持	思源电气六成利润靠炒股减持平高电气获利<N>.<N>亿
平高电气	思源电气	被减持	思源电气六成利润靠炒股减持平高电气获利<N>.<N>亿
格力空调	格力电器	被拥有	这并不意味着格力空调不再重视技术创新,在董明珠看来,“作为全球最大的空调企业,格力电器正在努力履行有利于人类未来发展的社会责任”。
格力电器	格力空调	拥有	这并不意味着格力空调不再重视技术创新,在董明珠看来,“作为全球最大的空调企业,格力电器正在努力履行有利于人类未来发展的社会责任”。
加多宝集团	王老吉	竞争	为配合开拓全国市场策略,从<N>到<N>年,加多宝集团在北京、湖北武汉建立工厂,布局全国,这也为红罐王老吉获得行业领先发展优势奠定了重要基础。
王老吉	加多宝集团	竞争	为配合开拓全国市场策略,从<N>到<N>年,加多宝集团在北京、湖北武汉建立工厂,布局全国,这也为红罐王老吉获得行业领先发展优势奠定了重要基础。
长信	万鼎实业	被减持	<N>年<N>月<N>日,原ST长信第一大股东万鼎实业采用以股抵债的方式将名下<N>.<N>万股的限售流通股过户至华汉集团。
万鼎实业	长信	减持	<N>年<N>月<N>日,原ST长信第一大股东万鼎实业采用以股抵债的方式将名下<N>.<N>万股的限售流通股过户至华汉集团。
长信	万鼎实业	被持股	<N>年<N>月<N>日,原ST长信第一大股东万鼎实业采用以股抵债的方式将名下<N>.<N>万股的限售流通股过户至华汉集团。
万鼎实业	长信	持股	<N>年<N>月<N>日,原ST长信第一大股东万鼎实业采用以股抵债的方式将名下<N>.<N>万股的限售流通股过户至华汉集团。
长运	集琦	unknown	“从*ST长运和SST集琦公布的吸收合并价格来看,
集琦	长运	unknown	“从*ST长运和SST集琦公布的吸收合并价格来看,
力拓	中铝	商讨	该报未引述消息来源称,据信力拓已告知中铝,在与力拓股东的谈判中,股东提出修改<N>亿美元结盟计划的要求。
中铝	力拓	商讨	该报未引述消息来源称,据信力拓已告知中铝,在与力拓股东的谈判中,股东提出修改<N>亿美元结盟计划的要求。
华夏	嘉实	unknown	数据显示,<N>个有效申购对象中,仅有<N>家机构系股票型、指数型或混合型基金,华夏、嘉实等主流基金普遍放弃认购。
嘉实	华夏	unknown	数据显示,<N>个有效申购对象中,仅有<N>家机构系股票型、指数型或混合型基金,华夏、嘉实等主流基金普遍放弃认购。
瑞安公司	平庄能源	unknown	瑞安公司产能从<N>万吨扩建到<N>万吨,这在前期已经被平庄能源赋予为公司内生性增长的主要亮点,
平庄能源	瑞安公司	unknown	瑞安公司产能从<N>万吨扩建到<N>万吨,这在前期已经被平庄能源赋予为公司内生性增长的主要亮点,
中国铝业	广西投资集团	分析	中国铝业<N>日披露的半年度报告显示,广西投资集团今年上半年继续减持了<N>.<N>万股,持股比例降至<N>.<N>%,有完全退出之势。
广西投资集团	中国铝业	被分析	中国铝业<N>日披露的半年度报告显示,广西投资集团今年上半年继续减持了<N>.<N>万股,持股比例降至<N>.<N>%,有完全退出之势。
Coffine Gurunaru	咪咕	合作	此次咪咕咖啡与韩国著名咖啡品牌Coffine Gurunaru合作,以品牌咖啡店为原型,旨在向用户提供咪咕的各项互联网业务的线下体验和推广,
咪咕	Coffine Gurunaru	合作	此次咪咕咖啡与韩国著名咖啡品牌Coffine Gurunaru合作,以品牌咖啡店为原型,旨在向用户提供咪咕的各项互联网业务的线下体验和推广,
东航	上航	重组	据刘绍勇介绍,该<N>人领导小组已经开过会,并就东航、上航两家公司的重组事宜,“在所有重大原则问题上已经形成一致”。
上航	东航	重组	据刘绍勇介绍,该<N>人领导小组已经开过会,并就东航、上航两家公司的重组事宜,“在所有重大原则问题上已经形成一致”。
长源电力	中国国电集团公司	被拥有	事件:长源电力控股股东中国国电集团公司<N>年通过发行中期票据和信托产品等方式筹集了低成本资金,用于降低其本部及所属单位的融资成本。
中国国电集团公司	长源电力	拥有	事件:长源电力控股股东中国国电集团公司<N>年通过发行中期票据和信托产品等方式筹集了低成本资金,用于降低其本部及所属单位的融资成本。
上海漱石	上海典博	unknown	从上述情况可以看出,上海漱石、上海典博、周文梅在此次交易中可谓“暴利”。
上海典博	上海漱石	unknown	从上述情况可以看出,上海漱石、上海典博、周文梅在此次交易中可谓“暴利”。
山西证券	可口可乐	unknown	山西证券餐饮行业研究员加丽果表示:“百胜在资本市场并购小肥羊,我认为不存在当年像可口可乐收购汇源那样的垄断问题。
可口可乐	山西证券	unknown	山西证券餐饮行业研究员加丽果表示:“百胜在资本市场并购小肥羊,我认为不存在当年像可口可乐收购汇源那样的垄断问题。
华神集团	华神生物	注资	华神集团宣布,拟向特定对象非公开发行不超过<N>万股,募资<N>.<N>亿元用于华神集团制药厂技改扩建及新药研发项目、华神生物技改扩建及利卡汀深入研究项目、
华神生物	华神集团	被注资	华神集团宣布,拟向特定对象非公开发行不超过<N>万股,募资<N>.<N>亿元用于华神集团制药厂技改扩建及新药研发项目、华神生物技改扩建及利卡汀深入研究项目、
华神集团	华神兽	注资	华神集团宣布,拟向特定对象非公开发行不超过<N>万股,募资<N>.<N>亿元用于华神集团制药厂技改扩建及新药研发项目、华神兽用生物技改扩建项目和三七种植基地
华神兽	华神集团	被注资	华神集团宣布,拟向特定对象非公开发行不超过<N>万股,募资<N>.<N>亿元用于华神集团制药厂技改扩建及新药研发项目、华神兽用生物技改扩建项目和三七种植基地
广东科捷龙机器人有限公司	新余市创兴投资发展有限公司	unknown	广东科捷龙机器人有限公司向公司支付人民币<N>万元,作为公司筹划本次重大资产重组的损失补偿金,广州水熊信息技术有限公司、新余市创兴投资发展有限公司、方萍
新余市创兴投资发展有限公司	广东科捷龙机器人有限公司	unknown	广东科捷龙机器人有限公司向公司支付人民币<N>万元,作为公司筹划本次重大资产重组的损失补偿金,广州水熊信息技术有限公司、新余市创兴投资发展有限公司、方萍
日华公司	山西冶金发	订单	上述信用证款项合计<N>万元被议付后,日华公司却迟迟未见山西冶金发来的煤炭。
山西冶金发	日华公司	订单	上述信用证款项合计<N>万元被议付后,日华公司却迟迟未见山西冶金发来的煤炭。
广汽集团	广州汽车集团股份有限公司	unknown	平介绍,李健长期从事资本运作业务,正式受聘担任中航工业飞机公司副总经理之前,曾担任过广汽集团负责资本运作、广州汽车集团股份有限公司副总经理兼上市办主任,
广州汽车集团股份有限公司	广汽集团	unknown	平介绍,李健长期从事资本运作业务,正式受聘担任中航工业飞机公司副总经理之前,曾担任过广汽集团负责资本运作、广州汽车集团股份有限公司副总经理兼上市办主任,
赣能	长春高新	unknown	赣能上半年预增<N>% 长春高新飙逾<N>%
长春高新	赣能	unknown	赣能上半年预增<N>% 长春高新飙逾<N>%
VIZIO	乐视	被收购	在发布会上,贾跃亭最后登场,自诩VIZIO和乐视分别是电视和互联网时代的颠覆者,并称收购VIZIO奠定了乐视全球化发展的基石。
乐视	VIZIO	收购	在发布会上,贾跃亭最后登场,自诩VIZIO和乐视分别是电视和互联网时代的颠覆者,并称收购VIZIO奠定了乐视全球化发展的基石。
攀钢集团	鞍钢集团	unknown	对此,国内多位券商钢铁行业分析师和投行人士看法分歧,部分人士认为现在整合的可能性较小,攀钢集团当初选择鞍钢集团也是为了避免出现被重组的可能。
鞍钢集团	攀钢集团	unknown	对此,国内多位券商钢铁行业分析师和投行人士看法分歧,部分人士认为现在整合的可能性较小,攀钢集团当初选择鞍钢集团也是为了避免出现被重组的可能。
爱玛	雅迪	竞争	中消协昨日公布了电动自行车的比较试验,结果显示,包括爱玛、雅迪、飞鸽等知名品牌在内的近九成电动自行车均因重量超出国家标准而登上不合格名单。
雅迪	爱玛	竞争	中消协昨日公布了电动自行车的比较试验,结果显示,包括爱玛、雅迪、飞鸽等知名品牌在内的近九成电动自行车均因重量超出国家标准而登上不合格名单。
三联集团	三联	入股	三位代表指称,三联集团入主*ST三联后,存在长期利用关联交易占用上市公司资金,侵占上市公司利益等问题,这些行为已被中国证监会公开处罚。
三联	三联集团	被入股	三位代表指称,三联集团入主*ST三联后,存在长期利用关联交易占用上市公司资金,侵占上市公司利益等问题,这些行为已被中国证监会公开处罚。
中国联通	联通集团	被拥有	中国联通今日公告,中国联合网络通信有限公司拟通过公司向公司控股股东联通集团和网通集团收购目标业务和资产。
联通集团	中国联通	拥有	中国联通今日公告,中国联合网络通信有限公司拟通过公司向公司控股股东联通集团和网通集团收购目标业务和资产。
中国联通	联通集团	被持股	中国联通今日公告,中国联合网络通信有限公司拟通过公司向公司控股股东联通集团和网通集团收购目标业务和资产。
联通集团	中国联通	持股	中国联通今日公告,中国联合网络通信有限公司拟通过公司向公司控股股东联通集团和网通集团收购目标业务和资产。
五矿	五矿信托	拥有	据娱乐资本论报道,<N>年年底,在五矿建立筹备阶段,杨巍就加入了,并成为五矿信托的核心成员之一。
五矿信托	五矿	被拥有	据娱乐资本论报道,<N>年年底,在五矿建立筹备阶段,杨巍就加入了,并成为五矿信托的核心成员之一。
中航工业	中航科工	注资	而早在去年,中航工业集团资本营运部部长李平就曾透露,未来<N>-<N>年内,中航工业旗下总资产1<N>00亿元的航空业务将被注入中航科工及其子公司,
中航科工	中航工业	被注资	而早在去年,中航工业集团资本营运部部长李平就曾透露,未来<N>-<N>年内,中航工业旗下总资产1<N>00亿元的航空业务将被注入中航科工及其子公司,
中国银行股份有限公司	中行	自己	表决通过了《中国银行股份有限公司股东大会对董事会的补充授权方案》,进一步明确和规范中行董事会在债券投资、资产抵押及其他非商业银行业务担保等事项上的权限。
中行	中国银行股份有限公司	自己	表决通过了《中国银行股份有限公司股东大会对董事会的补充授权方案》,进一步明确和规范中行董事会在债券投资、资产抵押及其他非商业银行业务担保等事项上的权限。
中海集运	德国赫伯罗特航运公司	拟收购	●传闻:中海集运将收购德国赫伯罗特航运公司资产。
德国赫伯罗特航运公司	中海集运	被拟收购	●传闻:中海集运将收购德国赫伯罗特航运公司资产。
宝洁	联合利华	竞争	作为国内民族日化业的领头羊,家化在宝洁、联合利华等外资巨头的环伺下,
联合利华	宝洁	竞争	作为国内民族日化业的领头羊,家化在宝洁、联合利华等外资巨头的环伺下,
钢钒	攀钢钢钒	unknown	<N>.<N>亿钢钒权证来袭 攀钢钢钒将易主?
攀钢钢钒	钢钒	unknown	<N>.<N>亿钢钒权证来袭 攀钢钢钒将易主?
中化	盐湖股份	unknown	此前,包括中化、盐湖股份等国内大型企业也一直希望通过收购海外的钾矿企业来进一步扩大钾肥资源的锁定。
盐湖股份	中化	unknown	此前,包括中化、盐湖股份等国内大型企业也一直希望通过收购海外的钾矿企业来进一步扩大钾肥资源的锁定。
上海大众汽车有限公司	上海大众	自己	晚报讯今天上午,上海大众汽车有限公司就上海大众总经理刘坚先生等在甘肃发生交通意外有关情况发布声明:<N>月1<N>日,
上海大众	上海大众汽车有限公司	自己	晚报讯今天上午,上海大众汽车有限公司就上海大众总经理刘坚先生等在甘肃发生交通意外有关情况发布声明:<N>月1<N>日,
乐视网	乐视	自己	<N>月<N>日晚,有投资者在深交所互动平台上询问乐视网,深圳某知名游戏公司在一次内部交流会议上透露,乐视正在与之深度洽谈合作计划。
乐视	乐视网	自己	<N>月<N>日晚,有投资者在深交所互动平台上询问乐视网,深圳某知名游戏公司在一次内部交流会议上透露,乐视正在与之深度洽谈合作计划。
诺基亚	索尼	unknown	<N>年间,全球商业模式剧变,诺基亚、索尼、不变是等死”的煎熬。
索尼	诺基亚	unknown	<N>年间,全球商业模式剧变,诺基亚、索尼、不变是等死”的煎熬。
复星集团	宝宝树	unknown	对于此次复星集团、好未来等众多新老投资人的共同投资和一致青睐,王怀南在会上表示,宝宝树能够在资本寒冬这样严酷的环境下,
宝宝树	复星集团	unknown	对于此次复星集团、好未来等众多新老投资人的共同投资和一致青睐,王怀南在会上表示,宝宝树能够在资本寒冬这样严酷的环境下,
正元投资	青岛信达	减持	<N>年<N>月,信达投资、正元投资等<N>名投资者向ST天桥出售<N>家上海信达、青岛信达、安徽信达等<N>家信达系房地产公司,以此认购上市公司的定向增发股权。
青岛信达	正元投资	被减持	<N>年<N>月,信达投资、正元投资等<N>名投资者向ST天桥出售<N>家上海信达、青岛信达、安徽信达等<N>家信达系房地产公司,以此认购上市公司的定向增发股权。
腾讯公司	腾讯世博	拥有	DoNews<N>月<N>日消息<N>月<N>日,据网友反映,腾讯公司近日抢注“qq.com.sb”域名,并将该域名指向腾讯世博频道。
腾讯世博	腾讯公司	被拥有	DoNews<N>月<N>日消息<N>月<N>日,据网友反映,腾讯公司近日抢注“qq.com.sb”域名,并将该域名指向腾讯世博频道。
深发展	平安	分析	根据对深发展今年盈利的保守估计,将为平安贡献利润<N>.<N>亿元~<N>.<N>亿元。
平安	深发展	被分析	根据对深发展今年盈利的保守估计,将为平安贡献利润<N>.<N>亿元~<N>.<N>亿元。
深发展	平安	合作	根据对深发展今年盈利的保守估计,将为平安贡献利润<N>.<N>亿元~<N>.<N>亿元。
平安	深发展	合作	根据对深发展今年盈利的保守估计,将为平安贡献利润<N>.<N>亿元~<N>.<N>亿元。
海虹	NHK	unknown	但仔细分析,这份澄清的力度相当有限,因为海虹没有得到NHK关于是否真有退出意向的明确回复。
NHK	海虹	unknown	但仔细分析,这份澄清的力度相当有限,因为海虹没有得到NHK关于是否真有退出意向的明确回复。
南玻	南玻集团	自己	昨日晚间,南玻A发布《关于公司将发生重大人事变动的风险提示公告》,称董事会收到董事长曾南、副总裁胡勇辞去其在南玻集团担任职务的辞职报告。
南玻集团	南玻	自己	昨日晚间,南玻A发布《关于公司将发生重大人事变动的风险提示公告》,称董事会收到董事长曾南、副总裁胡勇辞去其在南玻集团担任职务的辞职报告。
宏盛	宏普实业	被持股	<N>月<N>日,普明物流以<N>.<N>亿元的价格通过拍卖买入*ST宏盛大股东宏普实业投资有限公司(以下简称宏普实业)<N>.<N>万股,
宏普实业	宏盛	持股	<N>月<N>日,普明物流以<N>.<N>亿元的价格通过拍卖买入*ST宏盛大股东宏普实业投资有限公司(以下简称宏普实业)<N>.<N>万股,
鞍钢股份	鞍钢集团	合作	“明年鞍钢股份与鞍钢集团的铁矿石关联交易的定价方式将有望做出调整。
鞍钢集团	鞍钢股份	合作	“明年鞍钢股份与鞍钢集团的铁矿石关联交易的定价方式将有望做出调整。
广州乐为数码科技有限公司	乐为数码	增持	广州乐为数码科技有限公司及其原股东苏宇等签署增资协议,公司拟以自有资金<N>万元人民币向乐为数码增资,本次增资完成后,公司持有乐为数码<N>.<N>%的股权
乐为数码	广州乐为数码科技有限公司	被增持	广州乐为数码科技有限公司及其原股东苏宇等签署增资协议,公司拟以自有资金<N>万元人民币向乐为数码增资,本次增资完成后,公司持有乐为数码<N>.<N>%的股权
蒙牛	雅士利	收购	据悉,在蒙牛收购雅士利公布伊始,蒙牛方面曾表示,“雅士利高管张雁鹏交割后将留任目标公司董事,协助发展奶粉业务;
雅士利	蒙牛	被收购	据悉,在蒙牛收购雅士利公布伊始,蒙牛方面曾表示,“雅士利高管张雁鹏交割后将留任目标公司董事,协助发展奶粉业务;
上海欧擎	小商品城	帮助	据悉,上海欧擎将为小商品城寻找投资项目,并依法进行投资管理;其收取的管理费用包括日常项目管理费和项目投资收益分成。
小商品城	上海欧擎	被帮助	据悉,上海欧擎将为小商品城寻找投资项目,并依法进行投资管理;其收取的管理费用包括日常项目管理费和项目投资收益分成。
上海欧擎	小商品城	合作	据悉,上海欧擎将为小商品城寻找投资项目,并依法进行投资管理;其收取的管理费用包括日常项目管理费和项目投资收益分成。
小商品城	上海欧擎	合作	据悉,上海欧擎将为小商品城寻找投资项目,并依法进行投资管理;其收取的管理费用包括日常项目管理费和项目投资收益分成。
腾讯	新英体育	竞争	近年来腾讯、阿里巴巴等大企业均涉足体育内容版权领域,原本以英超独家转播起家的新英体育面临激烈的行业竞争。
新英体育	腾讯	竞争	近年来腾讯、阿里巴巴等大企业均涉足体育内容版权领域,原本以英超独家转播起家的新英体育面临激烈的行业竞争。
兰太实业	吉兰泰集团	被拥有	和讯网消息 兰太实业<N>月<N>日发布公告,称控股股东吉兰泰集团于近日收到中国证监会送达的《中国证券监督管理委员会行政处罚决定书》。
吉兰泰集团	兰太实业	拥有	和讯网消息 兰太实业<N>月<N>日发布公告,称控股股东吉兰泰集团于近日收到中国证监会送达的《中国证券监督管理委员会行政处罚决定书》。
HawaiiAsiaHoldingsLimited	海尔电器	合作	公告介绍,HawaiiAsiaHoldingsLimited有意向海尔电器提供综合渠道服务业务评估、招募人才等相关支持;
海尔电器	HawaiiAsiaHoldingsLimited	合作	公告介绍,HawaiiAsiaHoldingsLimited有意向海尔电器提供综合渠道服务业务评估、招募人才等相关支持;
广西柳州红花水电有限责任公司	中广核能源开发有限责任公司	被增持	公告显示,公司将持有广西柳州红花水电有限责任公司<N>.<N>%的股权以<N>.<N>亿元转让给中广核能源开发有限责任公司,大幅降低公司负债总额,
中广核能源开发有限责任公司	广西柳州红花水电有限责任公司	增持	公告显示,公司将持有广西柳州红花水电有限责任公司<N>.<N>%的股权以<N>.<N>亿元转让给中广核能源开发有限责任公司,大幅降低公司负债总额,
广西柳州红花水电有限责任公司	中广核能源开发有限责任公司	被收购	公告显示,公司将持有广西柳州红花水电有限责任公司<N>.<N>%的股权以<N>.<N>亿元转让给中广核能源开发有限责任公司,大幅降低公司负债总额,
中广核能源开发有限责任公司	广西柳州红花水电有限责任公司	收购	公告显示,公司将持有广西柳州红花水电有限责任公司<N>.<N>%的股权以<N>.<N>亿元转让给中广核能源开发有限责任公司,大幅降低公司负债总额,
标普	南京银行	分析	和讯网消息,近日,国际评级机构标普宣布将南京银行的评级展望由稳定调整至负面。
南京银行	标普	被分析	和讯网消息,近日,国际评级机构标普宣布将南京银行的评级展望由稳定调整至负面。
领先科技	天津市新跃塑料软包装有限公司	帮助	此外,<N>年<N>月,领先科技为天津市新跃塑料软包装有限公司一份<N>万元的贷款提供担保。
天津市新跃塑料软包装有限公司	领先科技	被帮助	此外,<N>年<N>月,领先科技为天津市新跃塑料软包装有限公司一份<N>万元的贷款提供担保。
鄂钢	昆钢	unknown	邓崎琳说,公司提出了武钢股份月不亏损,鄂钢、昆钢、柳钢等重组企业年不亏损的目标。
昆钢	鄂钢	unknown	邓崎琳说,公司提出了武钢股份月不亏损,鄂钢、昆钢、柳钢等重组企业年不亏损的目标。
中原出版传媒集团	鑫安	注资	与此同时,中原出版传媒集团还承诺,在S*ST鑫安本次股权分置改革方案通过后<N>个月内,向S*ST鑫安注入净资产评估值不低于<N>亿元人民币的资产。
鑫安	中原出版传媒集团	被注资	与此同时,中原出版传媒集团还承诺,在S*ST鑫安本次股权分置改革方案通过后<N>个月内,向S*ST鑫安注入净资产评估值不低于<N>亿元人民币的资产。
中原出版传媒集团	鑫安	持股	与此同时,中原出版传媒集团还承诺,在S*ST鑫安本次股权分置改革方案通过后<N>个月内,向S*ST鑫安注入净资产评估值不低于<N>亿元人民币的资产。
鑫安	中原出版传媒集团	被持股	与此同时,中原出版传媒集团还承诺,在S*ST鑫安本次股权分置改革方案通过后<N>个月内,向S*ST鑫安注入净资产评估值不低于<N>亿元人民币的资产。
双鹤药业	闽发证券	unknown	<N>月<N>日,双鹤药业一则公告再次将市场的目光聚焦到了闽发证券破产案上。
闽发证券	双鹤药业	unknown	<N>月<N>日,双鹤药业一则公告再次将市场的目光聚焦到了闽发证券破产案上。
南兴建筑	姚安县河库连通工程岔河引水项目	买资	通知书确认公司与广东省南兴建筑工程有限公司(以下简称“南兴建筑”)组成投标联合体为“姚安县河库连通工程岔河引水项目社会资本采购”的中标单位,
姚安县河库连通工程岔河引水项目	南兴建筑	被买资	通知书确认公司与广东省南兴建筑工程有限公司(以下简称“南兴建筑”)组成投标联合体为“姚安县河库连通工程岔河引水项目社会资本采购”的中标单位,
长城电脑	长城科技	被减持	份有限公司(简称“长城电脑”)在北京产权交易所一同出售所持有的长城宽带共计<N>%股权,其中长城开发出售所持全部<N>%股权,长城科技出售所持全部<N>%股权,
长城科技	长城电脑	减持	份有限公司(简称“长城电脑”)在北京产权交易所一同出售所持有的长城宽带共计<N>%股权,其中长城开发出售所持全部<N>%股权,长城科技出售所持全部<N>%股权,
华富基金	华富成长	拥有	华富基金增聘陈德义为华富成长基金经理。
华富成长	华富基金	被拥有	华富基金增聘陈德义为华富成长基金经理。
汉龙集团	汉龙矿业	拥有	昨日获悉,汉龙集团全资子公司汉龙矿业已于<N>月<N>日向澳大利亚上市企业、铁矿石勘探及发展商SundanceResourcesLtd.公司提出全资要约收购,
汉龙矿业	汉龙集团	被拥有	昨日获悉,汉龙集团全资子公司汉龙矿业已于<N>月<N>日向澳大利亚上市企业、铁矿石勘探及发展商SundanceResourcesLtd.公司提出全资要约收购,
黑龙江农垦北大荒商贸集团有限责任公司	北大荒商贸集团	自己	日前,五粮液集团与黑龙江农垦北大荒商贸集团有限责任公司(以下简称北大荒商贸集团)达成战略合作,双方将在粮食应用、白酒销售等方面积极展开合作。
北大荒商贸集团	黑龙江农垦北大荒商贸集团有限责任公司	自己	日前,五粮液集团与黑龙江农垦北大荒商贸集团有限责任公司(以下简称北大荒商贸集团)达成战略合作,双方将在粮食应用、白酒销售等方面积极展开合作。
长江证券	东方证券	被持股	本报讯因为包销了长江证券过半增发股份,所以东方证券持有长江证券较多股份,或许,这成为东方证券心中的痛。
东方证券	长江证券	持股	本报讯因为包销了长江证券过半增发股份,所以东方证券持有长江证券较多股份,或许,这成为东方证券心中的痛。
香港电灯集团	法国电力集团	交易	<N>月<N>日,由长江基建及同为李嘉诚旗下的香港电灯集团和李嘉诚基金会组成的财团,以5<N>.<N>亿英镑的价格获得了收购法国电力集团在英国的电网资产专有权,
法国电力集团	香港电灯集团	交易	<N>月<N>日,由长江基建及同为李嘉诚旗下的香港电灯集团和李嘉诚基金会组成的财团,以5<N>.<N>亿英镑的价格获得了收购法国电力集团在英国的电网资产专有权,
香港电灯集团	法国电力集团	买资	<N>月<N>日,由长江基建及同为李嘉诚旗下的香港电灯集团和李嘉诚基金会组成的财团,以5<N>.<N>亿英镑的价格获得了收购法国电力集团在英国的电网资产专有权,
法国电力集团	香港电灯集团	被买资	<N>月<N>日,由长江基建及同为李嘉诚旗下的香港电灯集团和李嘉诚基金会组成的财团,以5<N>.<N>亿英镑的价格获得了收购法国电力集团在英国的电网资产专有权,
大金龙	金龙客车	拥有	本报讯<N>月<N>日,大金龙宣布17<N>辆金龙客车正式交付欧洲运输服务集团ARRIVA旗下的马耳他公司。
金龙客车	大金龙	被拥有	本报讯<N>月<N>日,大金龙宣布17<N>辆金龙客车正式交付欧洲运输服务集团ARRIVA旗下的马耳他公司。
国航	上航	竞争	此前,业界曾揣测位居中国民航业第一梯队的国航、南航和东航三大航空公司会否合并重组为两大甚至一大航空公司,但东航和上航的联姻彻底击碎了这一揣测,
上航	国航	竞争	此前,业界曾揣测位居中国民航业第一梯队的国航、南航和东航三大航空公司会否合并重组为两大甚至一大航空公司,但东航和上航的联姻彻底击碎了这一揣测,
国航	上航	unknown	此前,业界曾揣测位居中国民航业第一梯队的国航、南航和东航三大航空公司会否合并重组为两大甚至一大航空公司,但东航和上航的联姻彻底击碎了这一揣测,
上航	国航	unknown	此前,业界曾揣测位居中国民航业第一梯队的国航、南航和东航三大航空公司会否合并重组为两大甚至一大航空公司,但东航和上航的联姻彻底击碎了这一揣测,
工商银行	建设银行	unknown	台湾媒体<N>日报道称,工商银行和建设银行参股的对象初步设定以台湾民营中型银行为主,
建设银行	工商银行	unknown	台湾媒体<N>日报道称,工商银行和建设银行参股的对象初步设定以台湾民营中型银行为主,
天海	汇通集团	unknown	“从海航的选择看,其控股接近<N>%的SST天海,相比舟基控股<N>.<N>%的汇通集团,或许是更好的借壳平台”。
汇通集团	天海	unknown	“从海航的选择看,其控股接近<N>%的SST天海,相比舟基控股<N>.<N>%的汇通集团,或许是更好的借壳平台”。
中石油	YPF	unknown	据悉,中石油<N>年两度因商业原因导致收购YPF的全部拉美资产失败。
YPF	中石油	unknown	据悉,中石油<N>年两度因商业原因导致收购YPF的全部拉美资产失败。
百威英博	亚啤	收购	百威英博“喝下”亚啤<N>家酒厂 在华欲做行业老大
亚啤	百威英博	被收购	百威英博“喝下”亚啤<N>家酒厂 在华欲做行业老大
澳大利亚力拓公司	中铝公司	被持股	全球第三大矿产企业澳大利亚力拓公司<N>日对外证实了与其第二大股东中铝公司商谈融资事项的消息。
中铝公司	澳大利亚力拓公司	持股	全球第三大矿产企业澳大利亚力拓公司<N>日对外证实了与其第二大股东中铝公司商谈融资事项的消息。
新丽影业	腾讯视频	unknown	据中国证券报记者了解,本次电影出品方开心麻花、新丽影业、腾讯视频、万达影视的投资比例为<N>:<N>:<N>:<N>,
腾讯视频	新丽影业	unknown	据中国证券报记者了解,本次电影出品方开心麻花、新丽影业、腾讯视频、万达影视的投资比例为<N>:<N>:<N>:<N>,
新希望集团	新希望股份	自己	新希望集团销售额约为上市公司<N>倍有余,由于背靠农业帝国“希望系”,资本市场一直预期集团能够向新希望股份注入农业资产,如果集团资产整合启动,新希望股份的股
新希望股份	新希望集团	自己	新希望集团销售额约为上市公司<N>倍有余,由于背靠农业帝国“希望系”,资本市场一直预期集团能够向新希望股份注入农业资产,如果集团资产整合启动,新希望股份的股
东福实业	华源	签约	<N>月<N>日,东福实业与*ST华源签订《资产重组框架协议》,*ST华源将通过定向发行股份方式购买东福实业持有的名城地产有限公司股权。
华源	东福实业	签约	<N>月<N>日,东福实业与*ST华源签订《资产重组框架协议》,*ST华源将通过定向发行股份方式购买东福实业持有的名城地产有限公司股权。
华扬联众	中信证券	被帮助	华扬联众数字技术此次IPO保荐机构为中信证券。。
中信证券	华扬联众	帮助	华扬联众数字技术此次IPO保荐机构为中信证券。。
雀巢	可口可乐	合作	日前,本报记者从消息人士处获悉,雀巢与可口可乐已在本月<N>日同意,将在全球范围内对即饮茶合资公司“全球饮料伙伴公司”的业务范围缩小到欧洲和加拿大地理范围。
可口可乐	雀巢	合作	日前,本报记者从消息人士处获悉,雀巢与可口可乐已在本月<N>日同意,将在全球范围内对即饮茶合资公司“全球饮料伙伴公司”的业务范围缩小到欧洲和加拿大地理范围。
德国Inowatt	上海泰阳从德国Inowatt	签约	Gmbh(以下简称德国Inowatt)签订的硅片采购合同,约定自<N>年<N>月-<N>年<N>月上海泰阳从德国Inowatt每月采购单晶硅片<N>万片。
上海泰阳从德国Inowatt	德国Inowatt	签约	Gmbh(以下简称德国Inowatt)签订的硅片采购合同,约定自<N>年<N>月-<N>年<N>月上海泰阳从德国Inowatt每月采购单晶硅片<N>万片。
德国Inowatt	上海泰阳从德国Inowatt	订单	Gmbh(以下简称德国Inowatt)签订的硅片采购合同,约定自<N>年<N>月-<N>年<N>月上海泰阳从德国Inowatt每月采购单晶硅片<N>万片。
上海泰阳从德国Inowatt	德国Inowatt	订单	Gmbh(以下简称德国Inowatt)签订的硅片采购合同,约定自<N>年<N>月-<N>年<N>月上海泰阳从德国Inowatt每月采购单晶硅片<N>万片。
景傲实业	中国平安	持股	此前,平安发布公告,新豪时、景傲实业所持的中国平安A股股份于<N>年<N>月<N>日起开始上市流通。
中国平安	景傲实业	被持股	此前,平安发布公告,新豪时、景傲实业所持的中国平安A股股份于<N>年<N>月<N>日起开始上市流通。
黑龙江江天正粮油集团	大光明	被收购	而收购黑龙江江天正粮油集团一案,为大光明做大米业、饲料业建立了稳定的资源基地。
大光明	黑龙江江天正粮油集团	收购	而收购黑龙江江天正粮油集团一案,为大光明做大米业、饲料业建立了稳定的资源基地。
波音公司	众筹公司HyperloopTransportationTechnologies	unknown	ne,由美国国家航空航天局和波音公司员工组建的众筹公司HyperloopTransportationTechnologies同样也在进行超级高铁的研究。
众筹公司HyperloopTransportationTechnologies	波音公司	unknown	ne,由美国国家航空航天局和波音公司员工组建的众筹公司HyperloopTransportationTechnologies同样也在进行超级高铁的研究。
Linkedin	红杉资本	合资	<N>年<N>月<N>日,Linkedin宣布正式进入中国,与红杉资本和宽带资本成立合资公司,沈博阳出任总裁。
红杉资本	Linkedin	合资	<N>年<N>月<N>日,Linkedin宣布正式进入中国,与红杉资本和宽带资本成立合资公司,沈博阳出任总裁。
赛格三星	深圳赛格集团	被拥有	而这次,对于赛格三星,深圳赛格集团的解救招术又会是什么?
深圳赛格集团	赛格三星	拥有	而这次,对于赛格三星,深圳赛格集团的解救招术又会是什么?
科沃斯商用机器人有限公司	华为	unknown	科沃斯商用机器人有限公司运营副总经理高倩的主持下,科沃斯机器人创始人钱东奇、华为消费者BG业务发展部部长姜羿山、美国高通工程技术总监徐皓以“AI遇上服务
华为	科沃斯商用机器人有限公司	unknown	科沃斯商用机器人有限公司运营副总经理高倩的主持下,科沃斯机器人创始人钱东奇、华为消费者BG业务发展部部长姜羿山、美国高通工程技术总监徐皓以“AI遇上服务
海信集团	海信	自己	海信集团海外销售负责人表示,经济低迷形势下,消费者更理性,中国一些家电以价格优势逐渐取代日韩一线品牌在欧美市场的份额,目前海信的订单不仅没有下降反而有所
海信	海信集团	自己	海信集团海外销售负责人表示,经济低迷形势下,消费者更理性,中国一些家电以价格优势逐渐取代日韩一线品牌在欧美市场的份额,目前海信的订单不仅没有下降反而有所
华住酒店集团	华住	自己	没想到两个月后,就收到了雅高方面发送的关于和华住酒店集团(以下简称华住)合作的信息,
华住	华住酒店集团	自己	没想到两个月后,就收到了雅高方面发送的关于和华住酒店集团(以下简称华住)合作的信息,
唐山首钢西山焦化有限责任公司	宝钢	合作	共同出资设立唐山首钢西山焦化有限责任公司,西山煤电与首钢各占<N>%股权,建设<N>万吨/年的焦化项目,建成投产后除供首钢使用外,多余焦炭将供宝钢等钢厂。
宝钢	唐山首钢西山焦化有限责任公司	合作	共同出资设立唐山首钢西山焦化有限责任公司,西山煤电与首钢各占<N>%股权,建设<N>万吨/年的焦化项目,建成投产后除供首钢使用外,多余焦炭将供宝钢等钢厂。
阿里	高鑫零售	合作	阿里与高鑫零售乃至飞牛网将会擦出怎样的火花仍有待观望。
高鑫零售	阿里	合作	阿里与高鑫零售乃至飞牛网将会擦出怎样的火花仍有待观望。
平安寿险	平安	unknown	此前,平安集团旗下的平安产险、平安寿险、平安养老险、平安信托等公司已在河南发展多年,积累了丰富的社会及客户资源。
平安	平安寿险	unknown	此前,平安集团旗下的平安产险、平安寿险、平安养老险、平安信托等公司已在河南发展多年,积累了丰富的社会及客户资源。
中超电缆	南京中超新材料有限公司	成立	中超电缆公告称,公司拟以<N>万元自有资金投资设立南京中超新材料有限公司,并实施高分子电缆材料项目。
南京中超新材料有限公司	中超电缆	被成立	中超电缆公告称,公司拟以<N>万元自有资金投资设立南京中超新材料有限公司,并实施高分子电缆材料项目。
银润投资	晨光稀土	签约	目前,银润投资已与晨光稀土股东签署了《资产置换及发行股份购买资产协议》,赣州晨光稀土新材料股份有限公司将对银润投资进行资产重组。
晨光稀土	银润投资	签约	目前,银润投资已与晨光稀土股东签署了《资产置换及发行股份购买资产协议》,赣州晨光稀土新材料股份有限公司将对银润投资进行资产重组。
银润投资	晨光稀土	重组	目前,银润投资已与晨光稀土股东签署了《资产置换及发行股份购买资产协议》,赣州晨光稀土新材料股份有限公司将对银润投资进行资产重组。
晨光稀土	银润投资	重组	目前,银润投资已与晨光稀土股东签署了《资产置换及发行股份购买资产协议》,赣州晨光稀土新材料股份有限公司将对银润投资进行资产重组。
招商证券	金智科技	unknown	次日招商证券北京车公庄西路营业部便卖出<N>.<N>万元,即使以金智科技当天的最低价<N>.<N>元计算,该营业部在这笔交易中最少净赚<N>.<N>万元。
金智科技	招商证券	unknown	次日招商证券北京车公庄西路营业部便卖出<N>.<N>万元,即使以金智科技当天的最低价<N>.<N>元计算,该营业部在这笔交易中最少净赚<N>.<N>万元。
四川长虹	中山长虹	减持	为兑现解决同业竞争承诺,上周四川长虹委托四川省国投产权交易中心以挂牌方式公开转让长虹空调<N>%的股权和中山长虹<N>%的股权,低价在<N>.<N>亿元左右。
中山长虹	四川长虹	被减持	为兑现解决同业竞争承诺,上周四川长虹委托四川省国投产权交易中心以挂牌方式公开转让长虹空调<N>%的股权和中山长虹<N>%的股权,低价在<N>.<N>亿元左右。
四川长虹	中山长虹	持股	为兑现解决同业竞争承诺,上周四川长虹委托四川省国投产权交易中心以挂牌方式公开转让长虹空调<N>%的股权和中山长虹<N>%的股权,低价在<N>.<N>亿元左右。
中山长虹	四川长虹	被持股	为兑现解决同业竞争承诺,上周四川长虹委托四川省国投产权交易中心以挂牌方式公开转让长虹空调<N>%的股权和中山长虹<N>%的股权,低价在<N>.<N>亿元左右。
ULF公司	中粮集团	unknown	<N>月<N>日,ULF公司首席执行官奥列戈巴赫马久科在京接受和讯网访问时表示,美国、新加坡以及中粮集团等都认为,
中粮集团	ULF公司	unknown	<N>月<N>日,ULF公司首席执行官奥列戈巴赫马久科在京接受和讯网访问时表示,美国、新加坡以及中粮集团等都认为,
五粮液	泸州老窖	竞争	<N>年对于贵州茅台、五粮液、泸州老窖等白酒企业来说,绝对是个“杯具”之年。
泸州老窖	五粮液	竞争	<N>年对于贵州茅台、五粮液、泸州老窖等白酒企业来说,绝对是个“杯具”之年。
中华棉花集团有限公司	新野纺织	unknown	中华棉花集团有限公司出资<N>万元,占股权比例<N>%,新野纺织以自有资金出资<N>万元,占股权比例<N>%。
新野纺织	中华棉花集团有限公司	unknown	中华棉花集团有限公司出资<N>万元,占股权比例<N>%,新野纺织以自有资金出资<N>万元,占股权比例<N>%。
长江基建	港灯	合作	南都记者 香港首富李嘉诚旗下的长江基建、港灯联同李嘉诚基金会及李嘉诚基金会,
港灯	长江基建	合作	南都记者 香港首富李嘉诚旗下的长江基建、港灯联同李嘉诚基金会及李嘉诚基金会,
瀚明投资	南银汇通	被持股	就是瀚明投资的减持行动,初步估计,瀚明投资的几笔减持交易总共套现超过<N>万元,当初瀚明投资原股东将其股权质押给南银汇通,获得的资金不过<N>万元。
南银汇通	瀚明投资	持股	就是瀚明投资的减持行动,初步估计,瀚明投资的几笔减持交易总共套现超过<N>万元,当初瀚明投资原股东将其股权质押给南银汇通,获得的资金不过<N>万元。
申银万国股权宝钢	华能	unknown	<N>股东集体抛售申银万国股权宝钢与华能全身而退。
华能	申银万国股权宝钢	unknown	<N>股东集体抛售申银万国股权宝钢与华能全身而退。
光大银行	中船重工	签约	光大银行与中船重工签订总对总<N>亿综合授信协议
中船重工	光大银行	签约	光大银行与中船重工签订总对总<N>亿综合授信协议
爱尔眼科	北京英智	拟收购	爱尔眼科今天披露,公司拟用超募资金<N>万元受让北京英智<N>.<N>%股权,交易完成后,公司将根据具体情况择机收购北京英智余下<N>.<N>%的股权。
北京英智	爱尔眼科	被拟收购	爱尔眼科今天披露,公司拟用超募资金<N>万元受让北京英智<N>.<N>%股权,交易完成后,公司将根据具体情况择机收购北京英智余下<N>.<N>%的股权。
爱尔眼科	北京英智	增持	爱尔眼科今天披露,公司拟用超募资金<N>万元受让北京英智<N>.<N>%股权,交易完成后,公司将根据具体情况择机收购北京英智余下<N>.<N>%的股权。
北京英智	爱尔眼科	被增持	爱尔眼科今天披露,公司拟用超募资金<N>万元受让北京英智<N>.<N>%股权,交易完成后,公司将根据具体情况择机收购北京英智余下<N>.<N>%的股权。
海普瑞	美国APP Pharmaceuticals公司	订单	将海普瑞药业列为原料供应商的美国APP Pharmaceuticals公司发言人卡西亚诺在接受记者采访时表示,
美国APP Pharmaceuticals公司	海普瑞	订单	将海普瑞药业列为原料供应商的美国APP Pharmaceuticals公司发言人卡西亚诺在接受记者采访时表示,
海普瑞	美国APP Pharmaceuticals公司	合作	将海普瑞药业列为原料供应商的美国APP Pharmaceuticals公司发言人卡西亚诺在接受记者采访时表示,
美国APP Pharmaceuticals公司	海普瑞	合作	将海普瑞药业列为原料供应商的美国APP Pharmaceuticals公司发言人卡西亚诺在接受记者采访时表示,
四维控股	青海中金创业投资有限公司	被拥有	四维控股的实际控制人是谁?虽然公开资料上显示的是青海中金创业投资有限公司,但是有知情人士指出,四维控股的实际控制人其实另有他人。
青海中金创业投资有限公司	四维控股	拥有	四维控股的实际控制人是谁?虽然公开资料上显示的是青海中金创业投资有限公司,但是有知情人士指出,四维控股的实际控制人其实另有他人。
秦岭	华伦集团	签约	值得注意的是,正是在这一转让发生前后,华伦集团与ST秦岭签署了转让协议,财力并不雄厚的华伦集团一口气掏出了<N>.<N>亿元的保证金。
华伦集团	秦岭	签约	值得注意的是,正是在这一转让发生前后,华伦集团与ST秦岭签署了转让协议,财力并不雄厚的华伦集团一口气掏出了<N>.<N>亿元的保证金。
秦岭	华伦集团	交易	值得注意的是,正是在这一转让发生前后,华伦集团与ST秦岭签署了转让协议,财力并不雄厚的华伦集团一口气掏出了<N>.<N>亿元的保证金。
华伦集团	秦岭	交易	值得注意的是,正是在这一转让发生前后,华伦集团与ST秦岭签署了转让协议,财力并不雄厚的华伦集团一口气掏出了<N>.<N>亿元的保证金。
郑州煤电	东风电厂	拥有	郑州煤电:关停东风电厂<N>台机组
东风电厂	郑州煤电	被拥有	郑州煤电:关停东风电厂<N>台机组
中国生物	国药集团	unknown	投资者对此也需要有足够的风险意识,毕竟天坛生物大股东中国生物与国药集团联合重组尚在进行中,重组后公司的战略安排尚不得而知。
国药集团	中国生物	unknown	投资者对此也需要有足够的风险意识,毕竟天坛生物大股东中国生物与国药集团联合重组尚在进行中,重组后公司的战略安排尚不得而知。
中国铁物上海公司	哈尔滨公司	unknown	去年,中国铁物上海公司就被曝出仓库内寄存的钢材不翼而飞,而中国铁物另一家子公司哈尔滨公司也同样卷入了钢铁贸易圈重复质押、骗取资金的尴尬。
哈尔滨公司	中国铁物上海公司	unknown	去年,中国铁物上海公司就被曝出仓库内寄存的钢材不翼而飞,而中国铁物另一家子公司哈尔滨公司也同样卷入了钢铁贸易圈重复质押、骗取资金的尴尬。
西安杨森	强生	unknown	西安杨森两代理药品召回 强生系质量监管屡失守
强生	西安杨森	unknown	西安杨森两代理药品召回 强生系质量监管屡失守
长城证券	深圳赛格集团	分析	对此,长城证券分析师何其峰向记者分析,深圳赛格集团未上市的资产中,还有两三块重要资产:生产导航设备的深圳市赛格导航科技股份有限公司;
深圳赛格集团	长城证券	被分析	对此,长城证券分析师何其峰向记者分析,深圳赛格集团未上市的资产中,还有两三块重要资产:生产导航设备的深圳市赛格导航科技股份有限公司;
兴业银行	济南分行	拥有	<N>年<N>月,兴业银行济南分行向三联家电配送中心有限公司发放<N>万元抵押贷款,
济南分行	兴业银行	被拥有	<N>年<N>月,兴业银行济南分行向三联家电配送中心有限公司发放<N>万元抵押贷款,
南车资阳公司	德国曼公司	签约	为了进入主流船用发动机市场,进一步做大船用发动机规模,南车资阳公司在中国南车的大力支持下,与德国曼公司就技术转让进行反复磋商,并最终达成协议。
德国曼公司	南车资阳公司	签约	为了进入主流船用发动机市场,进一步做大船用发动机规模,南车资阳公司在中国南车的大力支持下,与德国曼公司就技术转让进行反复磋商,并最终达成协议。
南车资阳公司	德国曼公司	商讨	为了进入主流船用发动机市场,进一步做大船用发动机规模,南车资阳公司在中国南车的大力支持下,与德国曼公司就技术转让进行反复磋商,并最终达成协议。
德国曼公司	南车资阳公司	商讨	为了进入主流船用发动机市场,进一步做大船用发动机规模,南车资阳公司在中国南车的大力支持下,与德国曼公司就技术转让进行反复磋商,并最终达成协议。
索尼	索尼银行	unknown	索尼金控现已独立运营,由索尼控股<N>%,目前除包括索尼人寿、索尼保险和索尼银行及其所属的聪联网络外,
索尼银行	索尼	unknown	索尼金控现已独立运营,由索尼控股<N>%,目前除包括索尼人寿、索尼保险和索尼银行及其所属的聪联网络外,
肯德基	必胜客	竞争	这与百胜集团针对肯德基、必胜客采取的“不断开店扩大经营规模”的经营策略截然不同。
必胜客	肯德基	竞争	这与百胜集团针对肯德基、必胜客采取的“不断开店扩大经营规模”的经营策略截然不同。
中粮	蒙牛	入股	作为中国食品全产业链模式的铸造者,中粮入股蒙牛带来的不仅是更多资金与资源的支持,
蒙牛	中粮	被入股	作为中国食品全产业链模式的铸造者,中粮入股蒙牛带来的不仅是更多资金与资源的支持,
农行	工行	竞争	农行募资<N>亿美元超工行||港股定价略高于A股
工行	农行	竞争	农行募资<N>亿美元超工行||港股定价略高于A股
联油	天津市绿源生态能源有限公司	拥有	ST联油公告,从事公司唯一主营业务的天津市绿源生态能源有限公司已于<N>月<N>日正式停产,
天津市绿源生态能源有限公司	联油	被拥有	ST联油公告,从事公司唯一主营业务的天津市绿源生态能源有限公司已于<N>月<N>日正式停产,
中石油	伊拉克国有南方石油公司	unknown	其中,中石油占合资公司股权的<N>%,BP占<N>%、伊拉克国有南方石油公司占<N>%。
伊拉克国有南方石油公司	中石油	unknown	其中,中石油占合资公司股权的<N>%,BP占<N>%、伊拉克国有南方石油公司占<N>%。
深能集团	深南电	unknown	新设B公司分割到的资产只有深圳能源<N>.<N>%股份,其余资产全部留在存续A公司,亦包括了深能集团及其子公司持有的深南电股份。
深南电	深能集团	unknown	新设B公司分割到的资产只有深圳能源<N>.<N>%股份,其余资产全部留在存续A公司,亦包括了深能集团及其子公司持有的深南电股份。
深能集团	深南电	持股	新设B公司分割到的资产只有深圳能源<N>.<N>%股份,其余资产全部留在存续A公司,亦包括了深能集团及其子公司持有的深南电股份。
深南电	深能集团	被持股	新设B公司分割到的资产只有深圳能源<N>.<N>%股份,其余资产全部留在存续A公司,亦包括了深能集团及其子公司持有的深南电股份。
瑞嘉投资实业有限公司	实创投资有限公司	合资	<N>年<N>月,招商地产的子公司瑞嘉投资实业有限公司和香港九龙仓集团有限公司下属公司实创投资有限公司共同通过公开竞拍,
实创投资有限公司	瑞嘉投资实业有限公司	合资	<N>年<N>月,招商地产的子公司瑞嘉投资实业有限公司和香港九龙仓集团有限公司下属公司实创投资有限公司共同通过公开竞拍,
新希望	唯品会	unknown	截至<N>年底,“中国企业反舞弊联盟”成员总数已达<N>家,吸引了新希望、唯品会、滴滴等业内知名企业参与。
唯品会	新希望	unknown	截至<N>年底,“中国企业反舞弊联盟”成员总数已达<N>家,吸引了新希望、唯品会、滴滴等业内知名企业参与。
民生银行	陕国投	分析	<N>年<N>月<N>日,民生银行因认为“国内资本市场发生较大变化”,其继续执行战略合作存在很大困难,故决定终止认购陕国投A股权。
陕国投	民生银行	被分析	<N>年<N>月<N>日,民生银行因认为“国内资本市场发生较大变化”,其继续执行战略合作存在很大困难,故决定终止认购陕国投A股权。
上汽	奥迪	合作	经销商强烈抵制奥迪与上汽合作要求奥迪赔偿数百亿元
奥迪	上汽	合作	经销商强烈抵制奥迪与上汽合作要求奥迪赔偿数百亿元
上汽	奥迪	unknown	经销商强烈抵制奥迪与上汽合作要求奥迪赔偿数百亿元
奥迪	上汽	unknown	经销商强烈抵制奥迪与上汽合作要求奥迪赔偿数百亿元
紫光集团	美光科技公司	拟收购	清华大学旗下紫光集团的胃口越来越大,最新的收购目标瞄准了美国最后一家半导体存储巨头——美光科技公司。。
美光科技公司	紫光集团	被拟收购	清华大学旗下紫光集团的胃口越来越大,最新的收购目标瞄准了美国最后一家半导体存储巨头——美光科技公司。。
江苏国泰	国泰集团	交易	根据方案,江苏国泰此次将以<N>.<N>元/股的价格向国泰集团、国华实业等<N>家公司的部分股权或全部股权。
国泰集团	江苏国泰	交易	根据方案,江苏国泰此次将以<N>.<N>元/股的价格向国泰集团、国华实业等<N>家公司的部分股权或全部股权。
浙江富春江环保热电股份有限公司	江苏富春江环保热电有限公司	unknown	现任浙江富春江环保热电股份有限公司董事、董事会秘书,江苏富春江环保热电有限公司、常州市新港热电有限公司董事长,衢州东港环保热电有限公司董事。
江苏富春江环保热电有限公司	浙江富春江环保热电股份有限公司	unknown	现任浙江富春江环保热电股份有限公司董事、董事会秘书,江苏富春江环保热电有限公司、常州市新港热电有限公司董事长,衢州东港环保热电有限公司董事。
滴滴出行	软银	unknown	外媒:滴滴出行考虑由软银支持的<N>亿美元融资
软银	滴滴出行	unknown	外媒:滴滴出行考虑由软银支持的<N>亿美元融资
华源	名城地产有限公司	增持	<N>月<N>日公司公布的重组计划显示*ST华源将向重组方发行股票购买其持有的名城地产有限公司<N>%的股权。
名城地产有限公司	华源	被增持	<N>月<N>日公司公布的重组计划显示*ST华源将向重组方发行股票购买其持有的名城地产有限公司<N>%的股权。
大华	万科	竞争	上海万科<N>年、大华等上海本土房企,但是,经过这几年的集中开发,“万科金色里程”、“万科白马花园”、“万科中林苑”等主力楼盘都已进入尾盘阶段,
万科	大华	竞争	上海万科<N>年、大华等上海本土房企,但是,经过这几年的集中开发,“万科金色里程”、“万科白马花园”、“万科中林苑”等主力楼盘都已进入尾盘阶段,
德国ALEOSOLARAG公司	埃孚光伏制造有限公司	成立	孚日股份去年与德国ALEOSOLARAG公司共同出资设立的埃孚光伏制造有限公司,已经在200<N>年<N>月<N>日开始了多晶硅太阳能电池组件封装项目的生产。
埃孚光伏制造有限公司	德国ALEOSOLARAG公司	被成立	孚日股份去年与德国ALEOSOLARAG公司共同出资设立的埃孚光伏制造有限公司,已经在200<N>年<N>月<N>日开始了多晶硅太阳能电池组件封装项目的生产。
日本三菱UFJ银行	美国高盛公司	竞争	在全球银行市值排行榜上,前<N>名银行依次是:中国工商银行、日本三菱UFJ银行、美国高盛公司、中国交通银行。
美国高盛公司	日本三菱UFJ银行	竞争	在全球银行市值排行榜上,前<N>名银行依次是:中国工商银行、日本三菱UFJ银行、美国高盛公司、中国交通银行。
廊坊发展	恒大	被持股	和万科一样,嘉凯城、廊坊发展都是恒大入股的A股房企。
恒大	廊坊发展	持股	和万科一样,嘉凯城、廊坊发展都是恒大入股的A股房企。
廊坊发展	恒大	被入股	和万科一样,嘉凯城、廊坊发展都是恒大入股的A股房企。
恒大	廊坊发展	入股	和万科一样,嘉凯城、廊坊发展都是恒大入股的A股房企。
红日药业	康仁堂	增持	红日药业:<N>.<N>亿增持康仁堂<N>.<N>%股权
康仁堂	红日药业	被增持	红日药业:<N>.<N>亿增持康仁堂<N>.<N>%股权
中钢集团	力拓	签约	当天,在中国国家主席习近平和澳大利亚总理托尼·阿博特的共同见证下,中钢集团总裁徐思伟与力拓总裁山姆·威尔士在堪培拉签署了《恰那合营企业再延期框架协议》。
力拓	中钢集团	签约	当天,在中国国家主席习近平和澳大利亚总理托尼·阿博特的共同见证下,中钢集团总裁徐思伟与力拓总裁山姆·威尔士在堪培拉签署了《恰那合营企业再延期框架协议》。
华泰证券	海螺水泥	分析	据华泰证券统计,上半年海螺水泥销量约占水泥行业上市公司全部销量的<N>%,实现净利润占同行业上市公司净利润总额比重超过<N>%。
海螺水泥	华泰证券	被分析	据华泰证券统计,上半年海螺水泥销量约占水泥行业上市公司全部销量的<N>%,实现净利润占同行业上市公司净利润总额比重超过<N>%。
五粮液	进出口公司	拟收购	五粮液投资者沟通交流会上,董事长唐桥表示,公司将逐步提高与宜宾五粮液集团进出口有限公司之间的销售结算价格,在条件成熟时将择机收购进出口公司,希望投资者能
进出口公司	五粮液	被拟收购	五粮液投资者沟通交流会上,董事长唐桥表示,公司将逐步提高与宜宾五粮液集团进出口有限公司之间的销售结算价格,在条件成熟时将择机收购进出口公司,希望投资者能
迈亚	长江证券	减持	今年上半年,ST迈亚共靠减持长江证券累计获利<N>.<N>万元,并收到长江证券分红款<N>.<N>万元。
长江证券	迈亚	被减持	今年上半年,ST迈亚共靠减持长江证券累计获利<N>.<N>万元,并收到长江证券分红款<N>.<N>万元。
太保	三井住友保险公司	被入股	消息又指,太保是次引入<N>家基础投资者,分别为三井住友保险公司、德国保险巨头安联集团以及大新银行。
三井住友保险公司	太保	入股	消息又指,太保是次引入<N>家基础投资者,分别为三井住友保险公司、德国保险巨头安联集团以及大新银行。
冀东集团	唐陶水泥机械	被借壳	冀东集团重组*ST唐陶水泥机械或将借壳
唐陶水泥机械	冀东集团	借壳	冀东集团重组*ST唐陶水泥机械或将借壳
冀东集团	唐陶水泥机械	重组	冀东集团重组*ST唐陶水泥机械或将借壳
唐陶水泥机械	冀东集团	重组	冀东集团重组*ST唐陶水泥机械或将借壳
国寿	广发行	持股	至于未来对于国寿持有的广发行股权是否有其他想法,杨超表示没有变化。
广发行	国寿	被持股	至于未来对于国寿持有的广发行股权是否有其他想法,杨超表示没有变化。
方正证券	政泉控股	分析	方正证券表示,<N>月<N>日,政泉控股以打算“采取其他方式”解决纠纷为由,向天心区人民法院申请撤回起诉,并获法院准许。
政泉控股	方正证券	被分析	方正证券表示,<N>月<N>日,政泉控股以打算“采取其他方式”解决纠纷为由,向天心区人民法院申请撤回起诉,并获法院准许。
中国物资储运总公司河北物流中心	中储河北物流	自己	央企中国诚通控股集团旗下全资公司—中国物资储运总公司河北物流中心(下称“中储河北物流”),两年前忍不住诱惑尝了一下鲜。
中储河北物流	中国物资储运总公司河北物流中心	自己	央企中国诚通控股集团旗下全资公司—中国物资储运总公司河北物流中心(下称“中储河北物流”),两年前忍不住诱惑尝了一下鲜。
盛大文学	盛大集团	被减持	此前的<N>月<N>日,业界曾哟消息称腾讯敲定<N>亿元收购盛大文学一事,《第一财经日报》记者当时向盛大集团高级总监诸葛辉求证。
盛大集团	盛大文学	减持	此前的<N>月<N>日,业界曾哟消息称腾讯敲定<N>亿元收购盛大文学一事,《第一财经日报》记者当时向盛大集团高级总监诸葛辉求证。
嘉士伯	重庆啤酒	收购	<N>年<N>月,嘉士伯收购重庆啤酒转让股权成为重啤大股东时,也受到了员工的罢工抵制,原因同样是员工担心被收购后自身的安置问题。
重庆啤酒	嘉士伯	被收购	<N>年<N>月,嘉士伯收购重庆啤酒转让股权成为重啤大股东时,也受到了员工的罢工抵制,原因同样是员工担心被收购后自身的安置问题。
城建东华	深圳发展银行	纠纷	深圳发展银行承诺在本协议生效后并在城建东华向深圳发展银行支付现金<N>亿元人民币之后<N>日内,向北京市高级人民法院申请撤回相应诉案。
深圳发展银行	城建东华	纠纷	深圳发展银行承诺在本协议生效后并在城建东华向深圳发展银行支付现金<N>亿元人民币之后<N>日内,向北京市高级人民法院申请撤回相应诉案。
渤海证券	京东方	分析	渤海证券分析师表示,<N>月份以来面板价格开始企稳回升,京东方第<N>代TFT-LCD生产线的产能利用率也从年初不到<N>%提高到了<N>月的<N>%以上,
京东方	渤海证券	被分析	渤海证券分析师表示,<N>月份以来面板价格开始企稳回升,京东方第<N>代TFT-LCD生产线的产能利用率也从年初不到<N>%提高到了<N>月的<N>%以上,
葛兰素史克公司	GSK	自己	<N>月<N>日,葛兰素史克公司向<N>世纪经济报道确认,英国严重欺诈办公室于<N>月<N>日通知公司,将对GSK的商业行为正式开展刑事调查。
GSK	葛兰素史克公司	自己	<N>月<N>日,葛兰素史克公司向<N>世纪经济报道确认,英国严重欺诈办公室于<N>月<N>日通知公司,将对GSK的商业行为正式开展刑事调查。
万科	前海国际	买资	共同抵制万科收购前海国际的房地产项目,该收购计划不仅高位接盘导致长期利益受损,短期也极大地稀释了股东权益;
前海国际	万科	被买资	共同抵制万科收购前海国际的房地产项目,该收购计划不仅高位接盘导致长期利益受损,短期也极大地稀释了股东权益;
晋能集团	阳泉分公司	拥有	据悉,刘建中事发前,已经在晋能集团下属的<N>家市级子公司进行了调研,阳泉分公司为其计划走访的第九站。
阳泉分公司	晋能集团	被拥有	据悉,刘建中事发前,已经在晋能集团下属的<N>家市级子公司进行了调研,阳泉分公司为其计划走访的第九站。
<N>号	工行	unknown	另外,华夏基金旗下的<N>只专户产品华夏基金专户成长<N>号、华夏基金专户光大银行成长<N>号和华夏基金专户工行成长<N>号也在网下配售对象的名单之中,
工行	<N>号	unknown	另外,华夏基金旗下的<N>只专户产品华夏基金专户成长<N>号、华夏基金专户光大银行成长<N>号和华夏基金专户工行成长<N>号也在网下配售对象的名单之中,
华润雪花	SABMiller	unknown	不过华创只拥有华润雪花<N>%股权,其余股权掌握在世界啤酒巨头SABMiller手中。
SABMiller	华润雪花	unknown	不过华创只拥有华润雪花<N>%股权,其余股权掌握在世界啤酒巨头SABMiller手中。
方大集团	冶金集团	被转让	告称,200<N>年<N>月<N>日,江西省冶金集团公司与方大集团签署了有关《股权转让合同》,冶金集团将持有的南钢公司<N>.<N>%省属国有股权全部转让给方大集团。
冶金集团	方大集团	转让	告称,200<N>年<N>月<N>日,江西省冶金集团公司与方大集团签署了有关《股权转让合同》,冶金集团将持有的南钢公司<N>.<N>%省属国有股权全部转让给方大集团。
常州华生制药公司	礼来公司	纠纷	来公司诉常州华生制药公司侵害发明专利权上诉案,终审认定,华生制药被诉侵权技术方案未落入礼来公司所称的专利权保护范围,撤销一审判决,驳回礼来公司诉讼请求。
礼来公司	常州华生制药公司	纠纷	来公司诉常州华生制药公司侵害发明专利权上诉案,终审认定,华生制药被诉侵权技术方案未落入礼来公司所称的专利权保护范围,撤销一审判决,驳回礼来公司诉讼请求。
深南电	美国高盛集团	合作	深南电于今年<N>月<N>日与美国高盛集团的全资子公司杰润私营公司签订的期权合约,未按规定履行决策程序、法规的强制性规定,<N>月<N>日被证监会要求限期整改。
美国高盛集团	深南电	合作	深南电于今年<N>月<N>日与美国高盛集团的全资子公司杰润私营公司签订的期权合约,未按规定履行决策程序、法规的强制性规定,<N>月<N>日被证监会要求限期整改。
深南电	美国高盛集团	unknown	深南电于今年<N>月<N>日与美国高盛集团的全资子公司杰润私营公司签订的期权合约,未按规定履行决策程序、法规的强制性规定,<N>月<N>日被证监会要求限期整改。
美国高盛集团	深南电	unknown	深南电于今年<N>月<N>日与美国高盛集团的全资子公司杰润私营公司签订的期权合约,未按规定履行决策程序、法规的强制性规定,<N>月<N>日被证监会要求限期整改。
农行	中金	合作	“去年开始农行已经私下接触和选择了一批券商,中金和中信始终在名单内”。
中金	农行	合作	“去年开始农行已经私下接触和选择了一批券商,中金和中信始终在名单内”。
中信建投	马龙	分析	中信建投分析师孙鹏表示,先抛开换股比例,单单就两只股票下跌幅度相比,*ST马龙还存在下跌空间。
马龙	中信建投	被分析	中信建投分析师孙鹏表示,先抛开换股比例,单单就两只股票下跌幅度相比,*ST马龙还存在下跌空间。
比亚迪	苹果	竞争	比亚迪平板电脑生不逢时苹果山寨前后夹击
苹果	比亚迪	竞争	比亚迪平板电脑生不逢时苹果山寨前后夹击
中国重工	泰康保险	unknown	中国重工发行之初得到机构“关照”,共有<N>家机构成功获配股份,包括华夏、泰康保险,太平洋等多家保险机构。
泰康保险	中国重工	unknown	中国重工发行之初得到机构“关照”,共有<N>家机构成功获配股份,包括华夏、泰康保险,太平洋等多家保险机构。
东芝水电设备有限公司	浙富股份	纠纷	关于东芝水电设备有限公司与孙毅、浙富股份股权转让纠纷一案,<N>年<N>月<N>日,公司收到杭州中院杭民二初字第<N>号《民事判决书》。
浙富股份	东芝水电设备有限公司	纠纷	关于东芝水电设备有限公司与孙毅、浙富股份股权转让纠纷一案,<N>年<N>月<N>日,公司收到杭州中院杭民二初字第<N>号《民事判决书》。
道和酒业	道和集团	被拥有	道和酒业,根据其官方网站的信息显示,该公司属于道和集团旗下,“是一家以创新酒类销售运营管理模式为发展目标的高品质酒类品牌运营商”。
道和集团	道和酒业	拥有	道和酒业,根据其官方网站的信息显示,该公司属于道和集团旗下,“是一家以创新酒类销售运营管理模式为发展目标的高品质酒类品牌运营商”。
茅台	贵州茅台	自己	“茅台未来将面临着两大挑战:其一,稳定股价,最差半年报之后贵州茅台股价大跌,不利于贵州茅台后期融资;
贵州茅台	茅台	自己	“茅台未来将面临着两大挑战:其一,稳定股价,最差半年报之后贵州茅台股价大跌,不利于贵州茅台后期融资;
深圳南和通讯实业公司	深圳华粤宝电池公司	unknown	电子信息行业类公司,即广东省电子信息产业集团有限公司,旗下拥有广东电子技术研究所、深圳南和通讯实业公司、深圳华粤宝电池公司、深圳远望投资发展公司等企业。
深圳华粤宝电池公司	深圳南和通讯实业公司	unknown	电子信息行业类公司,即广东省电子信息产业集团有限公司,旗下拥有广东电子技术研究所、深圳南和通讯实业公司、深圳华粤宝电池公司、深圳远望投资发展公司等企业。
创源投资	碧桂园	unknown	因此深交所要求补充披露创源投资的股权结构及其与碧桂园是否存在关联关系。
碧桂园	创源投资	unknown	因此深交所要求补充披露创源投资的股权结构及其与碧桂园是否存在关联关系。
雅培	美赞臣	unknown	“如果没有这么高的返利,经销商为何不推销真正的雅培、美赞臣等洋品牌,何必来推销一个特供中国的奶粉品牌?”前述资深奶粉销售人士表示。
美赞臣	雅培	unknown	“如果没有这么高的返利,经销商为何不推销真正的雅培、美赞臣等洋品牌,何必来推销一个特供中国的奶粉品牌?”前述资深奶粉销售人士表示。
三星	LG	竞争	除老牌双待机厂商三星、LG外,大量厂商涌入双待机领域,前后有十几家,由此也演绎了中国独具特色的双待机市场。
LG	三星	竞争	除老牌双待机厂商三星、LG外,大量厂商涌入双待机领域,前后有十几家,由此也演绎了中国独具特色的双待机市场。
达安基因	光大证券	被增持	深圳证券交易所的公开信息显示,至<N>月<N>日累计三日买入达安基因最多的营业部是光大证券宁波解放南路营业部。
光大证券	达安基因	增持	深圳证券交易所的公开信息显示,至<N>月<N>日累计三日买入达安基因最多的营业部是光大证券宁波解放南路营业部。
力拓	中国铝业	被帮助	业内人士对早报记者称,中国对于境内矿产资源开发的审批很严格,力拓一直希望借助作为央企的中国铝业在政府项目审批中的作用,
中国铝业	力拓	帮助	业内人士对早报记者称,中国对于境内矿产资源开发的审批很严格,力拓一直希望借助作为央企的中国铝业在政府项目审批中的作用,
中石化	中国石化管道公司	拥有	本报讯 本报记者昨日从中石化集团获悉,国家两大石油储备基地黄岛、镇海日前已正式交由中国石化管道公司管理。
中国石化管道公司	中石化	被拥有	本报讯 本报记者昨日从中石化集团获悉,国家两大石油储备基地黄岛、镇海日前已正式交由中国石化管道公司管理。
罗牛山	海南天然橡胶产业集团	增持	罗牛山今日公告称,公司在海南产权交易所成功竞得海南天然橡胶产业集团<N>万股股份,
海南天然橡胶产业集团	罗牛山	被增持	罗牛山今日公告称,公司在海南产权交易所成功竞得海南天然橡胶产业集团<N>万股股份,
加多宝公司	加多宝	自己	加多宝公司通过公开信确认,在<N>月<N>日的诉中禁令后,加多宝在春季旺销期内撤换了全国范围内数量众多的电视、网络和户外广告,
加多宝	加多宝公司	自己	加多宝公司通过公开信确认,在<N>月<N>日的诉中禁令后,加多宝在春季旺销期内撤换了全国范围内数量众多的电视、网络和户外广告,
中金珠宝	中金建设	unknown	三是依托中金黄金、中金珠宝、中金建设、控制力和带动力。
中金建设	中金珠宝	unknown	三是依托中金黄金、中金珠宝、中金建设、控制力和带动力。
民生银行	格莱珉银行	合作	而这场巅峰对话也促使与会者发出一个追问,当民生银行与格莱珉银行联手进行创新,将会给这个世界带来什么改变?
格莱珉银行	民生银行	合作	而这场巅峰对话也促使与会者发出一个追问,当民生银行与格莱珉银行联手进行创新,将会给这个世界带来什么改变?
苏常柴A	中国恒天集团	交易	苏常柴A今日宣布,<N>月<N>日,中国恒天集团与公司进行接触,表示愿意购买该部分股权。
中国恒天集团	苏常柴A	交易	苏常柴A今日宣布,<N>月<N>日,中国恒天集团与公司进行接触,表示愿意购买该部分股权。
冠亚军	贵州茅台	unknown	相对于冠亚军的倾囊奉献,贵州茅台分红手法虽然稳妥,但豪情稍显逊色。
贵州茅台	冠亚军	unknown	相对于冠亚军的倾囊奉献,贵州茅台分红手法虽然稳妥,但豪情稍显逊色。
FAG公司	西北轴承股份有限公司	合作	如德国最大的轴承企业FAG公司与中国具有顶尖技术实力和影响力的西北轴承股份有限公司的合作即是一例。
西北轴承股份有限公司	FAG公司	合作	如德国最大的轴承企业FAG公司与中国具有顶尖技术实力和影响力的西北轴承股份有限公司的合作即是一例。
宏盛	宏普国际	拥有	资本腾挪”的运作平台,*ST宏盛因犯逃汇罪被判处罚金<N>万元,其两家控股子公司宏普国际和安曼电子也因同样罪名分别被判处罚金<N>万元和<N>万元,
宏普国际	宏盛	被拥有	资本腾挪”的运作平台,*ST宏盛因犯逃汇罪被判处罚金<N>万元,其两家控股子公司宏普国际和安曼电子也因同样罪名分别被判处罚金<N>万元和<N>万元,
苏宁	苏宁易购	拥有	苏宁表示,苏宁易购将被设立为由上市公司控股的独立的运营体系,
苏宁易购	苏宁	被拥有	苏宁表示,苏宁易购将被设立为由上市公司控股的独立的运营体系,
联想	MOTO	合作	据时代周报记者从联想了解到,未来联想与MOTO双品牌的规划是:<N>元以上的中高端产品会使用摩托罗拉品牌,
MOTO	联想	合作	据时代周报记者从联想了解到,未来联想与MOTO双品牌的规划是:<N>元以上的中高端产品会使用摩托罗拉品牌,
新湖集团	哈高科	入股	五年前,怀揣着“做大做强,并使其健康良好地发展”的愿景,新湖集团进驻哈高科。。
哈高科	新湖集团	被入股	五年前,怀揣着“做大做强,并使其健康良好地发展”的愿景,新湖集团进驻哈高科。。
银广夏	九知行	收购	“北京九知行在明知ST银广夏已严重资不抵债的情况下,为什么敢于接手如此巨额的债务?”分析人士认为,九知行此举肯定另有他图,
九知行	银广夏	被收购	“北京九知行在明知ST银广夏已严重资不抵债的情况下,为什么敢于接手如此巨额的债务?”分析人士认为,九知行此举肯定另有他图,
申银万国证券	中国国旅	分析	此前申银万国证券分析师陈海明给予中国国旅的合理估值为<N>.<N>-<N>.<N>元,对应<N>年市盈率在<N>倍-<N>倍。
中国国旅	申银万国证券	被分析	此前申银万国证券分析师陈海明给予中国国旅的合理估值为<N>.<N>-<N>.<N>元,对应<N>年市盈率在<N>倍-<N>倍。
中钢	安阳钢铁	收购	昨日,中钢收购安钢的消息一经传出,安阳钢铁一马当先领涨钢铁板块,最终涨<N>.<N>%收于<N>.<N>元。
安阳钢铁	中钢	被收购	昨日,中钢收购安钢的消息一经传出,安阳钢铁一马当先领涨钢铁板块,最终涨<N>.<N>%收于<N>.<N>元。
中钢	安阳钢铁	入股	昨日,中钢收购安钢的消息一经传出,安阳钢铁一马当先领涨钢铁板块,最终涨<N>.<N>%收于<N>.<N>元。
安阳钢铁	中钢	被入股	昨日,中钢收购安钢的消息一经传出,安阳钢铁一马当先领涨钢铁板块,最终涨<N>.<N>%收于<N>.<N>元。
诺华	葛兰素史克	合资	瑞士制药巨头诺华和英国最大药企葛兰素史克就成立了合资公司,运营各自的消费者保健类产品,包括OTC药品、日化消费品等。
葛兰素史克	诺华	合资	瑞士制药巨头诺华和英国最大药企葛兰素史克就成立了合资公司,运营各自的消费者保健类产品,包括OTC药品、日化消费品等。
广药	加多宝	纠纷	广药抢夺红罐引公愤经销商声援力挺加多宝。
加多宝	广药	纠纷	广药抢夺红罐引公愤经销商声援力挺加多宝。
金科集团	重庆市金科投资有限公司	被持股	此外,金科集团第一大股东为重庆市金科投资有限公司,黄红云、陶虹遐夫妇拥有金科投资全部股权,为金科集团实际控制人。
重庆市金科投资有限公司	金科集团	持股	此外,金科集团第一大股东为重庆市金科投资有限公司,黄红云、陶虹遐夫妇拥有金科投资全部股权,为金科集团实际控制人。
四川长虹	美菱电器	增持	<N>年<N>月<N>日,长虹集团与四川长虹签订股份转让协议,将其持有的美菱电器<N>.<N>万股股权全部转让给四川长虹。
美菱电器	四川长虹	被增持	<N>年<N>月<N>日,长虹集团与四川长虹签订股份转让协议,将其持有的美菱电器<N>.<N>万股股权全部转让给四川长虹。
八大集团公司	八达集团	unknown	大首创今日公告称,接公司第一大股东哈尔滨工业大学八大集团公司通知,经工业和信息化部批准,按照国有资产转让有关规定,哈尔滨工业大学将八达集团的<N>%权益,
八达集团	八大集团公司	unknown	大首创今日公告称,接公司第一大股东哈尔滨工业大学八大集团公司通知,经工业和信息化部批准,按照国有资产转让有关规定,哈尔滨工业大学将八达集团的<N>%权益,
新画面	华谊兄弟	unknown	民营电影制作力量如新画面、华谊兄弟等借助资本运作,吸收国内外各种“快钱”资本,抢先瓜分了这块利润丰厚的蛋糕。
华谊兄弟	新画面	unknown	民营电影制作力量如新画面、华谊兄弟等借助资本运作,吸收国内外各种“快钱”资本,抢先瓜分了这块利润丰厚的蛋糕。
中国平安	深发展	增持	而目前获市场最多认同的整合方式是:深发展通过向中国平安定向增发<N>亿股,将平安银行资产注入深发展。。
深发展	中国平安	被增持	而目前获市场最多认同的整合方式是:深发展通过向中国平安定向增发<N>亿股,将平安银行资产注入深发展。。
中国平安	深发展	注资	而目前获市场最多认同的整合方式是:深发展通过向中国平安定向增发<N>亿股,将平安银行资产注入深发展。。
深发展	中国平安	被注资	而目前获市场最多认同的整合方式是:深发展通过向中国平安定向增发<N>亿股,将平安银行资产注入深发展。。
中国平安	深发展	被发行	而目前获市场最多认同的整合方式是:深发展通过向中国平安定向增发<N>亿股,将平安银行资产注入深发展。。
深发展	中国平安	发行	而目前获市场最多认同的整合方式是:深发展通过向中国平安定向增发<N>亿股,将平安银行资产注入深发展。。
宋城演艺	大盛国际	增持	资料显示,<N>年<N>月,宋城演艺以现金增资和受让股权相结合的方式,获得大盛国际<N>%的股权,合计出资<N>.<N>亿元。
大盛国际	宋城演艺	被增持	资料显示,<N>年<N>月,宋城演艺以现金增资和受让股权相结合的方式,获得大盛国际<N>%的股权,合计出资<N>.<N>亿元。
浙商银行	南京分行	拥有	高月深有感触,一是浙商银行规模小,南京分行成立时间短;二是其他银行想法不同。
南京分行	浙商银行	被拥有	高月深有感触,一是浙商银行规模小,南京分行成立时间短;二是其他银行想法不同。
保利地产	中航工业	交易	保利地产:收购中航工业房地产业务无须股东大会审议
中航工业	保利地产	交易	保利地产:收购中航工业房地产业务无须股东大会审议
保利地产	中航工业	买资	保利地产:收购中航工业房地产业务无须股东大会审议
中航工业	保利地产	被买资	保利地产:收购中航工业房地产业务无须股东大会审议
小天鹅洗衣机	荣事达	竞争	200<N>年,小天鹅洗衣机内销市场份额为<N>.<N>%,排名行业第二;荣事达的份额为<N>.<N>%,行业排名第三。
荣事达	小天鹅洗衣机	竞争	200<N>年,小天鹅洗衣机内销市场份额为<N>.<N>%,排名行业第二;荣事达的份额为<N>.<N>%,行业排名第三。
光明乳业	SynlaitMilk	拥有	根据协议,光明乳业将以增资的形式认购SynlaitMilk新增普通股<N>,<N>,<N>股,将持有其已发行股本总额的<N>%股份,取得其控股权。
SynlaitMilk	光明乳业	被拥有	根据协议,光明乳业将以增资的形式认购SynlaitMilk新增普通股<N>,<N>,<N>股,将持有其已发行股本总额的<N>%股份,取得其控股权。
光明乳业	SynlaitMilk	被发行	根据协议,光明乳业将以增资的形式认购SynlaitMilk新增普通股<N>,<N>,<N>股,将持有其已发行股本总额的<N>%股份,取得其控股权。
SynlaitMilk	光明乳业	发行	根据协议,光明乳业将以增资的形式认购SynlaitMilk新增普通股<N>,<N>,<N>股,将持有其已发行股本总额的<N>%股份,取得其控股权。
加多宝	王老吉	纠纷	中<N>年<N>月<N>日,广州市中级人民法院做出一审判决:加多宝立即停止涉案虚假宣传及商业诋毁的侵权行为,并赔偿王老吉经济损失及合理维权费用<N>万元,
王老吉	加多宝	纠纷	中<N>年<N>月<N>日,广州市中级人民法院做出一审判决:加多宝立即停止涉案虚假宣传及商业诋毁的侵权行为,并赔偿王老吉经济损失及合理维权费用<N>万元,
海虹控股	国泰君安	unknown	此后,凡见交易所披露海虹控股的交易数据,就多有这两家营业部的身影,尤其以国泰君安成都北一环路营业部为甚。
国泰君安	海虹控股	unknown	此后,凡见交易所披露海虹控股的交易数据,就多有这两家营业部的身影,尤其以国泰君安成都北一环路营业部为甚。
苏州稻香村公司	天猫商城	合作	“知产北京”发布的裁定结果显示,北京苏稻公司、苏州稻香村公司立即停止在<N>号店、天猫商城等电商平台销售带有“稻香村”扇形标识、“稻香村”标识的糕点等产品;
天猫商城	苏州稻香村公司	合作	“知产北京”发布的裁定结果显示,北京苏稻公司、苏州稻香村公司立即停止在<N>号店、天猫商城等电商平台销售带有“稻香村”扇形标识、“稻香村”标识的糕点等产品;
陕国投	民生银行	unknown	定向增发两年后变忽悠,陕国投联姻民生银行告吹
民生银行	陕国投	unknown	定向增发两年后变忽悠,陕国投联姻民生银行告吹
横店东磁	横店集团东磁有限公司	收购	横店东磁今日公告称,公司拟受让控股股东横店东磁集团所属子公司横店集团东磁有限公司土地,交易价格为<N>.<N>亿元。
横店集团东磁有限公司	横店东磁	被收购	横店东磁今日公告称,公司拟受让控股股东横店东磁集团所属子公司横店集团东磁有限公司土地,交易价格为<N>.<N>亿元。
中粮集团	中储粮	unknown	<N>年<N>月<N>日下午,中粮集团官方宣布,中粮集团有限公司召开中层以上管理人员大会,原中储粮董事长赵双连出任董事长,宁高宁离职另有任用。
中储粮	中粮集团	unknown	<N>年<N>月<N>日下午,中粮集团官方宣布,中粮集团有限公司召开中层以上管理人员大会,原中储粮董事长赵双连出任董事长,宁高宁离职另有任用。
华特迪士尼公司	迪士尼	拥有	尽管一直声称自己是家“娱乐公司”,但带来利润大头的却并非是华特迪士尼公司旗下的主题公园和影视娱乐部门,而是迪士尼消费品部门。
迪士尼	华特迪士尼公司	被拥有	尽管一直声称自己是家“娱乐公司”,但带来利润大头的却并非是华特迪士尼公司旗下的主题公园和影视娱乐部门,而是迪士尼消费品部门。
比亚迪	苹果	竞争	比亚迪甚至超越了当前风头正劲的苹果。。
苹果	比亚迪	竞争	比亚迪甚至超越了当前风头正劲的苹果。。
家乐福	沃尔玛	竞争	有学者表示,家乐福和沃尔玛的作法,将对这两家企业的声誉造成长期的严重影响。
沃尔玛	家乐福	竞争	有学者表示,家乐福和沃尔玛的作法,将对这两家企业的声誉造成长期的严重影响。
中海油	OPTI公司	unknown	比如,<N>年<N>月<N>日,中海油旗下子公司就以<N>亿美元收购了在多伦多证交所上市的OPTI公司的股权,并让OPTI从多伦多证交所退市。
OPTI公司	中海油	unknown	比如,<N>年<N>月<N>日,中海油旗下子公司就以<N>亿美元收购了在多伦多证交所上市的OPTI公司的股权,并让OPTI从多伦多证交所退市。
中国光大银行黑龙江分行	中国光大金融控股有限公司	unknown	其曾任中国光大银行黑龙江分行国际业务部总经理,中国光大银行大连分行副行长,中国光大金融控股有限公司董事,
中国光大金融控股有限公司	中国光大银行黑龙江分行	unknown	其曾任中国光大银行黑龙江分行国际业务部总经理,中国光大银行大连分行副行长,中国光大金融控股有限公司董事,
海南中谊	华夏建通	unknown	海南中谊还拟更换一名“不听话”的董事,海南中谊表示,华夏建通现任董事方林原是海南中谊提名的,他应该把公司的合法要求依法定程序变为华夏建通的意思主张。
华夏建通	海南中谊	unknown	海南中谊还拟更换一名“不听话”的董事,海南中谊表示,华夏建通现任董事方林原是海南中谊提名的,他应该把公司的合法要求依法定程序变为华夏建通的意思主张。
海隆软件	日本海隆株式会社	拥有	海隆软件表示,自地震发生后,公司在密切关注日本政府发布的信息及各大媒体报道的同时,与公司在日本的子公司日本海隆株式会社共同收集当地信息,
日本海隆株式会社	海隆软件	被拥有	海隆软件表示,自地震发生后,公司在密切关注日本政府发布的信息及各大媒体报道的同时,与公司在日本的子公司日本海隆株式会社共同收集当地信息,
久其软件	用友	unknown	久其软件的主业情况,公司董事施瑞丰表示,虽然从大类上说,久其软件、用友软件以及在香港上市的金蝶都是管理软件供应商,但用友和金蝶的产品侧重点在ERP软件和
用友	久其软件	unknown	久其软件的主业情况,公司董事施瑞丰表示,虽然从大类上说,久其软件、用友软件以及在香港上市的金蝶都是管理软件供应商,但用友和金蝶的产品侧重点在ERP软件和
久其软件	用友	竞争	久其软件的主业情况,公司董事施瑞丰表示,虽然从大类上说,久其软件、用友软件以及在香港上市的金蝶都是管理软件供应商,但用友和金蝶的产品侧重点在ERP软件和
用友	久其软件	竞争	久其软件的主业情况,公司董事施瑞丰表示,虽然从大类上说,久其软件、用友软件以及在香港上市的金蝶都是管理软件供应商,但用友和金蝶的产品侧重点在ERP软件和
中国铝业	江西稀有金属钨业控股集团有限公司	增持	中国铝业公司<N>日通过对江西稀有金属钨业控股集团有限公司的增资扩股,高调进军江西稀土产业。
江西稀有金属钨业控股集团有限公司	中国铝业	被增持	中国铝业公司<N>日通过对江西稀有金属钨业控股集团有限公司的增资扩股,高调进军江西稀土产业。
紫金矿业集团	中国瑞林工程技术有限公司	订单	紫金矿业集团按已委托中国瑞林工程技术有限公司进行规划设计,并委托高资质单位开展环境影响、矿山安全后评估工作。
中国瑞林工程技术有限公司	紫金矿业集团	订单	紫金矿业集团按已委托中国瑞林工程技术有限公司进行规划设计,并委托高资质单位开展环境影响、矿山安全后评估工作。
联想	IBM	买资	联想在<N>年收购IBM微博的PC业务时,美国国会议员以“威胁国家安全”为由加以阻挠。
IBM	联想	被买资	联想在<N>年收购IBM微博的PC业务时,美国国会议员以“威胁国家安全”为由加以阻挠。
上海证券	大同证券	unknown	评价点值排名前五的主办券商为评价点值排名前五的主办券商为国泰君安证券、上海证券、大同证券。。
大同证券	上海证券	unknown	评价点值排名前五的主办券商为评价点值排名前五的主办券商为国泰君安证券、上海证券、大同证券。。
爱氏晨曦	蒙牛	合作	外资方表示,爱氏晨曦将参与蒙牛的实际运营,指导蒙牛来一场从奶源管理到产品控制的大变革。
蒙牛	爱氏晨曦	合作	外资方表示,爱氏晨曦将参与蒙牛的实际运营,指导蒙牛来一场从奶源管理到产品控制的大变革。
金隅集团	金隅股份	自己	在如此高的股价基础上进行换股,或许有几多无奈,但其中也显示出金隅集团履行对太行水泥股东承诺的决心以及对换股后金隅股份后续发展的信心。
金隅股份	金隅集团	自己	在如此高的股价基础上进行换股,或许有几多无奈,但其中也显示出金隅集团履行对太行水泥股东承诺的决心以及对换股后金隅股份后续发展的信心。
金隅集团	金隅股份	拥有	在如此高的股价基础上进行换股,或许有几多无奈,但其中也显示出金隅集团履行对太行水泥股东承诺的决心以及对换股后金隅股份后续发展的信心。
金隅股份	金隅集团	被拥有	在如此高的股价基础上进行换股,或许有几多无奈,但其中也显示出金隅集团履行对太行水泥股东承诺的决心以及对换股后金隅股份后续发展的信心。
联想	谷歌	unknown	<N>年,天涯获得联想、谷歌、江南春的联合投资。
谷歌	联想	unknown	<N>年,天涯获得联想、谷歌、江南春的联合投资。
中铝	力拓	合作	只是,中铝没有同意力拓提出的修改方案,而五矿则同意了。
力拓	中铝	合作	只是,中铝没有同意力拓提出的修改方案,而五矿则同意了。
北京统一麒麟饮料公司	麒麟中国投资有限公司	被增持	早在<N>年,统一中国将其所持有的北京统一麒麟饮料公司<N>%的股权以<N>.<N>万港元的价格转让给麒麟中国投资有限公司;。
麒麟中国投资有限公司	北京统一麒麟饮料公司	增持	早在<N>年,统一中国将其所持有的北京统一麒麟饮料公司<N>%的股权以<N>.<N>万港元的价格转让给麒麟中国投资有限公司;。
联想控股	融科	unknown	协议显示,联想控股将向融创房地产集团转让除与融科资讯中心园区有关的资产负债权益以外的全部资产、负债与权益,
融科	联想控股	unknown	协议显示,联想控股将向融创房地产集团转让除与融科资讯中心园区有关的资产负债权益以外的全部资产、负债与权益,
海南海药	上海力声特	增持	海南海药亮出了增发方案,拟以不低于<N>.<N>元/股定向增发<N>万-<N>万股,募集资金将用于增资上海力声特的人工耳蜗及年产<N>吨头孢中间体等建设
上海力声特	海南海药	被增持	海南海药亮出了增发方案,拟以不低于<N>.<N>元/股定向增发<N>万-<N>万股,募集资金将用于增资上海力声特的人工耳蜗及年产<N>吨头孢中间体等建设
摩托罗拉	华为	合作	<N>年,摩托罗拉与华为建立了重要而成功的商业合作关系,此后摩托罗拉从华为采购了价值<N>.<N>亿美元的先进的核心网和无线接入技术。
华为	摩托罗拉	合作	<N>年,摩托罗拉与华为建立了重要而成功的商业合作关系,此后摩托罗拉从华为采购了价值<N>.<N>亿美元的先进的核心网和无线接入技术。
钒钛	鞍钢股份	unknown	分析人士认为,联合重组也将有利于*ST钒钛、鞍钢股份这<N>家上市公司的长期发展。
鞍钢股份	钒钛	unknown	分析人士认为,联合重组也将有利于*ST钒钛、鞍钢股份这<N>家上市公司的长期发展。
美赞臣	雅培	unknown	商报讯昨日,湖南省品牌信誉调查中心针对多款国外进口奶粉进行的检测引起了众多关注,因为检测结果显示,美赞臣、雅培、惠氏等品牌奶粉中含有香兰素,
雅培	美赞臣	unknown	商报讯昨日,湖南省品牌信誉调查中心针对多款国外进口奶粉进行的检测引起了众多关注,因为检测结果显示,美赞臣、雅培、惠氏等品牌奶粉中含有香兰素,
博易创	万达	分析	沙龙现场,博易创为董事长宋海龙表示,从产业发展的角度看,未来五到十年,文娱行业出现像万达这样大公司的几率非常大,
万达	博易创	被分析	沙龙现场,博易创为董事长宋海龙表示,从产业发展的角度看,未来五到十年,文娱行业出现像万达这样大公司的几率非常大,
中国农业银行	农业银行	自己	中国农业银行为什么选择在股市暴跌的时候上市?很多人不理解,包括农业银行的很多员工也不理解。
农业银行	中国农业银行	自己	中国农业银行为什么选择在股市暴跌的时候上市?很多人不理解,包括农业银行的很多员工也不理解。
明家联合	金源科技	拥有	中国网财经<N>月<N>日讯明家联合今日晚间发布公告,称收到控股子公司金源科技和控股孙公司金源广告的报告,因广告合同纠纷诉讼乐视网、乐视电子商务四家公司。
金源科技	明家联合	被拥有	中国网财经<N>月<N>日讯明家联合今日晚间发布公告,称收到控股子公司金源科技和控股孙公司金源广告的报告,因广告合同纠纷诉讼乐视网、乐视电子商务四家公司。
浙江金龙电机股份有限公司	浙江金龙股份	自己	中国经济网编者按:日前,浙江金龙电机股份有限公司(以下简称“浙江金龙股份”)提出上市申请,并递交招股说明书。
浙江金龙股份	浙江金龙电机股份有限公司	自己	中国经济网编者按:日前,浙江金龙电机股份有限公司(以下简称“浙江金龙股份”)提出上市申请,并递交招股说明书。
沃尔玛	家乐福	竞争	华润万家、沃尔玛、家乐福、屈臣氏等大型连锁企业均居榜单前位。
家乐福	沃尔玛	竞争	华润万家、沃尔玛、家乐福、屈臣氏等大型连锁企业均居榜单前位。
东方航空	迪士尼	合作	昨日<N>点<N>分,东方航空公司首架迪士尼主题彩绘米老鼠飞机MU<N>正式起飞,执飞京沪航线。
迪士尼	东方航空	合作	昨日<N>点<N>分,东方航空公司首架迪士尼主题彩绘米老鼠飞机MU<N>正式起飞,执飞京沪航线。
长征电器	北海银河开关设备有限公司	拥有	长征电器释称,<N>年<N>月,公司全资子公司北海银河开关设备有限公司与北海银河高科技产业股份有限公司签订《股权转让合同》,
北海银河开关设备有限公司	长征电器	被拥有	长征电器释称,<N>年<N>月,公司全资子公司北海银河开关设备有限公司与北海银河高科技产业股份有限公司签订《股权转让合同》,
三一重工	柳工	unknown	三一重工、柳工等多家企业提出国际化战略,意图将出口作为未来业务的新增长点。
柳工	三一重工	unknown	三一重工、柳工等多家企业提出国际化战略,意图将出口作为未来业务的新增长点。
三元股份	新华联	签约	据公告,本周二,三元股份、新华联全资子公司及太子奶四方签署了《重整协议》,并获株洲市中级人民法院批准。
新华联	三元股份	签约	据公告,本周二,三元股份、新华联全资子公司及太子奶四方签署了《重整协议》,并获株洲市中级人民法院批准。
万达影视公司	万达集团	unknown	值得注意的是,该负责人透露,万达影视公司发行业务正积极开拓海外市场,此次收购或将为万达集团开拓海外发行市场铺路。
万达集团	万达影视公司	unknown	值得注意的是,该负责人透露,万达影视公司发行业务正积极开拓海外市场,此次收购或将为万达集团开拓海外发行市场铺路。
御龙山	OneMadison	减持	御龙山已经售逾<N>%的单位,而御凯及OneMadison已售约<N>%的单位。
OneMadison	御龙山	被减持	御龙山已经售逾<N>%的单位,而御凯及OneMadison已售约<N>%的单位。
海通证券	卧龙电气	合作	从昨日公开增发股上市来看,海通证券包销卧龙电气再次大赚的概率较大。
卧龙电气	海通证券	合作	从昨日公开增发股上市来看,海通证券包销卧龙电气再次大赚的概率较大。
江南实业	中国平安	被持股	中国平安的这些内部员工股由新豪时、景傲实业和江南实业三家公司持有,分别持有<N>.<N>亿、第六和第九大股东,合计占中国平安总股本的<N>.<N>%。
中国平安	江南实业	持股	中国平安的这些内部员工股由新豪时、景傲实业和江南实业三家公司持有,分别持有<N>.<N>亿、第六和第九大股东,合计占中国平安总股本的<N>.<N>%。
北生	远东	unknown	*ST北生和*ST远东两家暂停上市公司的重组仍然属意光伏行业,面临着退市或复牌两种“裁决”,这两家*ST公司“赌命”的成分很大。
远东	北生	unknown	*ST北生和*ST远东两家暂停上市公司的重组仍然属意光伏行业,面临着退市或复牌两种“裁决”,这两家*ST公司“赌命”的成分很大。
晶源电子	同方股份	交易	晶源电子一份“大礼”!晶源电子昨日晚间公告称,公司将以<N>.<N>元/股的价格非公开发行约<N>.<N>亿股,募集资金用于收购控股股东同方股份的子公司同方微电子
同方股份	晶源电子	交易	晶源电子一份“大礼”!晶源电子昨日晚间公告称,公司将以<N>.<N>元/股的价格非公开发行约<N>.<N>亿股,募集资金用于收购控股股东同方股份的子公司同方微电子
晶源电子	同方股份	买资	晶源电子一份“大礼”!晶源电子昨日晚间公告称,公司将以<N>.<N>元/股的价格非公开发行约<N>.<N>亿股,募集资金用于收购控股股东同方股份的子公司同方微电子
同方股份	晶源电子	被买资	晶源电子一份“大礼”!晶源电子昨日晚间公告称,公司将以<N>.<N>元/股的价格非公开发行约<N>.<N>亿股,募集资金用于收购控股股东同方股份的子公司同方微电子
海信	夏普	纠纷	在与海信多番交涉未果的情况下,夏普去年底决定停止向海信供应液晶面板,今年<N>月又书面通知海信终止合约,但海信拒绝了夏普的要求,继续以夏普品牌进行销售。
夏普	海信	纠纷	在与海信多番交涉未果的情况下,夏普去年底决定停止向海信供应液晶面板,今年<N>月又书面通知海信终止合约,但海信拒绝了夏普的要求,继续以夏普品牌进行销售。
云天化	云南盐化	unknown	直至200<N>年<N>月<N>日,云天化、云南盐化和ST马龙三家公司同时公布资产重组预案,
云南盐化	云天化	unknown	直至200<N>年<N>月<N>日,云天化、云南盐化和ST马龙三家公司同时公布资产重组预案,
中科实业集团公司	中科集团	自己	<N>年,其前身是中国科学院工程热物理研究所全资的北京通用能源动力公司,<N>年<N>月通过中国科学院企业改制进入中科实业集团公司,成为中科集团的控股企业。
中科集团	中科实业集团公司	自己	<N>年,其前身是中国科学院工程热物理研究所全资的北京通用能源动力公司,<N>年<N>月通过中国科学院企业改制进入中科实业集团公司,成为中科集团的控股企业。
乐视	乐视控股	自己	近一个月来,乐视一边感受着“寒冷”:乐视控股撤换亚太区总裁,香港公司被传两个月前已开始裁员;乐视网市值<N>天蒸发<N>亿,预计乐视影业年内无法注入。
乐视控股	乐视	自己	近一个月来,乐视一边感受着“寒冷”:乐视控股撤换亚太区总裁,香港公司被传两个月前已开始裁员;乐视网市值<N>天蒸发<N>亿,预计乐视影业年内无法注入。
哈投股份	民生银行	减持	哈投股份今天公告,截至<N>年<N>月<N>日,公司<N>年度通过上交所交易系统在<N>.<N>元以上价位,累计出售持有的民生银行股票28<N>7万股,
民生银行	哈投股份	被减持	哈投股份今天公告,截至<N>年<N>月<N>日,公司<N>年度通过上交所交易系统在<N>.<N>元以上价位,累计出售持有的民生银行股票28<N>7万股,
哈投股份	民生银行	持股	哈投股份今天公告,截至<N>年<N>月<N>日,公司<N>年度通过上交所交易系统在<N>.<N>元以上价位,累计出售持有的民生银行股票28<N>7万股,
民生银行	哈投股份	被持股	哈投股份今天公告,截至<N>年<N>月<N>日,公司<N>年度通过上交所交易系统在<N>.<N>元以上价位,累计出售持有的民生银行股票28<N>7万股,
荷兰银行	大和	unknown	H股:中金、荷兰银行、大和、工银。
大和	荷兰银行	unknown	H股:中金、荷兰银行、大和、工银。
茅台	水井坊	竞争	然而这不是最坏的情况,受金融危机带来的消费下滑,加上茅台、水井坊等其它高端品牌的冲击,一直是商超龙头的五粮液,其优势地位可能丧失。
水井坊	茅台	竞争	然而这不是最坏的情况,受金融危机带来的消费下滑,加上茅台、水井坊等其它高端品牌的冲击,一直是商超龙头的五粮液,其优势地位可能丧失。
Lyft	通用汽车	unknown	据The Information网站报道,知情人士称,美国打车应用Lyft拒绝了通用汽车的收购,反而决定进行最新一轮风险投资融资。
通用汽车	Lyft	unknown	据The Information网站报道,知情人士称,美国打车应用Lyft拒绝了通用汽车的收购,反而决定进行最新一轮风险投资融资。
四川蜀能电力工程有限责任公司	中国水利水电	合资	永乐电力是由四川峨眉山电力股份有限公司、四川蜀能电力工程有限责任公司、中国水利水电第七工程局等共同投资组建。
中国水利水电	四川蜀能电力工程有限责任公司	合资	永乐电力是由四川峨眉山电力股份有限公司、四川蜀能电力工程有限责任公司、中国水利水电第七工程局等共同投资组建。
潍柴动力	潍柴动力国际发展有限公司	拥有	事件:潍柴动力昨日发布公告澄清收购传言,公司下属子公司潍柴动力国际发展有限公司于<N>年<N>月<N>日以<N>万欧元竞拍获得法国博杜安公司的相关资产,
潍柴动力国际发展有限公司	潍柴动力	被拥有	事件:潍柴动力昨日发布公告澄清收购传言,公司下属子公司潍柴动力国际发展有限公司于<N>年<N>月<N>日以<N>万欧元竞拍获得法国博杜安公司的相关资产,
国美	三联商社	unknown	而令国美更加头痛的,还有三联商社与三联集团之间诸多的关联交易一旦解除,三联商社的独立经营将遇到相当大的障碍,国美要架构一个完整的三联商社尚需时日。
三联商社	国美	unknown	而令国美更加头痛的,还有三联商社与三联集团之间诸多的关联交易一旦解除,三联商社的独立经营将遇到相当大的障碍,国美要架构一个完整的三联商社尚需时日。
东方证券	重庆国际信托有限公司	unknown	包括<N>家基金、东方证券东方红<N>号和<N>号集合资产管理计划和重庆国际信托有限公司的信托产品,共计持股<N>.<N>万股。
重庆国际信托有限公司	东方证券	unknown	包括<N>家基金、东方证券东方红<N>号和<N>号集合资产管理计划和重庆国际信托有限公司的信托产品,共计持股<N>.<N>万股。
中国航空集团公司	中航集团	unknown	中国航空集团公司相关负责人表示:“春节前,东方航空就本次非公开发行方案在中航集团做了路演,
中航集团	中国航空集团公司	unknown	中国航空集团公司相关负责人表示:“春节前,东方航空就本次非公开发行方案在中航集团做了路演,
百视通	东方明珠	合并	在文化产业方面,上海文化广播影视集团的两大上平台—百视通也以新增股份换股的方式吸收合并了东方明珠。。
东方明珠	百视通	合并	在文化产业方面,上海文化广播影视集团的两大上平台—百视通也以新增股份换股的方式吸收合并了东方明珠。。
平安集团	新桥投资	unknown	平安集团执行董事、总经理张子欣昨天就溢价交易解释说,由于本次交易需要经过监管审批,交易的交割时间具有不确定性,对于新桥投资的股权转让,
新桥投资	平安集团	unknown	平安集团执行董事、总经理张子欣昨天就溢价交易解释说,由于本次交易需要经过监管审批,交易的交割时间具有不确定性,对于新桥投资的股权转让,
宏盛	宏普实业	被持股	而*ST宏盛大股东宏普实业则开始对*ST宏盛原代理董事长俞赛克进行离任审计。
宏普实业	宏盛	持股	而*ST宏盛大股东宏普实业则开始对*ST宏盛原代理董事长俞赛克进行离任审计。
广发证券	国信证券	unknown	长江证券武汉武珞路业部、广发证券武汉珞瑜路证券营业部、国信证券武汉京汉大道营业部分别买入<N>万元、<N>万元和<N>万元。
国信证券	广发证券	unknown	长江证券武汉武珞路业部、广发证券武汉珞瑜路证券营业部、国信证券武汉京汉大道营业部分别买入<N>万元、<N>万元和<N>万元。
中国电子科技集团	高淳陶瓷	自己	公司将与中国电子科技集团第十四研究所进行重组,此次重组完成后,高淳陶瓷将变身为包含微波电子产品、信息系统集成等三大业务的高科技新贵。
高淳陶瓷	中国电子科技集团	自己	公司将与中国电子科技集团第十四研究所进行重组,此次重组完成后,高淳陶瓷将变身为包含微波电子产品、信息系统集成等三大业务的高科技新贵。
华星创业	世纪鼎利	unknown	与另一创业板公司华星创业主营类似的世纪鼎利,为何引得市场为之疯狂?
世纪鼎利	华星创业	unknown	与另一创业板公司华星创业主营类似的世纪鼎利,为何引得市场为之疯狂?
华星创业	世纪鼎利	竞争	与另一创业板公司华星创业主营类似的世纪鼎利,为何引得市场为之疯狂?
世纪鼎利	华星创业	竞争	与另一创业板公司华星创业主营类似的世纪鼎利,为何引得市场为之疯狂?
迪信通	国美	竞争	虽贵为国内最大手机专业连锁企业,但迪信通在面对国美、苏宁等综合家电连锁企业的竞争时,无论产业规模还是资本实力都无优势可言。
国美	迪信通	竞争	虽贵为国内最大手机专业连锁企业,但迪信通在面对国美、苏宁等综合家电连锁企业的竞争时,无论产业规模还是资本实力都无优势可言。
夏普投资有限公司	夏普	被拥有	夏普投资有限公司涉外部部长西冈一人向本报表示,一家日本保险公司仍是夏普的单一最大股东,但按鸿海系四家公司所持的总股份算,鸿海集团已是夏普的大股东。
夏普	夏普投资有限公司	拥有	夏普投资有限公司涉外部部长西冈一人向本报表示,一家日本保险公司仍是夏普的单一最大股东,但按鸿海系四家公司所持的总股份算,鸿海集团已是夏普的大股东。
汇丰	美国汇丰银行	被拥有	据介绍,汇丰此项环球批发钞票业务由美国汇丰银行管理,在美国以外多个主要业务地点安排运送钞票往各地的中央银行及大型商业银行。
美国汇丰银行	汇丰	拥有	据介绍,汇丰此项环球批发钞票业务由美国汇丰银行管理,在美国以外多个主要业务地点安排运送钞票往各地的中央银行及大型商业银行。
中石油	中石化	合作	随着中石油和中石化液化天然气项目今年陆续展开,中海油在国内LNG接收站市场上的垄断地位逐渐被打破。
中石化	中石油	合作	随着中石油和中石化液化天然气项目今年陆续展开,中海油在国内LNG接收站市场上的垄断地位逐渐被打破。
中石油	中石化	竞争	随着中石油和中石化液化天然气项目今年陆续展开,中海油在国内LNG接收站市场上的垄断地位逐渐被打破。
中石化	中石油	竞争	随着中石油和中石化液化天然气项目今年陆续展开,中海油在国内LNG接收站市场上的垄断地位逐渐被打破。
沃达丰公司	新天科技	增持	<N>年<N>月<N>日,公司收到沃达丰公司的通知,沃达丰公司已以人民币<N>,<N>万元通过二级市场买入新天科技股票<N>,
新天科技	沃达丰公司	被增持	<N>年<N>月<N>日,公司收到沃达丰公司的通知,沃达丰公司已以人民币<N>,<N>万元通过二级市场买入新天科技股票<N>,
华润励致	华润燃气	收购	华润励致收购华润燃气 华润集团整合燃气业务
华润燃气	华润励致	被收购	华润励致收购华润燃气 华润集团整合燃气业务
国泰航空	国泰	自己	国泰航空企业事务董事唐伟邦向<N>世纪经济报道记者透露,此刻到<N>年九年间,国泰将接收<N>架飞机,
国泰	国泰航空	自己	国泰航空企业事务董事唐伟邦向<N>世纪经济报道记者透露,此刻到<N>年九年间,国泰将接收<N>架飞机,
中国铁建	中国中铁	unknown	从已经发布PPP中标项目的上市公司数据来看,有的上市公司中标PPP项目的金额超过百亿元,它们分别是中国铁建、中国中铁、隧道股份。
中国中铁	中国铁建	unknown	从已经发布PPP中标项目的上市公司数据来看,有的上市公司中标PPP项目的金额超过百亿元,它们分别是中国铁建、中国中铁、隧道股份。
国银租赁	中兴通讯	帮助	<N>年,国银租赁还支持了中兴通讯的国产电信设备出口奥地利,开展跨境通讯设备租赁的业务。
中兴通讯	国银租赁	被帮助	<N>年,国银租赁还支持了中兴通讯的国产电信设备出口奥地利,开展跨境通讯设备租赁的业务。
腾讯	<N>	竞争	分析人士指出,从宣称不会与腾讯为敌到踢爆QQ偷窥用户隐私,再到如今的“步步紧逼”,<N>欲捍卫其在杀毒领域“一哥”地位的决心可见一斑。
<N>	腾讯	竞争	分析人士指出,从宣称不会与腾讯为敌到踢爆QQ偷窥用户隐私,再到如今的“步步紧逼”,<N>欲捍卫其在杀毒领域“一哥”地位的决心可见一斑。
腾讯	<N>	纠纷	分析人士指出,从宣称不会与腾讯为敌到踢爆QQ偷窥用户隐私,再到如今的“步步紧逼”,<N>欲捍卫其在杀毒领域“一哥”地位的决心可见一斑。
<N>	腾讯	纠纷	分析人士指出,从宣称不会与腾讯为敌到踢爆QQ偷窥用户隐私,再到如今的“步步紧逼”,<N>欲捍卫其在杀毒领域“一哥”地位的决心可见一斑。
中投证券	张裕A	分析	中投证券分析师黄巍告诉记者:“张裕A这样业绩较好的酒类公司,
张裕A	中投证券	被分析	中投证券分析师黄巍告诉记者:“张裕A这样业绩较好的酒类公司,
泰瑞煤炭资产经营有限公司	安泰集团	unknown	安泰集团称,介休市政府为推进介休市煤炭产业整合重组工作做出的做实山西介休泰瑞煤炭资产经营有限公司的安排仅和安泰集团进行过初步沟通,
安泰集团	泰瑞煤炭资产经营有限公司	unknown	安泰集团称,介休市政府为推进介休市煤炭产业整合重组工作做出的做实山西介休泰瑞煤炭资产经营有限公司的安排仅和安泰集团进行过初步沟通,
迪康药业	蓝光集团	unknown	昨日,迪康药业发布公告称,控股股东近期累计减持公司<N>万股,占总股本<N>.<N>%,《每日经济新闻》记者粗略计算,蓝光集团此次套现金额<N>.<N>亿元。
蓝光集团	迪康药业	unknown	昨日,迪康药业发布公告称,控股股东近期累计减持公司<N>万股,占总股本<N>.<N>%,《每日经济新闻》记者粗略计算,蓝光集团此次套现金额<N>.<N>亿元。
盛京银行	长城证券	unknown	从目前来看,新湖中宝无疑才是“重头戏”——持有的天地期货<N>.1<N>%股权、以<N>.<N>亿元认购盛京银行<N>亿股股份、今年初出资<N>万元参与长城证券的增资。
长城证券	盛京银行	unknown	从目前来看,新湖中宝无疑才是“重头戏”——持有的天地期货<N>.1<N>%股权、以<N>.<N>亿元认购盛京银行<N>亿股股份、今年初出资<N>万元参与长城证券的增资。
格力电器	格力	自己	作为格力电器的董事长,董明珠对格力手机、线上线下整合以及投资并购,均给出了自己的看法。
格力	格力电器	自己	作为格力电器的董事长,董明珠对格力手机、线上线下整合以及投资并购,均给出了自己的看法。
王府井百货	成都王府井	拥有	不过,王府井百货方面承诺,发行完成后不会对成都王府井原高层进行调整。
成都王府井	王府井百货	被拥有	不过,王府井百货方面承诺,发行完成后不会对成都王府井原高层进行调整。
巴西黄绿色	哈尔斯	unknown	极富创意的巴西黄绿色尤其显眼,纵横交错的简约线条,演绎出热情而现代的国际范,光影交错中,参展者仿佛置身于那个火热的巴西空间,感受着哈尔斯倾情传递的主题。
哈尔斯	巴西黄绿色	unknown	极富创意的巴西黄绿色尤其显眼,纵横交错的简约线条,演绎出热情而现代的国际范,光影交错中,参展者仿佛置身于那个火热的巴西空间,感受着哈尔斯倾情传递的主题。
乐山	金顶	unknown	该负责人表示,乐山的工作组已经进驻金顶进行资产清理,而政府亦派往浙江调查华伦集团的财务状况。
金顶	乐山	unknown	该负责人表示,乐山的工作组已经进驻金顶进行资产清理,而政府亦派往浙江调查华伦集团的财务状况。
浦东建设	恒立实业	unknown	此次解禁后,沪市将有浦东建设,深市将有深圳能源、恒立实业成为新增的全流通公司。
恒立实业	浦东建设	unknown	此次解禁后,沪市将有浦东建设,深市将有深圳能源、恒立实业成为新增的全流通公司。
信义玻璃	Saint-Gobain	签约	信义玻璃<N>月<N>日晚间公告宣布,公司已经与Saint-Gobain达成和解协议,
Saint-Gobain	信义玻璃	签约	信义玻璃<N>月<N>日晚间公告宣布,公司已经与Saint-Gobain达成和解协议,
帝斯曼公司	帝斯曼	自己	帝斯曼公司相关负责人直言,“并购如果成功,将帮助帝斯曼进一步巩固公司在VC市场的地位”。
帝斯曼	帝斯曼公司	自己	帝斯曼公司相关负责人直言,“并购如果成功,将帮助帝斯曼进一步巩固公司在VC市场的地位”。
濮耐股份	濮阳濮耐高温材料有限公司	自己	究所从事合作研究工作,<N>年就职于濮阳县耐火材料厂,历任技术厂长、厂长等职务,自<N>年<N>月起任濮耐股份前身濮阳濮耐高温材料有限公司的董事长至今。
濮阳濮耐高温材料有限公司	濮耐股份	自己	究所从事合作研究工作,<N>年就职于濮阳县耐火材料厂,历任技术厂长、厂长等职务,自<N>年<N>月起任濮耐股份前身濮阳濮耐高温材料有限公司的董事长至今。
北京一轻控股有限责任公司	百事	unknown	根据北京产权交易所的公告,北京百事目前的两大股东分别是北京一轻控股有限责任公司、百事中国,二者均持有北京百事<N>%股权。
百事	北京一轻控股有限责任公司	unknown	根据北京产权交易所的公告,北京百事目前的两大股东分别是北京一轻控股有限责任公司、百事中国,二者均持有北京百事<N>%股权。
上海二纺机股份有限公司	二纺	自己	因连续两年亏损,上海二纺机股份有限公司(*ST二纺<N>)面对不得不重组的时间已经越来越少。
二纺	上海二纺机股份有限公司	自己	因连续两年亏损,上海二纺机股份有限公司(*ST二纺<N>)面对不得不重组的时间已经越来越少。
上海三毛	宝鸡凌云万正电器公司	成立	昨日,上海三毛公告称,将分别投资<N>万、<N>万参股设立宝鸡凌云万正电器公司和上海市银华瑞信创业投资公司,
宝鸡凌云万正电器公司	上海三毛	被成立	昨日,上海三毛公告称,将分别投资<N>万、<N>万参股设立宝鸡凌云万正电器公司和上海市银华瑞信创业投资公司,
上海三毛	宝鸡凌云万正电器公司	注资	昨日,上海三毛公告称,将分别投资<N>万、<N>万参股设立宝鸡凌云万正电器公司和上海市银华瑞信创业投资公司,
宝鸡凌云万正电器公司	上海三毛	被注资	昨日,上海三毛公告称,将分别投资<N>万、<N>万参股设立宝鸡凌云万正电器公司和上海市银华瑞信创业投资公司,
自在文化传播有限公司	北京无限自在文化传媒股份有限公司	自己	年<N>月<N>日该公司前身北京无限自在文化传播有限公司成立,<N>1<N>年<N>月<N>日,有限公司整体变更为股份公司,并更名为“北京无限自在文化传媒股份有限公司”。
北京无限自在文化传媒股份有限公司	自在文化传播有限公司	自己	年<N>月<N>日该公司前身北京无限自在文化传播有限公司成立,<N>1<N>年<N>月<N>日,有限公司整体变更为股份公司,并更名为“北京无限自在文化传媒股份有限公司”。
国信	搜狐	unknown	,国信办网络社会工作局章勋宏局长、新华网副总裁汪金福出席启动仪式并致辞,搜狐CEO张朝阳、一点资讯CEO李亚等<N>位行业大佬通过现场大屏幕为活动送上寄语。
搜狐	国信	unknown	,国信办网络社会工作局章勋宏局长、新华网副总裁汪金福出席启动仪式并致辞,搜狐CEO张朝阳、一点资讯CEO李亚等<N>位行业大佬通过现场大屏幕为活动送上寄语。
汇付天下	苏宁易购	合作	继率先为京东商城提供移动支付解决方案之后,汇付天下再次与苏宁易购达成战略合作,全面出击B<N>C商城。
苏宁易购	汇付天下	合作	继率先为京东商城提供移动支付解决方案之后,汇付天下再次与苏宁易购达成战略合作,全面出击B<N>C商城。
鞍钢集团	攀钢集团	签约	<N>年<N>月,鞍钢集团与攀钢集团签订了“资产整合整体上市现金选择权合作协议”,
攀钢集团	鞍钢集团	签约	<N>年<N>月,鞍钢集团与攀钢集团签订了“资产整合整体上市现金选择权合作协议”,
鞍钢集团	攀钢集团	合作	<N>年<N>月,鞍钢集团与攀钢集团签订了“资产整合整体上市现金选择权合作协议”,
攀钢集团	鞍钢集团	合作	<N>年<N>月,鞍钢集团与攀钢集团签订了“资产整合整体上市现金选择权合作协议”,
经纬纺机	凯马B	unknown	恒天集团目前已有<N>家上市公司,分别为中国服装、经纬纺机,以及*ST凯马B。。
凯马B	经纬纺机	unknown	恒天集团目前已有<N>家上市公司,分别为中国服装、经纬纺机,以及*ST凯马B。。
东土科技	博晖创新	unknown	公告显示,紫光华宇股东大会已通过在创业板上市的相关议案,东土科技、博晖创新等公司将于近期召开股东大会审议相关议案。
博晖创新	东土科技	unknown	公告显示,紫光华宇股东大会已通过在创业板上市的相关议案,东土科技、博晖创新等公司将于近期召开股东大会审议相关议案。
中金公司	泰豪科技	分析	需要指出的是,中金公司在<N>月<N>日发布的一份名为《泰豪科技发电机业务需求好转》研究报告。
泰豪科技	中金公司	被分析	需要指出的是,中金公司在<N>月<N>日发布的一份名为《泰豪科技发电机业务需求好转》研究报告。
美国银行	建行	持股	他指出,美国银行表示愿意长期保持建行第二大股东的地位。
建行	美国银行	被持股	他指出,美国银行表示愿意长期保持建行第二大股东的地位。
大连实德	太保	持股	以大连实德为例,该公司分别在<N>年和<N>年以<N>.<N>元和<N>.<N>元持有太保<N>.<N>亿股和<N>.<N>亿股,但在<N>年已高价售出大部分股票。
太保	大连实德	被持股	以大连实德为例,该公司分别在<N>年和<N>年以<N>.<N>元和<N>.<N>元持有太保<N>.<N>亿股和<N>.<N>亿股,但在<N>年已高价售出大部分股票。
华安	万杰	unknown	记者经过调查发现,现任华安策略优选基金的基金经理张伟与ST万杰之间颇有渊源。
万杰	华安	unknown	记者经过调查发现,现任华安策略优选基金的基金经理张伟与ST万杰之间颇有渊源。
江苏银行镇江分行	北京电控银行	纠纷	<N>年<N>月,江苏银行镇江分行向镇江中院提出申请,要求冻结北京电控银行存款<N>万元或等额资产。
北京电控银行	江苏银行镇江分行	纠纷	<N>年<N>月,江苏银行镇江分行向镇江中院提出申请,要求冻结北京电控银行存款<N>万元或等额资产。
中金公司	申银万国	unknown	彼时,时任中金公司董事长的李剑阁被空降到同为汇金系的申银万国证券,推动该公司上市。
申银万国	中金公司	unknown	彼时,时任中金公司董事长的李剑阁被空降到同为汇金系的申银万国证券,推动该公司上市。
福田	福田康明斯发动机公司	被拥有	同时,<N>年,福田的部分车型将装配福田康明斯发动机公司生产的欧<N>发动机,成为国内第一个达到欧<N>排放标准的汽车生产企业。
福田康明斯发动机公司	福田	拥有	同时,<N>年,福田的部分车型将装配福田康明斯发动机公司生产的欧<N>发动机,成为国内第一个达到欧<N>排放标准的汽车生产企业。
福田	福田康明斯发动机公司	合作	同时,<N>年,福田的部分车型将装配福田康明斯发动机公司生产的欧<N>发动机,成为国内第一个达到欧<N>排放标准的汽车生产企业。
福田康明斯发动机公司	福田	合作	同时,<N>年,福田的部分车型将装配福田康明斯发动机公司生产的欧<N>发动机,成为国内第一个达到欧<N>排放标准的汽车生产企业。
复星	地中海	合作	复星具有广泛的产业基础及资源,能够为地中海俱乐部在中国业务的快速发展提供全面支持。
地中海	复星	合作	复星具有广泛的产业基础及资源,能够为地中海俱乐部在中国业务的快速发展提供全面支持。
安源股份	中国信达	发行	集团持有的江西煤业<N>.<N>%股权与安源股份资产置换后的差额部分,并以发行股份方式购买中弘矿业、中国华融和中国信达合计持有的江西煤业<N>.<N>%的股权。
中国信达	安源股份	被发行	集团持有的江西煤业<N>.<N>%股权与安源股份资产置换后的差额部分,并以发行股份方式购买中弘矿业、中国华融和中国信达合计持有的江西煤业<N>.<N>%的股权。
沃尔玛	<N>号店	拥有	未来,沃尔玛自营的<N>号店将成为京东的<N>号商城中的一个商家。
<N>号店	沃尔玛	被拥有	未来,沃尔玛自营的<N>号店将成为京东的<N>号商城中的一个商家。
王老吉	加多宝	纠纷	王老吉很受伤:广药称商标争夺由加多宝挑起。
加多宝	王老吉	纠纷	王老吉很受伤:广药称商标争夺由加多宝挑起。
三元股份	北京企业有限公司	发行	三元股份本次非公开发行股票发行对象为北京企业有限公司、首都农业集团,其中,首都农业集团认购<N>.<N>亿股,北京企业有限公司认购<N>亿股。
北京企业有限公司	三元股份	被发行	三元股份本次非公开发行股票发行对象为北京企业有限公司、首都农业集团,其中,首都农业集团认购<N>.<N>亿股,北京企业有限公司认购<N>亿股。
金隅股份	金隅集团	unknown	值得一提的是,本次现金选择权给予金隅股份和金隅集团外的全部股东而不仅仅是异议股东,这充分体现了公司的善意。
金隅集团	金隅股份	unknown	值得一提的是,本次现金选择权给予金隅股份和金隅集团外的全部股东而不仅仅是异议股东,这充分体现了公司的善意。
海南万通	万通地产	unknown	公开简历显示他曾任海南万通部门经理,是冯仑最早发家时的伙伴,担任万通地产总经理<N>年之久。
万通地产	海南万通	unknown	公开简历显示他曾任海南万通部门经理,是冯仑最早发家时的伙伴,担任万通地产总经理<N>年之久。
FoxBusinessNetwork	孟山都	商讨	FoxBusinessNetwork稍早报道称,拜耳首席执行官WernerBaumann和孟山都的首席执行官HughGrant在和特朗普及其助理会谈后作
孟山都	FoxBusinessNetwork	商讨	FoxBusinessNetwork稍早报道称,拜耳首席执行官WernerBaumann和孟山都的首席执行官HughGrant在和特朗普及其助理会谈后作
福建电力学院服务公司	经贸发展有限公司	unknown	福建电力学院服务公司和泉州市亿力经贸发展有限公司分别持有<N>%的股份;
经贸发展有限公司	福建电力学院服务公司	unknown	福建电力学院服务公司和泉州市亿力经贸发展有限公司分别持有<N>%的股份;
广晟	粤晶高科	拥有	他还表示,广晟旗下的其他电子企业在金融危机的打击下基本上都是亏损的,而粤晶高科是目前最好的电子业资产。
粤晶高科	广晟	被拥有	他还表示,广晟旗下的其他电子企业在金融危机的打击下基本上都是亏损的,而粤晶高科是目前最好的电子业资产。
上实医药	胡庆余堂药业	unknown	上实医药<N>股流通股,上实控股向上实医药及其附属公司转让持有的正大青春宝、胡庆余堂药业、辽宁好护士以及胡庆余堂国药号的权益也将不再继续进行。
胡庆余堂药业	上实医药	unknown	上实医药<N>股流通股,上实控股向上实医药及其附属公司转让持有的正大青春宝、胡庆余堂药业、辽宁好护士以及胡庆余堂国药号的权益也将不再继续进行。
招商证券	中国太保	分析	招商证券分析师则认为,中国太保未来的资本运作值得期待。
中国太保	招商证券	被分析	招商证券分析师则认为,中国太保未来的资本运作值得期待。
制皂集团	上海森凌置业发展有限公司	拥有	检方指控,<N>年<N>月至<N>年<N>月,范宪在担任制皂集团及下属企业上海森凌置业发展有限公司法定代表人和董事长时,
上海森凌置业发展有限公司	制皂集团	被拥有	检方指控,<N>年<N>月至<N>年<N>月,范宪在担任制皂集团及下属企业上海森凌置业发展有限公司法定代表人和董事长时,
斯壮公司	南管燃气公司	拥有	ST南方公告显示,<N>年上半年开始,由于斯壮公司经营状况不佳,当时公司领导决定对属下南管燃气公司的股权进行虚假转让。
南管燃气公司	斯壮公司	被拥有	ST南方公告显示,<N>年上半年开始,由于斯壮公司经营状况不佳,当时公司领导决定对属下南管燃气公司的股权进行虚假转让。
中国铝业	摩根士丹利	被分析	受此消息刺激,中国铝业H股和A股当日分别下挫<N>.<N>%和<N>.<N>%,外资投行摩根士丹利将中铝H股评级下调至“减持”,
摩根士丹利	中国铝业	分析	受此消息刺激,中国铝业H股和A股当日分别下挫<N>.<N>%和<N>.<N>%,外资投行摩根士丹利将中铝H股评级下调至“减持”,
渝开发	高瑞房地产开发有限公司	拥有	转让完成后,渝开发仍控股高瑞房地产开发有限公司。。
高瑞房地产开发有限公司	渝开发	被拥有	转让完成后,渝开发仍控股高瑞房地产开发有限公司。。
美微传媒	淘宝	合作	被称为“众筹第一人”的美微传媒朱江曾经通过淘宝平台,在互联网上进行公开募集股权,并在短短数天之内募集到高达<N>万元的资金,一时成为舆论焦点。
淘宝	美微传媒	合作	被称为“众筹第一人”的美微传媒朱江曾经通过淘宝平台,在互联网上进行公开募集股权,并在短短数天之内募集到高达<N>万元的资金,一时成为舆论焦点。
美微传媒	淘宝	被帮助	被称为“众筹第一人”的美微传媒朱江曾经通过淘宝平台,在互联网上进行公开募集股权,并在短短数天之内募集到高达<N>万元的资金,一时成为舆论焦点。
淘宝	美微传媒	帮助	被称为“众筹第一人”的美微传媒朱江曾经通过淘宝平台,在互联网上进行公开募集股权,并在短短数天之内募集到高达<N>万元的资金,一时成为舆论焦点。
巴克莱	中石化	减持	香港联交所资料显示,巴克莱<N>月<N>日以平均每股<N>.<N>港元的价格,减持中石化<N>.<N>万股,
中石化	巴克莱	被减持	香港联交所资料显示,巴克莱<N>月<N>日以平均每股<N>.<N>港元的价格,减持中石化<N>.<N>万股,
娃哈哈	贵州茅台	合作	晋育锋对《金证券》记者指出,娃哈哈应当是试水行动,从合作模式上看,卖的是贴牌产品,出品方为贵州茅台镇金酱酒业有限公司,
贵州茅台	娃哈哈	合作	晋育锋对《金证券》记者指出,娃哈哈应当是试水行动,从合作模式上看,卖的是贴牌产品,出品方为贵州茅台镇金酱酒业有限公司,
<N>公司	金山公司	竞争	<N>公司认为,金山公司涉嫌不正当竞争,起诉要求对方在其官方网站和门户网站公开道歉,并赔偿<N>万元及诉讼合理支出<N>.<N>万元。
金山公司	<N>公司	竞争	<N>公司认为,金山公司涉嫌不正当竞争,起诉要求对方在其官方网站和门户网站公开道歉,并赔偿<N>万元及诉讼合理支出<N>.<N>万元。
<N>公司	金山公司	纠纷	<N>公司认为,金山公司涉嫌不正当竞争,起诉要求对方在其官方网站和门户网站公开道歉,并赔偿<N>万元及诉讼合理支出<N>.<N>万元。
金山公司	<N>公司	纠纷	<N>公司认为,金山公司涉嫌不正当竞争,起诉要求对方在其官方网站和门户网站公开道歉,并赔偿<N>万元及诉讼合理支出<N>.<N>万元。
阿里	顺丰	合作	有观点认为,这暗示着经过一年的跑马圈地,阿里、顺丰在“最后一公里”又由分化走向了合作。
顺丰	阿里	合作	有观点认为,这暗示着经过一年的跑马圈地,阿里、顺丰在“最后一公里”又由分化走向了合作。
李宁集团	李宁	拥有	本报讯昨日记者从李宁集团获悉,李宁集团将在未来<N>年内将李宁品牌独家授权给天津市宽猫咪儿童用品有限公司,
李宁	李宁集团	被拥有	本报讯昨日记者从李宁集团获悉,李宁集团将在未来<N>年内将李宁品牌独家授权给天津市宽猫咪儿童用品有限公司,
广百股份	新大新公司	收购	在人员安排上,广百股份在维持稳定基础上,将对新大新公司少数管理人员进行必要的岗位调整,在收购完成后,新大新公司继续履行与员工的劳动合同。
新大新公司	广百股份	被收购	在人员安排上,广百股份在维持稳定基础上,将对新大新公司少数管理人员进行必要的岗位调整,在收购完成后,新大新公司继续履行与员工的劳动合同。
新松机器人自动化股份有限公司	新松	自己	作为新松机器人自动化股份有限公司总裁,曲道奎对机器人产业所处的阶段、发展方向以及新松该往何处去,有清晰看法。
新松	新松机器人自动化股份有限公司	自己	作为新松机器人自动化股份有限公司总裁,曲道奎对机器人产业所处的阶段、发展方向以及新松该往何处去,有清晰看法。
国盛药业	国药控股	被收购	今年<N>月,公司与国盛药业达成投资整合协议,国药控股出资<N>万元收购国盛药业的全部股份,以<N>万元收购国盛药业在南京国盛连锁投资的<N>%股权;
国药控股	国盛药业	收购	今年<N>月,公司与国盛药业达成投资整合协议,国药控股出资<N>万元收购国盛药业的全部股份,以<N>万元收购国盛药业在南京国盛连锁投资的<N>%股权;
国美	三联	unknown	他同时认为,“如果最终事情的结果对上市公司造成了实质性的伤害,国美对*ST三联也无能为力”。
三联	国美	unknown	他同时认为,“如果最终事情的结果对上市公司造成了实质性的伤害,国美对*ST三联也无能为力”。
亚厦股份	小米	unknown	亚厦股份、小米等公司也意在布局。
小米	亚厦股份	unknown	亚厦股份、小米等公司也意在布局。
宝利来	深圳市福万田投资有限公司	被减持	而在ST宝利来不断推出重组计划的同时,公司第二大股东深圳市福万田投资有限公司在其限售股解禁后开始减持。
深圳市福万田投资有限公司	宝利来	减持	而在ST宝利来不断推出重组计划的同时,公司第二大股东深圳市福万田投资有限公司在其限售股解禁后开始减持。
宝利来	深圳市福万田投资有限公司	被持股	而在ST宝利来不断推出重组计划的同时,公司第二大股东深圳市福万田投资有限公司在其限售股解禁后开始减持。
深圳市福万田投资有限公司	宝利来	持股	而在ST宝利来不断推出重组计划的同时,公司第二大股东深圳市福万田投资有限公司在其限售股解禁后开始减持。
华菱钢铁	华菱集团	发行	有华菱钢铁的中小投资者指出,此次定向增发<N>.<N>亿股,增发对象为华菱集团和安赛乐-米塔尔公司,
华菱集团	华菱钢铁	被发行	有华菱钢铁的中小投资者指出,此次定向增发<N>.<N>亿股,增发对象为华菱集团和安赛乐-米塔尔公司,
中航楼宇	中航国际新能源公司	合资	公告显示,行为由中航楼宇与中航国际新能源公司分别出资<N>.<N>万元和<N>.<N>万元受让金四方投资持有的中和中公司<N>%和<N>%的股权来完成。
中航国际新能源公司	中航楼宇	合资	公告显示,行为由中航楼宇与中航国际新能源公司分别出资<N>.<N>万元和<N>.<N>万元受让金四方投资持有的中和中公司<N>%和<N>%的股权来完成。
沃尔玛	必胜客	合作	记者在现场看到,不管是商铺还是沃尔玛卖场内,客人都非常少,只有必胜客等品牌餐饮店内算有些人气。
必胜客	沃尔玛	合作	记者在现场看到,不管是商铺还是沃尔玛卖场内,客人都非常少,只有必胜客等品牌餐饮店内算有些人气。
