# Supplementary material for: Relation extraction in Chinese using attention-based bidirectional long short-term memory networks
Source: PeerJ Comput Sci. 2023 Aug 17;9:e1509. doi: 10.7717/peerj-cs.1509 (PMC10495963; doi:10.7717/peerj-cs.1509)
Supplement: Supplemental Information 1 [file peerj-cs-09-1509-s001.zip › code/data/SanWen/process_stable_data.py]

#coding:utf8
import codecs
import sys
import pandas as pd
import numpy as np
from collections import deque  
import pdb
from data.utils import flatten
# Load dictionary
path = './data/SanWen/'
max_len = 50
relation2id = {}
with codecs.open(f'{path}/relation2id.txt','r','utf-8') as input_data:
    for line in input_data.readlines():
        relation2id[line.split()[0]] = int(line.split()[1])
    input_data.close()

def get_data(path_data):
    datas = deque()
    labels = deque()
    positionE1 = deque()
    positionE2 = deque()
    total_data=0
    with codecs.open(path_data,'r','utf-8') as tfc: 
        for lines in tfc:
            line = lines.split()
            if len(line) == 0:
                continue
            sentence = []
            if line[0] not in line[3] or line[1] not in line[3]:
                continue
            index1 = line[3].index(line[0])
            position1 = []
            index2 = line[3].index(line[1])
            position2 = []

            for i,word in enumerate(line[3]):
                sentence.append(word)
                position1.append(i-index1)
                position2.append(i-index2)
                i+=1
            datas.append(sentence)
            labels.append(relation2id[line[2]])
            positionE1.append(position1)
            positionE2.append(position2)
            total_data+=1
            
    print(total_data,len(datas))
    return datas, labels, positionE1, positionE2

def get_param(seed):
    datas, labels, positionE1, positionE2 = get_data(f'{path}/train.txt')
    all_words = flatten(datas)
    sr_allwords = pd.Series(all_words)
    sr_allwords = sr_allwords.value_counts()

    set_words = sr_allwords.index
    set_ids = range(1, len(set_words)+1)
    word2id = pd.Series(set_ids, index=set_words)
    id2word = pd.Series(set_words, index=set_ids)

    word2id["BLANK"]=len(word2id)+1
    word2id["UNKNOW"]=len(word2id)+1
    id2word[len(id2word)+1]="BLANK"
    id2word[len(id2word)+1]="UNKNOW"
    return word2id

def X_padding(words, word2id):
    """把 words 转为 id 形式，并自动补全位 max_len 长度。"""
    ids = []
    for i in words:
        if i in word2id:
            ids.append(word2id[i])
        else:
            ids.append(word2id["UNKNOW"])
    if len(ids) >= max_len: 
        return ids[:max_len]
    ids.extend([word2id["BLANK"]]*(max_len-len(ids))) 
    return ids
    
    
def pos(num):
    if num<-40:
        return 0
    if num>=-40 and num<=40:
        return num+40
    if num>40:
        return 80
def position_padding(words):
    words = [pos(i) for i in words]
    if len(words) >= max_len:  
        return words[:max_len]
    words.extend([81]*(max_len-len(words))) 
    return words


def get_train_data(seed):
    datas, labels, positionE1, positionE2 = get_data(f'{path}/train.txt')
    all_words = flatten(datas)
    sr_allwords = pd.Series(all_words)
    sr_allwords = sr_allwords.value_counts()

    set_words = sr_allwords.index
    set_ids = range(1, len(set_words)+1)
    word2id = pd.Series(set_ids, index=set_words)
    id2word = pd.Series(set_words, index=set_ids)

    word2id["BLANK"]=len(word2id)+1
    word2id["UNKNOW"]=len(word2id)+1
    id2word[len(id2word)+1]="BLANK"
    id2word[len(id2word)+1]="UNKNOW"


    


    # Process for training data 
    df_data = pd.DataFrame({'words': datas, 'tags': labels,'positionE1':positionE1,'positionE2':positionE2}, index=range(len(datas)))
    # for words_ in df_data['words'].to_list():
        
    df_data['words'] = [X_padding(words_,word2id) for words_ in df_data['words'].to_list()]
    df_data['tags'] = df_data['tags']
    df_data['positionE1'] = df_data['positionE1'].apply(position_padding)
    df_data['positionE2'] = df_data['positionE2'].apply(position_padding)

    datas = np.asarray(list(df_data['words'].values))
    labels = np.asarray(list(df_data['tags'].values))
    positionE1 = np.asarray(list(df_data['positionE1'].values))
    positionE2 = np.asarray(list(df_data['positionE2'].values))

    return word2id, id2word, relation2id, datas, labels, positionE1, positionE2

####################################################################################################################################
def get_val_data(seed):
    # Process Validation data
    datas_, _, _, _ = get_data(f'{path}/train.txt')
    all_words = flatten(datas_)
    sr_allwords = pd.Series(all_words)
    sr_allwords = sr_allwords.value_counts()

    set_words = sr_allwords.index
    set_ids = range(1, len(set_words)+1)
    word2id = pd.Series(set_ids, index=set_words)

    word2id["BLANK"]=len(word2id)+1
    word2id["UNKNOW"]=len(word2id)+1

    datas, labels, positionE1, positionE2 = get_data(f'{path}/valid.txt')
    df_data = pd.DataFrame({'words': datas, 'tags': labels,'positionE1':positionE1,'positionE2':positionE2}, index=range(len(datas)))
    df_data['words'] = [X_padding(words_,word2id) for words_ in df_data['words'].to_list()]
    df_data['tags'] = df_data['tags']
    df_data['positionE1'] = df_data['positionE1'].apply(position_padding)
    df_data['positionE2'] = df_data['positionE2'].apply(position_padding)

    datas = np.asarray(list(df_data['words'].values))
    labels = np.asarray(list(df_data['tags'].values))
    positionE1 = np.asarray(list(df_data['positionE1'].values))
    positionE2 = np.asarray(list(df_data['positionE2'].values))
    print(datas.shape)
    return datas, labels, positionE1, positionE2

# import pickle
# with open(f'./processed_data/{path}_val.pkl', 'wb') as outp:
# 	pickle.dump(datas, outp)
# 	pickle.dump(labels, outp)
# 	pickle.dump(positionE1, outp)
# 	pickle.dump(positionE2, outp)
# print('** Finished saving validation data.' )      
#################################################################################################################################
# Process Validation data
def get_test_data(seed):
    datas_, _, _, _ = get_data(f'{path}/train.txt')
    all_words = flatten(datas_)
    sr_allwords = pd.Series(all_words)
    sr_allwords = sr_allwords.value_counts()

    set_words = sr_allwords.index
    set_ids = range(1, len(set_words)+1)
    word2id = pd.Series(set_ids, index=set_words)

    word2id["BLANK"]=len(word2id)+1
    word2id["UNKNOW"]=len(word2id)+1
    
    datas, labels, positionE1, positionE2 = get_data(f'{path}/test.txt')
    df_data = pd.DataFrame({'words': datas, 'tags': labels,'positionE1':positionE1,'positionE2':positionE2}, index=range(len(datas)))
    df_data['words'] = [X_padding(words_,word2id) for words_ in df_data['words'].to_list()]
    df_data['tags'] = df_data['tags']
    df_data['positionE1'] = df_data['positionE1'].apply(position_padding)
    df_data['positionE2'] = df_data['positionE2'].apply(position_padding)

    datas = np.asarray(list(df_data['words'].values))
    labels = np.asarray(list(df_data['tags'].values))
    positionE1 = np.asarray(list(df_data['positionE1'].values))
    positionE2 = np.asarray(list(df_data['positionE2'].values))
    print(datas.shape)

    return datas, labels, positionE1, positionE2

        
