# Supplementary material for: Relation extraction in Chinese using attention-based bidirectional long short-term memory networks
Source: PeerJ Comput Sci. 2023 Aug 17;9:e1509. doi: 10.7717/peerj-cs.1509 (PMC10495963; doi:10.7717/peerj-cs.1509)
Supplement: Supplemental Information 1 [file peerj-cs-09-1509-s001.zip › code/data/SanWen/relation2id.txt]

unknown	0
Create	1
Use	2
Near	3
Social	4
Located	5
Ownership	6
General-Special	7
Family	8
Part-Whole	9
