# Supplementary material for: Relation extraction in Chinese using attention-based bidirectional long short-term memory networks
Source: PeerJ Comput Sci. 2023 Aug 17;9:e1509. doi: 10.7717/peerj-cs.1509 (PMC10495963; doi:10.7717/peerj-cs.1509)
Supplement: Supplemental Information 1 [file peerj-cs-09-1509-s001.zip › code/data/SanWen/test.txt]

他	他的助手	Social	请他解惑，恰见他的助手正在纳闷：怎么啦
老师	领导	Social	恰见他的助手正在纳闷：怎么啦，老师一向提前上班，今天也许被领导临时通知讲座去了。
他的助手	老师	unknown	恰见他的助手正在纳闷：怎么啦，老师一向提前上班，今天也许被领导临时通知讲座去了。
他	女友	Social	几次因走错路而失约，他又不善与人沟通应变，女友开始以为他心不诚
我	其他云南同学	Social	我与其他云南同学对视骇笑
北方同学	我	Social	便引来北方同学的无数镜头和赞誉：好美的花，好绿的叶!我与其他云南同学对视骇笑
花	我	unknown	便引来北方同学的无数镜头和赞誉：好美的花，好绿的叶!我与其他云南同学对视骇笑
叶	我	unknown	便引来北方同学的无数镜头和赞誉：好美的花，好绿的叶!我与其他云南同学对视骇笑
莫里	云南	Part-Whole	单说莫里，<N>多种热带雨林气候特有的珍惜濒绝物种便足以证明云南“植物王国”
云南	莫里原始森林景区	Part-Whole	<N>多种热带雨林气候特有的珍惜濒绝物种便足以证明云南“植物王国”的称号并非浪得虚名。一走进莫里原始森林景区
父亲和母亲	我	Family	父亲和母亲也开始欣喜地接纳我这个不肯归家的游子
有人	我	Social	当有人在我旁边说
奥地利天才作曲家莫扎特	一首原为德文的童声合唱曲	Create	这是一七九一年由奥地利天才作曲家莫扎特作曲、奥弗贝克作词的一首原为德文的童声合唱曲，表达了作者对春天的无限憧憬和热爱之情。
奥弗贝克	一首原为德文的童声合唱曲	Create	这是一七九一年由奥地利天才作曲家莫扎特作曲、奥弗贝克作词的一首原为德文的童声合唱曲，表达了作者对春天的无限憧憬和热爱之情。
邻家栅栏旁	蔷薇花	Located	在邻家栅栏旁蔷薇花初放时浅吟过
刚落地的娃娃	头	Part-Whole	“春天像刚落地的娃娃，从头到脚都是新的”
春天	刚落地的娃娃	unknown	“春天像刚落地的娃娃，从头到脚都是新的”
刚落地的娃娃	脚	Part-Whole	“春天像刚落地的娃娃，从头到脚都是新的”
莫扎特	莫扎特的歌曲	Create	莫扎特的歌曲让我联想起朱自清的那篇名作《春》
波士顿郊外的家园	我喜爱的百草园	Located	在波士顿郊外的家园，有我喜爱的百草园。
这里	一花一草一树木	Located	感谢上苍，这里的一花一草一树木都是我的天然收藏。
我	双脚	Part-Whole	当我的双脚踏上澳大利亚时
湛蓝的天空里	朵朵白云	Located	原先想象的喜悦心情却不知迷失到哪里?美丽的花园、现代化的都市――墨尔本正逢盛情的夏季，湛蓝的天空里飘浮着朵朵白云，金黄色的沙滩炫耀着一望无边的海洋和璀璨的浪花。
自己	铁饭碗	Ownership	他们自己砸了自己的铁饭碗，筹集学费来的。
背包里	一张三口子的照片	Located	从背包里拿出一张三口子的照片，借着月光仔细地端详
车站	靠椅	Located	夜深人静一个人坐在车站的靠椅上
洪水猛兽	周身	Located	思念之情如洪水猛兽，一股暖流在周身涌动
夜晚的天空	密密匝匝的星星	Located	夜晚的天空被密密匝匝的星星点缀得格外的祥和
密密匝匝的星星	我头顶上	Located	夜晚的天空被密密匝匝的星星点缀得格外的祥和，在我头顶上不停地眨着眼睛
密密匝匝的星星	我	unknown	夜晚的天空被密密匝匝的星星点缀得格外的祥和，在我头顶上不停地眨着眼睛
泪花	口中	Located	泪花在口中是咸的
火车站	一座小巧玲珑的小山	Near	靠着火车站是一座小巧玲珑的小山，约百米多高。
老曹	孙子	Family	我去市郊城南村参加了老曹孙子的婚礼。
我	我同事	Family	老曹和我同事，因她是农村户口
她	老伴	Family	改革开放以来，她和老伴、儿子一起种花木
她	儿子	Family	改革开放以来，她和老伴、儿子一起种花木
老曹家	城南村的农民集中居住片	Located	现在，老曹家住城南村的农民集中居住片。
现在	城南村的农民集中居住片	unknown	现在，老曹家住城南村的农民集中居住片。
老曹	城南村的农民集中居住片	unknown	现在，老曹家住城南村的农民集中居住片。
老曹	老曹家	Ownership	现在，老曹家住城南村的农民集中居住片。
居住片	花草	Located	居住片里有绿树，有花草，有小河
居住片	小河	Located	居住片里有绿树，有花草，有小河，有小桥
居住片	小桥	Located	居住片里有绿树，有花草，有小河，有小桥，楼房前的水泥路宽阔平坦
楼房前	水泥路	Located	有小桥，楼房前的水泥路宽阔平坦
客厅里	图像清晰的液晶电视	Located	客厅里放着图像清晰的液晶电视，书房里有电脑、有音响
书房里	电脑	Located	客厅里放着图像清晰的液晶电视，书房里有电脑、有音响
书房里	音响	Located	客厅里放着图像清晰的液晶电视，书房里有电脑、有音响，房间里全是新家具
房间里	新家具	Located	书房里有电脑、有音响，房间里全是新家具，床上整齐地放着高档被毯。
床上	高档被毯	Located	房间里全是新家具，床上整齐地放着高档被毯。
你	儿子	Family	“你和儿子不是早就住了三室一厅吗?”
我孙子	我	Family	“我孙子在南京的工作单位旁边还买了一个中套呢!
南京的工作单位旁边	一个中套	Located	“我孙子在南京的工作单位旁边还买了一个中套呢!
我	头	Part-Whole	我连连点头，不禁想起我的婚礼。
我	爱人	Family	我的月工资是<N>个工资份(每个工资份约买<N>斤米)，我爱人的月工资是<N>个工资份。
爱人	月工资	unknown	我的月工资是<N>个工资份(每个工资份约买<N>斤米)，我爱人的月工资是<N>个工资份。
我	爱人	unknown	我的月工资是<N>个工资份(每个工资份约买<N>斤米)，我爱人的月工资是<N>个工资份。
<N>个工资份	爱人	unknown	我的月工资是<N>个工资份(每个工资份约买<N>斤米)，我爱人的月工资是<N>个工资份。
爱人	<N>个工资份	unknown	我的月工资是<N>个工资份(每个工资份约买<N>斤米)，我爱人的月工资是<N>个工资份。
<N>斤米	爱人	unknown	我的月工资是<N>个工资份(每个工资份约买<N>斤米)，我爱人的月工资是<N>个工资份。
月工资	爱人	unknown	我的月工资是<N>个工资份(每个工资份约买<N>斤米)，我爱人的月工资是<N>个工资份。
每个工资份	爱人	unknown	我的月工资是<N>个工资份(每个工资份约买<N>斤米)，我爱人的月工资是<N>个工资份。
单位的宿舍	单位	Located	我们没有自己的房子，单位的宿舍也很紧。
我	我爱人	Family	我爱人是教导主任
我	老曹	Social	想到这些，我对老曹说：“现在又不是没钱
老曹	现在	unknown	想到这些，我对老曹说：“现在又不是没钱
家里	酒席	Located	你为什么在家里办酒席?”
城里的饭店	城里	Located	到城里的饭店去不大方便。
市场上	东西	Located	现在市场上的东西又多又便宜
楼房前	喜棚	Located	搭在楼房前的喜棚，上面有顶
上面	顶	Located	搭在楼房前的喜棚，上面有顶，四面围得好好的
门口	彩球和大红灯笼	Located	四面围得好好的，门口挂着彩球和大红灯笼，棚里电灯通明
棚里	电灯	Located	门口挂着彩球和大红灯笼，棚里电灯通明
棚里	<N>张圆桌	Located	门口挂着彩球和大红灯笼，棚里电灯通明，摆了<N>张圆桌，每张桌上已放了<N>个冷菜盘
每张桌上	<N>个冷菜盘	Located	摆了<N>张圆桌，每张桌上已放了<N>个冷菜盘，盘里整齐地放着鸡鸭鱼肉。
盘里	鸡鸭鱼肉	Located	每张桌上已放了<N>个冷菜盘，盘里整齐地放着鸡鸭鱼肉。
帮厨队的婚礼主持人	无线话筒	Use	这时，帮厨队的婚礼主持人拿着无线话筒说话了：“各位来宾
喜棚外	鞭炮	Located	这时，喜棚外，鞭炮劈哩啪啦地响起来
客人们	酒杯	Use	新郎新娘向大家敬酒，客人们纷纷举起酒杯向新人祝福
他们	他们的父母	Family	向他们的父母祝福
两个身穿红衣服的帮厨姑娘	大碗	Use	上热菜了，两个身穿红衣服的帮厨姑娘端着大碗不停地给各桌上菜。
热菜	两个身穿红衣服的帮厨姑娘	unknown	上热菜了，两个身穿红衣服的帮厨姑娘端着大碗不停地给各桌上菜。
两个身穿红衣服的帮厨姑娘	菜	unknown	上热菜了，两个身穿红衣服的帮厨姑娘端着大碗不停地给各桌上菜。
两个身穿红衣服的帮厨姑娘	各桌	unknown	上热菜了，两个身穿红衣服的帮厨姑娘端着大碗不停地给各桌上菜。
桌上	菜，整鸡、整鸭、红烧猪蹄、清蒸白鱼，还有老鳖	Located	桌上放满了菜，整鸡、整鸭、红烧猪蹄、清蒸白鱼，还有老鳖…
放了一条大鱼的长秀盘	一条大鱼	Located	一个小伙子笑嘻嘻地托着放了一条大鱼的长秀盘，从各席桌旁绕过。
喜棚外	烟火	Located	两家酒足饭饱的来宾纷纷到喜棚外观看烟火。
老曹家的烟火	老曹家	Located	更叫人高兴的是，老曹家的烟火刚落下
老曹家的音响	老曹家	Located	就在这欢腾的时候，老曹家的音响传来了大家熟悉的歌：“…
浙西江山县城	大街小巷	Located	你行走在浙西江山县城的大街小巷，或许就会碰到一个卖臭豆腐的女人。
一个卖臭豆腐的女人	一个小竹篮	Use	或许就会碰到一个卖臭豆腐的女人。臂挎一个小竹篮
一个卖臭豆腐的女人	臂	unknown	或许就会碰到一个卖臭豆腐的女人。臂挎一个小竹篮
她	一片青菜叶	Use	递给她些许硬币，她用一片青菜叶托着几块臭豆腐款款地送回你的手中
她	头	Part-Whole	若有成年异性靠近身旁，她会急急地低头溜走
她	她的大姐	Family	她的大姐就是举世闻名的民国一代名媛、吴宓苦追未果、民国总理熊希龄的遗孀毛彦文。
民国总理熊希龄	遗孀毛彦文	Family	她的大姐就是举世闻名的民国一代名媛、吴宓苦追未果、民国总理熊希龄的遗孀毛彦文。
她们的父亲	她们	Family	她们的父亲是当时江山有名的富商
毛氏三姐妹	眼镜	Ownership	西风东渐，毛氏三姐妹豆蔻年华，领风气之先，放天足剪西发，戴眼镜穿皮鞋
毛氏三姐妹	皮鞋	Ownership	西风东渐，毛氏三姐妹豆蔻年华，领风气之先，放天足剪西发，戴眼镜穿皮鞋，上西河女校
上西河女校	上西河	Located	戴眼镜穿皮鞋，上西河女校，唱英文歌
她	大姐毛彦文	Family	最终落脚上海，她一直陪伴在大姐毛彦文身边直至命运再次发生转折。
泪	面	Located	姐妹相拥泪流满面。
家中	最好的食品	Located	拿出家中珍藏的最好的食品慰劳自己。
她	她的臭豆腐	Ownership	照样走街串巷叫卖她的臭豆腐。
她	大姐毛彦文	Family	爱，她并不希望只有孤独相伴。在大姐毛彦文出资安排和亲友的帮助下
毛辅文	她的父母	Family	在大姐毛彦文出资安排和亲友的帮助下，毛辅文已经和她的父母亲在西山的坟茔中团聚
毛辅文	西山的坟茔中	unknown	在大姐毛彦文出资安排和亲友的帮助下，毛辅文已经和她的父母亲在西山的坟茔中团聚
亲友	毛辅文	unknown	在大姐毛彦文出资安排和亲友的帮助下，毛辅文已经和她的父母亲在西山的坟茔中团聚
大姐毛彦文	毛辅文	unknown	在大姐毛彦文出资安排和亲友的帮助下，毛辅文已经和她的父母亲在西山的坟茔中团聚
砂中的金子	砂中	Located	惟有两句歌词，砂中的金子似的
日本关东军	军靴	Ownership	世界就一片凄惨，日本关东军的军靴
我的家	东北松花江上	Located	在关内的东北流亡学生悲咽着唱，我的家在东北松花江上，那里有森林煤矿
关内的东北流亡学生	东北松花江上	unknown	在关内的东北流亡学生悲咽着唱，我的家在东北松花江上，那里有森林煤矿
我	东北松花江上	unknown	在关内的东北流亡学生悲咽着唱，我的家在东北松花江上，那里有森林煤矿
那里	森林煤矿	Located	我的家在东北松花江上，那里有森林煤矿，还有那满山遍野的大豆高粱…
我的家	那里	unknown	我的家在东北松花江上，那里有森林煤矿，还有那满山遍野的大豆高粱…
那里	那满山遍野	unknown	我的家在东北松花江上，那里有森林煤矿，还有那满山遍野的大豆高粱…
我	那里	unknown	我的家在东北松花江上，那里有森林煤矿，还有那满山遍野的大豆高粱…
那里	大豆高粱	unknown	我的家在东北松花江上，那里有森林煤矿，还有那满山遍野的大豆高粱…
那满山遍野	大豆高粱	Located	还有那满山遍野的大豆高粱…
他	父亲、妻子、妹妹、女儿	Family	他是县城东张家油坊的人。为了抗日，父亲、妻子、妹妹、女儿，不得不逃亡他乡
他	知识分子党员	General-Special	后来听说他是出身优裕的知识分子党员。
同志	它	Create	“同志”蕴涵共同理想，共同的阳光事业，共同的命运。试想，还有什么词比它更庄重、更能表达人的责任感与情操呢!
家乡的平原	家乡	Located	我从家乡的平原，到小兴安岭密林深处
他	一件旧军大衣	Ownership	他有一件旧军大衣。
怀里	一包辣椒面	Located	他从怀里掏出一包辣椒面，说老伴给我捎来的
老伴	我	Family	说老伴给我捎来的
他	老伴	Family	三年困难时期，他老伴采山菜
她	手	Part-Whole	她伸出女儿般的手，去摸抚农妇受伤有坑的头
大衣	担架	Located	有人说大衣铺在受伤的林业工人担架上了
孩子	脸	Part-Whole	马爬犁在风雪中飞，孩子冻得脸发青
那里的水	那里	Located	我常忆难忘那里的水。
我	那里	unknown	我常忆难忘那里的水。
西藏的大地	西藏	Located	倘若你尚未踏上过西藏的大地，自然会纳闷：在这方号称“世界第三极”
珠穆朗玛峰的冰川	珠穆朗玛峰	Located	你可能首先会联想到珠穆朗玛峰的冰川、雅鲁藏布江的湍流、充满神奇传说的圣湖。
雅鲁藏布江的湍流	雅鲁藏布江	Located	你可能首先会联想到珠穆朗玛峰的冰川、雅鲁藏布江的湍流、充满神奇传说的圣湖。
西藏之水	西藏	Located	行走在那广袤而高远的大地上，西藏之水给了我太多的回忆：那皑皑雪峰、滔滔江流和蓝蓝错水
那青藏铁路路基旁	大片湿地	Located	西藏之水给了我太多的回忆：那皑皑雪峰、滔滔江流和蓝蓝错水，那青藏铁路路基旁的大片湿地，那羊八井的沸泉与热池
那羊八井的沸泉与热池	羊八井	Located	那青藏铁路路基旁的大片湿地，那羊八井的沸泉与热池，那拉萨市区连续二夜的中雨…
我们	我们的大巴	Ownership	当我们的大巴转过一个弯
路边	十几座俏丽的雪峰	Located	当我们的大巴转过一个弯，路边连绵十几座俏丽的雪峰映进眼帘时
路边	如此灿亮的座座银峰	Located	可路边却是如此灿亮的座座银峰。
山上	积雪	Located	清晨山上的积雪还来不及溶化。”
遥远的天边	雪峰	Located	仰首遥远的天边，总有雪峰隐现。
天际	一抹祥云	Located	有的象天际淡淡的一抹祥云，有的象缥缈于蓝天下的一条银线。
蓝天下	一条银线	Located	有的象缥缈于蓝天下的一条银线。
山尖处	残小白块	Located	基本上见到的只是山尖处的残小白块，或者山头一片灰褐色中筛子状的星点白雪。
山头	一片灰褐色中筛子状的星点白雪	Located	或者山头一片灰褐色中筛子状的星点白雪。
念青唐古拉山脉	主峰	Part-Whole	可以清楚地仰观念青唐古拉山脉海拔<N>米的主峰。
峭拔的峰顶	冰川积雪	Located	是雅鲁藏布江与怒江两大水系的分水岭，峭拔的峰顶终年为冰川积雪复盖
我们	相机	Ownership	我们特地停车，手举相机，欢步踏上路边靠山一侧那松软的草地
路边靠山一侧	那松软的草地	Located	欢步踏上路边靠山一侧那松软的草地，与那灿亮浩白的主峰合影。
西藏林立的雪峰	西藏	Located	西藏林立的雪峰壮丽
近坡	绿草	Located	晴空湛蓝如洗，近坡绿草如毯
江滩	卵石	Located	近坡绿草如毯，江滩卵石斑斓。
江面狭窄处	浑黄的滔滔湍流	Located	两峰对峙中的江面狭窄处，浑黄的滔滔湍流(雨季水浑)
高原骏马	高原	Located	如高原骏马般挤拥着奔腾而来
两岸	绿树丛草	Located	江面映闪着蓝天白云，两岸散布着绿树丛草。
展翅的鹰鹫	翅	Part-Whole	有时，展翅的鹰鹫在高空掠过
米拉雪山的拉萨河	米拉雪山	Located	源自米拉雪山的拉萨河，从东北方向绕流过拉萨南郊后注入雅鲁藏布江。
湿地上	青草	Located	放眼展望，湿地上青草簇簇
沙滩上	卵石	Located	湿地上青草簇簇，沙滩上卵石片片;河岸上
河岸上	公主柳、藏杨树	Located	沙滩上卵石片片;河岸上，不断闪过公主柳、藏杨树的倩影;河对面
瓦蓝的穹庐下	灰褐色的山体	Located	瓦蓝的穹庐下，是灰褐色的山体;黄马、黑牛与白羊
楚布河水	车身下	Located	我总觉得楚布河水似乎就在车身下流淌。
藏北、山南	众多的湖泊	Located	无论是藏北、山南、还是昌都和阿里地区，都散布着众多的湖泊。
昌都和阿里地区	众多的湖泊	Located	无论是藏北、山南、还是昌都和阿里地区，都散布着众多的湖泊。
茫茫高原上的牛羊	茫茫高原上	Located	如茫茫高原上的牛羊
浩浩长空中的繁星	浩浩长空中	Located	如浩浩长空中的繁星，如巍巍群峰间的碧玉
巍巍群峰间的碧玉	巍巍群峰间	Located	如巍巍群峰间的碧玉，如“世界第三极”
西藏	最大的湖泊	Located	是西藏最大的湖泊，也是我国仅次于青海湖的第二大咸水湖。
清波浩渺的湖边	湛蓝的湖水	Located	站在清波浩渺的湖边，湛蓝的湖水是那么清澈
湖底	卵石	Located	连湖底卵石颜色也可分辨。
眼前	整个湖面	Located	凉爽的阵阵湖风下，眼前的整个湖面波光粼粼
中间	另一种颜色的白云与雪峰	Located	高天与湖水一色，中间镶嵌着另外同样另一种颜色的白云与雪峰。
湖畔	一块块刻有佛像和经文的玛尼石	Located	再加上湖畔一块块刻有佛像和经文的玛尼石，一条条迎风飘舞的蓝白红黄绿五色经幡
被藏族民歌颂唱为“人间仙境”的羊卓雍错	浪卡子县境内	Located	被藏族民歌颂唱为“人间仙境”的羊卓雍错，位于浪卡子县境内。
喜马拉雅群山间的大巴	喜马拉雅群山间	Located	当我们盘绕于喜马拉雅群山间的大巴，爬过海拔<N>米的甘巴拉山口
飘逸的白云下	蓝色的湖面	Located	飘逸的白云下，蓝色的湖面波浪不兴
一块镶嵌在雪峰绿坡间的硕大翡翠	雪峰绿坡间	Located	真像是一块镶嵌在雪峰绿坡间的硕大翡翠。
海拔五千米左右的山坡上	几只黑色的牦牛	Located	甘巴拉山口一侧海拔五千米左右的山坡上，有几只黑色的牦牛在啃吃深绿的牧羊。
公路边	如此湿漉漉的排水沟	Located	在五千米高的公路边，存在如此湿漉漉的排水沟，不管怎样说
西藏	丰富的水资源	Located	西藏丰富的水资源，珍藏着无数的奥秘
希马拉雅山脉	蔚为壮观的冰川群	Located	也孕育着灿烂的前景：那希马拉雅山脉蔚为壮观的冰川群，那冈底斯山脉连绵起伏的雪峰
冈底斯山脉	连绵起伏的雪峰	Located	那冈底斯山脉连绵起伏的雪峰，那难以计数的冰湖雪川冰塔林;那怒江的浪涛
那几十个湖泊	西藏第二大湖色林错	Near	那狮泉河、孔雀河和象泉河;那几十个湖泊围绕的西藏第二大湖色林错，那世界国界湖中海拔最高的班公错
西藏之水	西藏	Located	西藏之水啊!
那森林环抱中的错高错、	森林环抱中	Located	那世界国界湖中海拔最高的班公错，那森林环抱中的错高错、那美丽传说中是神女热泪的羊八井沸泉
那世界国界湖中海拔最高的班公错	世界国界湖	General-Special	那狮泉河、孔雀河和象泉河;那几十个湖泊围绕的西藏第二大湖色林错，那世界国界湖中海拔最高的班公错，那森林环抱中的错高错、那美丽传说中是神女热泪的羊八井沸泉
燕	梁间	Located	是燕在梁间呢喃。
人间的四月天	人间	Located	你是人间的四月天。”
紫竹院的筠石苑	紫竹院	Located	在紫竹院的筠石苑，“梦溪”
国图旁边	紫竹院公园	Located	顺着一条幽静的甬道拐进国图旁边的紫竹院公园。
所有的树枝	空中	Located	所有的树枝都横起身子，在空中飞舞。
他们	腰	Part-Whole	遇到一对白发古稀夫妇，他们微躬着腰
沿湖的小道上	大大小小的树枝	Located	地坠落，沿湖的小道上，铺满大大小小的树枝，我得小心选择
院内	高音喇叭	Located	断断续续能听到院内的高音喇叭不停重复播音：“各位游客请注意
我	腰身	Part-Whole	我固执地不走，对萨克斯“回家”伴奏声中的播音置若罔闻，就那样挺直了腰身，坐在湖边的竹椅上听风、看湖。
公路两侧	积雪	Located	也在公路两侧积雪超过轿车顶的山道中穿行…
我	衣衫	Ownership	我在紫竹院的大风中冷坐，衣衫被风吹得张扬起来
湖心餐厅	露天太阳伞	Located	还有湖心餐厅摆放着的露天太阳伞，帆布和拉环乍然作响
露天太阳伞	帆布	Part-Whole	还有湖心餐厅摆放着的露天太阳伞，帆布和拉环乍然作响
露天太阳伞	拉环	Part-Whole	还有湖心餐厅摆放着的露天太阳伞，帆布和拉环乍然作响
身后	茂密的竹林	Located	身后茂密的竹林，在狂风中呜鸣
小动物	竹林深处	Located	更心悸的是一只没看清是什么的小动物，怵地从我脚前窜入竹林深处，不知道它从哪里跑出来
小动物	我脚前	unknown	更心悸的是一只没看清是什么的小动物，怵地从我脚前窜入竹林深处，不知道它从哪里跑出来
小动物	我	unknown	更心悸的是一只没看清是什么的小动物，怵地从我脚前窜入竹林深处，不知道它从哪里跑出来
地铁车站旁	不少倒地的自行车	Located	行人看起来更少了，地铁车站旁有不少倒地的自行车，有一些纸屑在地上打旋
一些纸屑	地上	Located	有一些纸屑在地上打旋
公交围栏、广告牌底座	黄土	Located	有一些纸屑在地上打旋，公交围栏、广告牌底座都蒙上了黄土。
我	脸	Part-Whole	感觉更疯狂了许多，我不幸被风沙打到脸，双颊生疼生疼的
衣服上背着的小帽	衣服上	Located	拉起衣服上背着的小帽，快速赶回驻地。
满城	风沙	Located	而今你满城的风沙，另类般“黄金甲”
我	眼睛	Part-Whole	却渐渐吹疼了我的心，我的眼睛早被风沙迷住
泪	满面	Located	我也会忍不住泪流满面，为那些在风尘中摇曳的树木
他	学馆	Ownership	由开街之始街上最著名的重点建筑是湛若水的广州故居和他的学馆而得名。
最著名的重点建筑	他	unknown	由开街之始街上最著名的重点建筑是湛若水的广州故居和他的学馆而得名。
街上	他	unknown	由开街之始街上最著名的重点建筑是湛若水的广州故居和他的学馆而得名。
湛若水的广州故居	他	unknown	由开街之始街上最著名的重点建筑是湛若水的广州故居和他的学馆而得名。
湛若水	大名鼎鼎的一位国际知名理学大家	General-Special	湛若水是明代大名鼎鼎的一位国际知名理学大家，字元易
这块大石刻	中学母校门前	Located	我在湖南衡山见过他在当地讲学时候留下来的图表式表述他哲学思想的古石刻，这块大石刻在我很是尊敬的当代大名人李锐的中学母校门前。
广州今法政路附近	湛家大街、湛家一巷至湛家五巷一带	Located	公元<N>年)最后在广州今法政路附近的湛家大街、湛家一巷至湛家五巷一带兴建“湛家园”
一首杖铭	这艰手杖上	Located	还特地为吴藤川作了一首杖铭，亲笔写了，让人刻在这艰手杖上，那一首权铭是：“嗟!
苏晨	作家	General-Special	而为其多留下余地?苏晨，作家、编审、研究员、客座教授
天上	三两(鸟)	Located	“天上三两(鸟)胜地下三斤(鸡鸭鹅)。”
另一只鸟	天空中	Located	当农户捡起候鸟回家时，另一只鸟也在天空中跟随
候鸟	天空	Located	到家门口时，候鸟突然从天空俯冲而下
河插村老村场	九洲江出海口	Near	河插村老村场离九洲江出海口很近
绿洲	江中	Located	绿洲兀立江中，形如“桃花”
岛上	第一块警示牌	Located	他在岛上竖起了第一块警示牌。
候鸟的羽毛	候鸟	Part-Whole	数一数候鸟的羽毛，问一问候鸟有没有受伤
梁一元	云南白药	Use	梁一元赶紧用云南白药止血贴
白鹤	天空	Located	他抱起白鹤再次抛向天空。
茅草	空中	Located	有的还叼起茅草抛向空中，然后跳起啄食。
江上	千鸟	Located	江上，千鸟云集
一只蜻蜓	透明的翅膀	Part-Whole	我终于费了九牛二虎之力捕捉到一只蜻蜓。年幼的我出于好奇，便紧紧捏着它透明的翅膀，把它放到了一只正在苦苦寻觅食物的蚂蚁面前
一只蜻蜓	年幼的我	unknown	我终于费了九牛二虎之力捕捉到一只蜻蜓。年幼的我出于好奇，便紧紧捏着它透明的翅膀，把它放到了一只正在苦苦寻觅食物的蚂蚁面前
我	一只蜻蜓	unknown	我终于费了九牛二虎之力捕捉到一只蜻蜓。年幼的我出于好奇，便紧紧捏着它透明的翅膀，把它放到了一只正在苦苦寻觅食物的蚂蚁面前
一只蜻蜓	它	unknown	我终于费了九牛二虎之力捕捉到一只蜻蜓。年幼的我出于好奇，便紧紧捏着它透明的翅膀，把它放到了一只正在苦苦寻觅食物的蚂蚁面前
它	一只正在苦苦寻觅食物的蚂蚁面前	Located	把它放到了一只正在苦苦寻觅食物的蚂蚁面前，想看看会发生什么。
水中的小蝌蚪	水中	Located	“坐在石山看水中的小蝌蚪或苇叶上的嫩蜻蜓”
苇叶上的嫩蜻蜓	苇叶上	Located	“坐在石山看水中的小蝌蚪或苇叶上的嫩蜻蜓”
我	我的“文房四宝	Ownership	书籍、电脑、香烟、打火机――这是我的“文房四宝”
我们的宝贝女儿昕昕	我们	Family	不久我们的宝贝女儿昕昕也来到了人世。
我	妻子	Family	我和妻子转遍了当时只有两三条街道的县城
她的父母、舅舅、妹妹	她	Family	她的父母、舅舅、妹妹都给足了面子
我的父母	我	Family	我的父母知道我们买房子的事后也凑了一万多
我的妻子	我	Family	只有我的妻子。
我	我的手机	Ownership	此时，我的手机响了
女儿	嘴	Part-Whole	女儿一撅嘴，撒娇地说：“爸爸在家里是第三把手。”
妻子女儿	我	Family	每每听到妻子女儿称赞我的好话
我的弟弟	我	Family	我的弟弟同济大学毕业后一直在深圳工作
蝶	花丛	Located	蝶恋花丛，蜂迷津渡
蜂	津渡	Located	蝶恋花丛，蜂迷津渡，百蕊妩媚嫣然
风中	流云	Located	昂首风中流云飘逸
南国的稻海	南国	Located	浩荡的长江，南国的稻海，北国的麦浪
北国的麦浪	北国	Located	南国的稻海，北国的麦浪，雪域的阳光
雪域的阳光	雪域	Located	北国的麦浪，雪域的阳光，塞外的毡房
塞外的毡房	塞外	Located	雪域的阳光，塞外的毡房，生命的风情
庭前	花	Located	何不笑看庭前花开花落
天外	云	Located	漫望天外云卷云舒
鹰	长空	Located	诠释着生命魅力的永恒呢?鹰击长空，剪辑云霞绯色;鱼翔浅底
鱼	浅底	Located	剪辑云霞绯色;鱼翔浅底，领略沧海渊韵。
海市蜃楼中	胡杨绿洲	Located	大漠孤烟，海市蜃楼中依然可见胡杨绿洲;大浪淘沙
沿海	不少小村子	Located	由于反抗外来侵略者，沿海有不少小村子名垂青史。
珠海淇澳岛上的淇澳村	珠海淇澳岛上	Located	珠海淇澳岛上的淇澳村，就是这样一个颇富盛名的小渔村。
岛上	天后庙	Located	用这笔钱在岛上除了整修天后庙，还用白花花的石板铺了一条环形路
大地上	永恒的“路碑”	Located	成了大地上永恒的“路碑”。
鸡山	淇澳	Near	鸡山与淇澳一水之隔
眼前的路面上	一块异样的白石板	Located	我眼前的路面上，突然亮出一块异样的白石板，虽说也是条形的
通体	密密麻麻的洋文	Located	且通体刻有密密麻麻的洋文，更令我震惊的是最下端有四位阿拉伯数字：“<N>!”
最下端	四位阿拉伯数字	Located	更令我震惊的是最下端有四位阿拉伯数字：“<N>!”
漫天	阴云	Located	就是此年农历七月二日晨，漫天阴云翻滚
手中	先进武器	Located	他们利用手中的先进武器，狂轰滥炸
海上	淇澳岛	Located	企图强占具有海上地利优势的淇澳岛，作为他们向中国内地走私、贩卖鸦片的基地。
铸铁大炮和铜炮	炮台上	Located	亦即排列着铸铁大炮和铜炮的炮台上，集体宣誓
身后	金星门海峡	Located	目光镇静自诺，身后是金星门海峡，怒涛汹涌。
罪恶的指挥旗	海中	Located	美国波斯顿轮船局威廉、柯尔船长当场毙命，罪恶的指挥旗也坠入海中，英美舰队一时阵角大乱。
岛上的青社角	岛上	Located	葬身岛上的青社角，还准许他们的亲人来此扫墓。
碑上	一份阵亡名单	Ownership	而我今天所发现的这块白石碑莫非就是其中之一块?经识英文者辨析，碑上所书其实就是一份阵亡名单。
我	姚主任	Social	我特意与姚主任商量
白石路上	这块墓碑	Located	要从白石路上取出这块墓碑，好生保存。
树冠	风景	Located	我喜欢站在树下观看树冠上的风景。
树	花朵	Located	若逢花开时节，树上挂满串串簇簇的花朵，争奇斗艳
树	鸟窝	Part-Whole	爬树掏鸟窝，或砍一截树枝
胡杨	它们	Part-Whole	另一种是新疆的沙漠英雄树胡杨。它们已经植根在我的心灵深处
木棉	它们	Part-Whole	一种是家乡的英雄树木棉，另一种是新疆的沙漠英雄树胡杨。它们已经植根在我的心灵深处
远处	木棉树	Located	近处远处的木棉树仿佛在一夜间裁剪出千万朵红花
近处	木棉树	Located	眼前浮现片片红云点点霞彩，近处远处的木棉树仿佛在一夜间裁剪出千万朵红花
祖国	新疆	Part-Whole	我们一群热血青年响应祖国召唤奔赴新疆，像种子撒遍天山南北的草原绿洲、高山牧场和戈壁荒漠。
塔克拉玛干大沙漠	沙漠腹地	Part-Whole	塔克拉玛干大沙漠，并在那里见到了沙漠英雄树胡杨。我们组建了沙漠运输车队，担负向沙漠腹地运送钻井设备的任务。
那里	沙漠腹地	unknown	塔克拉玛干大沙漠，并在那里见到了沙漠英雄树胡杨。我们组建了沙漠运输车队，担负向沙漠腹地运送钻井设备的任务。
我们	沙漠腹地	unknown	塔克拉玛干大沙漠，并在那里见到了沙漠英雄树胡杨。我们组建了沙漠运输车队，担负向沙漠腹地运送钻井设备的任务。
塔克拉玛干大沙漠	我们	unknown	塔克拉玛干大沙漠，并在那里见到了沙漠英雄树胡杨。我们组建了沙漠运输车队，担负向沙漠腹地运送钻井设备的任务。
胡杨	沙漠腹地	unknown	塔克拉玛干大沙漠，并在那里见到了沙漠英雄树胡杨。我们组建了沙漠运输车队，担负向沙漠腹地运送钻井设备的任务。
塔克拉玛干大沙漠	胡杨	unknown	塔克拉玛干大沙漠，并在那里见到了沙漠英雄树胡杨。我们组建了沙漠运输车队，担负向沙漠腹地运送钻井设备的任务。
车队	沙漠腹地	unknown	塔克拉玛干大沙漠，并在那里见到了沙漠英雄树胡杨。我们组建了沙漠运输车队，担负向沙漠腹地运送钻井设备的任务。
塔克拉玛干大沙漠	车队	unknown	塔克拉玛干大沙漠，并在那里见到了沙漠英雄树胡杨。我们组建了沙漠运输车队，担负向沙漠腹地运送钻井设备的任务。
邻近的	胡杨	Located	我都要去造访邻近的胡杨。
它们	有的	Part-Whole	它们经历千百年风刀沙斧的讨伐，有的头断臂折
它们	千百年	unknown	它们经历千百年风刀沙斧的讨伐，有的头断臂折
它们	有的	Part-Whole	它们经历千百年风刀沙斧的讨伐，有的头断臂折，有的皮撕肉裂
它们	千百年	unknown	它们经历千百年风刀沙斧的讨伐，有的头断臂折，有的皮撕肉裂
它们	有的	Part-Whole	它们经历千百年风刀沙斧的讨伐，有的头断臂折，有的皮撕肉裂，有的掏空胸腹
它们	千百年	unknown	它们经历千百年风刀沙斧的讨伐，有的头断臂折，有的皮撕肉裂，有的掏空胸腹
它们	有的	Part-Whole	它们经历千百年风刀沙斧的讨伐，有的头断臂折，有的皮撕肉裂，有的掏空胸腹，但依然个个虽死犹生，精魂尚在，巍然屹立在荒原上，矢志不移地保卫绿色的生命，有的竟然长出了新芽!
它们	荒原上	unknown	它们经历千百年风刀沙斧的讨伐，有的头断臂折，有的皮撕肉裂，有的掏空胸腹，但依然个个虽死犹生，精魂尚在，巍然屹立在荒原上，矢志不移地保卫绿色的生命，有的竟然长出了新芽!
它们	个个	unknown	它们经历千百年风刀沙斧的讨伐，有的头断臂折，有的皮撕肉裂，有的掏空胸腹，但依然个个虽死犹生，精魂尚在，巍然屹立在荒原上，矢志不移地保卫绿色的生命，有的竟然长出了新芽!
它们	千百年	unknown	它们经历千百年风刀沙斧的讨伐，有的头断臂折，有的皮撕肉裂，有的掏空胸腹，但依然个个虽死犹生，精魂尚在，巍然屹立在荒原上，矢志不移地保卫绿色的生命，有的竟然长出了新芽!
鸡	它们	Part-Whole	乡间的鸡鸣犬吠、虫琴蛙鼓定是追着了我的屁股，在我深一脚浅一脚的足迹里躲藏着，一直跟随我来到了都市，不然，好多个梦里，怎么老听到它们唤我回家。
犬	它们	Part-Whole	乡间的鸡鸣犬吠、虫琴蛙鼓定是追着了我的屁股，在我深一脚浅一脚的足迹里躲藏着，一直跟随我来到了都市，不然，好多个梦里，怎么老听到它们唤我回家。
虫	它们	Part-Whole	乡间的鸡鸣犬吠、虫琴蛙鼓定是追着了我的屁股，在我深一脚浅一脚的足迹里躲藏着，一直跟随我来到了都市，不然，好多个梦里，怎么老听到它们唤我回家。
蛙	它们	Part-Whole	乡间的鸡鸣犬吠、虫琴蛙鼓定是追着了我的屁股，在我深一脚浅一脚的足迹里躲藏着，一直跟随我来到了都市，不然，好多个梦里，怎么老听到它们唤我回家。
窗台上	蜘蛛	Located	那屋里，窗台上住着蜘蛛，床铺上住着老鼠
床铺上	老鼠	Located	窗台上住着蜘蛛，床铺上住着老鼠，灶台上住着蚂蚁
灶台上	蚂蚁	Located	床铺上住着老鼠，灶台上住着蚂蚁，瘪了的稻囤被老鼠嚼得稀巴烂
门前	蒿草	Located	就连门前的蒿草也成了鼠们的“帮凶”
瘦巴巴的黄狗	灰粪堆边	Located	看你还能撑到冬至?拴在桩头的倦态老牛卧在自己复叠的脚印上反刍，瘦巴巴的黄狗在灰粪堆边嗅来嗅去
枯枝	草堆顶上	Located	几根枯枝斜压在草堆顶上，调皮的麻雀蹲在枯枝上
麻雀	枯枝上	Located	调皮的麻雀蹲在枯枝上，张望着灰暗的天空。
乌鸦	鸟	General-Special	乌鸦，这破嘴的鸟，扑棱着翅膀
它	果林	Near	一条结结实实的小路将它与果林分开
一条	它	unknown	一条结结实实的小路将它与果林分开
林间	升起袅袅的炊烟	Located	从林间升起袅袅的炊烟，牵动农人归家的情绪
另一边是无边无际的芦苇荡	青翠欲滴的芦苇	Located	另一边是无边无际的芦苇荡，青翠欲滴的芦苇，不放过任何一处可以生长的地方
青翠欲滴的芦苇	一处	unknown	另一边是无边无际的芦苇荡，青翠欲滴的芦苇，不放过任何一处可以生长的地方
青翠欲滴的芦苇	任何	unknown	另一边是无边无际的芦苇荡，青翠欲滴的芦苇，不放过任何一处可以生长的地方
我	父亲	Family	这片芦苇荡是属于我父亲的。
我	弟弟	Family	但当时我祖母有病，我和弟弟上学需要学费
我祖母	我	Family	但当时我祖母有病，我和弟弟上学需要学费
弟弟	父亲	Family	我和弟弟上学需要学费，父亲就答应下了。
我	父亲	unknown	我和弟弟上学需要学费，父亲就答应下了。
父亲	母亲	Family	从此父亲母亲每天几乎都要去那里
父亲	每天	unknown	从此父亲母亲每天几乎都要去那里
父亲	祖母	Family	父亲在埋葬完祖母的那一瞬
我	父亲	Family	把我从青年带入中年。父亲在埋葬完祖母的那一瞬
我	从青年	unknown	把我从青年带入中年。父亲在埋葬完祖母的那一瞬
我	带入中年	unknown	把我从青年带入中年。父亲在埋葬完祖母的那一瞬
我	祖母	unknown	把我从青年带入中年。父亲在埋葬完祖母的那一瞬
云南	男人	Ownership	导游在车上作介绍：云南的男人长得越黑越受女人爱
出了院墙的	花朵	Located	“那些伸出了院墙的花朵，透出几丝暧昧
花朵	几丝	unknown	“那些伸出了院墙的花朵，透出几丝暧昧
他的	背影	Part-Whole	走进一片竹林，他的背影和着夕阳一起隐没
高玉宝	学员	General-Special	高玉宝就在我们学员中。
高玉宝	就在我们学员中	unknown	高玉宝就在我们学员中。
高玉宝	我们	unknown	高玉宝就在我们学员中。
饼干	礼品	Part-Whole	毛巾、糖果、饼干等礼品。
糖果	礼品	Part-Whole	毛巾、糖果、饼干等礼品。
毛巾	礼品	Part-Whole	毛巾、糖果、饼干等礼品。
活力吉水报	记者	Ownership	吉水县电视台，活力吉水报的记者先在小学教室里采访了谢南英、谢琢如
吉水县电视台	记者	Ownership	会后吉安市电视台，吉水县电视台，活力吉水报的记者先在小学教室里采访了谢南英、谢琢如
吉安市电视台	记者	Ownership	会后吉安市电视台，吉水县电视台，活力吉水报的记者先在小学教室里采访了谢南英、谢琢如
银材图书室	图书室	Located	尔后又到银材图书室参观，并采访了有关创建图书室的初衷及捐资赠书情况(图书室是<N>年在村委和谢松生老人的大力支持下创建的)。
图书室	捐资	unknown	尔后又到银材图书室参观，并采访了有关创建图书室的初衷及捐资赠书情况(图书室是<N>年在村委和谢松生老人的大力支持下创建的)。
图书室	<N>年	unknown	尔后又到银材图书室参观，并采访了有关创建图书室的初衷及捐资赠书情况(图书室是<N>年在村委和谢松生老人的大力支持下创建的)。
尔后	图书室	unknown	尔后又到银材图书室参观，并采访了有关创建图书室的初衷及捐资赠书情况(图书室是<N>年在村委和谢松生老人的大力支持下创建的)。
图书室	赠书	unknown	尔后又到银材图书室参观，并采访了有关创建图书室的初衷及捐资赠书情况(图书室是<N>年在村委和谢松生老人的大力支持下创建的)。
图书室	谢松生老人	unknown	尔后又到银材图书室参观，并采访了有关创建图书室的初衷及捐资赠书情况(图书室是<N>年在村委和谢松生老人的大力支持下创建的)。
图书室	村委	unknown	尔后又到银材图书室参观，并采访了有关创建图书室的初衷及捐资赠书情况(图书室是<N>年在村委和谢松生老人的大力支持下创建的)。
人人	有的	Part-Whole	人人都有自己的梦想，有的想做医生
人人	我	Part-Whole	人人都有自己的梦想，有的想做医生，有的想做将军，有的想做科学家……而我的心里也一直有一个梦想：我要与爱同行
人人	我	unknown	人人都有自己的梦想，有的想做医生，有的想做将军，有的想做科学家……而我的心里也一直有一个梦想：我要与爱同行
人人	医生	unknown	人人都有自己的梦想，有的想做医生，有的想做将军，有的想做科学家……而我的心里也一直有一个梦想：我要与爱同行
人人	将军	unknown	人人都有自己的梦想，有的想做医生，有的想做将军，有的想做科学家……而我的心里也一直有一个梦想：我要与爱同行
人人	科学家	unknown	人人都有自己的梦想，有的想做医生，有的想做将军，有的想做科学家……而我的心里也一直有一个梦想：我要与爱同行
我	农村长大的孩子	General-Special	我是一个农村长大的孩子，小时候家境贫寒。
别人	雨靴	Use	外面下着雨，别人穿着雨靴、胶鞋去上学
别人	胶鞋	Use	外面下着雨，别人穿着雨靴、胶鞋去上学
我	外面罩着一个塑料布的草鞋	Use	而我只能穿着外面罩着一个塑料布的草鞋去学校。
我	外面罩着一个塑料布的草鞋	Ownership	而我只能穿着外面罩着一个塑料布的草鞋去学校。
草鞋	塑料布	Located	很快就把草鞋上的塑料布弄得破碎、一塌糊涂
草鞋	草鞋底	Part-Whole	很快就把草鞋上的塑料布弄得破碎、一塌糊涂，雨水还是渗过草鞋底湿透了袜子。
草鞋	雨水	unknown	很快就把草鞋上的塑料布弄得破碎、一塌糊涂，雨水还是渗过草鞋底湿透了袜子。
草鞋	袜子	Located	很快就把草鞋上的塑料布弄得破碎、一塌糊涂，雨水还是渗过草鞋底湿透了袜子。
我	妈妈	Family	我就这样子冻了一下午，晚上回到家，妈妈看到我冻得通红的小脚伤心地哭了。
我	冻得通红的小脚	Part-Whole	妈妈看到我冻得通红的小脚伤心地哭了。
妈妈	冻得通红的小脚	unknown	妈妈看到我冻得通红的小脚伤心地哭了。
我	邻镇的小姑	Family	还有一次，我去邻镇的小姑家
妈妈	邻镇的小姑	Family	我坚强地安慰妈妈说:“没事，我脚并没有感觉冷。”其实我是多么渴望有一双雨靴啊!还有一次，我去邻镇的小姑家
他	家里	Ownership	这时从路边小屋里走出来一个好心的大叔，他先把我领到家里给我吃了一个滚热的山芋
一个	他	unknown	这时从路边小屋里走出来一个好心的大叔，他先把我领到家里给我吃了一个滚热的山芋
他	一个	unknown	这时从路边小屋里走出来一个好心的大叔，他先把我领到家里给我吃了一个滚热的山芋
他	我	unknown	这时从路边小屋里走出来一个好心的大叔，他先把我领到家里给我吃了一个滚热的山芋
路边小屋	他	unknown	这时从路边小屋里走出来一个好心的大叔，他先把我领到家里给我吃了一个滚热的山芋
这时	他	unknown	这时从路边小屋里走出来一个好心的大叔，他先把我领到家里给我吃了一个滚热的山芋
大叔	大婶	Family	而后大叔和大婶两个人就点了一盏小马灯
大叔	一盏	unknown	而后大叔和大婶两个人就点了一盏小马灯
我	父母	Family	连夜送我回到了父母的身边。
我	农民伯伯	Social	经历的点点滴滴让我从童年起，就萌生了一颗强烈的“爱心梦”。自此之后，每当我上学途中看到农民伯伯拖着板车
我	一个好心的大叔	Social	看着渐渐落下的太阳，我蹲在路上哭了起来。这时从路边小屋里走出来一个好心的大叔
太阳	一个好心的大叔	unknown	看着渐渐落下的太阳，我蹲在路上哭了起来。这时从路边小屋里走出来一个好心的大叔
一个好心的大叔	一个	unknown	看着渐渐落下的太阳，我蹲在路上哭了起来。这时从路边小屋里走出来一个好心的大叔
路边小屋	一个好心的大叔	unknown	看着渐渐落下的太阳，我蹲在路上哭了起来。这时从路边小屋里走出来一个好心的大叔
这时	一个好心的大叔	unknown	看着渐渐落下的太阳，我蹲在路上哭了起来。这时从路边小屋里走出来一个好心的大叔
路上	一个好心的大叔	unknown	看着渐渐落下的太阳，我蹲在路上哭了起来。这时从路边小屋里走出来一个好心的大叔
学校门前桥上	桥坡	Part-Whole	在学校门前桥上吃力地上桥坡的时候
孤寡老人	他人	General-Special	我先后拿出近二十万元慰问孤寡老人，资助失学儿童完成学业，扶持贫困、弱势人群。帮助他人、快乐自己
失学儿童	他人	General-Special	资助失学儿童完成学业，扶持贫困、弱势人群。帮助他人、快乐自己
贫困、弱势人群	他人	General-Special	扶持贫困、弱势人群。帮助他人、快乐自己
有爱心的工商户	我们	Part-Whole	发动、组织了不少有爱心的工商户投身到公益事业，去帮助了更多的人。于此同时，我们还创建了一个&quot;爱心联盟&quot、QQ群
我	有爱心的工商户	Social	于是我又利用我在华港镇担任工商联副主席、姜堰市私营协会理事的机会，发动、组织了不少有爱心的工商户投身到公益事业
我	我超市	Ownership	我的这些善举，在帮助了那些需要帮助的人的同时，也感动了广大消费者，他们购物都喜欢到我超市，他们认为到我超市消费也是奉献一份爱心。
我	灿烂的阳光	Use	清晨我沐浴着灿烂的阳光，驾着“上海大众”
父亲	我	Family	记得刚上小学的时候，父亲第一次带着我去县城
我	我的头	Part-Whole	我天真地怦然一声。父亲停了片刻，摸了摸我的头语重心长说：“要想成为城里人
我	父母亲及全家老小	Family	“我也是城里人了”，幼年的梦想终于变为现实，后来父母亲及全家老小也准迁城市。
街边	盛开的花朵	Located	浓枝茂叶挂满了五颜六色的果实，街边有盛开的花朵，门前房后有雀鸟婉转的鸣啼
浓枝茂叶	五颜六色的果实	Located	绿荫能掩映高楼大夏，浓枝茂叶挂满了五颜六色的果实，街边有盛开的花朵
门前房后	雀鸟	Located	街边有盛开的花朵，门前房后有雀鸟婉转的鸣啼
城乡人们	放心的食品	Use	城乡人们都能吃上放心的食品。
我	放大镜	Use	大近视的我，对于流失的风光，颇有模糊之感。只好拿起放大镜，对准远逝而去的印迹――那陈旧得土兮兮的照片。
鸟儿们	枝头	Located	黎明时分，鸟儿们在枝头七嘴八舌地议论起来。
鸟儿们	黄鹂	General-Special	黎明时分，鸟儿们在枝头七嘴八舌地议论起来。有黄鹂的婉转
鸟儿们	燕子	General-Special	黎明时分，鸟儿们在枝头七嘴八舌地议论起来。有黄鹂的婉转，燕子的柔媚
鸟儿们	麻雀	General-Special	黎明时分，鸟儿们在枝头七嘴八舌地议论起来。有黄鹂的婉转，燕子的柔媚，麻雀的乱嚷
高高的树梢上	布谷	Located	五月间，高高的树梢上传来一声声布谷的叫声。
人	大脑中的每一根交感神经	Part-Whole	总之是那样的撩逗人心。那天然的韵律直扑大脑中的每一根交感神经，并把它导入全身每一个毛细血孔。
人	全身每一个毛细血孔	Part-Whole	总之是那样的撩逗人心。那天然的韵律直扑大脑中的每一根交感神经，并把它导入全身每一个毛细血孔。
老鹰	那盘桓于空中的老鹰	General-Special	不仅大雁再也看不到了，老鹰和鹞子也看不到了。记得儿时，喜欢仰头看那盘桓于空中的老鹰被风阻挡时
大雁	那盘桓于空中的老鹰	unknown	不仅大雁再也看不到了，老鹰和鹞子也看不到了。记得儿时，喜欢仰头看那盘桓于空中的老鹰被风阻挡时
儿时	那盘桓于空中的老鹰	unknown	不仅大雁再也看不到了，老鹰和鹞子也看不到了。记得儿时，喜欢仰头看那盘桓于空中的老鹰被风阻挡时
鹞子	那盘桓于空中的老鹰	unknown	不仅大雁再也看不到了，老鹰和鹞子也看不到了。记得儿时，喜欢仰头看那盘桓于空中的老鹰被风阻挡时
大地的泥土	大地	Located	大地的泥土，是那样的清香与温馨
小草	细芽	Part-Whole	当一缕缕春风从遥远的天边吹向松软的黄土山坳时，小草渐渐地探出了细芽。
遥远的天边	小草	unknown	当一缕缕春风从遥远的天边吹向松软的黄土山坳时，小草渐渐地探出了细芽。
一缕缕春风	小草	unknown	当一缕缕春风从遥远的天边吹向松软的黄土山坳时，小草渐渐地探出了细芽。
松软的黄土山坳	小草	unknown	当一缕缕春风从遥远的天边吹向松软的黄土山坳时，小草渐渐地探出了细芽。
它	新的生命	General-Special	就是它宣布新的春天来临了，新的生命诞生了。
它	新的春天	unknown	就是它宣布新的春天来临了，新的生命诞生了。
野花	草滩、地埂上	Located	不久，野花开在草滩、地埂上。
绿荫中	红葩	Located	绿荫中有了红葩的点染
地瓜	黄花	Part-Whole	地瓜开了黄花，黄花底下露出小小的、嫩嫩的瓜蛋儿。
黄花底下	小小的、嫩嫩的瓜蛋儿	Located	地瓜开了黄花，黄花底下露出小小的、嫩嫩的瓜蛋儿。
黄花	小小的、嫩嫩的瓜蛋儿	unknown	地瓜开了黄花，黄花底下露出小小的、嫩嫩的瓜蛋儿。
地瓜	小小的、嫩嫩的瓜蛋儿	unknown	地瓜开了黄花，黄花底下露出小小的、嫩嫩的瓜蛋儿。
黄花	黄花底下	Near	地瓜开了黄花，黄花底下露出小小的、嫩嫩的瓜蛋儿。
孩子	母亲	Family	就像孩子摸到母亲的奶头
母亲的奶头	母亲	Part-Whole	就像孩子摸到母亲的奶头，兴奋地浑身振颤。
包谷杆上	包谷棒	Located	当包谷杆上长出第一个包谷棒时
包谷杆	包谷棒	unknown	当包谷杆上长出第一个包谷棒时
人的头顶	人	Part-Whole	从人的头顶灌到脚底。
锅里	嫩包谷棒	Located	过上几日，锅里煮嫩包谷棒的味道
退休干部高老	老伴	Family	退休干部高老，两年前老伴去世
退休干部高老	两年前	unknown	退休干部高老，两年前老伴去世
老伴	子女	Family	两年前老伴去世，子女不在身边
退休干部高老	子女	Family	退休干部高老，两年前老伴去世，子女不在身边
退休干部高老	两年前	unknown	退休干部高老，两年前老伴去世，子女不在身边
退休干部高老	身板	Ownership	退休干部高老，两年前老伴去世，子女不在身边，一切都靠自立谋生。还好，由于身板硬朗
退休干部高老	两年前	unknown	退休干部高老，两年前老伴去世，子女不在身边，一切都靠自立谋生。还好，由于身板硬朗
退休干部高老	一切	unknown	退休干部高老，两年前老伴去世，子女不在身边，一切都靠自立谋生。还好，由于身板硬朗
货筐里的东西	货筐	Located	一位穿着长裙的女士摔倒在货筐旁边，货筐里的东西也撒了满地。
一位穿着长裙的女士	货筐里的东西	unknown	一位穿着长裙的女士摔倒在货筐旁边，货筐里的东西也撒了满地。
一位穿着长裙的女士	货筐	unknown	一位穿着长裙的女士摔倒在货筐旁边，货筐里的东西也撒了满地。
货筐	货筐里的东西	unknown	一位穿着长裙的女士摔倒在货筐旁边，货筐里的东西也撒了满地。
货筐旁边	货筐里的东西	unknown	一位穿着长裙的女士摔倒在货筐旁边，货筐里的东西也撒了满地。
货筐旁边	货筐	unknown	一位穿着长裙的女士摔倒在货筐旁边，货筐里的东西也撒了满地。
女士	裙子	Use	女士似乎觉得腿疼，撩起裙子一看
女士	两腿	Part-Whole	女士似乎觉得腿疼，撩起裙子一看，两腿摔得青一块紫一块
裙子	两腿	unknown	女士似乎觉得腿疼，撩起裙子一看，两腿摔得青一块紫一块
高老	手机	Use	说着，高老拿出手机要了<N>。
女士	女士的身份证	Ownership	高老想要女士的身份证去挂号办理检查手续
高老	女士的身份证	unknown	高老想要女士的身份证去挂号办理检查手续
那位女士	眼睛	Part-Whole	只见那位女士眨巴几下眼睛，灵机一动说：“我把身份证给你
那位女士	身份证	unknown	只见那位女士眨巴几下眼睛，灵机一动说：“我把身份证给你
我	我的身份证	Ownership	“这样吧，我把我的身份证交给您拿着
我	您	unknown	“这样吧，我把我的身份证交给您拿着
甄黛玉的儿子、儿媳、女儿、女婿	母亲	Family	甄黛玉的儿子、儿媳、女儿、女婿得知母亲住院
母亲	女儿	Family	甄黛玉的儿子、儿媳、女儿、女婿得知母亲住院，都蜂拥似的赶到医院探视。女儿哭诉着对高梓泰说：“我们兄妹几岁
母亲	高梓泰	unknown	甄黛玉的儿子、儿媳、女儿、女婿得知母亲住院，都蜂拥似的赶到医院探视。女儿哭诉着对高梓泰说：“我们兄妹几岁
母亲	我们兄妹	unknown	甄黛玉的儿子、儿媳、女儿、女婿得知母亲住院，都蜂拥似的赶到医院探视。女儿哭诉着对高梓泰说：“我们兄妹几岁
母亲	医院	unknown	甄黛玉的儿子、儿媳、女儿、女婿得知母亲住院，都蜂拥似的赶到医院探视。女儿哭诉着对高梓泰说：“我们兄妹几岁
我们兄妹	父亲	Family	“我们兄妹几岁，父亲就去世了
我们兄妹	几岁	unknown	“我们兄妹几岁，父亲就去世了
母亲	父亲	Family	甄黛玉的儿子、儿媳、女儿、女婿得知母亲住院，都蜂拥似的赶到医院探视。女儿哭诉着对高梓泰说：“我们兄妹几岁，父亲就去世了
母亲	高梓泰	unknown	甄黛玉的儿子、儿媳、女儿、女婿得知母亲住院，都蜂拥似的赶到医院探视。女儿哭诉着对高梓泰说：“我们兄妹几岁，父亲就去世了
母亲	几岁	unknown	甄黛玉的儿子、儿媳、女儿、女婿得知母亲住院，都蜂拥似的赶到医院探视。女儿哭诉着对高梓泰说：“我们兄妹几岁，父亲就去世了
母亲	我们兄妹	unknown	甄黛玉的儿子、儿媳、女儿、女婿得知母亲住院，都蜂拥似的赶到医院探视。女儿哭诉着对高梓泰说：“我们兄妹几岁，父亲就去世了
母亲	医院	unknown	甄黛玉的儿子、儿媳、女儿、女婿得知母亲住院，都蜂拥似的赶到医院探视。女儿哭诉着对高梓泰说：“我们兄妹几岁，父亲就去世了
他	好老头	General-Special	经过几个回合的考验，他确实是个好老头…
老年人	哪一位老人	General-Special	老年人是最值得自豪、骄傲和令人敬佩的。红尘滚滚、世态炎凉、沧桑巨变、苦辣酸甜，有哪一位老人不曾饱尝!
我	病人	Social	我年轻时在医院工作多年。整天和病人接触
多年	病人	unknown	我年轻时在医院工作多年。整天和病人接触
医院	病人	unknown	我年轻时在医院工作多年。整天和病人接触
年轻时	病人	unknown	我年轻时在医院工作多年。整天和病人接触
我	耳	Part-Whole	我年轻时在医院工作多年。整天和病人接触，目睹患者被疾病折磨和痛苦，耳听到难以忍受的痛苦和呻吟。
我	目	Part-Whole	我年轻时在医院工作多年。整天和病人接触，目睹患者被疾病折磨和痛苦
山上	这样的话	Located	在山上刻了这样的话：你想变健康吗?你就跑步吧：你想变聪明吗?你就跑步吧。
写作素材	感受深的素材	General-Special	写作素材广泛，每天下午五点步行在公路边上，一边走一边思索，把感受深的素材，组成一篇文章
一篇文章	文章	General-Special	组成一篇文章，选择角度，内容梳理，去构思文章，回家静下心来动笔去写
我	头脑	Part-Whole	我感到喜悦与兴奋时，一个人出外散步，头脑更清醒。
一个人	头脑	unknown	我感到喜悦与兴奋时，一个人出外散步，头脑更清醒。
成千上万北京知青	排成长龙的汽车	Use	文革中<N>年，成千上万北京知青，也乘着排成长龙的汽车，离开北京长途跋涉来到广阔天地――内蒙古大草原的情景历历在目。
一群白衣战士	汽车	Use	我忽然想到<N>世纪<N>年代初，一群白衣战士理想燃烧的激情，听从时代召唤，乘着汽车奔赴北疆创业
老年	拐棍	Use	目睹有的老年拉着拐棍行走
洞庭湖	万顷波涛的水天	Located	人们眼前总会浮现洞庭湖万顷波涛的水天，云絮般洁白的片片渔帆
洞庭湖	云絮般洁白的片片渔帆	Located	人们眼前总会浮现洞庭湖万顷波涛的水天，云絮般洁白的片片渔帆，和那洞庭湖的许多神奇迷人的传说。
洞庭湖	那洞庭湖的许多神奇迷人的传说	Located	人们眼前总会浮现洞庭湖万顷波涛的水天，云絮般洁白的片片渔帆，和那洞庭湖的许多神奇迷人的传说。
洞庭湖断陷盆地	芦苇、杂草、灌木、沼泽	Located	属洞庭湖断陷盆地的一部分，地势平坦，芦苇、杂草、灌木、沼泽遍布
洞庭湖断陷盆地	河港湖泊	Located	属洞庭湖断陷盆地的一部分，地势平坦，芦苇、杂草、灌木、沼泽遍布，河港湖泊镶嵌其中。
我	父母	Family	我便是那时候随了父母建设国营农场的梦想
华灯	华灯绽放的交通大道	Located	徜徉在华灯绽放的交通大道上
西洞庭	百亿工业园区	General-Special	西洞庭从百里荒原到百亿工业园区，短短<N>年的巨变
西洞庭	<N>年	unknown	西洞庭从百里荒原到百亿工业园区，短短<N>年的巨变
西洞庭	百里荒原	General-Special	西洞庭从百里荒原到百亿工业园区
<N>作业区<N>队<N>组组长罗恒	一位在抗美援朝战场入党的转业军人	General-Special	<N>作业区<N>队<N>组组长罗恒，是一位在抗美援朝战场入党的转业军人，吃饭总是让组员们吃在前头
<N>作业区<N>队<N>组组长罗恒	饭	unknown	<N>作业区<N>队<N>组组长罗恒，是一位在抗美援朝战场入党的转业军人，吃饭总是让组员们吃在前头
<N>作业区<N>队司务长欧阳洪	自己的被褥蓑衣斗笠	Ownership	已经打摆子(疟疾)两天的<N>作业区<N>队司务长欧阳洪把自己的被褥蓑衣斗笠和自己的身体全盖在米袋上。
<N>作业区<N>队司务长欧阳洪	米袋	unknown	已经打摆子(疟疾)两天的<N>作业区<N>队司务长欧阳洪把自己的被褥蓑衣斗笠和自己的身体全盖在米袋上。
<N>作业区<N>队司务长欧阳洪	自己的身体	Ownership	已经打摆子(疟疾)两天的<N>作业区<N>队司务长欧阳洪把自己的被褥蓑衣斗笠和自己的身体全盖在米袋上。
他	他的战友	Social	他由摆子而转伤寒，虽经抢救，但<N>天后仍然永远的离开了他的战友，他在保护战友口粮的战斗中用生命与暴风雨作了最后的斗争。
他	战友	unknown	他由摆子而转伤寒，虽经抢救，但<N>天后仍然永远的离开了他的战友，他在保护战友口粮的战斗中用生命与暴风雨作了最后的斗争。
他	<N>天后	unknown	他由摆子而转伤寒，虽经抢救，但<N>天后仍然永远的离开了他的战友，他在保护战友口粮的战斗中用生命与暴风雨作了最后的斗争。
他	暴风雨	unknown	他由摆子而转伤寒，虽经抢救，但<N>天后仍然永远的离开了他的战友，他在保护战友口粮的战斗中用生命与暴风雨作了最后的斗争。
他	战友口粮	unknown	他由摆子而转伤寒，虽经抢救，但<N>天后仍然永远的离开了他的战友，他在保护战友口粮的战斗中用生命与暴风雨作了最后的斗争。
他	战友	Social	但<N>天后仍然永远的离开了他的战友，他在保护战友口粮的战斗中用生命与暴风雨作了最后的斗争。
他的墓碑	一行“舍生为公烈士”的碑文	Located	作业区区长在他的墓碑上写了一行“舍生为公烈士”的碑文。
他	作业区区长	Social	但<N>天后仍然永远的离开了他的战友，他在保护战友口粮的战斗中用生命与暴风雨作了最后的斗争。作业区区长在他的墓碑上写了一行“舍生为公烈士”
西洞庭陈列馆	欧阳洪等五位烈士的照片	Located	在西洞庭陈列馆里，存放着欧阳洪等五位烈士的照片和传述。
挑土的	一条短裤	Use	一担土只需要两坨泥就有两百多斤，挑土的只穿一条短裤，扁担压得像把弓
西洞庭	旱涝保收的米粮仓	General-Special	修葺水田旱土<N>万亩，西洞庭真正成了旱涝保收的米粮仓。
西洞庭	“全国红旗农场”	General-Special	<N>年，西洞庭摘得了“全国红旗农场”的桂冠
<N>年	西洞庭	unknown	<N>年，西洞庭摘得了“全国红旗农场”的桂冠
西洞庭	“全国农垦先进单位”	General-Special	<N>年，西洞庭摘得了“全国红旗农场”的桂冠，<N>年被评为“全国农垦先进单位”，<N>年
<N>年	西洞庭	unknown	<N>年，西洞庭摘得了“全国红旗农场”的桂冠，<N>年被评为“全国农垦先进单位”，<N>年
西洞庭	<N>年	unknown	<N>年，西洞庭摘得了“全国红旗农场”的桂冠，<N>年被评为“全国农垦先进单位”，<N>年
西洞庭	“全国农业科技投入百强”	General-Special	<N>年，西洞庭摘得了“全国红旗农场”的桂冠，<N>年被评为“全国农垦先进单位”，<N>年，被评为“全国农业科技投入百强”第<N>名。
<N>年	西洞庭	unknown	<N>年，西洞庭摘得了“全国红旗农场”的桂冠，<N>年被评为“全国农垦先进单位”，<N>年，被评为“全国农业科技投入百强”第<N>名。
西洞庭	<N>年	unknown	<N>年，西洞庭摘得了“全国红旗农场”的桂冠，<N>年被评为“全国农垦先进单位”，<N>年，被评为“全国农业科技投入百强”第<N>名。
西洞庭	<N>年	unknown	<N>年，西洞庭摘得了“全国红旗农场”的桂冠，<N>年被评为“全国农垦先进单位”，<N>年，被评为“全国农业科技投入百强”第<N>名。
西洞庭农场	单一的农垦企业	General-Special	<N>年，西洞庭农场改制成管理区，单一的农垦企业又增添了政府职能职责
<N>年	西洞庭农场	unknown	<N>年，西洞庭农场改制成管理区，单一的农垦企业又增添了政府职能职责
西洞庭农场	政府	unknown	<N>年，西洞庭农场改制成管理区，单一的农垦企业又增添了政府职能职责
展开双翼的雄鹰	改革开放的蓝天上	Located	西洞庭像展开双翼的雄鹰，自由飞翔在改革开放的蓝天上。
他	声音	Create	听到他打呼噜，她就轻轻搡他一把，声音就会戛然而止
他	呼噜	unknown	听到他打呼噜，她就轻轻搡他一把，声音就会戛然而止
他	她	unknown	听到他打呼噜，她就轻轻搡他一把，声音就会戛然而止
她	声音	unknown	听到他打呼噜，她就轻轻搡他一把，声音就会戛然而止
老张头	那声音	Create	近来，老张头添了毛病，晚上睡觉打呼噜，并且越打越厉害，呼――!呼――!连吃带喝。有时那声音一直往上拔
老张头	晚上	unknown	近来，老张头添了毛病，晚上睡觉打呼噜，并且越打越厉害，呼――!呼――!连吃带喝。有时那声音一直往上拔
老张头	呼噜	unknown	近来，老张头添了毛病，晚上睡觉打呼噜，并且越打越厉害，呼――!呼――!连吃带喝。有时那声音一直往上拔
她	一个筒状的老式枕套	Create	打旋呢?改日，她又把枕头撤了，赶制了一个筒状的老式枕套，把秋天采来的野子装进去
老张	呼噜	Create	枕着舒服，老张那呼噜更嘹亮了
你个没心没肺的	儿女	Family	她说：你个没心没肺的，儿女都成家立业了
她	你个没心没肺的	unknown	她说：你个没心没肺的，儿女都成家立业了
她	儿女	Family	她说：你个没心没肺的，儿女都成家立业了
老张	他的脸子	Part-Whole	老张像没听见一样。老伴又点了一下他的脸子，说：你个老东西
老张	老伴	unknown	老张像没听见一样。老伴又点了一下他的脸子，说：你个老东西
我	小米粥	Create	忘了长病那几年我是咋伺候你的?你胃不好，我天天给你熬小米粥喝
他	那个从文化局退休的漂亮的会计	Social	听说他迷上了那个从文化局退休的漂亮的会计，两人成了铁杆舞伴。
那个从文化局退休的漂亮的会计	两人	unknown	听说他迷上了那个从文化局退休的漂亮的会计，两人成了铁杆舞伴。
那个从文化局退休的漂亮的会计	铁杆舞伴	unknown	听说他迷上了那个从文化局退休的漂亮的会计，两人成了铁杆舞伴。
两人	铁杆舞伴	General-Special	听说他迷上了那个从文化局退休的漂亮的会计，两人成了铁杆舞伴。
老张	身子	Ownership	老张动了一下身子，嘴里还咕噜了一声什么?她想
老张	她	unknown	老张动了一下身子，嘴里还咕噜了一声什么?她想
另一间卧室	地方	General-Special	跑到了另一间卧室。不是没有地方睡
他	一条腿	Part-Whole	见他一条腿还露在外面
他俩	他	Part-Whole	乡里从村里选拔文艺骨干参加县里的汇演，他俩就是那时认识的。他会拉
县里的汇演	他俩	unknown	乡里从村里选拔文艺骨干参加县里的汇演，他俩就是那时认识的。他会拉
县里	他俩	unknown	乡里从村里选拔文艺骨干参加县里的汇演，他俩就是那时认识的。他会拉
村里	他俩	unknown	乡里从村里选拔文艺骨干参加县里的汇演，他俩就是那时认识的。他会拉
他俩	那时	unknown	乡里从村里选拔文艺骨干参加县里的汇演，他俩就是那时认识的。他会拉
乡里	他俩	unknown	乡里从村里选拔文艺骨干参加县里的汇演，他俩就是那时认识的。他会拉
文艺骨干	他俩	unknown	乡里从村里选拔文艺骨干参加县里的汇演，他俩就是那时认识的。他会拉
他俩	她	Part-Whole	乡里从村里选拔文艺骨干参加县里的汇演，他俩就是那时认识的。他会拉，她会唱;她台上
县里的汇演	他俩	unknown	乡里从村里选拔文艺骨干参加县里的汇演，他俩就是那时认识的。他会拉，她会唱;她台上
他俩	她	unknown	乡里从村里选拔文艺骨干参加县里的汇演，他俩就是那时认识的。他会拉，她会唱;她台上
县里	他俩	unknown	乡里从村里选拔文艺骨干参加县里的汇演，他俩就是那时认识的。他会拉，她会唱;她台上
村里	他俩	unknown	乡里从村里选拔文艺骨干参加县里的汇演，他俩就是那时认识的。他会拉，她会唱;她台上
他俩	那时	unknown	乡里从村里选拔文艺骨干参加县里的汇演，他俩就是那时认识的。他会拉，她会唱;她台上
乡里	他俩	unknown	乡里从村里选拔文艺骨干参加县里的汇演，他俩就是那时认识的。他会拉，她会唱;她台上
文艺骨干	他俩	unknown	乡里从村里选拔文艺骨干参加县里的汇演，他俩就是那时认识的。他会拉，她会唱;她台上
他	一把大二胡	Use	她演李二嫂，他拉一把大二胡。
她	一把大二胡	unknown	她演李二嫂，他拉一把大二胡。
李二嫂	一把大二胡	unknown	她演李二嫂，他拉一把大二胡。
台下	一片掌声	Located	一张口，台下一片掌声…
打呼噜	一种疾病	General-Special	说打呼噜是一种疾病，严重的会猝死。
她	铺盖卷	Use	她想了想，重新把铺盖卷一卷
他	一条腿和一只胳膊	Part-Whole	自己图清净跑到别屋里那算个啥?她刚躺下，他一个侧身，一条腿和一只胳膊就搭在了她身上
她	一条腿和一只胳膊	unknown	自己图清净跑到别屋里那算个啥?她刚躺下，他一个侧身，一条腿和一只胳膊就搭在了她身上
一条腿和一只胳膊	她身上	Located	他一个侧身，一条腿和一只胳膊就搭在了她身上，随着呼噜声
呼呼的气息	她的脸上	Located	那呼呼的气息也吹在了她的脸上。
他俩	闹房的人	Social	她想起了他俩结婚的那晚上，那晚上，闹房的人走了
她	呼吸的声音	Create	睡梦中，她也微微发出呼吸的声音，像是随着伴奏在唱…
我	我的脚印	Create	大概从没有这条小径的时候我的脚印就曾经在这里留下过长长的蜿蜒的蛛丝马迹。
这条小径	这里	Located	大概从没有这条小径的时候我的脚印就曾经在这里留下过长长的蜿蜒的蛛丝马迹。
这条小径	我	unknown	大概从没有这条小径的时候我的脚印就曾经在这里留下过长长的蜿蜒的蛛丝马迹。
没有这条小径的时候	这条小径	unknown	大概从没有这条小径的时候我的脚印就曾经在这里留下过长长的蜿蜒的蛛丝马迹。
这条小径	长长的蜿蜒的蛛丝马迹	unknown	大概从没有这条小径的时候我的脚印就曾经在这里留下过长长的蜿蜒的蛛丝马迹。
这条小径	我的脚印	unknown	大概从没有这条小径的时候我的脚印就曾经在这里留下过长长的蜿蜒的蛛丝马迹。
我	长长的蜿蜒的蛛丝马迹	Create	大概从没有这条小径的时候我的脚印就曾经在这里留下过长长的蜿蜒的蛛丝马迹。
小径	树林里	Located	小径躲在树林里，人们躲在小径里
小径	人们	unknown	小径躲在树林里，人们躲在小径里
人们	属于自己的一片天地	Ownership	小径躲在树林里，人们躲在小径里，寻找属于自己的一片天地，似乎只有在这里才能完美和静化自己…
人们	自己	unknown	小径躲在树林里，人们躲在小径里，寻找属于自己的一片天地，似乎只有在这里才能完美和静化自己…
人们	小径里	unknown	小径躲在树林里，人们躲在小径里，寻找属于自己的一片天地，似乎只有在这里才能完美和静化自己…
人们	这里	unknown	小径躲在树林里，人们躲在小径里，寻找属于自己的一片天地，似乎只有在这里才能完美和静化自己…
小径	人们	unknown	小径躲在树林里，人们躲在小径里，寻找属于自己的一片天地，似乎只有在这里才能完美和静化自己…
树林里	人们	unknown	小径躲在树林里，人们躲在小径里，寻找属于自己的一片天地，似乎只有在这里才能完美和静化自己…
那一片片在小径上随风舞动和颤抖着的落叶	小径上	Located	往年也有过落叶吗?为什么我竟然没有在意呢?是今年我多愁善感了吗?为什么那一片片在小径上随风舞动和颤抖着的落叶会触动我的心思呢?此刻
那一片片在小径上随风舞动和颤抖着的落叶	我	unknown	往年也有过落叶吗?为什么我竟然没有在意呢?是今年我多愁善感了吗?为什么那一片片在小径上随风舞动和颤抖着的落叶会触动我的心思呢?此刻
这些树叶	一个个	Part-Whole	那是这些树叶的“豆蔻年华”，一个个如芭蕾少女似地单腿立在枝桠树梢
这些树叶	芭蕾少女	unknown	那是这些树叶的“豆蔻年华”，一个个如芭蕾少女似地单腿立在枝桠树梢
一个个	枝桠树梢	Located	，一个个如芭蕾少女似地单腿立在枝桠树梢，一个个像绿色的嫩模儿
脚下	孜孜声音	Located	缓缓而行，脚下发出孜孜声音，蓦地闪现出一个奇异的联想：这世界上有多少片树叶?恐怕要比人类多多少倍吧?据说
帝王将相、名人雅士、巨星富贾和草根平民	单独的生命“个体”	General-Special	几乎完全一样：帝王将相、名人雅士、巨星富贾和草根平民，一样都是单独的生命“个体”，谁也不能“活两回”
你	金山银山	Ownership	你有金山银山，也是黑白一天;你有万千房产
你	万千房产	Ownership	也是黑白一天;你有万千房产，也是只睡一天;你有粮油万担
树叶	落叶	General-Special	人倒是应该像树叶学习一点什么才好。落叶不是无情物
新挖的土洞	三个出口	Located	它恍恍忽忽梦见男孩带着自己来到了一个陌生的家，新挖的土洞有三个出口。
盆	机制兔子食	Located	它身后的盆里，高高堆着羊粪球一样的机制兔子食,兔笼壁上挂着的瓶里也装满了水。
兔笼	瓶	Located	高高堆着羊粪球一样的机制兔子食,兔笼壁上挂着的瓶里也装满了水。
机制兔子食	兔笼	unknown	高高堆着羊粪球一样的机制兔子食,兔笼壁上挂着的瓶里也装满了水。
兔笼	水	unknown	高高堆着羊粪球一样的机制兔子食,兔笼壁上挂着的瓶里也装满了水。
瓶	水	Located	兔笼壁上挂着的瓶里也装满了水。
哈姆雷特	长长的耳朵	Part-Whole	哈姆雷特蹲在铁栅做成的笼底,长长的耳朵软软地搭在头两侧。
哈姆雷特	头	unknown	哈姆雷特蹲在铁栅做成的笼底,长长的耳朵软软地搭在头两侧。
哈姆雷特	笼	unknown	哈姆雷特蹲在铁栅做成的笼底,长长的耳朵软软地搭在头两侧。
水	头	Part-Whole	兔笼壁上挂着的瓶里也装满了水。哈姆雷特蹲在铁栅做成的笼底,长长的耳朵软软地搭在头两侧。
哈姆雷特	背上的灰色长毛	Part-Whole	哈姆雷特蹲在铁栅做成的笼底,长长的耳朵软软地搭在头两侧。背上的灰色长毛泛出蓝光。
哈姆雷特	头	unknown	哈姆雷特蹲在铁栅做成的笼底,长长的耳朵软软地搭在头两侧。背上的灰色长毛泛出蓝光。
哈姆雷特	笼	unknown	哈姆雷特蹲在铁栅做成的笼底,长长的耳朵软软地搭在头两侧。背上的灰色长毛泛出蓝光。
它	眼睛	Part-Whole	它半闭着眼睛，听着自己的心跳和笼外草地上的虫鸣
它	笼外草地	unknown	它半闭着眼睛，听着自己的心跳和笼外草地上的虫鸣
哈姆雷特	兔子	Part-Whole	哈姆雷特是只漂亮的兔子，血统高贵。
一棵大树	橡树	Part-Whole	兔笼右侧有一棵大树，是加州常见的那种橡树,长着干干的
一棵大树	干干的,有刺的小叶子	Part-Whole	兔笼右侧有一棵大树，是加州常见的那种橡树,长着干干的,有刺的小叶子，疏疏朗朗
它	长毛	Part-Whole	与它的长毛玩起明暗冷热的把戏。
“九省通衢”湖北的武昌、汉口、汉阳三镇	“九省通衢”湖北	Located	“九省通衢”湖北的武昌、汉口、汉阳三镇，鼎足而立
悠悠松花江	吉林市	Located	地处吉林东南，悠悠松花江在吉林市蜿蜒流淌
吉林东南	悠悠松花江	unknown	地处吉林东南，悠悠松花江在吉林市蜿蜒流淌
江城四周	山峦	Located	江城四周也有山峦巍峨耸立
南国的江城	南国	Located	如果说南国的江城像一位身高体壮伟岸的帅哥
塞北的山山岭岭	塞北	Located	装点塞北的山山岭岭，装点松江南北的江城大地。
松江南北	江南北的江城大地	Located	装点松江南北的江城大地。
雪中山鹰	丛山密林中	Located	犹似雪中山鹰在丛山密林中飞跃。
长堤上	这些婀娜多姿的垂柳	Located	请你细看看长堤上这些婀娜多姿的垂柳吧
你	这些婀娜多姿的垂柳	unknown	请你细看看长堤上这些婀娜多姿的垂柳吧
一只只玉色蝴蝶	霞光里	Located	雾凇宛如一只只玉色蝴蝶，在霞光里翩翩起舞;又像一丛丛海底珊瑚熠熠生辉;更似白松鼠拖着蓬松松的长尾巴静绕枝头。
白松鼠	蓬松松的长尾巴	Part-Whole	在霞光里翩翩起舞;又像一丛丛海底珊瑚熠熠生辉;更似白松鼠拖着蓬松松的长尾巴静绕枝头。
江水之上	现代化彩虹	Located	群峰叠,江水之上美轮美奂的现代化彩虹连结两岸。
我家	单位院子里的宿舍里	Located	我家住在单位院子里的宿舍里，是买的福利房。
我家阳台	我家	Located	但正对着我家阳台的那一排门面
她们	她们的店子	Ownership	却被一群靓女占据了，她们的店子开初打的都是“美容美发店”
她们	她们的店子	Ownership	她们并不理发，她们的店子在上午卷闸门都是关着的
门外的车	门外	Located	看门外的车来车往。
我的老父亲	我	Family	早几年我的老父亲到我家里来住时说要理发
我的老父亲	我	unknown	早几年我的老父亲到我家里来住时说要理发
我的老父亲	我家里	unknown	早几年我的老父亲到我家里来住时说要理发
早几年	我的老父亲	unknown	早几年我的老父亲到我家里来住时说要理发
马路对面的店子	马路对面	Located	一不留神他自己走到了马路对面的店子，一面敲门一面叫：“理发啦
高桥市场西大门	理发店	Located	只好悻悻地走到高桥市场西大门那一边的理发店去理了发。
对门的美发店	对门	Located	回来后他抱怨对门的美发店不开门
对门的店	对门	Located	“你叫对门的店开门呀?不知道的人还以为您老人家是不是昨天晚上同她们有了什么纠纷哩。”
我	老父亲	Family	我的老父亲弄了老半天才明白这人说话的意思
几辆执法车	这些店里	Located	而且不久后有一天果然来了几辆执法车进到这些店里，经过一番交涉
门楣上	新的白底蓝字的招牌	Located	有一家的门楣上已经挂上了新的白底蓝字的招牌：“中国移动通信、中国联通电信”
庙前	石板道地、戏台	Located	带走了庙前的石板道地、戏台......岁月无情!
灌木	道路旁边	Located	一些灌木成片成片地站在道路旁边，还没有凋谢的树叶挂满了枝头
树叶	枝头	Located	还没有凋谢的树叶挂满了枝头，只有桃树、梨树、葡萄等果树
河边的杨柳	河边	Located	还有河边的杨柳，正迫不及待地露出些许嫩芽
那里	温泉	Located	怎么可能有温泉?到过香格里拉的人都知道，那里有温泉，因为那里有连绵起伏的群山
人	那里	unknown	怎么可能有温泉?到过香格里拉的人都知道，那里有温泉，因为那里有连绵起伏的群山
温泉	那里	unknown	怎么可能有温泉?到过香格里拉的人都知道，那里有温泉，因为那里有连绵起伏的群山
那里	连绵起伏的群山	Located	因为那里有连绵起伏的群山，隐藏着无法预料的温泉资源
这里	温泉	Located	据介绍，这里的温泉有全封闭的溶洞温泉、有小鱼池温泉、死海漂浮池温泉、还有精油池温泉和硫磺池温泉
他们	他们的企业	Ownership	好多企业家和他们的企业都是从无到有、从小到大一步一步发展起来的
白居易	同名长诗	Ownership	题目起自唐朝诗人白居易的同名长诗，叙述唐明皇、杨贵妃的爱情悲剧。
王琦瑶	女儿薇薇	Family	王琦瑶晚年生活应该说是满足的，女儿薇薇与丈夫双双赴美
王琦瑶	丈夫	Family	王琦瑶晚年生活应该说是满足的，女儿薇薇与丈夫双双赴美
长脚	手	Part-Whole	她最后竟然死于无正常职业的氓民长脚之手，让人惊诧。
她的女儿	她	Family	唯一可以自慰的是，她的女儿一代终于掌握了良机
湛蓝湛蓝的天空	淡淡的白云	Located	湛蓝湛蓝的天空漂浮着淡淡的白云，乌黑发亮的土地绽放着黄金般的丰韵。
高粱	脸	Part-Whole	红薯撑破了地皮，高粱涨红了脸，棉花笑开了花
苹果	腰	Part-Whole	一片白茫茫，苹果坠弯了腰，柿子挂满了枝
柿子	枝	Located	苹果坠弯了腰，柿子挂满了枝，石榴在桠间摇晃
石榴	桠间	Located	柿子挂满了枝，石榴在桠间摇晃
一轮晚霞	水面上	Located	当我漫步在淝河的堤坝上，一轮晚霞在水面上跳跃
村庄	山山水水、一草一木	Located	村庄的山山水水、一草一木都被那月光渗透、都拥抱在月光下
十月的乡村	秋风中	Located	十月的乡村，在秋风中摇曳
十月的乡村	秋雨中	Located	十月的乡村，在秋风中摇曳，在秋雨中飘洒
我的儿子	我	Family	我的儿子曾说
我	母亲	Family	难以沟通，我遂想起母亲。
这个村子的边缘，山脚下，绿树丛林中	红墙碧瓦	Located	在这个村子的边缘，山脚下，绿树丛林中透出的红墙碧瓦，既是母亲居住的小屋
我	母亲	Family	我曾坚决的要接母亲走
我	母亲	Family	即我与母亲。
车子	公路边	Located	车子停在公路边，与儿子步行要穿过村庄
母亲	我	Family	我的脸上也刻上了岁月的痕迹，母亲也老的不能厉声呵斥我的顽劣
门前屋后	槐树	Located	门前屋后有许多的槐树，开满了白堂堂的槐花
母亲	我	Family	就看见母亲摇着蒲扇为我驱蚊扇风。
衣兜里	几粒酸枣	Located	回来时，衣兜里总是揣几粒酸枣，或者山楂…
我的脚	她怀里	Located	母亲总是把我的脚揣在她怀里整夜暖着.一年一年长大
屋子	乱凳子	Located	我甚至有时候嫌屋子乱凳子脏
屋后	山	Located	屋后是座山，半山腰中长眠着父亲
四处	青草	Located	四处都是青草的味道
远处	狗	Located	四处都是青草的味道，远处偶有狗叫
家里	楼上	Part-Whole	那时候，家里楼上就装满了我和姐姐从山上搬来的干柴
柜桌	镜子	Located	放在柜桌上的镜子后面
水井	这里	Near	早饭后，水井周围总有许多妇女在这里洗衣服
村前	小溪	Located	村前有条小溪，常年流淌。
瓶窑村	始丰溪畔	Part-Whole	瓶窑村现有三百多户人家，离城关约十公里的始丰溪畔。
瓶窑村	城关	unknown	瓶窑村现有三百多户人家，离城关约十公里的始丰溪畔。
瓶窑村	十公里	unknown	瓶窑村现有三百多户人家，离城关约十公里的始丰溪畔。
城关	始丰溪畔	Near	离城关约十公里的始丰溪畔。
村前	前门山	Located	最突出的就是村前村后的两座山，村前靠南边的山叫前门山，是瓶窑人的宝库。
村后	前门山	unknown	最突出的就是村前村后的两座山，村前靠南边的山叫前门山，是瓶窑人的宝库。
山	前门山	unknown	最突出的就是村前村后的两座山，村前靠南边的山叫前门山，是瓶窑人的宝库。
前门山	瓶窑人	unknown	最突出的就是村前村后的两座山，村前靠南边的山叫前门山，是瓶窑人的宝库。
村前	前门山	unknown	最突出的就是村前村后的两座山，村前靠南边的山叫前门山，是瓶窑人的宝库。
我	姐姐	Family	家里楼上就装满了我和姐姐从山上搬来的干柴
山上	干柴	Located	家里楼上就装满了我和姐姐从山上搬来的干柴，可以一年到头不用买柴
姐姐	干柴	unknown	家里楼上就装满了我和姐姐从山上搬来的干柴，可以一年到头不用买柴
我	干柴	unknown	家里楼上就装满了我和姐姐从山上搬来的干柴，可以一年到头不用买柴
家里	干柴	unknown	家里楼上就装满了我和姐姐从山上搬来的干柴，可以一年到头不用买柴
楼上	干柴	unknown	家里楼上就装满了我和姐姐从山上搬来的干柴，可以一年到头不用买柴
山上	草药	Located	山上生长着许多草药，有认识的和不认识的
山上	野果	Located	山上生长着许多草药，有认识的和不认识的，还有野果等。
山上	杜鹃花	Located	春天时，山上开满了杜鹃花，我们总隔三差五地去山上采摘
瓶子	柜桌	Located	拿到家里插在盛有水的瓶子里，放在柜桌上的镜子后面
村后	后门山	Located	村后的山叫后门山，紧挨着村庄
黄泥路	水泥	Located	把村里村外的黄泥路浇上了水泥，成为了真正的康庄大道。
瓶窑人	富翁	Part-Whole	现在有许多瓶窑人成了富翁做了大老板
瓶窑人	大老板	Part-Whole	现在有许多瓶窑人成了富翁做了大老板，经商人员遍布全国各地。
我们	小手帕	Use	我们在溪边玩时，就要等着这时光去捉几把，用小手帕包着拿回家
溪边	农田	Near	要改造大寨田，溪边的农田改大了
小溪	鱼儿	Located	记得小时候的小溪是：弯弯曲曲溪流水，清清明明鱼儿游。
溪里	螺蛳	Located	意思是太阳下山时，溪里的螺蛳就开始爬上岸边的石头吐气歇息。
岸边	石头	Located	溪里的螺蛳就开始爬上岸边的石头吐气歇息。
我家	村西头	Part-Whole	就经常到这口井里挑水，我家住在村西头，要穿过瓶窑街
村前	小桥	Located	村前的小桥流水
仙井	自来水	Located	这水井好像是口仙井，取之不尽用之不竭。随着社会的发展，现在全村都用上了自来水。
仙井	村	unknown	这水井好像是口仙井，取之不尽用之不竭。随着社会的发展，现在全村都用上了自来水。
我们	畚箕	Use	春夏交接时，我们几个小女孩经常跟大男孩一起，用畚箕捕捞鱼虾
我们	大男孩	unknown	春夏交接时，我们几个小女孩经常跟大男孩一起，用畚箕捕捞鱼虾
春夏交接时	我们	unknown	春夏交接时，我们几个小女孩经常跟大男孩一起，用畚箕捕捞鱼虾
瓶窑村	山	Located	瓶窑村拥有多座山，最突出的就是村前村后的两座山
村后	山	Located	最突出的就是村前村后的两座山，村前靠南边的山叫前门山
村前	山	Located	最突出的就是村前村后的两座山，村前靠南边的山叫前门山
我们	手脚	Part-Whole	我们经常会边拾干柴边嘻嘻哈哈地采摘野果，即使手脚被划破流血了
水	瓶子	Located	拿到家里插在盛有水的瓶子里
杜鹃花	瓶子	Located	山上开满了杜鹃花，我们总隔三差五地去山上采摘，拿到家里插在盛有水的瓶子里
山	柴	Located	极少有人上山砍柴。
卫士	外衣	Ownership	前门山又像是一个忠实的卫士，常年穿着翠绿的外衣，世世代代日日夜夜守卫在瓶窑的村旁
后门山	村庄	Near	村后的山叫后门山，紧挨着村庄
后门山	村里	Located	听大人们说，后门山是村里的风水山。
大人们	后门山	unknown	听大人们说，后门山是村里的风水山。
后门山	树木	Located	现在的后门山更是常年树木葱翠、鸟语花香
后门山	鸟	Located	现在的后门山更是常年树木葱翠、鸟语花香
后门山	花	Located	现在的后门山更是常年树木葱翠、鸟语花香
后门山	瓶窑村	Located	现在的后门山更是常年树木葱翠、鸟语花香，把瓶窑村映衬得更加优美了。
北村口	水井	Located	瓶窑村的北村口，有一口水井，不知它是哪个朝代的
瓶窑村	水井	unknown	瓶窑村的北村口，有一口水井，不知它是哪个朝代的
这口井	水	Located	就经常到这口井里挑水，我家住在村西头
这口井	我家	unknown	就经常到这口井里挑水，我家住在村西头
水井	水	Located	大多数人家吃这水井里的水。
井口	白雾	Located	冬天的早晨，井口总是热气腾腾翻滚着白雾，像是有人在下面用火烧一样。
我	衣服	Ownership	我也凑过热闹，把衣服拿到这里来洗。
妇女	衣服	Ownership	水井周围总有许多妇女在这里洗衣服，嘻嘻哈哈
这里	水井	Located	把衣服拿到这里来洗。后来村干部在水井周围浇上了水泥地
水井周围	水泥地	Near	后来村干部在水井周围浇上了水泥地，更方便了村民们汲水。
小溪	水	Located	溪边的农田改大了，小溪也改窄了，小溪两边的岸也高了，水也深了
溪两边	农田	Near	这样改造对溪两边的农田增加了灌溉量
冯大为	父亲	Family	当时电力学校的正式名额叫冯大为，他是我同班同学。人很好，父亲是党的高级领导干部
冯大为	党	unknown	当时电力学校的正式名额叫冯大为，他是我同班同学。人很好，父亲是党的高级领导干部
电力学校	冯大为	unknown	当时电力学校的正式名额叫冯大为，他是我同班同学。人很好，父亲是党的高级领导干部
西丰	饶河县城	Near	从西丰到饶河县城虽然不到<N>里路
饶河县城	<N>里	unknown	从西丰到饶河县城虽然不到<N>里路
宝清	饶河公路口	Near	下午五点多才赶到宝清至饶河公路口，搭上一辆拉货的汽车
调到县商业，水产，土特产几个部门工作的同学	我们	Social	这时调到县商业，水产，土特产几个部门工作的同学来到旅社看我们，同学们好长时间没见面了
同学们	我	Social	同学们知道我是电力学校的替补名额
我	他	Social	在县商业部门工作的荆建华同学约我和他一起下江打渔
我	两位老师	Social	当时真没注意身边还有我未来绥化铁路司机学校的两位老师。
绥化铁路司机学校	两位老师	Ownership	当时真没注意身边还有我未来绥化铁路司机学校的两位老师。
哈尔滨铁路局绥化铁路司机学校的老师	哈尔滨铁路局绥化铁路司机学校	Ownership	都是哈尔滨铁路局绥化铁路司机学校的老师。
我	冯大为	Social	我和冯大为都曾在珍宝岛战斗打响后县里组建的武装民兵连执勤一年多
刘老师	孟老师	Social	说到这，刘老师和孟老师相互看了一下
刘老师	我	Social	刘老师和孟老师相互看了一下，刘老师笑着对我说：“你是电力学校替补名额
我	电力学校	unknown	刘老师和孟老师相互看了一下，刘老师笑着对我说：“你是电力学校替补名额
刘老师	我	unknown	刘老师和孟老师相互看了一下，刘老师笑着对我说：“你是电力学校替补名额
孟老师	我	unknown	刘老师和孟老师相互看了一下，刘老师笑着对我说：“你是电力学校替补名额
我们	你	Social	今天上午在县招生办我们看了你的有关材料
我们	你	Social	各方面条件挺好，我们希望你来绥化铁路司机学校学习。”
绥化铁路司机学校	刘老师	Ownership	我们希望你来绥化铁路司机学校学习。”刘老师停顿了一下
同江县	饶河县	Near	把同江县的名额给饶河县，你考虑考虑。”
我们	学校	Ownership	“如果你同意的话，我们和学校汇报
刘老师	我	Social	听了刘老师这番话，我感到太突然了
冯大为	我	Social	还是冯大为的一句话提醒了我“他同意去”
他们	我	Social	我这时才发现两位老师都在看着我，他们在等待着我的回答
我	他们	unknown	我这时才发现两位老师都在看着我，他们在等待着我的回答
我	两位老师	Social	我这时才发现两位老师都在看着我
刘老师	我们	Part-Whole	刘老师停顿了一下，又说：“如果你同意的话，我们和学校汇报
母亲	父亲	Family	因为有了母亲和父亲勤奋的工作和外婆在背后的默默支持
我们一家人	外婆	Family	记得很小的时候，我们一家人住在一个外婆给的一栋平房中，因为有了母亲和父亲勤奋的工作和外婆在背后的默默支持
新家	旧家	Near	父亲就总是在新家与旧家间奔波忙碌着
母亲	我	Family	当母亲牵着我的手走进亮堂堂的客厅的一刻
我	朋友	Social	再后来，我听朋友说
母亲	一把黄色木柄的水果刀	Use	一旁的母亲则拿着一把黄色木柄的水果刀，慢慢的把一个红中带黄的苹果削成一片一片
一张藤椅	天台	Located	母亲常常会搬上一张藤椅，带着我到天台上去乘凉
院子	野草	Located	然后一直延伸到院子前的野草，银白色油漆的铁栅栏
邻居家	磨豆浆机	Located	银白色油漆的铁栅栏，邻居家的磨豆浆机，还有父亲那时专门送我去学琴的那架自行车。
父亲	我	Family	还有父亲那时专门送我去学琴的那架自行车。
父亲	自行车	Use	还有父亲那时专门送我去学琴的那架自行车。
古道边	芳草	Located	“长亭外，古道边，芳草碧连天。”
长亭	芳草	Located	“长亭外，古道边，芳草碧连天。”
母亲	我	Family	一旁的母亲很自然地用手帮我把嘴角的饭粒擦去
我	父亲	Family	然后看着我朝门口整装待发的父亲奔去。
电子琴	自行车的横杠	Located	父亲总是喜欢把电子琴放在自行车的横杠上
家具	客厅	Located	几十天后，家具来了，电视机，冰箱，空调也都跟随着来了，当母亲牵着我的手走进亮堂堂的客厅的一刻
家具	我	unknown	几十天后，家具来了，电视机，冰箱，空调也都跟随着来了，当母亲牵着我的手走进亮堂堂的客厅的一刻
几十天后	家具	unknown	几十天后，家具来了，电视机，冰箱，空调也都跟随着来了，当母亲牵着我的手走进亮堂堂的客厅的一刻
家具	母亲	unknown	几十天后，家具来了，电视机，冰箱，空调也都跟随着来了，当母亲牵着我的手走进亮堂堂的客厅的一刻
家里	电脑	Located	马路旁的车牌换了一次又一次，家里的电脑也从普通屏的换成了液晶屏的
家里	家具	Located	家里的电脑也从普通屏的换成了液晶屏的，家里的家具也好好地翻新了一次
商店	电器	Located	商店里的电器从手动的变成了全自动的
马路	车牌	Located	商店里的电器从手动的变成了全自动的，马路旁的车牌换了一次又一次
母亲	包	Use	记得高三那年的春节前夕，母亲兴高采烈地回到家，从包里掏出几张百货公司的特价优惠卷在我面前晃来晃去
包	几张百货公司的特价优惠卷	Located	从包里掏出几张百货公司的特价优惠卷在我面前晃来晃去
我	母亲	Family	那个时候的我对于这种商场策略性的营销已经很反感了，但是母亲却还是每次都乐在其中
母亲	我	Family	或许这也和母亲过去勤俭惯了有关系吧，我也不再犹豫
母亲	我	Family	因为害怕排很长的队，母亲早早地就准备好了，带着我乘车去百货商场了。
我	车	Use	带着我乘车去百货商场了。
母亲	我	Family	之后，母亲也毫不犹豫地加入到了抢购的队伍中去，我则在一旁静静地等候
古道边	芳草	Located	“长亭外，古道边，芳草碧连天…
芳草	天	unknown	“长亭外，古道边，芳草碧连天…
藤椅	天台	Located	回想儿时的藤椅，天台还有那一首动人的歌曲。
房间	空调	Located	一个人坐在房间里，吹着空调的冷风
小时候的那家糖果厂的厂长	警察	Social	我听朋友说，小时候的那家糖果厂的厂长被警察给带走了。
舢板	海面	Located	当困惑的舢板在平静的海面随性而自在地游荡时
爷爷	我们	Family	爷爷离开我们已经很多年了
我	爷爷	Family	而我的信念之力在平凡中决意地回归便是源于爷爷的党费箱。
青年时代的爷爷	八路军组织的培训班	Ownership	青年时代的爷爷便是作为大多数觉醒的贫苦百姓中的一员，坚守兴国救民之根本，曾入八路军组织的培训班，进而又协助八路军站岗放哨抓除异奸。
青年时代的爷爷	八路军	Ownership	青年时代的爷爷便是作为大多数觉醒的贫苦百姓中的一员，坚守兴国救民之根本，曾入八路军组织的培训班，进而又协助八路军站岗放哨抓除异奸。
亲人	爷爷	Family	亲人、朋友、相识的与不相识的人们，总有一份埋怨、不解、困惑------，然而爷爷却执着而坚定地履行着他作为一名共产党员的职责。
朋友	爷爷	Social	亲人、朋友、相识的与不相识的人们，总有一份埋怨、不解、困惑------，然而爷爷却执着而坚定地履行着他作为一名共产党员的职责。
相识的与不相识的人们	爷爷	Social	亲人、朋友、相识的与不相识的人们，总有一份埋怨、不解、困惑------，然而爷爷却执着而坚定地履行着他作为一名共产党员的职责。
党委书记	爷爷	Social	在平反大会上，党委书记给予爷爷高度的肯定：文化大革命中
党	侯文玉同志	Ownership	他从来就没有离开过党，事实证明侯文玉同志是一名忠于党的好党员------。
他	侯文玉同志	unknown	他从来就没有离开过党，事实证明侯文玉同志是一名忠于党的好党员------。
公孟山	前坑村	Near	抵达前沿阵地――公孟山脚下的前坑村。
公孟山	县城	Near	公孟山，位于浙江省仙居县西北部田市镇公孟村，离县城约<N>公里
公孟山	浙江省仙居县西北部田市镇公孟村	Part-Whole	公孟山，位于浙江省仙居县西北部田市镇公孟村，离县城约<N>公里
公孟山	国家重点风景名胜区公盂景区	Part-Whole	公孟山，位于浙江省仙居县西北部田市镇公孟村，离县城约<N>公里，峰顶海拔<N>米左右，坐落在国家重点风景名胜区公盂景区，是景区的核心地带。
山	淡竹乡林坑村	Near	此山东与淡竹乡林坑村为邻
山	苍山村	Near	此山东与淡竹乡林坑村为邻，西与苍山村相连
山	柯思西平村	Near	此山东与淡竹乡林坑村为邻，西与苍山村相连，南与柯思西平村接壤
山	前坑村	Near	此山东与淡竹乡林坑村为邻，西与苍山村相连，南与柯思西平村接壤，北与前坑村毗连
我们	车	Use	按照既定计划，我们下车后
爬山梯队	对讲机	Use	随时随地编入前、中、后三个爬山梯队，各梯队配备“<N>、<N>、<N>号”对讲机相互联系。
公孟	幽谷	Part-Whole	在公孟这片山涧仙境，留下了无数神奇的幽谷、清溪、奇峰、怪石、飞瀑、流泉
公孟	清溪	Part-Whole	在公孟这片山涧仙境，留下了无数神奇的幽谷、清溪、奇峰、怪石、飞瀑、流泉
公孟	奇峰	Part-Whole	在公孟这片山涧仙境，留下了无数神奇的幽谷、清溪、奇峰、怪石、飞瀑、流泉
公孟	飞瀑	Part-Whole	在公孟这片山涧仙境，留下了无数神奇的幽谷、清溪、奇峰、怪石、飞瀑、流泉
公孟	流泉	Part-Whole	在公孟这片山涧仙境，留下了无数神奇的幽谷、清溪、奇峰、怪石、飞瀑、流泉，也留下了坎坷崎岖的山道。
公孟	怪石	Located	在公孟这片山涧仙境，留下了无数神奇的幽谷、清溪、奇峰、怪石、飞瀑、流泉
村子	奇峰	Near	由上坪和下坪两个自然村组成，村子四周奇峰环绕
村庄	山岙	Part-Whole	群山把村庄围成了一个小小的盆地，掩藏在海拔<N>米左右的山岙里。
村庄	<N>米	unknown	群山把村庄围成了一个小小的盆地，掩藏在海拔<N>米左右的山岙里。
村口	小水库	Near	走到村口处，抬头是透明的蓝天白云，举目是苍翠欲滴的竹林，还有一个小水库，两道指向不同的小径
村口	竹林	Near	走到村口处，抬头是透明的蓝天白云，举目是苍翠欲滴的竹林，还有一个小水库
下坪	上坪	Near	一边通向下坪，另一边通往上坪。
多合院的老房子	猪圈	Part-Whole	上百年土木结构的建筑群，多合院的老房子保留完整，无声地记录着岁月的痕迹，甚至有泥墙垒砌的猪圈，至今还养着猪。
猪圈	猪	Located	甚至有泥墙垒砌的猪圈，至今还养着猪。
村	公盂岩	Near	村后，整个公盂岩巍峨鼎立
公盂岩	石柱	Located	整个公盂岩巍峨鼎立，气势峥嵘，石林崖壁，岩体裸露，有分布集中或独立的石柱，大多高度为<N>米
庄稼地	高粱粟	Located	一块块梯田状、不规则的庄稼地，披上了一层金黄色的盛装，有高粱粟，有水稻
庄稼地	水稻	Located	一块块梯田状、不规则的庄稼地，披上了一层金黄色的盛装，有高粱粟，有水稻，有玉米
庄稼地	玉米	Located	一块块梯田状、不规则的庄稼地，披上了一层金黄色的盛装，有高粱粟，有水稻，有玉米，有黄豆等等。
庄稼地	黄豆	Located	一块块梯田状、不规则的庄稼地，披上了一层金黄色的盛装，有高粱粟，有水稻，有玉米，有黄豆等等。
流石坡	荆棘柴草	Located	“流石坡”道弯狭窄，边上丛生荆棘柴草，即便摔倒
我们	绳索	Use	为了爬上公盂背顶峰，我们几乎是徒手攀岩，手脚并用，甚至借助于自备的绳索
崖壁	山坡	Near	有一处崖壁突兀孤立于山坡之上
四川盆地	成都平原	Part-Whole	眉山文化地理环境优势独特九天一出四川盆地，产生成都平原腹地。
眉山	成都平原	unknown	眉山文化地理环境优势独特九天一出四川盆地，产生成都平原腹地。
郡治	彭山县	Part-Whole	《华阳国志》的记载：自秦汉置犍为郡，郡治就在今彭山县内(武阳国在彭山
武阳国	彭山	Part-Whole	郡治就在今彭山县内(武阳国在彭山，蚕丛在青神)
蚕丛	青神	Part-Whole	郡治就在今彭山县内(武阳国在彭山，蚕丛在青神)
武阳	茶市	Part-Whole	“武阳买茶”，这里是最早的茶市。
宜宾	高县	Part-Whole	靠近今天的遂宁一带;南边在宜宾的高县、屏山和泸州、贵州北部一带
宜宾	屏山	Part-Whole	靠近今天的遂宁一带;南边在宜宾的高县、屏山和泸州、贵州北部一带
宜宾	泸州	Part-Whole	靠近今天的遂宁一带;南边在宜宾的高县、屏山和泸州、贵州北部一带
成都	双流	Part-Whole	过了长江;西边在雅安的名山、峨眉山以西一带;北边在成都的双流以南以及龙泉驿等
成都	龙泉驿	Part-Whole	过了长江;西边在雅安的名山、峨眉山以西一带;北边在成都的双流以南以及龙泉驿等
雅安	名山	Part-Whole	过了长江;西边在雅安的名山、峨眉山以西一带;北边在成都的双流以南以及龙泉驿等
雅安	峨眉山以西一带	Part-Whole	过了长江;西边在雅安的名山、峨眉山以西一带;北边在成都的双流以南以及龙泉驿等
犍	郡	Part-Whole	即：秦汉至晋代，犍为郡管辖：东边在安岳、乐至
青衣江	犍为郡	Part-Whole	鱼米之乡(岷江、沱江、青衣江均在犍为郡)、佳茗之乡、美酒之乡(今酒城、酒都、茅台等均属犍为郡)、丝绸之乡、旅游之乡(峨眉山、瓦屋山、彭祖山等山川均在犍为郡)
青衣江	彭祖山	unknown	鱼米之乡(岷江、沱江、青衣江均在犍为郡)、佳茗之乡、美酒之乡(今酒城、酒都、茅台等均属犍为郡)、丝绸之乡、旅游之乡(峨眉山、瓦屋山、彭祖山等山川均在犍为郡)
青衣江	酒都	unknown	鱼米之乡(岷江、沱江、青衣江均在犍为郡)、佳茗之乡、美酒之乡(今酒城、酒都、茅台等均属犍为郡)、丝绸之乡、旅游之乡(峨眉山、瓦屋山、彭祖山等山川均在犍为郡)
青衣江	佳茗之乡	unknown	鱼米之乡(岷江、沱江、青衣江均在犍为郡)、佳茗之乡、美酒之乡(今酒城、酒都、茅台等均属犍为郡)、丝绸之乡、旅游之乡(峨眉山、瓦屋山、彭祖山等山川均在犍为郡)
青衣江	峨眉山	unknown	鱼米之乡(岷江、沱江、青衣江均在犍为郡)、佳茗之乡、美酒之乡(今酒城、酒都、茅台等均属犍为郡)、丝绸之乡、旅游之乡(峨眉山、瓦屋山、彭祖山等山川均在犍为郡)
青衣江	美酒之乡	unknown	鱼米之乡(岷江、沱江、青衣江均在犍为郡)、佳茗之乡、美酒之乡(今酒城、酒都、茅台等均属犍为郡)、丝绸之乡、旅游之乡(峨眉山、瓦屋山、彭祖山等山川均在犍为郡)
青衣江	茅台	unknown	鱼米之乡(岷江、沱江、青衣江均在犍为郡)、佳茗之乡、美酒之乡(今酒城、酒都、茅台等均属犍为郡)、丝绸之乡、旅游之乡(峨眉山、瓦屋山、彭祖山等山川均在犍为郡)
青衣江	瓦屋山	unknown	鱼米之乡(岷江、沱江、青衣江均在犍为郡)、佳茗之乡、美酒之乡(今酒城、酒都、茅台等均属犍为郡)、丝绸之乡、旅游之乡(峨眉山、瓦屋山、彭祖山等山川均在犍为郡)
青衣江	旅游之乡	unknown	鱼米之乡(岷江、沱江、青衣江均在犍为郡)、佳茗之乡、美酒之乡(今酒城、酒都、茅台等均属犍为郡)、丝绸之乡、旅游之乡(峨眉山、瓦屋山、彭祖山等山川均在犍为郡)
青衣江	酒城	unknown	鱼米之乡(岷江、沱江、青衣江均在犍为郡)、佳茗之乡、美酒之乡(今酒城、酒都、茅台等均属犍为郡)、丝绸之乡、旅游之乡(峨眉山、瓦屋山、彭祖山等山川均在犍为郡)
青衣江	犍为郡	unknown	鱼米之乡(岷江、沱江、青衣江均在犍为郡)、佳茗之乡、美酒之乡(今酒城、酒都、茅台等均属犍为郡)、丝绸之乡、旅游之乡(峨眉山、瓦屋山、彭祖山等山川均在犍为郡)
青衣江	丝绸之乡	unknown	鱼米之乡(岷江、沱江、青衣江均在犍为郡)、佳茗之乡、美酒之乡(今酒城、酒都、茅台等均属犍为郡)、丝绸之乡、旅游之乡(峨眉山、瓦屋山、彭祖山等山川均在犍为郡)
沱江	犍为郡	Part-Whole	鱼米之乡(岷江、沱江、青衣江均在犍为郡)、佳茗之乡、美酒之乡(今酒城、酒都、茅台等均属犍为郡)、丝绸之乡、旅游之乡(峨眉山、瓦屋山、彭祖山等山川均在犍为郡)
沱江	彭祖山	unknown	鱼米之乡(岷江、沱江、青衣江均在犍为郡)、佳茗之乡、美酒之乡(今酒城、酒都、茅台等均属犍为郡)、丝绸之乡、旅游之乡(峨眉山、瓦屋山、彭祖山等山川均在犍为郡)
沱江	酒都	unknown	鱼米之乡(岷江、沱江、青衣江均在犍为郡)、佳茗之乡、美酒之乡(今酒城、酒都、茅台等均属犍为郡)、丝绸之乡、旅游之乡(峨眉山、瓦屋山、彭祖山等山川均在犍为郡)
沱江	佳茗之乡	unknown	鱼米之乡(岷江、沱江、青衣江均在犍为郡)、佳茗之乡、美酒之乡(今酒城、酒都、茅台等均属犍为郡)、丝绸之乡、旅游之乡(峨眉山、瓦屋山、彭祖山等山川均在犍为郡)
沱江	峨眉山	unknown	鱼米之乡(岷江、沱江、青衣江均在犍为郡)、佳茗之乡、美酒之乡(今酒城、酒都、茅台等均属犍为郡)、丝绸之乡、旅游之乡(峨眉山、瓦屋山、彭祖山等山川均在犍为郡)
沱江	美酒之乡	unknown	鱼米之乡(岷江、沱江、青衣江均在犍为郡)、佳茗之乡、美酒之乡(今酒城、酒都、茅台等均属犍为郡)、丝绸之乡、旅游之乡(峨眉山、瓦屋山、彭祖山等山川均在犍为郡)
沱江	茅台	unknown	鱼米之乡(岷江、沱江、青衣江均在犍为郡)、佳茗之乡、美酒之乡(今酒城、酒都、茅台等均属犍为郡)、丝绸之乡、旅游之乡(峨眉山、瓦屋山、彭祖山等山川均在犍为郡)
沱江	瓦屋山	unknown	鱼米之乡(岷江、沱江、青衣江均在犍为郡)、佳茗之乡、美酒之乡(今酒城、酒都、茅台等均属犍为郡)、丝绸之乡、旅游之乡(峨眉山、瓦屋山、彭祖山等山川均在犍为郡)
沱江	旅游之乡	unknown	鱼米之乡(岷江、沱江、青衣江均在犍为郡)、佳茗之乡、美酒之乡(今酒城、酒都、茅台等均属犍为郡)、丝绸之乡、旅游之乡(峨眉山、瓦屋山、彭祖山等山川均在犍为郡)
沱江	酒城	unknown	鱼米之乡(岷江、沱江、青衣江均在犍为郡)、佳茗之乡、美酒之乡(今酒城、酒都、茅台等均属犍为郡)、丝绸之乡、旅游之乡(峨眉山、瓦屋山、彭祖山等山川均在犍为郡)
沱江	犍为郡	unknown	鱼米之乡(岷江、沱江、青衣江均在犍为郡)、佳茗之乡、美酒之乡(今酒城、酒都、茅台等均属犍为郡)、丝绸之乡、旅游之乡(峨眉山、瓦屋山、彭祖山等山川均在犍为郡)
沱江	丝绸之乡	unknown	鱼米之乡(岷江、沱江、青衣江均在犍为郡)、佳茗之乡、美酒之乡(今酒城、酒都、茅台等均属犍为郡)、丝绸之乡、旅游之乡(峨眉山、瓦屋山、彭祖山等山川均在犍为郡)
岷江	犍为郡	Part-Whole	鱼米之乡(岷江、沱江、青衣江均在犍为郡)、佳茗之乡、美酒之乡(今酒城、酒都、茅台等均属犍为郡)、丝绸之乡、旅游之乡(峨眉山、瓦屋山、彭祖山等山川均在犍为郡)
岷江	彭祖山	unknown	鱼米之乡(岷江、沱江、青衣江均在犍为郡)、佳茗之乡、美酒之乡(今酒城、酒都、茅台等均属犍为郡)、丝绸之乡、旅游之乡(峨眉山、瓦屋山、彭祖山等山川均在犍为郡)
岷江	酒都	unknown	鱼米之乡(岷江、沱江、青衣江均在犍为郡)、佳茗之乡、美酒之乡(今酒城、酒都、茅台等均属犍为郡)、丝绸之乡、旅游之乡(峨眉山、瓦屋山、彭祖山等山川均在犍为郡)
岷江	佳茗之乡	unknown	鱼米之乡(岷江、沱江、青衣江均在犍为郡)、佳茗之乡、美酒之乡(今酒城、酒都、茅台等均属犍为郡)、丝绸之乡、旅游之乡(峨眉山、瓦屋山、彭祖山等山川均在犍为郡)
岷江	峨眉山	unknown	鱼米之乡(岷江、沱江、青衣江均在犍为郡)、佳茗之乡、美酒之乡(今酒城、酒都、茅台等均属犍为郡)、丝绸之乡、旅游之乡(峨眉山、瓦屋山、彭祖山等山川均在犍为郡)
岷江	美酒之乡	unknown	鱼米之乡(岷江、沱江、青衣江均在犍为郡)、佳茗之乡、美酒之乡(今酒城、酒都、茅台等均属犍为郡)、丝绸之乡、旅游之乡(峨眉山、瓦屋山、彭祖山等山川均在犍为郡)
岷江	茅台	unknown	鱼米之乡(岷江、沱江、青衣江均在犍为郡)、佳茗之乡、美酒之乡(今酒城、酒都、茅台等均属犍为郡)、丝绸之乡、旅游之乡(峨眉山、瓦屋山、彭祖山等山川均在犍为郡)
岷江	瓦屋山	unknown	鱼米之乡(岷江、沱江、青衣江均在犍为郡)、佳茗之乡、美酒之乡(今酒城、酒都、茅台等均属犍为郡)、丝绸之乡、旅游之乡(峨眉山、瓦屋山、彭祖山等山川均在犍为郡)
岷江	旅游之乡	unknown	鱼米之乡(岷江、沱江、青衣江均在犍为郡)、佳茗之乡、美酒之乡(今酒城、酒都、茅台等均属犍为郡)、丝绸之乡、旅游之乡(峨眉山、瓦屋山、彭祖山等山川均在犍为郡)
岷江	酒城	unknown	鱼米之乡(岷江、沱江、青衣江均在犍为郡)、佳茗之乡、美酒之乡(今酒城、酒都、茅台等均属犍为郡)、丝绸之乡、旅游之乡(峨眉山、瓦屋山、彭祖山等山川均在犍为郡)
岷江	犍为郡	unknown	鱼米之乡(岷江、沱江、青衣江均在犍为郡)、佳茗之乡、美酒之乡(今酒城、酒都、茅台等均属犍为郡)、丝绸之乡、旅游之乡(峨眉山、瓦屋山、彭祖山等山川均在犍为郡)
岷江	丝绸之乡	unknown	鱼米之乡(岷江、沱江、青衣江均在犍为郡)、佳茗之乡、美酒之乡(今酒城、酒都、茅台等均属犍为郡)、丝绸之乡、旅游之乡(峨眉山、瓦屋山、彭祖山等山川均在犍为郡)
茅台	犍为郡	Part-Whole	鱼米之乡(岷江、沱江、青衣江均在犍为郡)、佳茗之乡、美酒之乡(今酒城、酒都、茅台等均属犍为郡)、丝绸之乡、旅游之乡(峨眉山、瓦屋山、彭祖山等山川均在犍为郡)
茅台	彭祖山	unknown	鱼米之乡(岷江、沱江、青衣江均在犍为郡)、佳茗之乡、美酒之乡(今酒城、酒都、茅台等均属犍为郡)、丝绸之乡、旅游之乡(峨眉山、瓦屋山、彭祖山等山川均在犍为郡)
佳茗之乡	茅台	unknown	鱼米之乡(岷江、沱江、青衣江均在犍为郡)、佳茗之乡、美酒之乡(今酒城、酒都、茅台等均属犍为郡)、丝绸之乡、旅游之乡(峨眉山、瓦屋山、彭祖山等山川均在犍为郡)
茅台	峨眉山	unknown	鱼米之乡(岷江、沱江、青衣江均在犍为郡)、佳茗之乡、美酒之乡(今酒城、酒都、茅台等均属犍为郡)、丝绸之乡、旅游之乡(峨眉山、瓦屋山、彭祖山等山川均在犍为郡)
鱼米之乡	茅台	unknown	鱼米之乡(岷江、沱江、青衣江均在犍为郡)、佳茗之乡、美酒之乡(今酒城、酒都、茅台等均属犍为郡)、丝绸之乡、旅游之乡(峨眉山、瓦屋山、彭祖山等山川均在犍为郡)
犍为郡	茅台	unknown	鱼米之乡(岷江、沱江、青衣江均在犍为郡)、佳茗之乡、美酒之乡(今酒城、酒都、茅台等均属犍为郡)、丝绸之乡、旅游之乡(峨眉山、瓦屋山、彭祖山等山川均在犍为郡)
茅台	瓦屋山	unknown	鱼米之乡(岷江、沱江、青衣江均在犍为郡)、佳茗之乡、美酒之乡(今酒城、酒都、茅台等均属犍为郡)、丝绸之乡、旅游之乡(峨眉山、瓦屋山、彭祖山等山川均在犍为郡)
茅台	旅游之乡	unknown	鱼米之乡(岷江、沱江、青衣江均在犍为郡)、佳茗之乡、美酒之乡(今酒城、酒都、茅台等均属犍为郡)、丝绸之乡、旅游之乡(峨眉山、瓦屋山、彭祖山等山川均在犍为郡)
茅台	犍为郡	unknown	鱼米之乡(岷江、沱江、青衣江均在犍为郡)、佳茗之乡、美酒之乡(今酒城、酒都、茅台等均属犍为郡)、丝绸之乡、旅游之乡(峨眉山、瓦屋山、彭祖山等山川均在犍为郡)
茅台	丝绸之乡	unknown	鱼米之乡(岷江、沱江、青衣江均在犍为郡)、佳茗之乡、美酒之乡(今酒城、酒都、茅台等均属犍为郡)、丝绸之乡、旅游之乡(峨眉山、瓦屋山、彭祖山等山川均在犍为郡)
酒都	犍为郡	Part-Whole	鱼米之乡(岷江、沱江、青衣江均在犍为郡)、佳茗之乡、美酒之乡(今酒城、酒都、茅台等均属犍为郡)、丝绸之乡、旅游之乡(峨眉山、瓦屋山、彭祖山等山川均在犍为郡)
酒都	彭祖山	unknown	鱼米之乡(岷江、沱江、青衣江均在犍为郡)、佳茗之乡、美酒之乡(今酒城、酒都、茅台等均属犍为郡)、丝绸之乡、旅游之乡(峨眉山、瓦屋山、彭祖山等山川均在犍为郡)
佳茗之乡	酒都	unknown	鱼米之乡(岷江、沱江、青衣江均在犍为郡)、佳茗之乡、美酒之乡(今酒城、酒都、茅台等均属犍为郡)、丝绸之乡、旅游之乡(峨眉山、瓦屋山、彭祖山等山川均在犍为郡)
酒都	峨眉山	unknown	鱼米之乡(岷江、沱江、青衣江均在犍为郡)、佳茗之乡、美酒之乡(今酒城、酒都、茅台等均属犍为郡)、丝绸之乡、旅游之乡(峨眉山、瓦屋山、彭祖山等山川均在犍为郡)
鱼米之乡	酒都	unknown	鱼米之乡(岷江、沱江、青衣江均在犍为郡)、佳茗之乡、美酒之乡(今酒城、酒都、茅台等均属犍为郡)、丝绸之乡、旅游之乡(峨眉山、瓦屋山、彭祖山等山川均在犍为郡)
犍为郡	酒都	unknown	鱼米之乡(岷江、沱江、青衣江均在犍为郡)、佳茗之乡、美酒之乡(今酒城、酒都、茅台等均属犍为郡)、丝绸之乡、旅游之乡(峨眉山、瓦屋山、彭祖山等山川均在犍为郡)
酒都	瓦屋山	unknown	鱼米之乡(岷江、沱江、青衣江均在犍为郡)、佳茗之乡、美酒之乡(今酒城、酒都、茅台等均属犍为郡)、丝绸之乡、旅游之乡(峨眉山、瓦屋山、彭祖山等山川均在犍为郡)
酒都	旅游之乡	unknown	鱼米之乡(岷江、沱江、青衣江均在犍为郡)、佳茗之乡、美酒之乡(今酒城、酒都、茅台等均属犍为郡)、丝绸之乡、旅游之乡(峨眉山、瓦屋山、彭祖山等山川均在犍为郡)
酒都	犍为郡	unknown	鱼米之乡(岷江、沱江、青衣江均在犍为郡)、佳茗之乡、美酒之乡(今酒城、酒都、茅台等均属犍为郡)、丝绸之乡、旅游之乡(峨眉山、瓦屋山、彭祖山等山川均在犍为郡)
酒都	丝绸之乡	unknown	鱼米之乡(岷江、沱江、青衣江均在犍为郡)、佳茗之乡、美酒之乡(今酒城、酒都、茅台等均属犍为郡)、丝绸之乡、旅游之乡(峨眉山、瓦屋山、彭祖山等山川均在犍为郡)
酒城	犍为郡	Part-Whole	鱼米之乡(岷江、沱江、青衣江均在犍为郡)、佳茗之乡、美酒之乡(今酒城、酒都、茅台等均属犍为郡)、丝绸之乡、旅游之乡(峨眉山、瓦屋山、彭祖山等山川均在犍为郡)
酒城	彭祖山	unknown	鱼米之乡(岷江、沱江、青衣江均在犍为郡)、佳茗之乡、美酒之乡(今酒城、酒都、茅台等均属犍为郡)、丝绸之乡、旅游之乡(峨眉山、瓦屋山、彭祖山等山川均在犍为郡)
佳茗之乡	酒城	unknown	鱼米之乡(岷江、沱江、青衣江均在犍为郡)、佳茗之乡、美酒之乡(今酒城、酒都、茅台等均属犍为郡)、丝绸之乡、旅游之乡(峨眉山、瓦屋山、彭祖山等山川均在犍为郡)
酒城	峨眉山	unknown	鱼米之乡(岷江、沱江、青衣江均在犍为郡)、佳茗之乡、美酒之乡(今酒城、酒都、茅台等均属犍为郡)、丝绸之乡、旅游之乡(峨眉山、瓦屋山、彭祖山等山川均在犍为郡)
鱼米之乡	酒城	unknown	鱼米之乡(岷江、沱江、青衣江均在犍为郡)、佳茗之乡、美酒之乡(今酒城、酒都、茅台等均属犍为郡)、丝绸之乡、旅游之乡(峨眉山、瓦屋山、彭祖山等山川均在犍为郡)
犍为郡	酒城	unknown	鱼米之乡(岷江、沱江、青衣江均在犍为郡)、佳茗之乡、美酒之乡(今酒城、酒都、茅台等均属犍为郡)、丝绸之乡、旅游之乡(峨眉山、瓦屋山、彭祖山等山川均在犍为郡)
酒城	瓦屋山	unknown	鱼米之乡(岷江、沱江、青衣江均在犍为郡)、佳茗之乡、美酒之乡(今酒城、酒都、茅台等均属犍为郡)、丝绸之乡、旅游之乡(峨眉山、瓦屋山、彭祖山等山川均在犍为郡)
酒城	旅游之乡	unknown	鱼米之乡(岷江、沱江、青衣江均在犍为郡)、佳茗之乡、美酒之乡(今酒城、酒都、茅台等均属犍为郡)、丝绸之乡、旅游之乡(峨眉山、瓦屋山、彭祖山等山川均在犍为郡)
酒城	犍为郡	unknown	鱼米之乡(岷江、沱江、青衣江均在犍为郡)、佳茗之乡、美酒之乡(今酒城、酒都、茅台等均属犍为郡)、丝绸之乡、旅游之乡(峨眉山、瓦屋山、彭祖山等山川均在犍为郡)
酒城	丝绸之乡	unknown	鱼米之乡(岷江、沱江、青衣江均在犍为郡)、佳茗之乡、美酒之乡(今酒城、酒都、茅台等均属犍为郡)、丝绸之乡、旅游之乡(峨眉山、瓦屋山、彭祖山等山川均在犍为郡)
彭祖山	犍为郡	Part-Whole	鱼米之乡(岷江、沱江、青衣江均在犍为郡)、佳茗之乡、美酒之乡(今酒城、酒都、茅台等均属犍为郡)、丝绸之乡、旅游之乡(峨眉山、瓦屋山、彭祖山等山川均在犍为郡)
佳茗之乡	彭祖山	unknown	鱼米之乡(岷江、沱江、青衣江均在犍为郡)、佳茗之乡、美酒之乡(今酒城、酒都、茅台等均属犍为郡)、丝绸之乡、旅游之乡(峨眉山、瓦屋山、彭祖山等山川均在犍为郡)
鱼米之乡	彭祖山	unknown	鱼米之乡(岷江、沱江、青衣江均在犍为郡)、佳茗之乡、美酒之乡(今酒城、酒都、茅台等均属犍为郡)、丝绸之乡、旅游之乡(峨眉山、瓦屋山、彭祖山等山川均在犍为郡)
美酒之乡	彭祖山	unknown	鱼米之乡(岷江、沱江、青衣江均在犍为郡)、佳茗之乡、美酒之乡(今酒城、酒都、茅台等均属犍为郡)、丝绸之乡、旅游之乡(峨眉山、瓦屋山、彭祖山等山川均在犍为郡)
犍为郡	彭祖山	unknown	鱼米之乡(岷江、沱江、青衣江均在犍为郡)、佳茗之乡、美酒之乡(今酒城、酒都、茅台等均属犍为郡)、丝绸之乡、旅游之乡(峨眉山、瓦屋山、彭祖山等山川均在犍为郡)
丝绸之乡	彭祖山	unknown	鱼米之乡(岷江、沱江、青衣江均在犍为郡)、佳茗之乡、美酒之乡(今酒城、酒都、茅台等均属犍为郡)、丝绸之乡、旅游之乡(峨眉山、瓦屋山、彭祖山等山川均在犍为郡)
瓦屋山	犍为郡	Part-Whole	鱼米之乡(岷江、沱江、青衣江均在犍为郡)、佳茗之乡、美酒之乡(今酒城、酒都、茅台等均属犍为郡)、丝绸之乡、旅游之乡(峨眉山、瓦屋山、彭祖山等山川均在犍为郡)
佳茗之乡	瓦屋山	unknown	鱼米之乡(岷江、沱江、青衣江均在犍为郡)、佳茗之乡、美酒之乡(今酒城、酒都、茅台等均属犍为郡)、丝绸之乡、旅游之乡(峨眉山、瓦屋山、彭祖山等山川均在犍为郡)
鱼米之乡	瓦屋山	unknown	鱼米之乡(岷江、沱江、青衣江均在犍为郡)、佳茗之乡、美酒之乡(今酒城、酒都、茅台等均属犍为郡)、丝绸之乡、旅游之乡(峨眉山、瓦屋山、彭祖山等山川均在犍为郡)
美酒之乡	瓦屋山	unknown	鱼米之乡(岷江、沱江、青衣江均在犍为郡)、佳茗之乡、美酒之乡(今酒城、酒都、茅台等均属犍为郡)、丝绸之乡、旅游之乡(峨眉山、瓦屋山、彭祖山等山川均在犍为郡)
犍为郡	瓦屋山	unknown	鱼米之乡(岷江、沱江、青衣江均在犍为郡)、佳茗之乡、美酒之乡(今酒城、酒都、茅台等均属犍为郡)、丝绸之乡、旅游之乡(峨眉山、瓦屋山、彭祖山等山川均在犍为郡)
丝绸之乡	瓦屋山	unknown	鱼米之乡(岷江、沱江、青衣江均在犍为郡)、佳茗之乡、美酒之乡(今酒城、酒都、茅台等均属犍为郡)、丝绸之乡、旅游之乡(峨眉山、瓦屋山、彭祖山等山川均在犍为郡)
峨眉山	犍为郡	Part-Whole	鱼米之乡(岷江、沱江、青衣江均在犍为郡)、佳茗之乡、美酒之乡(今酒城、酒都、茅台等均属犍为郡)、丝绸之乡、旅游之乡(峨眉山、瓦屋山、彭祖山等山川均在犍为郡)
佳茗之乡	峨眉山	unknown	鱼米之乡(岷江、沱江、青衣江均在犍为郡)、佳茗之乡、美酒之乡(今酒城、酒都、茅台等均属犍为郡)、丝绸之乡、旅游之乡(峨眉山、瓦屋山、彭祖山等山川均在犍为郡)
鱼米之乡	峨眉山	unknown	鱼米之乡(岷江、沱江、青衣江均在犍为郡)、佳茗之乡、美酒之乡(今酒城、酒都、茅台等均属犍为郡)、丝绸之乡、旅游之乡(峨眉山、瓦屋山、彭祖山等山川均在犍为郡)
美酒之乡	峨眉山	unknown	鱼米之乡(岷江、沱江、青衣江均在犍为郡)、佳茗之乡、美酒之乡(今酒城、酒都、茅台等均属犍为郡)、丝绸之乡、旅游之乡(峨眉山、瓦屋山、彭祖山等山川均在犍为郡)
犍为郡	峨眉山	unknown	鱼米之乡(岷江、沱江、青衣江均在犍为郡)、佳茗之乡、美酒之乡(今酒城、酒都、茅台等均属犍为郡)、丝绸之乡、旅游之乡(峨眉山、瓦屋山、彭祖山等山川均在犍为郡)
丝绸之乡	峨眉山	unknown	鱼米之乡(岷江、沱江、青衣江均在犍为郡)、佳茗之乡、美酒之乡(今酒城、酒都、茅台等均属犍为郡)、丝绸之乡、旅游之乡(峨眉山、瓦屋山、彭祖山等山川均在犍为郡)
山间	小道	Part-Whole	漫步在这山间的小道上
房前房后	黄竹	Located	山湾湾里、溪水两旁和房前房后都是一丛丛青青的黄竹，它们与青山绿水组成绿色的海洋
黄竹	青山	unknown	山湾湾里、溪水两旁和房前房后都是一丛丛青青的黄竹，它们与青山绿水组成绿色的海洋
溪水两旁	黄竹	Located	山湾湾里、溪水两旁和房前房后都是一丛丛青青的黄竹，它们与青山绿水组成绿色的海洋
山湾湾里	黄竹	Located	发现园塘村是真正的竹村，山湾湾里、溪水两旁和房前房后都是一丛丛青青的黄竹，它们与青山绿水组成绿色的海洋
竹村	黄竹	unknown	发现园塘村是真正的竹村，山湾湾里、溪水两旁和房前房后都是一丛丛青青的黄竹，它们与青山绿水组成绿色的海洋
园塘村	黄竹	unknown	发现园塘村是真正的竹村，山湾湾里、溪水两旁和房前房后都是一丛丛青青的黄竹，它们与青山绿水组成绿色的海洋
黄竹	青山	unknown	发现园塘村是真正的竹村，山湾湾里、溪水两旁和房前房后都是一丛丛青青的黄竹，它们与青山绿水组成绿色的海洋
园塘村	竹子	Located	园塘村的竹子种类繁多
竹子	毛竹	Part-Whole	园塘村的竹子种类繁多，据村民说：有金竹、贵竹、水竹、毛竹等等。
竹子	水竹	Part-Whole	园塘村的竹子种类繁多，据村民说：有金竹、贵竹、水竹、毛竹等等。
竹子	金竹	Part-Whole	园塘村的竹子种类繁多，据村民说：有金竹、贵竹、水竹、毛竹等等。
水竹	山脚	Located	村民们在栽种竹子的时候就把水竹栽在山脚或是房前屋后土脚厚的地方
竹子	山脚	unknown	村民们在栽种竹子的时候就把水竹栽在山脚或是房前屋后土脚厚的地方
村民们	山脚	unknown	村民们在栽种竹子的时候就把水竹栽在山脚或是房前屋后土脚厚的地方
水竹	房前屋后	Located	村民们在栽种竹子的时候就把水竹栽在山脚或是房前屋后土脚厚的地方
竹子	房前屋后	unknown	村民们在栽种竹子的时候就把水竹栽在山脚或是房前屋后土脚厚的地方
村民们	房前屋后	unknown	村民们在栽种竹子的时候就把水竹栽在山脚或是房前屋后土脚厚的地方
山腰	它	Located	桂竹则栽在山腰或是洼地里，因为是横生的，向两边发展，你不管它也能长出一大片。
你	它	unknown	桂竹则栽在山腰或是洼地里，因为是横生的，向两边发展，你不管它也能长出一大片。
洼地	它	Located	桂竹则栽在山腰或是洼地里，因为是横生的，向两边发展，你不管它也能长出一大片。
金竹	坡	Located	金竹则是爬坡的
水竹	竹节	Part-Whole	水竹水分足，颜色深，绿的像汪着一潭水，所以它比桂竹和金竹脆，但它们竹节把长
水竹	桂竹	unknown	水竹水分足，颜色深，绿的像汪着一潭水，所以它比桂竹和金竹脆，但它们竹节把长
水竹	金竹	unknown	水竹水分足，颜色深，绿的像汪着一潭水，所以它比桂竹和金竹脆，但它们竹节把长
地里	核桃树皮	Located	然后去地里挖回核桃树皮，放一口锅里煮上几天
核桃树皮	锅	Located	然后去地里挖回核桃树皮，放一口锅里煮上几天
篾匠们	大喜字	Create	篾匠们就用这些黑色的水竹篾编出大喜字，编出格子花等图案。
篾匠们	格子花	Create	篾匠们就用这些黑色的水竹篾编出大喜字，编出格子花等图案。
篾匠们	水竹篾	Use	篾匠们就用这些黑色的水竹篾编出大喜字
桂竹	竹节	Part-Whole	桂竹的颜色没有水竹深，但它们竹节粗大
桂竹	水竹	unknown	桂竹的颜色没有水竹深，但它们竹节粗大
金竹	竹子	Part-Whole	金竹则是竹子中间的皇帝了。
金竹	皇帝	unknown	金竹则是竹子中间的皇帝了。
它	竹节	Part-Whole	它的粗细介于水竹与桂竹之间，竹节短
它	水竹	unknown	它的粗细介于水竹与桂竹之间，竹节短
它	桂竹	unknown	它的粗细介于水竹与桂竹之间，竹节短
节把儿	它	Part-Whole	尤其是每个节把儿那里，黄得就像镀了一层黄金。它是最扎实的一种篾
家	竹	Located	家有一园竹，子孙万年福。
它们	根	Part-Whole	你看它们的根那么发达
它们	地下茎	Part-Whole	你看它们的根那么发达，地下茎、竹根
它们	竹根	Part-Whole	你看它们的根那么发达，地下茎、竹根，鞭根和竹秆盘在一起
它们	鞭根	Part-Whole	你看它们的根那么发达，地下茎、竹根，鞭根和竹秆盘在一起
它们	竹秆	Part-Whole	你看它们的根那么发达，地下茎、竹根，鞭根和竹秆盘在一起
它们	水肥的地方	Located	它们放到水肥的地方它们能生长
它们	枯包	Located	把它们放到枯包上它们同样能生长。
它们	山	Near	它们跟山相连
它们	水	Near	山因为它们更清秀了，它们与水相傍
菊花	四君子	Part-Whole	我们的祖先把它们与梅花、兰草和菊花并列在一起，称为“四君子”
兰草	四君子	Part-Whole	我们的祖先把它们与梅花、兰草和菊花并列在一起，称为“四君子”
梅花	四君子	Part-Whole	我们的祖先把它们与梅花、兰草和菊花并列在一起，称为“四君子”
它们	四君子	Part-Whole	我们的祖先把它们与梅花、兰草和菊花并列在一起，称为“四君子”
笔者	笔记本	Ownership	笔者工作三十多年，当过农民、工人、教师、特约记者、秘书，不管在什么工作岗位，工作之余最大的爱好就是抄抄写写，在参与建设新农村工作中，笔记本里已经记载存了数万字的“东西”
笔者	三十多年	unknown	笔者工作三十多年，当过农民、工人、教师、特约记者、秘书，不管在什么工作岗位，工作之余最大的爱好就是抄抄写写，在参与建设新农村工作中，笔记本里已经记载存了数万字的“东西”
笔者	新农村	unknown	笔者工作三十多年，当过农民、工人、教师、特约记者、秘书，不管在什么工作岗位，工作之余最大的爱好就是抄抄写写，在参与建设新农村工作中，笔记本里已经记载存了数万字的“东西”
同事	自己	Social	是工作、生活、同事、遇到各种各样的人和事。写自己随时随地或零或整的感与悟…
上海	武康路	Part-Whole	上海的武康路是条很有法国风情的路
路旁	法国梧桐树	Located	也不宽，路旁栽着法国梧桐树，人行道上铺着红白相间的砖
人行道	砖	Located	人行道上铺着红白相间的砖，显得很雅致。
庭院	别墅墙	Part-Whole	庭院深深的别墅墙后面
旧式花园小洋房	鹅卵石外墙	Part-Whole	这是一座风格简朴的旧式花园小洋房，灰色细鹅卵石外墙在绿树掩映中显出一派静谧的古典韵味。
旧式花园小洋房	绿树	unknown	这是一座风格简朴的旧式花园小洋房，灰色细鹅卵石外墙在绿树掩映中显出一派静谧的古典韵味。
墙	照片	Located	首先映入我眼帘的是对着正门挂在墙上的<N>年巴金生日的照片。
巴金故居	墙	Part-Whole	步入巴金故居，首先映入我眼帘的是对着正门挂在墙上的<N>年巴金生日的照片。
门厅	餐厅	Near	门厅右手边是餐厅，左手是厨房。
门厅	厨房	Near	门厅右手边是餐厅，左手是厨房。
敞廊	廊檐	Part-Whole	这里原为开放式的敞廊，夏天的风能直接吹到廊檐下。
巴老	家人	Family	巴老住院期间，家人把敞廊加上门窗
敞廊	门窗	Located	家人把敞廊加上门窗，遂成为巴金写作、会客的地方。
小船	茭草	Located	只有把小船撑到蓬蓬勃勃的茭草深处
水中	麻石	Located	蹲在伸到水中的麻石上
女人	棒槌	Use	长长的麻石又和女人结下了不解之缘，“吧嗒!吧嗒!”的棒槌声每天就是从这一条条麻石上响起
水边	竹榻	Located	躺在水边的竹榻上数天上的点点繁星。
我	伙伴们	Social	我和伙伴们从水边摸来螺蛳
水边	螺蛳	Located	我和伙伴们从水边摸来螺蛳，砸碎坚壳
螺蛳	壳	Part-Whole	我和伙伴们从水边摸来螺蛳，砸碎坚壳，放在竹篮里钓虾
壳	竹篮	Located	砸碎坚壳，放在竹篮里钓虾
大虾	盘	Located	那些贪吃的大虾便一个个成了我们盘中的美味。
祖父	小船	Use	有了兴致的时候，祖父就划着小船，穿过一片清悠悠的河面
镇	供销社	Part-Whole	荷叶们后来都到了镇上的供销社，成为包装红糖与咸盐的“包装纸”
红糖	包装纸	Located	成为包装红糖与咸盐的“包装纸”
咸盐	包装纸	Located	成为包装红糖与咸盐的“包装纸”
茭白	花	Part-Whole	其实就是茭白开花后结成的米
锅里	锅盖	Located	做成粑，锅里便是一朵朵盛开的玫瑰。揭开锅盖
祖父	我	Family	有了兴致的时候，祖父就划着小船，穿过一片清悠悠的河面，去不远处的一个河湾。那时，我便和大人一起兴高采烈地采摘青乎乎的莲蓬和水淋淋的菱角。
鱼	他	Create	祖父把船停在河心的那一刻便开始钓鱼。祖父钓鱼很特别，他将竹篙在水中击打几下
他	竹篙	Use	祖父钓鱼很特别，他将竹篙在水中击打几下
水中	鳊鱼	Located	他将竹篙在水中击打几下，就有鳊鱼鲫鱼草鱼黑压压地来了
水中	鲫鱼	Located	他将竹篙在水中击打几下，就有鳊鱼鲫鱼草鱼黑压压地来了
水中	草鱼	Located	他将竹篙在水中击打几下，就有鳊鱼鲫鱼草鱼黑压压地来了
高苗	钩	Located	“高苗”迅速地穿到钩上
奶奶	小孩	Family	就有踮着小脚的奶奶手里拿着一件小孩的衣物什么的来到河边喊骇。
岸边	芦苇	Located	也许因了水的滋润，岸边那一丛丛芦苇总是显得特别的茂密鲜活。
我	小伙伴们	Social	我常常与小伙伴们钻进苇丛挖甜甜的芦根
芦苇	芦根	Part-Whole	岸边那一丛丛芦苇总是显得特别的茂密鲜活。我常常与小伙伴们钻进苇丛挖甜甜的芦根，打鲜嫩的芦叶
芦苇	芦叶	Part-Whole	岸边那一丛丛芦苇总是显得特别的茂密鲜活。我常常与小伙伴们钻进苇丛挖甜甜的芦根，打鲜嫩的芦叶，用自制的芦枪打“游击战”
苇丛	芦根	Located	我常常与小伙伴们钻进苇丛挖甜甜的芦根，打鲜嫩的芦叶
我	芦枪	Use	我常常与小伙伴们钻进苇丛挖甜甜的芦根，打鲜嫩的芦叶，用自制的芦枪打“游击战”
我	芦笛	Use	我常常与小伙伴们钻进苇丛挖甜甜的芦根，打鲜嫩的芦叶，用自制的芦枪打“游击战”，有时也用芦笛吹起一支支跑调的歌曲。
河边	水草	Near	河边的水草里、稻田里时常见到水鸟的窝
河边	稻田	Near	河边的水草里、稻田里时常见到水鸟的窝
水鸟的窝	水鸟的蛋	Located	河边的水草里、稻田里时常见到水鸟的窝，水鸟的蛋，有时还有刚出壳的雏鸟。
河边	水鸟的蛋	unknown	河边的水草里、稻田里时常见到水鸟的窝，水鸟的蛋，有时还有刚出壳的雏鸟。
稻田	水鸟的蛋	unknown	河边的水草里、稻田里时常见到水鸟的窝，水鸟的蛋，有时还有刚出壳的雏鸟。
水鸟的蛋	雏鸟	unknown	河边的水草里、稻田里时常见到水鸟的窝，水鸟的蛋，有时还有刚出壳的雏鸟。
水草	水鸟的蛋	unknown	河边的水草里、稻田里时常见到水鸟的窝，水鸟的蛋，有时还有刚出壳的雏鸟。
水鸟的窝	雏鸟	Located	河边的水草里、稻田里时常见到水鸟的窝，水鸟的蛋，有时还有刚出壳的雏鸟。
河边	雏鸟	unknown	河边的水草里、稻田里时常见到水鸟的窝，水鸟的蛋，有时还有刚出壳的雏鸟。
稻田	雏鸟	unknown	河边的水草里、稻田里时常见到水鸟的窝，水鸟的蛋，有时还有刚出壳的雏鸟。
水草	雏鸟	unknown	河边的水草里、稻田里时常见到水鸟的窝，水鸟的蛋，有时还有刚出壳的雏鸟。
他们	自己的孩子	Family	他们像呵护自己的孩子一样呵护大自然中的生命。
稻田	藕	Located	水乡人早已习惯了在稻田里种藕，在池塘里养鱼
池塘	鱼	Located	在池塘里养鱼，飞絮的芦花成了诗人笔下的浪漫
湖	城市	Located	湖是一个城市的眼睛。
岸边	船	Located	看水天一色，岸边的船
船	锚地	Located	岸边的船，在锚地静静地躺着
苇蒲丛	水禽	Located	忽而，苇蒲丛中传来水禽的鸣叫
垂钓者	阳伞	Use	露出数名垂钓者的身影，阳伞高撑
垂钓者	马扎	Use	露出数名垂钓者的身影，阳伞高撑，马扎静坐
苇子	湖边	Located	苇子蒲草湖边生
车	长荡湖边	Located	车在长荡湖边停下来
竹篙	水中	Located	一排排的竹篙，规则的站在水中，固定着一张张大网
舫主	我们	Social	登上渔家蟹舫，舫主热情地载着我们，湖上兜了一圈。
长荡湖“三鲜	黄雀	Part-Whole	还意外收获到长荡湖“三鲜―――黄雀、青鱼、白壳虾
长荡湖“三鲜	青鱼	Part-Whole	还意外收获到长荡湖“三鲜―――黄雀、青鱼、白壳虾
长荡湖“三鲜	白壳虾	Part-Whole	还意外收获到长荡湖“三鲜―――黄雀、青鱼、白壳虾，一边是清蒸大闸蟹
快艇	湖面	Located	坐上快艇驰骋在浩瀚的湖面上
岸边	黄叶	Located	想起你春天里流贯于体内的生机、夏天里杨柳轻拂水面、秋天里岸边不知名的斑驳黄叶、冬天里摇曳作响的枝杆和将整个的湖连成一体的冰雪。
钢厂	院子	Part-Whole	在这个钢厂的院子里
雕像	泥	Part-Whole	雕像好像是泥塑的
新娘	新郎	Family	梳着许多小辫的新娘凝神静气地陶醉于新郎的歌声里。
妹妹	她	Family	新娘的身后是她害羞的妹妹，把脸颊靠在她的左肩上
荷西	台湾女作家三毛	Family	感动了失去荷西的台湾女作家三毛，她曾特意二度来乌鲁木齐看望王洛宾
台湾女作家三毛	台湾	unknown	感动了失去荷西的台湾女作家三毛，她曾特意二度来乌鲁木齐看望王洛宾
台湾女作家三毛	乌鲁木齐	unknown	感动了失去荷西的台湾女作家三毛，她曾特意二度来乌鲁木齐看望王洛宾
雪水	溪流	Part-Whole	天山南麓的雪水融化成的清澈甘甜的溪流，在错杂的卵石上激起阵阵浪花
泥土	城墙	Part-Whole	石子泥土夯就的城墙，已经被风切割再切割
石子	城墙	Part-Whole	石子泥土夯就的城墙，已经被风切割再切割
古城	城墙	Located	这座静静地矗立在白杨河沟口的黑色巨石上的古城，却成了一堆废墟。石子泥土夯就的城墙，已经被风切割再切割
游人的影子	月湖公园麻石地	Located	流光溢彩的霓虹把树影连同游人的影子，投于暑气尚未消尽的月湖公园麻石地设或草坪上。
游人的影子	草坪	Located	流光溢彩的霓虹把树影连同游人的影子，投于暑气尚未消尽的月湖公园麻石地设或草坪上。
树影	月湖公园麻石地	Located	流光溢彩的霓虹把树影连同游人的影子，投于暑气尚未消尽的月湖公园麻石地设或草坪上。
树影	草坪	Located	流光溢彩的霓虹把树影连同游人的影子，投于暑气尚未消尽的月湖公园麻石地设或草坪上。
湖	桂树下	Near	临湖的一株桂树下，随便地摆放着一张极为简约的小茶几
湖	小茶几	Near	临湖的一株桂树下，随便地摆放着一张极为简约的小茶几，两把简约的小躺椅。
湖	小躺椅	Near	临湖的一株桂树下，随便地摆放着一张极为简约的小茶几，两把简约的小躺椅。
我	伊人	Social	我与伊人如约而至
湖面	小船	Located	湖面上，稍远处有互相依傍着轻摇小船的情侣
孙中山	宋庆龄	Family	马克思与燕妮、孙中山与宋庆龄、杨振宁与翁帆、江府小吏焦仲卿与刘兰芝、梁山伯与祝英台、柳梦梅与杜丽娘
马克思	燕妮	Family	马克思与燕妮、孙中山与宋庆龄、杨振宁与翁帆、江府小吏焦仲卿与刘兰芝、梁山伯与祝英台、柳梦梅与杜丽娘
杨振宁	翁帆	Family	马克思与燕妮、孙中山与宋庆龄、杨振宁与翁帆、江府小吏焦仲卿与刘兰芝、梁山伯与祝英台、柳梦梅与杜丽娘
江府小吏焦仲卿	刘兰芝	Family	马克思与燕妮、孙中山与宋庆龄、杨振宁与翁帆、江府小吏焦仲卿与刘兰芝、梁山伯与祝英台、柳梦梅与杜丽娘
梁山伯	祝英台	Social	马克思与燕妮、孙中山与宋庆龄、杨振宁与翁帆、江府小吏焦仲卿与刘兰芝、梁山伯与祝英台、柳梦梅与杜丽娘
柳梦梅	杜丽娘	Family	马克思与燕妮、孙中山与宋庆龄、杨振宁与翁帆、江府小吏焦仲卿与刘兰芝、梁山伯与祝英台、柳梦梅与杜丽娘，还有周有光与张永和、巴金与肖珊…
周有光	张永和	Family	还有周有光与张永和、巴金与肖珊…
巴金	肖珊	Family	还有周有光与张永和、巴金与肖珊…
法国文学家路易、维亚多	妻子波丽娜	Family	<N>年秋，法国文学家路易、维亚多的妻子波丽娜随圣彼德堡歌剧团到莫斯科演出
妻子波丽娜	圣彼德堡歌剧团	Ownership	法国文学家路易、维亚多的妻子波丽娜随圣彼德堡歌剧团到莫斯科演出
法国文学家路易、维亚多	圣彼德堡歌剧团	unknown	法国文学家路易、维亚多的妻子波丽娜随圣彼德堡歌剧团到莫斯科演出
圣彼德堡歌剧团	莫斯科	unknown	法国文学家路易、维亚多的妻子波丽娜随圣彼德堡歌剧团到莫斯科演出
屠格涅夫	内务府办公厅	Ownership	波丽娜随团离开俄国，屠格涅夫失魂落魄，茶饭不思，居然不顾一切地辞去内务府办公厅十等文官的职务
俄国	屠格涅夫	unknown	波丽娜随团离开俄国，屠格涅夫失魂落魄，茶饭不思，居然不顾一切地辞去内务府办公厅十等文官的职务
团	屠格涅夫	unknown	波丽娜随团离开俄国，屠格涅夫失魂落魄，茶饭不思，居然不顾一切地辞去内务府办公厅十等文官的职务
屠格涅夫	茶	unknown	波丽娜随团离开俄国，屠格涅夫失魂落魄，茶饭不思，居然不顾一切地辞去内务府办公厅十等文官的职务
屠格涅夫	饭	unknown	波丽娜随团离开俄国，屠格涅夫失魂落魄，茶饭不思，居然不顾一切地辞去内务府办公厅十等文官的职务
屠格涅夫	家人	Family	波丽娜全家乔迁德国的巴登，屠格涅夫不顾家人的反对跟到了巴登
波丽娜	屠格涅夫	Social	演出结束后，波丽娜随团离开俄国，屠格涅夫失魂落魄
俄国	屠格涅夫	unknown	演出结束后，波丽娜随团离开俄国，屠格涅夫失魂落魄
演出结束后	屠格涅夫	unknown	演出结束后，波丽娜随团离开俄国，屠格涅夫失魂落魄
团	屠格涅夫	unknown	演出结束后，波丽娜随团离开俄国，屠格涅夫失魂落魄
波丽娜家的别墅	宅子	Near	在紧挨着波丽娜家的别墅处盖了一处宅子。
小镇布日瓦尔	乡村别墅	Located	在小镇布日瓦尔合买了一幢乡村别墅。
别墅	床	Located	屠格涅夫躺在别墅里的一张床上告别人世
他	波丽娜	Social	结束了他和波丽娜四十年的传奇恋情。
他	四十年	unknown	结束了他和波丽娜四十年的传奇恋情。
波丽娜	四十年	unknown	结束了他和波丽娜四十年的传奇恋情。
金岳霖	梁思成	Social	的思考呢?无独有偶，金岳霖与梁思成、林徽因的三人故事
金岳霖	林徽因的	Social	的思考呢?无独有偶，金岳霖与梁思成、林徽因的三人故事
梁思成	林徽因的	Family	金岳霖与梁思成、林徽因的三人故事
月湖	高楼	Near	月湖的周边高楼林立
岳麓	红枫	Located	湘江岸边的漫步，岳麓红枫下的登攀
杀猪匠	前来帮忙的人	Social	杀猪匠指挥前来帮忙的人杀猪了。
猪	腰身	Part-Whole	猪够肥够大，腰身圆滚滚
猪	猪毛	Part-Whole	猪够肥够大，腰身圆滚滚，猪毛油亮亮
猪	一对大耳朵	Part-Whole	猪够肥够大，腰身圆滚滚，猪毛油亮亮，耷拉着一对大耳朵，约有三百来斤。
手心里	一口唾沫	Located	再往手心里啐一口唾沫，后跟在男主人的后面直奔猪栏。
猪	后腿	Part-Whole	猪圈门甫开，猪见此等，就拼命往后退，龇牙咧嘴，怒目咆哮，发疯踢墙，用后腿刨土
小伙子	两个小伙子	Social	夺门而跑;可被早已守候在猪栏门前小伙子眼疾手快，一个捉一只脚，“轰”的一声，放倒大猪;后面两个小伙子立马扑上来
猪	杀猪凳	Located	他们把猪抬去放在杀猪凳上。
猪头	猪	Part-Whole	一个摁猪头，不让猪动弹
耳朵	猪头	Part-Whole	一人提耳朵，一个摁猪头，不让猪动弹
尾巴	猪	Part-Whole	一人揪尾巴，一人提耳朵，一个摁猪头，不让猪动弹
后脚	猪	Part-Whole	两人捉后脚，一人揪尾巴，一人提耳朵，一个摁猪头，不让猪动弹
大家	两人	Part-Whole	于是大家七手八脚，两人捉前脚
大家	两人	Part-Whole	于是大家七手八脚，两人捉前脚，两人捉后脚
大家	一人	Part-Whole	于是大家七手八脚，两人捉前脚，两人捉后脚，一人揪尾巴
大家	一人	Part-Whole	于是大家七手八脚，两人捉前脚，两人捉后脚，一人揪尾巴，一人提耳朵
待杀之猪	喉咙	Part-Whole	待杀之猪哪肯罢休，一边敞开喉咙嚎叫
杀猪匠	祭师	Social	专等杀猪匠。待杀之猪哪肯罢休，一边敞开喉咙嚎叫，一边左踢右蹬。祭师便燃起香蜡纸烛
刀刃	一口唾沫	Located	往刀刃上啐了一口唾沫，用手指在刀面上轻轻一抹
屠夫	脚	Part-Whole	而猪的喊叫声越加高昂起来;屠夫用脚将接血的盆子往前一推
屠夫	接血的盆子	Use	而猪的喊叫声越加高昂起来;屠夫用脚将接血的盆子往前一推
杀猪匠	主人家	Social	)流进了放好的木盆里，杀猪匠、主人家和帮忙的人均松了一口气;此时
人们	屠夫	Social	接着，人们在欢乐的气氛中，看屠夫鼓气、拔毛、开膛;而屠夫也格外卖弄精神
领导	游客	Social	无论领导还是游客，作为“看客”
院坝里	熊熊篝火	Located	院坝里，燃起熊熊篝火，民间歌者舞者为游客献上一出又一出原生态土家歌舞节目
民间歌者舞者	游客	Social	燃起熊熊篝火，民间歌者舞者为游客献上一出又一出原生态土家歌舞节目
酿原料	瓦坛子	Located	先将酿原料蒸熟，再加酒曲子发酵，装入瓦坛子里
好客的土家人	双手	Part-Whole	山寨里，好客的土家人双手捧出咂酒坛
土家人	客人	Social	逢年过节，土家人皆要备上咂酒，或自饮，或热情款待客人。
土家人	亲朋贵客	Social	逢年过节，土家人皆要备上咂酒，或自饮，或热情款待客人。亲朋贵客来后
他	妻子	Family	一年冬，他随军转战南方，路过家乡，看望妻子阿梅。
南方	妻子	unknown	一年冬，他随军转战南方，路过家乡，看望妻子阿梅。
一年冬	妻子	unknown	一年冬，他随军转战南方，路过家乡，看望妻子阿梅。
家乡	妻子	unknown	一年冬，他随军转战南方，路过家乡，看望妻子阿梅。
阿雄	妻子	Family	点兵的号角响起了，阿雄随军而去。而妻子阿梅煮了几斤大米饭
点兵的号角	妻子	unknown	点兵的号角响起了，阿雄随军而去。而妻子阿梅煮了几斤大米饭
点兵的号角	阿雄	unknown	点兵的号角响起了，阿雄随军而去。而妻子阿梅煮了几斤大米饭
阿雄	阿梅	unknown	点兵的号角响起了，阿雄随军而去。而妻子阿梅煮了几斤大米饭
土家人	米酒	Create	土家人就备米酒以祭
屠夫	左手	Part-Whole	只见屠夫猛地赴上去，左手如虎钳一样紧扭猪脖
屠夫	右手	Part-Whole	只见屠夫猛地赴上去，左手如虎钳一样紧扭猪脖，右手迅速往后一缩
杀猪匠	帮忙的人	Social	)流进了放好的木盆里，杀猪匠、主人家和帮忙的人均松了一口气;此时
主人家	帮忙的人	Social	杀猪匠、主人家和帮忙的人均松了一口气;此时
书房	电脑桌	Located	电梯公寓，书房坐落在北面，整爿墙为窗玻璃，太阳直射，阳光普照。我坐在电脑桌前凝望窗外的天空
一条河	一座桥	Located	楼下左侧是一条河――安昌河。距楼不远是一座桥，晚上灯光迷离。
我	<N>岁的外孙	Family	昨晚我站在观景阳台看风景，<N>岁的外孙来到我面前。
我	外孙	Family	我问外孙，那座桥像什么呀?外孙说像彩虹。
锯镰刀	农民伯伯	Use	我说锯镰刀是农民伯伯割谷子用的
锯镰刀	锯齿	Part-Whole	我说锯镰刀是农民伯伯割谷子用的，弯弯的，有锯齿。
两男两女	一个男人	Part-Whole	透着凉丝丝的风;四人一行，两男两女，向着金黄的稻田走去。一个男人扛着拌桶
凉丝丝的风	两男两女	unknown	透着凉丝丝的风;四人一行，两男两女，向着金黄的稻田走去。一个男人扛着拌桶
两男两女	金黄的稻田	unknown	透着凉丝丝的风;四人一行，两男两女，向着金黄的稻田走去。一个男人扛着拌桶
两男两女	一个男人	Part-Whole	透着凉丝丝的风;四人一行，两男两女，向着金黄的稻田走去。一个男人扛着拌桶，一个男人挑着箩筐;两个女人手拿锯镰刀
两男两女	拌桶	unknown	透着凉丝丝的风;四人一行，两男两女，向着金黄的稻田走去。一个男人扛着拌桶，一个男人挑着箩筐;两个女人手拿锯镰刀
凉丝丝的风	两男两女	unknown	透着凉丝丝的风;四人一行，两男两女，向着金黄的稻田走去。一个男人扛着拌桶，一个男人挑着箩筐;两个女人手拿锯镰刀
两男两女	箩筐	unknown	透着凉丝丝的风;四人一行，两男两女，向着金黄的稻田走去。一个男人扛着拌桶，一个男人挑着箩筐;两个女人手拿锯镰刀
两男两女	两个女人	unknown	透着凉丝丝的风;四人一行，两男两女，向着金黄的稻田走去。一个男人扛着拌桶，一个男人挑着箩筐;两个女人手拿锯镰刀
两男两女	金黄的稻田	unknown	透着凉丝丝的风;四人一行，两男两女，向着金黄的稻田走去。一个男人扛着拌桶，一个男人挑着箩筐;两个女人手拿锯镰刀
一条黄狗	尾巴	Part-Whole	一条黄狗跟随其后，尾巴摇摇摆摆的。
男人	拌桶	Use	到了田边，男人放下拌桶、箩筐
男人	箩筐	Use	到了田边，男人放下拌桶、箩筐，女人将挡席围插于拌桶后侧三方
女人	挡席	Use	男人放下拌桶、箩筐，女人将挡席围插于拌桶后侧三方
女人	拌桶	Use	男人放下拌桶、箩筐，女人将挡席围插于拌桶后侧三方
女人	头	Part-Whole	准备就绪，女人弯着腰，头朝地
男人	臂膀	Part-Whole	男人围上围腰，俯身抱起谷把子转身走向拌桶两角，甩开臂膀，“砰”
男人	双手	Part-Whole	男人围上围腰，俯身抱起谷把子转身走向拌桶两角，甩开臂膀，“砰”一声，双手不停地抖动谷把子
突突突的收割机	田野	Located	稻谷成熟，突突突的收割机开进田野，吞穗吐粒呢!
街上的行人	双手	Part-Whole	暴雨倾盆，街上的行人本能地双手护头
大人	小腿	Part-Whole	水齐大人小腿肚深
大人	负责安全的人员	Social	水齐大人小腿肚深，负责安全的人员还让人赤脚通行。
安全人员	行人	Social	桥面上起了波浪，安全人员禁止行人和车辆通行
上游	造纸厂	Located	上游一个造纸厂把污水排河里
生活垃圾	废纸	Part-Whole	水面上浮起一层生活垃圾，废纸、烂菜叶、死耗子。
生活垃圾	烂菜叶	Part-Whole	水面上浮起一层生活垃圾，废纸、烂菜叶、死耗子。
生活垃圾	死耗子	Part-Whole	水面上浮起一层生活垃圾，废纸、烂菜叶、死耗子。
造纸厂	绵阳	Located	政府把造纸厂迁走了，加之绵阳创建文明城市、卫生城市
温家宝总理	国家和省市领导	Part-Whole	胡锦涛总书记，温家宝总理等国家和省市领导，多次到南河体育中心慰问看望过灾民
胡锦涛总书记	国家和省市领导	Part-Whole	政府免费供应吃住，胡锦涛总书记，温家宝总理等国家和省市领导，多次到南河体育中心慰问看望过灾民
我	老伴	Family	晚饭后，我与老伴带上外孙
老伴	外孙	Family	我与老伴带上外孙，去体育中心锻炼。外孙最喜欢爬高和爬太空球
我	外孙	Family	晚饭后，我与老伴带上外孙，去体育中心锻炼。外孙最喜欢爬高和爬太空球
外孙	双脚	Part-Whole	外孙身体结实，吊单杠双手一抓，双脚就从胸前跃过杆去
外孙	头	Part-Whole	外孙身体结实，吊单杠双手一抓，双脚就从胸前跃过杆去，头向地
老伴	转体训练器	Use	老伴喜欢玩转体训练器，站在上面
老伴	两手	Part-Whole	老伴喜欢玩转体训练器，站在上面，两手握拳平胸
光耀青史之巾帼英雄	战国无盐	Part-Whole	光耀青史之巾帼英雄立于世界民族之林，须眉豪杰不宜妄目的战国无盐、西汉吕雉、周唐武、、、、、、政治舞台风云叱咤。
光耀青史之巾帼英雄	西汉吕雉	Part-Whole	光耀青史之巾帼英雄立于世界民族之林，须眉豪杰不宜妄目的战国无盐、西汉吕雉、周唐武、、、、、、政治舞台风云叱咤。
光耀青史之巾帼英雄	周唐武	Part-Whole	光耀青史之巾帼英雄立于世界民族之林，须眉豪杰不宜妄目的战国无盐、西汉吕雉、周唐武、、、、、、政治舞台风云叱咤。
现代女性	风流人物	Part-Whole	现代女性更是英姿飒爽，彪炳乾坤，数风流人物，各领风骚数百年。
客人	女人	Social	有客人来，缘何不知招待，请勿介意，先去烧点水。”女人之先声夺人
女人	男人	Family	女人之先声夺人，男人怵不及防。
客人	男人	Social	有客人来，缘何不知招待，请勿介意，先去烧点水。”女人之先声夺人，男人怵不及防。
客人	男人	Social	客人呷茶张望，焦急以待男人与坐议事。
男人	妻子	Family	保驾护航乃男人神圣职责，尤其在妻子面前
女人皮包	金钱脂膏	Located	女人皮包有金钱脂膏，男人皮包有名片剃须刀。
男人皮包	名片剃须刀	Located	女人皮包有金钱脂膏，男人皮包有名片剃须刀。
女人	纤细柔嫩之手	Part-Whole	但见女人风姿不避，婀娜洋溢，纤细柔嫩之手指指点点
女人	男人	Family	女人驰然而卧，男人检点门户
堂堂男子	两眼	Part-Whole	“堂堂男子如此而已，小事尚且难为，大事更何以成。”尴尬窘态无法溢于言表，苦辣酸咸藏于舌底之下，不知何味。镇静之后，故做忸怩，偷偷叹，暗眨两眼只好告退。
女人	男人	Family	晨起，女人梳洗喷擦，不亦忙乎;男人洒扫庭除
女人	客	Social	女人则理所当然陪客座谈。
女人	客人	Social	而女人偏热情盛意，令人难耐，客人只好欠身离座
父亲	我们	Family	在不断地深切怀念中，父亲已离开我们十年了。
父亲	我们	Family	其实，父亲何尝不是一部让我们久读不厌
姊妹们	父亲	Family	姊妹们各取所需，很快便在互让互谅友好协商中瓜分了。因为，这是父亲给我们最宝贵的遗产。
父亲	儿女	Family	父亲，您可听到了儿女对您的呼唤?父亲的遗物
父亲	您	unknown	父亲，您可听到了儿女对您的呼唤?父亲的遗物
父亲	无神论者	Part-Whole	父亲是无神论者，所以在他的《遗书》中
他的床头	一套“唐宋八大家”的文集	Located	他的床头，仍然摆放着一套“唐宋八大家”的文集，其中
一套“唐宋八大家”的文集	韩愈一集	Part-Whole	仍然摆放着一套“唐宋八大家”的文集，其中，韩愈一集仍打开着
父亲	我们姊妹五人	Family	更无一人想起父亲干涉过自己的丁点小事，就连我们姊妹五人的婚姻大事
父亲	自己	unknown	更无一人想起父亲干涉过自己的丁点小事，就连我们姊妹五人的婚姻大事
一人	父亲	unknown	更无一人想起父亲干涉过自己的丁点小事，就连我们姊妹五人的婚姻大事
父亲	我们	Family	但我确实觉得父亲对我们的养育方式是“无为而治”
家家书架	书	Located	家家书架上都堆满了书。
二姐	二姐夫	Family	二姐，二姐夫，我爱妻
我爱妻	我	Family	二姐夫，我爱妻，都是干了一辈子教师先后退休的。而我，退休前也在工厂干了多年的职工教师
我	女儿	Family	而我，退休前也在工厂干了多年的职工教师，小弟在下乡插队时，也曾当过几年乡村教师。我的外甥女，女儿，现在正站在讲坛上
我	小弟	Family	而我，退休前也在工厂干了多年的职工教师，小弟在下乡插队时
母亲	父亲	Family	因为想订阅《儿童时代》而家中无钱母亲不让我订，最后还是父亲出去借了钱才为我订上的。
他	我们	Family	因生活困难，他没多余的钱为我们买书读
父亲	我	Family	后没几年，父亲便退休了。这时，我发现他读的书开始“百花齐放”
父亲	他	unknown	后没几年，父亲便退休了。这时，我发现他读的书开始“百花齐放”
我	他	Family	我去看望他时
他	他的老朋友	Social	我也见他把自己的大作用毛笔工工整整地抄录在宣纸上，寄赠他的老朋友。
他	校长	Social	就因为他的工资比校长还高
我家桌上、床上的物理类书刊	一个个纸箱子	Located	但这时，我家桌上、床上的物理类书刊早被父亲装进一个个纸箱子，塞到了床底下。
学校军宣队的战士	他	Social	连学校军宣队的战士都利用星期日到我家偷着向他请教。
父亲	矿石收音机	Create	很多人都喜欢自己安装矿石收音机，父亲也不例外。他运用物理学知识，不但把矿石收音机装得比别人精致
父亲	别人	unknown	很多人都喜欢自己安装矿石收音机，父亲也不例外。他运用物理学知识，不但把矿石收音机装得比别人精致
自己	父亲	unknown	很多人都喜欢自己安装矿石收音机，父亲也不例外。他运用物理学知识，不但把矿石收音机装得比别人精致
很多人	父亲	unknown	很多人都喜欢自己安装矿石收音机，父亲也不例外。他运用物理学知识，不但把矿石收音机装得比别人精致
矿石收音机	父亲	unknown	很多人都喜欢自己安装矿石收音机，父亲也不例外。他运用物理学知识，不但把矿石收音机装得比别人精致
我的一个徒弟	我	Social	在他退休后到某业余学校教物理时，我的一个徒弟曾对我描述：“听赵老师讲课
赵老师	我们农村来的学生	Social	“赵老师讲课，那是没说的，尤其是对我们农村来的学生，更是关心照顾得好。”
他	某业余学校	Ownership	在他退休后到某业余学校教物理时
他	几友粉笔	Use	简直是一种享受，他根本不看讲义，凭一张嘴，几友粉笔
他	圆规	Use	他画圆，不用圆规，随手在黑板上一画
他	教学用品	Ownership	只要他把教学用品归拢好
他	手	Part-Whole	只要他把教学用品归拢好，用手一压
上级	有能力的职员	Social	上级便动员有能力的职员通过进修走上讲坛。
青岛一中总务处	职员	Ownership	他已在青岛一中总务处当职员。
父亲	书	Ownership	细想起来，父亲与书，应该是贯穿父亲一生
新文化运动代表人物	作家冰心	Part-Whole	闲暇便认真阅读新文化运动代表人物的作品，并开始模仿作家冰心《春水》、《繁星》诗体
我们	汽车	Use	我们乘坐汽车从曲沃县城出发
谷底	河水	Located	谷底，河水清澈
店铺	陈列的物品	Located	但沿街的商场店铺鳞次栉比，店铺内陈列的物品琳琅满目
他	桃园路的一个文化单位	Ownership	不久，他去了省城太原，在桃园路的一个文化单位谋了一份差事
他	山西省作家协会会员	Part-Whole	他成为山西省作家协会会员，一批在读者间广泛流传的文学作品
张继善	几位文友	Social	一个偶然的机会，张继善同几位文友到地处太岳山的沁水县采风。
沁水县	晋冀鲁豫边区	Part-Whole	沁水县在抗日战争时期属于晋冀鲁豫边区，陈赓将军领导八路军第四纵队的英雄儿女在这里痛击日寇
张继善	一位苍颜白发的放羊老汉	Social	张继善进入大山深处的山庄窝铺，听见一位苍颜白发的放羊老汉在唱歌：“最后的一碗饭
我	妻子	Family	“我和妻子韩春梅、儿子张民刚来到胡沟时
妻子	儿子	unknown	“我和妻子韩春梅、儿子张民刚来到胡沟时
妻子	张民刚	unknown	“我和妻子韩春梅、儿子张民刚来到胡沟时
妻子	胡沟	unknown	“我和妻子韩春梅、儿子张民刚来到胡沟时
窑洞外的空地	齐腰深的黄蒿野草	Located	但黑森森的窑洞里依然寒气袭人;窑洞外的空地上长满齐腰深的黄蒿野草，不时就有叫不上名堂的飞禽走兽前来光顾。
半山腰石缝间	一股清泉	Located	幸好在他们居住地不远的半山腰石缝间，有一股清泉汩汩流出
张继善	一双手	Part-Whole	张继善坚信，靠一双手一切艰难困苦都会改变。
住地窑洞	变压器;	Near	在住地窑洞旁安装了变压器;买回塑料管插入西岭半山坡的小水潭中
张继善一家三口	小北庄村民	Social	张继善一家三口以及由他雇来的小北庄村民，在这巍巍大山深处劈山开路
毛白杨	数十个树种	General-Special	他栽的有枣树、桃树、杏树、晋农一号优种核桃、刺槐、曲柳、毛白杨等数十个树种。
近处的片片树叶	亮晶晶的露水珠	Located	远处，近处的片片树叶上都缀满了亮晶晶的露水珠，晶莹璀璨
革命老区	漫山遍野的年轻小树	Located	那就是让革命老区的天更蓝，山更绿，环境更美好。放眼远眺，明媚春光里漫山遍野的年轻小树枝叶纷披
别人	他	Social	不管别人说什么，他知道自己该干什么。
水桶	他	Use	铁锨、镢头、扁担、水桶，他把自己植进了太岳大山
扁担	他	Use	铁锨、镢头、扁担、水桶，他把自己植进了太岳大山
铁锨	他	Use	铁锨、镢头、扁担、水桶，他把自己植进了太岳大山
镢头	他	Use	铁锨、镢头、扁担、水桶，他把自己植进了太岳大山
许多人	我	Social	也感动了许多人，我在感动之余
他	我	Social	全被他栽上树，种上草。此番壮举，曾经感动我，也感动了许多人，我在感动之余
他	水汞	Use	他在沟底的小河上筑起三道拦水坝，总蓄水量达<N>立方米，平时在坝内养鱼，天旱用水汞抽水浇山上的树。
塑料管	一家三口人	Use	在住地窑洞旁安装了变压器;买回塑料管插入西岭半山坡的小水潭中，引来清泉水。一家三口人经过几个月的艰苦奋斗
人	肩	Part-Whole	运输物品只能用人抬，用肩扛。
浩瀚的江面上	文艺舞台	Located	你见过浩瀚的江面上文艺舞台吗?只有亲身到过桂林阳朔并看了《印象、刘三姐》的演出
我们	专场文艺演唱节目	Use	我们于<N>月<N>日晚观看了专场文艺演唱节目。
漓江水面上	漓江	Part-Whole	演员们就是在漓江水面上完成表演的。
我	他	Social	我问他：江上烟波浩淼
他	烟波	unknown	我问他：江上烟波浩淼
他	江上	unknown	我问他：江上烟波浩淼
江上	烟波	Located	我问他：江上烟波浩淼
《西游记》里老乌龟	唐僧师徒	Social	我想了《西游记》里老乌龟驼着唐僧师徒过河的情景;也想起“动物世界”
海上鲸鱼	惊涛骇浪中	Located	海上鲸鱼在惊涛骇浪中游弋、翻滚、蹿跳的动作;还联想到“春江水暖鸭先知”
银色灯光	舞台左侧	Located	倏忽，银色灯光在舞台左侧刷地齐明
当地农民	本地居民	General-Special	演员们可能是选拔出来的当地农民、工作人员，甚至是学生吧，或者是受过专业训练的人员。他们演出的节目，都是本地居民的生活、劳动的情景
工作人员	本地居民	General-Special	演员们可能是选拔出来的当地农民、工作人员，甚至是学生吧，或者是受过专业训练的人员。他们演出的节目，都是本地居民的生活、劳动的情景
学生	本地居民	General-Special	甚至是学生吧，或者是受过专业训练的人员。他们演出的节目，都是本地居民的生活、劳动的情景
母牛后	一头小奶牛	Located	一会儿三两儿童嬉戏地围绕一农民肩犁赶牛(母牛后还跟着一头小奶牛)穿场而过。
一拨又一拨的王村、西山等村庄的农民	竹筏	Use	一拨又一拨的王村、西山等村庄的农民，用竹筏抬起一大汉
一拨又一拨的王村、西山等村庄的农民	划手	Use	一拨又一拨的王村、西山等村庄的农民，用竹筏抬起一大汉，手握划手在台前鱼贯而过。
侄儿印刚	我	Family	在一个莺飞草长的春天的上午，侄儿印刚邀我与他一起到淮河里去钩蚬。
一个莺飞草长的春天的上午	侄儿印刚	unknown	在一个莺飞草长的春天的上午，侄儿印刚邀我与他一起到淮河里去钩蚬。
侄儿印刚	蚬	unknown	在一个莺飞草长的春天的上午，侄儿印刚邀我与他一起到淮河里去钩蚬。
侄儿印刚	淮河	unknown	在一个莺飞草长的春天的上午，侄儿印刚邀我与他一起到淮河里去钩蚬。
我们	钩蚬的铁制蚬钩	Use	我们伐着一条小木船，带着钩蚬的铁制蚬钩。
钩蚬的铁制蚬钩	蚬	unknown	我们伐着一条小木船，带着钩蚬的铁制蚬钩。
一条小木船	钩蚬的铁制蚬钩	unknown	我们伐着一条小木船，带着钩蚬的铁制蚬钩。
一条	钩蚬的铁制蚬钩	unknown	我们伐着一条小木船，带着钩蚬的铁制蚬钩。
他	小木船	Use	他把小木船伐到淮河里的一个转弯处的河中间
我们	一条小木船	Use	我们伐着一条小木船，带着钩蚬的铁制蚬钩。
一条小木船	蚬	unknown	我们伐着一条小木船，带着钩蚬的铁制蚬钩。
一条小木船	一条	unknown	我们伐着一条小木船，带着钩蚬的铁制蚬钩。
这段河底下泥土里	许多蚬子	Located	据我观察这段河底下泥土里一定生长着许多蚬子”
他	小木船	Use	他伐着小木船到河中心
一把十多公斤重的铁锚	河底	Located	随后将一把十多公斤重的铁锚抛入河底，这样小船就被固定在河水中
小船	河水中	Located	这样小船就被固定在河水中，于是我们就坐在小船上
小船	小船	unknown	这样小船就被固定在河水中，于是我们就坐在小船上
小船	我们	unknown	这样小船就被固定在河水中，于是我们就坐在小船上
淮河蚬	淮河水底泥土里	Located	淮河蚬是生长在淮河水底泥土里的一种贝类软体动物
淮河蚬	贝类软体动物	General-Special	淮河蚬是生长在淮河水底泥土里的一种贝类软体动物，长二十多公分
它	水底泥土的小洞中	Located	平时，它直上直下生长在水底泥土的小洞中，两片贝壳张开着
它	两片	unknown	平时，它直上直下生长在水底泥土的小洞中，两片贝壳张开着
平时	它	unknown	平时，它直上直下生长在水底泥土的小洞中，两片贝壳张开着
它	两片贝壳	Part-Whole	平时，它直上直下生长在水底泥土的小洞中，两片贝壳张开着
我们	一尺的钩条或钢筋	Use	根据蚬子生长的特性，我们用一尺的钩条或钢筋，在它的下端弯成一个小钩
一尺的钩条或钢筋	它的下端	unknown	根据蚬子生长的特性，我们用一尺的钩条或钢筋，在它的下端弯成一个小钩
蚬子	一尺的钩条或钢筋	unknown	根据蚬子生长的特性，我们用一尺的钩条或钢筋，在它的下端弯成一个小钩
一尺的钩条或钢筋	一个	unknown	根据蚬子生长的特性，我们用一尺的钩条或钢筋，在它的下端弯成一个小钩
我们	一个小钩	Create	根据蚬子生长的特性，我们用一尺的钩条或钢筋，在它的下端弯成一个小钩，并将小钩磨得尖尖的。
它的下端	一个小钩	unknown	根据蚬子生长的特性，我们用一尺的钩条或钢筋，在它的下端弯成一个小钩，并将小钩磨得尖尖的。
蚬子	一个小钩	unknown	根据蚬子生长的特性，我们用一尺的钩条或钢筋，在它的下端弯成一个小钩，并将小钩磨得尖尖的。
一尺的钩条或钢筋	一个小钩	unknown	根据蚬子生长的特性，我们用一尺的钩条或钢筋，在它的下端弯成一个小钩，并将小钩磨得尖尖的。
它	一个小钩	unknown	根据蚬子生长的特性，我们用一尺的钩条或钢筋，在它的下端弯成一个小钩，并将小钩磨得尖尖的。
一个小钩	一个	unknown	根据蚬子生长的特性，我们用一尺的钩条或钢筋，在它的下端弯成一个小钩，并将小钩磨得尖尖的。
它的下端	它	Part-Whole	在它的下端弯成一个小钩
它	一个	unknown	在它的下端弯成一个小钩
它	上端	Part-Whole	在它的下端弯成一个小钩，并将小钩磨得尖尖的。然后将上端绑在一根长长的竹杆上(河水越深用的竹杆就越长)。
它	一根长长的竹杆	unknown	在它的下端弯成一个小钩，并将小钩磨得尖尖的。然后将上端绑在一根长长的竹杆上(河水越深用的竹杆就越长)。
它	用的竹杆	unknown	在它的下端弯成一个小钩，并将小钩磨得尖尖的。然后将上端绑在一根长长的竹杆上(河水越深用的竹杆就越长)。
它	河水	unknown	在它的下端弯成一个小钩，并将小钩磨得尖尖的。然后将上端绑在一根长长的竹杆上(河水越深用的竹杆就越长)。
它	小钩	unknown	在它的下端弯成一个小钩，并将小钩磨得尖尖的。然后将上端绑在一根长长的竹杆上(河水越深用的竹杆就越长)。
它	一个小钩	unknown	在它的下端弯成一个小钩，并将小钩磨得尖尖的。然后将上端绑在一根长长的竹杆上(河水越深用的竹杆就越长)。
它	一根	unknown	在它的下端弯成一个小钩，并将小钩磨得尖尖的。然后将上端绑在一根长长的竹杆上(河水越深用的竹杆就越长)。
它	一个	unknown	在它的下端弯成一个小钩，并将小钩磨得尖尖的。然后将上端绑在一根长长的竹杆上(河水越深用的竹杆就越长)。
一根长长的竹杆	用的竹杆	General-Special	然后将上端绑在一根长长的竹杆上(河水越深用的竹杆就越长)。
上端	一根长长的竹杆	unknown	然后将上端绑在一根长长的竹杆上(河水越深用的竹杆就越长)。
一根长长的竹杆	河水	unknown	然后将上端绑在一根长长的竹杆上(河水越深用的竹杆就越长)。
一根长长的竹杆	一根	unknown	然后将上端绑在一根长长的竹杆上(河水越深用的竹杆就越长)。
侄儿印刚	淮河通	General-Special	侄儿印刚是个淮河通。
他	捕鱼捉虾钩蚬的能手	General-Special	乡亲们都称他是捕鱼捉虾钩蚬的能手，这几年
他	两个上大学的儿子	Family	这几年，他竞靠捕鱼、钩蚬子卖钱养育了两个上大学的儿子。
蚬子	两个上大学的儿子	unknown	这几年，他竞靠捕鱼、钩蚬子卖钱养育了两个上大学的儿子。
鱼	两个上大学的儿子	unknown	这几年，他竞靠捕鱼、钩蚬子卖钱养育了两个上大学的儿子。
这几年	两个上大学的儿子	unknown	这几年，他竞靠捕鱼、钩蚬子卖钱养育了两个上大学的儿子。
两岸的柳树	两岸	Located	春天的淮河水比夏天清澈多了，两岸的柳树也显得格外嫩绿
隆隆的马达声	河水中	Located	随着隆隆的马达声在河水中乘风破浪行驶着。
河蚬	洞穴里	Located	河蚬钻在洞穴里是不动
河蚬	洞穴	unknown	河蚬钻在洞穴里是不动
淮河蚬	淮河里的独特产物	General-Special	淮河蚬是淮河里的独特产物。
淮河蚬	淮河	unknown	淮河蚬是淮河里的独特产物。
淮河蚬	蚬肉	Part-Whole	淮河蚬是淮河里的独特产物。蚬肉具有很高的营养价值
淮河里的独特产物	蚬肉	unknown	淮河蚬是淮河里的独特产物。蚬肉具有很高的营养价值
淮河	蚬肉	unknown	淮河蚬是淮河里的独特产物。蚬肉具有很高的营养价值
淮河蚬	淮河	unknown	淮河蚬是淮河里的独特产物。蚬肉具有很高的营养价值
它	丰富蛋白质和各种维生素	Located	蚬肉具有很高的营养价值，它有清热润肺的功效，含有丰富蛋白质和各种维生素。
蚬肉	春天的淮河蚬肉	General-Special	蚬肉具有很高的营养价值，它有清热润肺的功效，含有丰富蛋白质和各种维生素。有独特的淮河风味。特别是春天的淮河蚬肉更为鲜嫩可口。
蚬肉	春天	unknown	蚬肉具有很高的营养价值，它有清热润肺的功效，含有丰富蛋白质和各种维生素。有独特的淮河风味。特别是春天的淮河蚬肉更为鲜嫩可口。
蚬肉	丰富蛋白质和各种维生素	unknown	蚬肉具有很高的营养价值，它有清热润肺的功效，含有丰富蛋白质和各种维生素。有独特的淮河风味。特别是春天的淮河蚬肉更为鲜嫩可口。
蚬肉	淮河	unknown	蚬肉具有很高的营养价值，它有清热润肺的功效，含有丰富蛋白质和各种维生素。有独特的淮河风味。特别是春天的淮河蚬肉更为鲜嫩可口。
这蚬肉	嫩可口的美味佳淆	General-Special	不管怎么吃，这蚬肉都是鲜嫩可口的美味佳淆。
淮河两岸的人们	淮河蚬肉	Use	淮河两岸的人们常常用淮河蚬肉做菜招待客人呢。
淮河两岸的人们	菜	Create	淮河两岸的人们常常用淮河蚬肉做菜招待客人呢。
淮河两岸的人们	客人	Social	淮河两岸的人们常常用淮河蚬肉做菜招待客人呢。
侄儿印刚	钩蚬的能手	General-Special	侄儿印刚是个钩蚬的能手。
他	长长的竹杆	Use	只见他将长长的竹杆插入河底三捣两捣就能钩上一只蚬子
他	河底	unknown	只见他将长长的竹杆插入河底三捣两捣就能钩上一只蚬子
他	一只	unknown	只见他将长长的竹杆插入河底三捣两捣就能钩上一只蚬子
五百多只淮河蚬子	他钩上的蚬子	General-Special	他就从河底钩上了五百多只淮河蚬子。他钩上的蚬子大多都是运集市上卖钱
他	两个儿子	Family	，他有两个儿子都在上大学
河水里	一层层银白色的光亮	Located	和煦的阳光照在河水里泛着一层层银白色的光亮，我们坐在小船上
他	铁钩	Use	一位姓沈的老者从河底钩上一只蚬子，他从铁钩上取下蚬子时对我们说：“你们平时只知道钩蚬子
河底	他	unknown	一位姓沈的老者从河底钩上一只蚬子，他从铁钩上取下蚬子时对我们说：“你们平时只知道钩蚬子
他	平时	unknown	一位姓沈的老者从河底钩上一只蚬子，他从铁钩上取下蚬子时对我们说：“你们平时只知道钩蚬子
他	你们	unknown	一位姓沈的老者从河底钩上一只蚬子，他从铁钩上取下蚬子时对我们说：“你们平时只知道钩蚬子
一只蚬子	他	unknown	一位姓沈的老者从河底钩上一只蚬子，他从铁钩上取下蚬子时对我们说：“你们平时只知道钩蚬子
他	他从铁钩上取下蚬子时	unknown	一位姓沈的老者从河底钩上一只蚬子，他从铁钩上取下蚬子时对我们说：“你们平时只知道钩蚬子
他	我们	unknown	一位姓沈的老者从河底钩上一只蚬子，他从铁钩上取下蚬子时对我们说：“你们平时只知道钩蚬子
他	蚬子	unknown	一位姓沈的老者从河底钩上一只蚬子，他从铁钩上取下蚬子时对我们说：“你们平时只知道钩蚬子
两位手拿蚬钩的老者	蚬钩	Use	船上坐着两位手拿蚬钩的老者。
船上	两位手拿蚬钩的老者	unknown	船上坐着两位手拿蚬钩的老者。
两位手拿蚬钩的老者	两位	unknown	船上坐着两位手拿蚬钩的老者。
船	两位手拿蚬钩的老者	unknown	船上坐着两位手拿蚬钩的老者。
你们	蚬肉	Use	“你们平时只知道钩蚬子，吃蚬肉，喝蚬汤
你们	蚬子	unknown	“你们平时只知道钩蚬子，吃蚬肉，喝蚬汤
你们	平时	unknown	“你们平时只知道钩蚬子，吃蚬肉，喝蚬汤
你们	蚬汤	Use	“你们平时只知道钩蚬子，吃蚬肉，喝蚬汤，拿蚬子卖钱花
你们	蚬子	unknown	“你们平时只知道钩蚬子，吃蚬肉，喝蚬汤，拿蚬子卖钱花
你们	平时	unknown	“你们平时只知道钩蚬子，吃蚬肉，喝蚬汤，拿蚬子卖钱花
你们	钱	Use	“你们平时只知道钩蚬子，吃蚬肉，喝蚬汤，拿蚬子卖钱花
一户姓苟的船民	妻子	Family	有一户姓苟的船民常年在淮河行船做生意。家里有妻子和一个呆傻的儿子。
家里	妻子	unknown	有一户姓苟的船民常年在淮河行船做生意。家里有妻子和一个呆傻的儿子。
一户姓苟的船民	家里	unknown	有一户姓苟的船民常年在淮河行船做生意。家里有妻子和一个呆傻的儿子。
淮河	妻子	unknown	有一户姓苟的船民常年在淮河行船做生意。家里有妻子和一个呆傻的儿子。
一户姓苟的船民	淮河	unknown	有一户姓苟的船民常年在淮河行船做生意。家里有妻子和一个呆傻的儿子。
船	妻子	unknown	有一户姓苟的船民常年在淮河行船做生意。家里有妻子和一个呆傻的儿子。
一户姓苟的船民	船	unknown	有一户姓苟的船民常年在淮河行船做生意。家里有妻子和一个呆傻的儿子。
妻子	一个呆傻的儿	Family	家里有妻子和一个呆傻的儿子。
家里	一个呆傻的儿	unknown	家里有妻子和一个呆傻的儿子。
家里	妻子	unknown	家里有妻子和一个呆傻的儿子。
一户姓苟的船民	一个呆傻的儿	Family	有一户姓苟的船民常年在淮河行船做生意。家里有妻子和一个呆傻的儿子。
家里	一个呆傻的儿	unknown	有一户姓苟的船民常年在淮河行船做生意。家里有妻子和一个呆傻的儿子。
淮河	一个呆傻的儿	unknown	有一户姓苟的船民常年在淮河行船做生意。家里有妻子和一个呆傻的儿子。
船	一个呆傻的儿	unknown	有一户姓苟的船民常年在淮河行船做生意。家里有妻子和一个呆傻的儿子。
蔡妮	勤劳善良的女孩	General-Special	蔡妮是位勤劳善良的女孩，她任劳任怨的没日没夜的干活。
蔡妮	面条	Create	一天傍晚，蔡妮做好面条后
婆婆王氏	临船上的一位男子	Social	发现婆婆王氏正在与临船上的一位男子偷情。
王氏	蔡妮	Family	丈夫将王氏狠狠地揍了一顿。婆婆挨了揍出了丑，怀疑是蔡妮坏了自己的好事
丈夫	蔡妮	Family	丈夫将王氏狠狠地揍了一顿。婆婆挨了揍出了丑，怀疑是蔡妮坏了自己的好事
丈夫	自己	unknown	丈夫将王氏狠狠地揍了一顿。婆婆挨了揍出了丑，怀疑是蔡妮坏了自己的好事
丈夫	王氏	unknown	丈夫将王氏狠狠地揍了一顿。婆婆挨了揍出了丑，怀疑是蔡妮坏了自己的好事
丈夫	婆婆	unknown	丈夫将王氏狠狠地揍了一顿。婆婆挨了揍出了丑，怀疑是蔡妮坏了自己的好事
河里	这么多的水	Located	“没用的东西，河里这么多的水船都没涮干净
她的舌头	她	Part-Whole	然后抓住蔡妮割下她的舌头，随手扔到了淮河里
蔡妮	她的舌头	unknown	然后抓住蔡妮割下她的舌头，随手扔到了淮河里
她的舌头	淮河	unknown	然后抓住蔡妮割下她的舌头，随手扔到了淮河里
她	淮河	unknown	然后抓住蔡妮割下她的舌头，随手扔到了淮河里
河底下	一只河蚬	Located	恰好河底下有一只河蚬正张开双两个贝壳
一只河蚬	两个贝壳	Part-Whole	恰好河底下有一只河蚬正张开双两个贝壳，蔡妮的舌头不偏不歪的掉在贝壳中
两个贝壳	蔡妮	unknown	恰好河底下有一只河蚬正张开双两个贝壳，蔡妮的舌头不偏不歪的掉在贝壳中
河底下	两个贝壳	unknown	恰好河底下有一只河蚬正张开双两个贝壳，蔡妮的舌头不偏不歪的掉在贝壳中
两个贝壳	蔡妮的舌头	unknown	恰好河底下有一只河蚬正张开双两个贝壳，蔡妮的舌头不偏不歪的掉在贝壳中
贝壳里	那块蚬肉	Located	沈老汉讲完故事后将一只淮蚬打开后指着贝壳里那块蚬肉说：“你们看
沈老	那块蚬肉	unknown	沈老汉讲完故事后将一只淮蚬打开后指着贝壳里那块蚬肉说：“你们看
一只	那块蚬肉	unknown	沈老汉讲完故事后将一只淮蚬打开后指着贝壳里那块蚬肉说：“你们看
贝壳	那块蚬肉	unknown	沈老汉讲完故事后将一只淮蚬打开后指着贝壳里那块蚬肉说：“你们看
一只淮蚬	那块蚬肉	unknown	沈老汉讲完故事后将一只淮蚬打开后指着贝壳里那块蚬肉说：“你们看
那块蚬肉	你们	unknown	沈老汉讲完故事后将一只淮蚬打开后指着贝壳里那块蚬肉说：“你们看
故事	那块蚬肉	unknown	沈老汉讲完故事后将一只淮蚬打开后指着贝壳里那块蚬肉说：“你们看
我	我的世界	Ownership	你女神般的飘到我的世界，一向孤单的我没有准备好
女神	我	unknown	你女神般的飘到我的世界，一向孤单的我没有准备好
你	我	Social	你女神般的飘到我的世界
女神	我	unknown	你女神般的飘到我的世界
我的眼睛	我	Part-Whole	那城市的暮色迷茫了我的眼睛，山也黛绿了天空的颜色
人们的眼球	人们	Part-Whole	那么的古老又那么的滋润人们的眼球，袅袅的炊烟带来家乡的气息
家乡	蜿蜒的小路	Located	回忆起家乡的方向和蜿蜒的小路，合着枯黄的野草迷漫了秋天的颜色
画家	画家手中的画笔	Use	有如画家手中的画笔描绘美。
温柔的双手	你	Part-Whole	携着温柔的双手飞在祖国的天空。再也藏不住对你的感觉
身体和灵魂	我	Part-Whole	想把身体和灵魂都发散到天空，让你发现我有多么的爱你
你	你的脸	Part-Whole	都是我对你积累的爱情，为何又在爱情的臂弯里沉沦，我抬头看了看月亮和你的脸，美满得像不能分开的心
我	一双有力的双臂	Part-Whole	我想我做好了准备，体育练就了一双有力的双臂，强得可以把爱的份量捧起
我	勤快的双腿	Part-Whole	我想我做好了准备，体育练就了一双有力的双臂，强得可以把爱的份量捧起，勤快的双腿为你走过了千山万水
我	我的身影	Ownership	有的事要用一生忘记，我的身影在你的眼睛里。
我	你	unknown	有的事要用一生忘记，我的身影在你的眼睛里。
你	仍炽热的心	Ownership	我深深的感觉到你仍炽热的心，我热爱的事业和你生命一起。
我	美丽的鲜花	Use	看到爱情的春天满满的走来，我想拥抱了美丽的鲜花，走在未来的道路
你	温柔的眼睛	Part-Whole	迷恋你温柔的眼睛，还有善良的一切
灯光	各个角落	Located	夜带走了最后一缕光，灯光充满了各个角落，恋人们经过大街和河绊都有同样的微笑
你	晶莹的双眸	Part-Whole	我不断的看你的晶莹的双眸，想问你对我的感觉
你的容颜	你	Part-Whole	在无数个夜晚我想尽了你的容颜，还有那还没有发生的故事情节
凤凰	烈火	Located	就象凤凰在烈火里起舞
中华	四大文明古国之一	General-Special	中华是世界上四大文明古国之一。
世界	世界各地	Part-Whole	中华是世界上四大文明古国之一。中华发源于黄河流域，远播世界各地的丝绸、陶器、针灸等为人类作出了不可磨灭的巨大贡献。
黄河流域	黄河	Near	中华发源于黄河流域，远播世界各地的丝绸、陶器、针灸等为人类作出了不可磨灭的巨大贡献。
黄河	黄水	Located	中华发源于黄河流域，远播世界各地的丝绸、陶器、针灸等为人类作出了不可磨灭的巨大贡献。黄水流淌<N>千米
中国人民的母亲河	黄河	General-Special	是中国人民的母亲河。入海口宽<N>米，窄处<N>米，河深<N>.<N>米，也有<N>.<N>~<N>.<N>米。史记：天下黄河不桥。
入海口	黄河	Part-Whole	入海口宽<N>米，窄处<N>米，河深<N>.<N>米，也有<N>.<N>~<N>.<N>米。史记：天下黄河不桥。
黄河	河床	Located	史记：天下黄河不桥。(现代就多桥了)黄河覆盖面占地<N>.<N>万平方公里，河床高于地面
长江	中国最宝贵的河道	General-Special	黄河长江是中国最宝贵的河道，长江成为中国内河航运的大动脉
黄河	中国最宝贵的河道	General-Special	黄河长江是中国最宝贵的河道，长江成为中国内河航运的大动脉
长江	水系河道	Part-Whole	黄河长江是中国最宝贵的河道，长江成为中国内河航运的大动脉，长江长<N>千米，水系河道<N>.<N>余万米。
黄河	长江	unknown	黄河长江是中国最宝贵的河道，长江成为中国内河航运的大动脉，长江长<N>千米，水系河道<N>.<N>余万米。
长江	<N>千米	unknown	黄河长江是中国最宝贵的河道，长江成为中国内河航运的大动脉，长江长<N>千米，水系河道<N>.<N>余万米。
中国	长江	unknown	黄河长江是中国最宝贵的河道，长江成为中国内河航运的大动脉，长江长<N>千米，水系河道<N>.<N>余万米。
中国最宝贵的河道	长江	unknown	黄河长江是中国最宝贵的河道，长江成为中国内河航运的大动脉，长江长<N>千米，水系河道<N>.<N>余万米。
长江	<N>.<N>余万米	unknown	黄河长江是中国最宝贵的河道，长江成为中国内河航运的大动脉，长江长<N>千米，水系河道<N>.<N>余万米。
多少国家的爬山高手	有名的健儿	General-Special	海拔<N>.<N>千米，多少国家的爬山高手，登上珠峰成为有名的健儿。
齐、魏、燕	六国	Part-Whole	继后成风，齐、魏、燕…也跟着修筑长城自卫。其中秦最不愿意修筑长城，他就一举消灭了六国，秦朝得以统一
长城	明长城	Part-Whole	但长城到底有多长?据史料记载：明长城长：<N>.<N>千米。
黄帝	河南新郑人	General-Special	提到黄帝他确实伟大，，河南新郑人，统一中国
岐伯	甘肃庆城县人	General-Special	他与岐伯(甘肃庆城县人)两个多才多艺
黄帝	岐伯	Social	才智过人，黄帝为疗救民族，尊岐伯为老师
岐伯	老师	General-Special	尊岐伯为老师，一起共研医学其文献“黄帝内经”
岐伯	岐伯最早的文献	Create	是岐伯最早的文献。
黄帝内经	科学史重大成就之一	General-Special	“黄帝内经”是科学史重大成就之一，在生命科学有永远不可动摇的地位、作用。
您那慈祥的面孔和眼睛	您	Part-Whole	沧海桑田永远不变的是您那慈祥的面孔和眼睛，带给我们温柔与善良
我们	母亲	Family	只能用我们内心的毅力和自信的眼神给您最有力的支持和帮助。母亲，您是辛苦的!
您	母亲	unknown	只能用我们内心的毅力和自信的眼神给您最有力的支持和帮助。母亲，您是辛苦的!
我们内心的毅力和自信的眼神	母亲	unknown	只能用我们内心的毅力和自信的眼神给您最有力的支持和帮助。母亲，您是辛苦的!
我们	我们内心的毅力和自信的眼神	Create	只能用我们内心的毅力和自信的眼神给您最有力的支持和帮助。
她	这种人	General-Special	是对疼她、关心她的人给以无情的伤害和打击。我想，这种人要自救
我	这种人	unknown	是对疼她、关心她的人给以无情的伤害和打击。我想，这种人要自救
她	这种人	unknown	是对疼她、关心她的人给以无情的伤害和打击。我想，这种人要自救
疼她、关心她的人	这种人	unknown	是对疼她、关心她的人给以无情的伤害和打击。我想，这种人要自救
这样的人	有理智并让人钦佩的人	General-Special	这样的人，才是有理智并让人钦佩的人。
你	你的母亲	Family	你可知道那是你的母亲!
她	她的甘露和雨水	Use	我想小树总有一天会感受到母亲天天给她的甘露和雨水。
我	她	unknown	我想小树总有一天会感受到母亲天天给她的甘露和雨水。
母亲	她	unknown	我想小树总有一天会感受到母亲天天给她的甘露和雨水。
她	崭新的面孔和微笑	Ownership	悄悄的对话，她会告诉你很多你从来没有的见过的事情，给你崭新的面孔和微笑。
你	你的母亲	Family	那你有没有想过帮你的母亲呢?我在怀疑
我们	有力的臂膀	Part-Whole	呼唤着我们从土壤中张开有力的臂膀来保护您;因为
我们每一个人	我们	Part-Whole	那是我们每一个人的征程和完美的集结号
慈母	手	Part-Whole	慈母手中线
手	线	Located	慈母手中线,游子身上衣。
身	衣	Located	游子身上衣。
游子	身	Part-Whole	慈母手中线,游子身上衣。
我	母亲	Family	见到我那两鬓斑白的母亲啊!
我	两鬓	Part-Whole	见到我那两鬓斑白的母亲啊!
我	父亲	Family	天安门城楼上升起第一面五星红旗的时候，我在成都呱呱坠地了。三岁时，父亲匆匆地离开了人世。
母亲	目	Part-Whole	父亲逝世后，母亲黯然失神.在南充举目无亲的情况下
母亲	亲	Family	父亲逝世后，母亲黯然失神.在南充举目无亲的情况下
母亲	我们三个敖敖待哺的稚儿	Family	父亲逝世后，母亲黯然失神.在南充举目无亲的情况下，为了抚育我们三个敖敖待哺的稚儿，母亲毅然决定调回她的故乡----璧山
我们三个敖敖待哺的稚儿	她的故乡	unknown	父亲逝世后，母亲黯然失神.在南充举目无亲的情况下，为了抚育我们三个敖敖待哺的稚儿，母亲毅然决定调回她的故乡----璧山
我们三个敖敖待哺的稚儿	母亲	unknown	父亲逝世后，母亲黯然失神.在南充举目无亲的情况下，为了抚育我们三个敖敖待哺的稚儿，母亲毅然决定调回她的故乡----璧山
目	我们三个敖敖待哺的稚儿	unknown	父亲逝世后，母亲黯然失神.在南充举目无亲的情况下，为了抚育我们三个敖敖待哺的稚儿，母亲毅然决定调回她的故乡----璧山
亲	我们三个敖敖待哺的稚儿	unknown	父亲逝世后，母亲黯然失神.在南充举目无亲的情况下，为了抚育我们三个敖敖待哺的稚儿，母亲毅然决定调回她的故乡----璧山
父亲	我们三个敖敖待哺的稚儿	unknown	父亲逝世后，母亲黯然失神.在南充举目无亲的情况下，为了抚育我们三个敖敖待哺的稚儿，母亲毅然决定调回她的故乡----璧山
我们三个敖敖待哺的稚儿	她	unknown	父亲逝世后，母亲黯然失神.在南充举目无亲的情况下，为了抚育我们三个敖敖待哺的稚儿，母亲毅然决定调回她的故乡----璧山
南充	我们三个敖敖待哺的稚儿	unknown	父亲逝世后，母亲黯然失神.在南充举目无亲的情况下，为了抚育我们三个敖敖待哺的稚儿，母亲毅然决定调回她的故乡----璧山
我	外婆	Family	因为那里有我的外婆和舅舅
我	舅舅	Family	因为那里有我的外婆和舅舅，母亲企盼着得到他们的温暖和照顾。
舅舅	母亲	unknown	因为那里有我的外婆和舅舅，母亲企盼着得到他们的温暖和照顾。
父亲	骸骨	Part-Whole	我听母亲讲述过离开南充的情形：父亲的骸骨掩埋在南充郊外后
南充	南充郊外	Near	我听母亲讲述过离开南充的情形：父亲的骸骨掩埋在南充郊外后
我的小手	我	Part-Whole	我的奶妈牵着我的小手奔向嘉陵江边。
嘉陵江边	码头上	Near	我的奶妈牵着我的小手奔向嘉陵江边。码头上乌云密布
校长	女性	General-Special	她那微薄的工资怎能供我们吃食堂呢?校长是一位女校长,与母亲年龄差不多。或许女性富有同情心吧!
校长	母亲	unknown	她那微薄的工资怎能供我们吃食堂呢?校长是一位女校长,与母亲年龄差不多。或许女性富有同情心吧!
她	校长	unknown	她那微薄的工资怎能供我们吃食堂呢?校长是一位女校长,与母亲年龄差不多。或许女性富有同情心吧!
我们	校长	unknown	她那微薄的工资怎能供我们吃食堂呢?校长是一位女校长,与母亲年龄差不多。或许女性富有同情心吧!
母亲	脸	Part-Whole	她破例恩许了我们自己开伙煮饭，母亲愁苦的脸上才露出了笑容。
母亲	自己	Part-Whole	而后，母亲用一个箩筐，自己动手
泥浆	柴灶	Part-Whole	用黄泥和糠壳搅拌成泥浆，糊了一个柴灶。
黄泥	泥浆	Part-Whole	用黄泥和糠壳搅拌成泥浆，糊了一个柴灶。
糠壳	泥浆	Part-Whole	用黄泥和糠壳搅拌成泥浆，糊了一个柴灶。
我	眼睛	Part-Whole	我常常在清晨睁开朦胧的眼睛，看见她在灶前烧火
母亲	她	Part-Whole	那时候，母亲工作很忙。她总是黎明前就起床煮饭。我常常在清晨睁开朦胧的眼睛，看见她在灶前烧火
母亲	清晨	unknown	那时候，母亲工作很忙。她总是黎明前就起床煮饭。我常常在清晨睁开朦胧的眼睛，看见她在灶前烧火
母亲	饭	unknown	那时候，母亲工作很忙。她总是黎明前就起床煮饭。我常常在清晨睁开朦胧的眼睛，看见她在灶前烧火
那时候	母亲	unknown	那时候，母亲工作很忙。她总是黎明前就起床煮饭。我常常在清晨睁开朦胧的眼睛，看见她在灶前烧火
母亲	我	unknown	那时候，母亲工作很忙。她总是黎明前就起床煮饭。我常常在清晨睁开朦胧的眼睛，看见她在灶前烧火
母亲	灶	unknown	那时候，母亲工作很忙。她总是黎明前就起床煮饭。我常常在清晨睁开朦胧的眼睛，看见她在灶前烧火
母亲	黎明前	unknown	那时候，母亲工作很忙。她总是黎明前就起床煮饭。我常常在清晨睁开朦胧的眼睛，看见她在灶前烧火
母亲	眼睛	unknown	那时候，母亲工作很忙。她总是黎明前就起床煮饭。我常常在清晨睁开朦胧的眼睛，看见她在灶前烧火
灶膛	木柴	Located	然后在灶膛里横放一根木柴，待燃烧时再在横着的木柴上向里竖置两根短木柴
木柴	两根	unknown	然后在灶膛里横放一根木柴，待燃烧时再在横着的木柴上向里竖置两根短木柴
一根	木柴	unknown	然后在灶膛里横放一根木柴，待燃烧时再在横着的木柴上向里竖置两根短木柴
灶膛	竹篾	Located	她先往灶膛里放一小把竹篾，用废纸点火引燃
姐姐	母亲	Family	我们长大一点，姐姐就帮母亲烧火煮饭
我们	姐姐	Part-Whole	后来，我们长大一点，姐姐就帮母亲烧火煮饭
我们	火	unknown	后来，我们长大一点，姐姐就帮母亲烧火煮饭
我们	母亲	unknown	后来，我们长大一点，姐姐就帮母亲烧火煮饭
我	哥哥	Family	姐姐就帮母亲烧火煮饭，我和哥哥就到田边井里取水
姐姐	哥哥	Family	我们长大一点，姐姐就帮母亲烧火煮饭，我和哥哥就到田边井里取水
我们	我	Part-Whole	后来，我们长大一点，姐姐就帮母亲烧火煮饭，我和哥哥就到田边井里取水
我们	井	unknown	后来，我们长大一点，姐姐就帮母亲烧火煮饭，我和哥哥就到田边井里取水
我们	饭	unknown	后来，我们长大一点，姐姐就帮母亲烧火煮饭，我和哥哥就到田边井里取水
我们	火	unknown	后来，我们长大一点，姐姐就帮母亲烧火煮饭，我和哥哥就到田边井里取水
我们	田边	unknown	后来，我们长大一点，姐姐就帮母亲烧火煮饭，我和哥哥就到田边井里取水
我们	母亲	unknown	后来，我们长大一点，姐姐就帮母亲烧火煮饭，我和哥哥就到田边井里取水
我们	哥哥	Part-Whole	后来，我们长大一点，姐姐就帮母亲烧火煮饭，我和哥哥就到田边井里取水
田边	井	Near	我和哥哥就到田边井里取水
木桶	水	Located	用一个木桶盛水抬回家来煮饭。
绳索	扁担	Located	抬水时走在弯弯的湿淋淋的小路上，绳索在扁担上滑动
我	牙齿	Part-Whole	道路很滑，我不小心，一脚摔倒在水田里，冷得牙齿咯咯作响。
母亲	中国妇女	General-Special	母亲勤劳俭朴,具有中国妇女的传统美德。
她	一双灵巧的手	Part-Whole	她有一双灵巧的手，小时候
我们一家大人小孩的衣服	我们一家大人小孩	Part-Whole	小时候，我们一家大人小孩的衣服都是母亲裁缝的。
我们一家大人小孩	母亲	unknown	小时候，我们一家大人小孩的衣服都是母亲裁缝的。
小时候	我们一家大人小孩	unknown	小时候，我们一家大人小孩的衣服都是母亲裁缝的。
母亲	外婆	Family	母亲还为外婆做棉衣
母亲	愁苦的脸	Part-Whole	我小学毕业后考上当时颇有名气的来凤中学，母亲非常高兴，昔日愁苦的脸上绽开了笑容。
愁苦的脸	笑容	Located	昔日愁苦的脸上绽开了笑容。
衣服	一件衣服	Part-Whole	请了一个农村师傅为我做了两件衣服,一条裤子。一件衣服是青年服
两件	一件衣服	unknown	请了一个农村师傅为我做了两件衣服,一条裤子。一件衣服是青年服
我	一件衣服	unknown	请了一个农村师傅为我做了两件衣服,一条裤子。一件衣服是青年服
一个	一件衣服	unknown	请了一个农村师傅为我做了两件衣服,一条裤子。一件衣服是青年服
一条	一件衣服	unknown	请了一个农村师傅为我做了两件衣服,一条裤子。一件衣服是青年服
裤子	一件衣服	unknown	请了一个农村师傅为我做了两件衣服,一条裤子。一件衣服是青年服
农村师傅	一件衣服	unknown	请了一个农村师傅为我做了两件衣服,一条裤子。一件衣服是青年服
青年服	三个衣袋	Part-Whole	一件衣服是青年服,这是我看见别人穿着最羡慕的。因为这种样式有三个衣袋,左胸的袋口横斜着
青年服	别人	unknown	一件衣服是青年服,这是我看见别人穿着最羡慕的。因为这种样式有三个衣袋,左胸的袋口横斜着
青年服	左胸的袋口	unknown	一件衣服是青年服,这是我看见别人穿着最羡慕的。因为这种样式有三个衣袋,左胸的袋口横斜着
青年服	我	unknown	一件衣服是青年服,这是我看见别人穿着最羡慕的。因为这种样式有三个衣袋,左胸的袋口横斜着
青年服	三个	unknown	一件衣服是青年服,这是我看见别人穿着最羡慕的。因为这种样式有三个衣袋,左胸的袋口横斜着
三个衣袋	左胸的袋口	Part-Whole	因为这种样式有三个衣袋,左胸的袋口横斜着
左胸的袋口	钢笔	Located	因为这种样式有三个衣袋,左胸的袋口横斜着,可以插钢笔,下面左右各有一个衣袋
三个衣袋	一个衣袋	Part-Whole	因为这种样式有三个衣袋,左胸的袋口横斜着,可以插钢笔,下面左右各有一个衣袋,有袋盖
家庭条件差的家长	孩子	Family	用布料要多一些,家庭条件差的家长是不会给孩子做这种样式的。
我	双手	Part-Whole	师傅做好后，我就迫不及待地穿在身上，双手插入下面的衣袋
师傅	我	unknown	师傅做好后，我就迫不及待地穿在身上，双手插入下面的衣袋
双手	下面的衣袋	Located	我就迫不及待地穿在身上，双手插入下面的衣袋，仰起头
我	头	Part-Whole	师傅做好后，我就迫不及待地穿在身上，双手插入下面的衣袋，仰起头，挺起胸
师傅	我	unknown	师傅做好后，我就迫不及待地穿在身上，双手插入下面的衣袋，仰起头，挺起胸
我	下面的衣袋	unknown	师傅做好后，我就迫不及待地穿在身上，双手插入下面的衣袋，仰起头，挺起胸
我	胸	Part-Whole	师傅做好后，我就迫不及待地穿在身上，双手插入下面的衣袋，仰起头，挺起胸，俨然成了青年小伙子。
师傅	我	unknown	师傅做好后，我就迫不及待地穿在身上，双手插入下面的衣袋，仰起头，挺起胸，俨然成了青年小伙子。
我	下面的衣袋	unknown	师傅做好后，我就迫不及待地穿在身上，双手插入下面的衣袋，仰起头，挺起胸，俨然成了青年小伙子。
裤子	布	Part-Whole	裤子布有点厚
裤子	裤腰	Part-Whole	裤子布有点厚，象帆布，硬硬的，裤腰做小了
鞋	布鞋	General-Special	母亲最会做鞋，布鞋、棉鞋、方口鞋、圆口鞋都会做
鞋	棉鞋	General-Special	母亲最会做鞋，布鞋、棉鞋、方口鞋、圆口鞋都会做
鞋	方口鞋	General-Special	母亲最会做鞋，布鞋、棉鞋、方口鞋、圆口鞋都会做
鞋	圆口鞋	General-Special	母亲最会做鞋，布鞋、棉鞋、方口鞋、圆口鞋都会做
我	母亲	Family	我上中学时，母亲还为我做了“草鞋”
我们	母亲	Family	家里没有钱，我们穿的衣服破了，母亲就用布补
蔬菜	萝卜	General-Special	我们常吃的蔬菜是萝卜、白菜、豇豆、茄子、空心菜。
蔬菜	白菜	General-Special	我们常吃的蔬菜是萝卜、白菜、豇豆、茄子、空心菜。
蔬菜	豇豆	General-Special	我们常吃的蔬菜是萝卜、白菜、豇豆、茄子、空心菜。
蔬菜	茄子	General-Special	我们常吃的蔬菜是萝卜、白菜、豇豆、茄子、空心菜。
蔬菜	空心菜	General-Special	我们常吃的蔬菜是萝卜、白菜、豇豆、茄子、空心菜。
母亲	肚子	Part-Whole	母亲省吃，外出开会或办事，中午常常饿着肚子，熬到晚上回家才吃饭。
肉	猪肉	General-Special	肉一般是猪肉，母亲最爱买肥肉
你们	喉	Part-Whole	鱼头刺多，你们吃，不注意会卡喉。”
刺	你们	unknown	鱼头刺多，你们吃，不注意会卡喉。”
鱼头	你们	unknown	鱼头刺多，你们吃，不注意会卡喉。”
我们	嘴	Part-Whole	让我们咂咂嘴”
我们	手	Part-Whole	她经常教育我们，不要伸手要别人的东西
我们	外婆	Family	那时候，我们暑假就到农村外婆家。
我们	暑假	unknown	那时候，我们暑假就到农村外婆家。
我们	农村	unknown	那时候，我们暑假就到农村外婆家。
那时候	我们	unknown	那时候，我们暑假就到农村外婆家。
我们	舅舅	Family	那时候，我们暑假就到农村外婆家。我们最喜欢吃豆腐。记得有一次，母亲去了璧山，临走时说回来吃午饭。舅舅说：“你们三姊妹和外婆在家磨豆腐吧!”
我们	临走时	unknown	那时候，我们暑假就到农村外婆家。我们最喜欢吃豆腐。记得有一次，母亲去了璧山，临走时说回来吃午饭。舅舅说：“你们三姊妹和外婆在家磨豆腐吧!”
我们	璧山	unknown	那时候，我们暑假就到农村外婆家。我们最喜欢吃豆腐。记得有一次，母亲去了璧山，临走时说回来吃午饭。舅舅说：“你们三姊妹和外婆在家磨豆腐吧!”
我们	外婆	unknown	那时候，我们暑假就到农村外婆家。我们最喜欢吃豆腐。记得有一次，母亲去了璧山，临走时说回来吃午饭。舅舅说：“你们三姊妹和外婆在家磨豆腐吧!”
我们	暑假	unknown	那时候，我们暑假就到农村外婆家。我们最喜欢吃豆腐。记得有一次，母亲去了璧山，临走时说回来吃午饭。舅舅说：“你们三姊妹和外婆在家磨豆腐吧!”
我们	农村	unknown	那时候，我们暑假就到农村外婆家。我们最喜欢吃豆腐。记得有一次，母亲去了璧山，临走时说回来吃午饭。舅舅说：“你们三姊妹和外婆在家磨豆腐吧!”
我们	豆腐	unknown	那时候，我们暑假就到农村外婆家。我们最喜欢吃豆腐。记得有一次，母亲去了璧山，临走时说回来吃午饭。舅舅说：“你们三姊妹和外婆在家磨豆腐吧!”
那时候	我们	unknown	那时候，我们暑假就到农村外婆家。我们最喜欢吃豆腐。记得有一次，母亲去了璧山，临走时说回来吃午饭。舅舅说：“你们三姊妹和外婆在家磨豆腐吧!”
我们	母亲	unknown	那时候，我们暑假就到农村外婆家。我们最喜欢吃豆腐。记得有一次，母亲去了璧山，临走时说回来吃午饭。舅舅说：“你们三姊妹和外婆在家磨豆腐吧!”
我们	有一次	unknown	那时候，我们暑假就到农村外婆家。我们最喜欢吃豆腐。记得有一次，母亲去了璧山，临走时说回来吃午饭。舅舅说：“你们三姊妹和外婆在家磨豆腐吧!”
我们	午饭	unknown	那时候，我们暑假就到农村外婆家。我们最喜欢吃豆腐。记得有一次，母亲去了璧山，临走时说回来吃午饭。舅舅说：“你们三姊妹和外婆在家磨豆腐吧!”
我们	我	Part-Whole	我们听了很高兴。我和哥哥就当推磨手
我们	哥哥	Part-Whole	我们听了很高兴。我和哥哥就当推磨手
我	哥哥	Family	我和哥哥就当推磨手
我们	胸	Part-Whole	我和哥哥就当推磨手，我们紧紧握着齐胸高的丁字型的磨手柄
我们	臂膀	Part-Whole	我和哥哥就当推磨手，我们紧紧握着齐胸高的丁字型的磨手柄，甩开臂膀，喘着粗气磨豆腐
我们	手	Part-Whole	我和哥哥就当推磨手，我们紧紧握着齐胸高的丁字型的磨手柄，甩开臂膀，喘着粗气磨豆腐，磨得手麻臂酸
我们	臂	Part-Whole	我和哥哥就当推磨手，我们紧紧握着齐胸高的丁字型的磨手柄，甩开臂膀，喘着粗气磨豆腐，磨得手麻臂酸
我们	头	Part-Whole	我和哥哥就当推磨手，我们紧紧握着齐胸高的丁字型的磨手柄，甩开臂膀，喘着粗气磨豆腐，磨得手麻臂酸,满头大汗
我们	嘴	Part-Whole	看见雪白的大半锅豆腐,我们乐的咂嘴咂舌。
我们	舌	Part-Whole	看见雪白的大半锅豆腐,我们乐的咂嘴咂舌。
我	姐姐	Family	节假日我和姐姐同农村青年一道
衣服	破洞	Located	一针一线缝补衣服上的破洞，那补丁象一张揉皱的网
我	泪	Part-Whole	那一碟卤豆干、卤兔肉，我就会潸然泪下。
她	手	Part-Whole	她一手捂着胸口
她	胸口	Part-Whole	她一手捂着胸口，一手批改作业
她	手	unknown	她一手捂着胸口，一手批改作业
一种水鸟	唾液	Part-Whole	一个阿姨介绍用一种水鸟(当地叫翠鸟)的唾液蒸蛋能治气管炎的偏方
阿姨	一种水鸟	unknown	一个阿姨介绍用一种水鸟(当地叫翠鸟)的唾液蒸蛋能治气管炎的偏方
一个	一种水鸟	unknown	一个阿姨介绍用一种水鸟(当地叫翠鸟)的唾液蒸蛋能治气管炎的偏方
一种水鸟	蛋	unknown	一个阿姨介绍用一种水鸟(当地叫翠鸟)的唾液蒸蛋能治气管炎的偏方
一种水鸟	气管	unknown	一个阿姨介绍用一种水鸟(当地叫翠鸟)的唾液蒸蛋能治气管炎的偏方
儿女	我	Part-Whole	母亲疼爱自己的儿女，尤其偏爱我。
母亲	儿女	Family	母亲疼爱自己的儿女，尤其偏爱我。
母亲	我	unknown	母亲疼爱自己的儿女，尤其偏爱我。
我	哥哥	Family	我和哥哥盛面的是大碗
她	脸	Part-Whole	我发现后，她就望着我，满脸的慈祥
我	血	Part-Whole	我在来凤中学读书时，有一次患病吐血，母亲焦急不安
我	身体	Part-Whole	你给了我一个强健的身体，使我走向社会后能有充沛的精力从事学习、劳动和工作
母亲	齿	Part-Whole	母亲性格急躁，有时有点固执。如果做什么事情不遂她的心意，她就会生气。比如说学习不认真，写字僚草，习题做得不对，她就要生气。有时侯她会咬牙切齿、恨铁不成钢地责备你。
母亲	铁	unknown	母亲性格急躁，有时有点固执。如果做什么事情不遂她的心意，她就会生气。比如说学习不认真，写字僚草，习题做得不对，她就要生气。有时侯她会咬牙切齿、恨铁不成钢地责备你。
母亲	你	unknown	母亲性格急躁，有时有点固执。如果做什么事情不遂她的心意，她就会生气。比如说学习不认真，写字僚草，习题做得不对，她就要生气。有时侯她会咬牙切齿、恨铁不成钢地责备你。
母亲	钢	unknown	母亲性格急躁，有时有点固执。如果做什么事情不遂她的心意，她就会生气。比如说学习不认真，写字僚草，习题做得不对，她就要生气。有时侯她会咬牙切齿、恨铁不成钢地责备你。
母亲	牙	Part-Whole	母亲性格急躁，有时有点固执。如果做什么事情不遂她的心意，她就会生气。比如说学习不认真，写字僚草，习题做得不对，她就要生气。有时侯她会咬牙切齿、恨铁不成钢地责备你。
母亲	丈夫	Family	她能向谁诉说呢?三母亲的心很悲苦。这不仅在她年轻时失去丈夫，她抚育我们历尽艰难困苦
母亲	我们	unknown	她能向谁诉说呢?三母亲的心很悲苦。这不仅在她年轻时失去丈夫，她抚育我们历尽艰难困苦
她	母亲	unknown	她能向谁诉说呢?三母亲的心很悲苦。这不仅在她年轻时失去丈夫，她抚育我们历尽艰难困苦
谁	母亲	unknown	她能向谁诉说呢?三母亲的心很悲苦。这不仅在她年轻时失去丈夫，她抚育我们历尽艰难困苦
我	父亲	Family	她守口如瓶，我是在下乡当知青时才知道父亲那段历史的。
她	领导	Social	她教书很认真，批改作业特别仔细，她执教的教学班，期末考试总是名列前茅，领导满意
她	群众	Social	她教书很认真，批改作业特别仔细，她执教的教学班，期末考试总是名列前茅，领导满意，群众称赞。
母亲	喉	Part-Whole	但母亲谈话很谨慎，谈话的内容多是柴米油盐之类家常话，不该说的话在喉际也不会吐出。
她	脸	Part-Whole	别人谈起，她就阴沉着脸，象遇到瘟疫一样胆颤心惊。
母亲	脸	Part-Whole	却顺利地考上了，母亲为之欢欣，脸上洋溢着笑容。
脸	笑容	Located	母亲为之欢欣，脸上洋溢着笑容。
母亲	丈夫	Family	幸好<N>年重庆水轮机厂到璧山招工，母亲闻讯后急急忙忙连夜跑到乡政府，向乡政府领导诉说自己年轻时如何失去丈夫，而今生活如何艰难
母亲	乡政府	unknown	幸好<N>年重庆水轮机厂到璧山招工，母亲闻讯后急急忙忙连夜跑到乡政府，向乡政府领导诉说自己年轻时如何失去丈夫，而今生活如何艰难
<N>年	母亲	unknown	幸好<N>年重庆水轮机厂到璧山招工，母亲闻讯后急急忙忙连夜跑到乡政府，向乡政府领导诉说自己年轻时如何失去丈夫，而今生活如何艰难
重庆水轮机厂	母亲	unknown	幸好<N>年重庆水轮机厂到璧山招工，母亲闻讯后急急忙忙连夜跑到乡政府，向乡政府领导诉说自己年轻时如何失去丈夫，而今生活如何艰难
母亲	乡政府领导	unknown	幸好<N>年重庆水轮机厂到璧山招工，母亲闻讯后急急忙忙连夜跑到乡政府，向乡政府领导诉说自己年轻时如何失去丈夫，而今生活如何艰难
母亲	年轻时	unknown	幸好<N>年重庆水轮机厂到璧山招工，母亲闻讯后急急忙忙连夜跑到乡政府，向乡政府领导诉说自己年轻时如何失去丈夫，而今生活如何艰难
工	母亲	unknown	幸好<N>年重庆水轮机厂到璧山招工，母亲闻讯后急急忙忙连夜跑到乡政府，向乡政府领导诉说自己年轻时如何失去丈夫，而今生活如何艰难
璧山	母亲	unknown	幸好<N>年重庆水轮机厂到璧山招工，母亲闻讯后急急忙忙连夜跑到乡政府，向乡政府领导诉说自己年轻时如何失去丈夫，而今生活如何艰难
母亲	心	Part-Whole	哥哥被招工进了厂，母亲那颗悬挂的心才放了下来。
我	姨爹	Social	我在成都帮助姨爹做小生意
暴徒	手	Part-Whole	红卫兵组织头目带了几名暴徒，手持匕首
手	匕首	Located	红卫兵组织头目带了几名暴徒，手持匕首，到母亲工作的学校抓我母亲。
我	眼泪	Part-Whole	一见面，我和母亲的眼泪就夺眶而出
母亲	眼泪	Part-Whole	我和母亲的眼泪就夺眶而出
母亲	心	Part-Whole	我看见母亲那颗苦涩的心在滴血
母亲	血	Part-Whole	我看见母亲那颗苦涩的心在滴血，在呻吟。
我外婆	一双昏浊板滞的眼睛	Part-Whole	我外婆病在床榻，临终时睁着一双昏浊板滞的眼睛，盼望着能见到母亲一面。
我外婆	床榻	unknown	我外婆病在床榻，临终时睁着一双昏浊板滞的眼睛，盼望着能见到母亲一面。
我外婆	母亲	unknown	我外婆病在床榻，临终时睁着一双昏浊板滞的眼睛，盼望着能见到母亲一面。
母亲	泪	Part-Whole	母亲泪流满面
母亲	面	Part-Whole	母亲泪流满面，她最终没有见到外婆最后的一面。
母亲	外婆	unknown	母亲泪流满面，她最终没有见到外婆最后的一面。
母亲	她	unknown	母亲泪流满面，她最终没有见到外婆最后的一面。
我	姐弟俩	Part-Whole	她为我和姐姐的前途悲哀，后来，我和姐姐下了农村，姐弟俩开始了漫长的知青生活
姐弟俩	知青	unknown	她为我和姐姐的前途悲哀，后来，我和姐姐下了农村，姐弟俩开始了漫长的知青生活
农村	姐弟俩	unknown	她为我和姐姐的前途悲哀，后来，我和姐姐下了农村，姐弟俩开始了漫长的知青生活
姐姐	姐弟俩	Part-Whole	她为我和姐姐的前途悲哀，后来，我和姐姐下了农村，姐弟俩开始了漫长的知青生活
我	泪	Part-Whole	饱含着母亲的爱心和希望，我不禁泪如雨下。
母亲	姨妈	Family	为了捕捉一线生机，母亲为姐姐的婚事筹划，由姨妈介绍去了成都。
我	我的儿子	Family	为了我安心在大学读书，母亲又把我的儿子接到她教书的学校。
大学	我的儿子	unknown	为了我安心在大学读书，母亲又把我的儿子接到她教书的学校。
母亲	我的儿子	unknown	为了我安心在大学读书，母亲又把我的儿子接到她教书的学校。
孙儿	头	Part-Whole	摁着孙儿的头取笑说：“大脑壳、猪脑壳”
孙儿	大脑壳	unknown	摁着孙儿的头取笑说：“大脑壳、猪脑壳”
孙儿	猪脑壳	unknown	摁着孙儿的头取笑说：“大脑壳、猪脑壳”
我	耳	Part-Whole	每当我读书困倦时，我耳畔就响起母亲的谆谆教悔，顿觉耳聪目明;每当我遇到困难时
母亲	阳光	Part-Whole	矗立在我的心中，母亲是那灿烂的阳光，温暖着我的心!
我	心	Part-Whole	温暖着我的心!
我	身	Part-Whole	离别时母亲坐在轮椅上送我出门，我情不自禁地俯身拥抱着母亲
母亲	轮椅	Use	离别时母亲坐在轮椅上送我出门
月亮	耳根	Part-Whole	太阳终于凑近了月亮的耳根，先是在说着悄悄话
月亮	身	Part-Whole	太阳终于贴到了月亮的身上。
太阳	圆脸	Part-Whole	把太阳的圆脸都咬缺了
月亮	眼睛	Part-Whole	就像溪流柔水把青山紧紧搂在怀里，月亮感到一阵眩晕，痴痴地闭上眼睛，大地一片烛光情调
太阳	脸	Part-Whole	由于幸福浸透了他俩的整个心身，太阳的脸红起来了
她	脸	Part-Whole	她是新新的、亮亮的、美美的、圆圆的，满脸都是初婚的幸福。
我	眼晴	Part-Whole	当我睁开眼晴的时候
妻	我	Family	妻问：“人”，是什么?“人”，一撇一捺，像双面梯。我答。
妻	双手	Part-Whole	妻急忙抱着棉衣跑去，追上他，双手递了去。
你	我们	Part-Whole	心想：你牛儿<N>挂零了吧!当初我们同在一个生产队里挣工分
你	生产队	unknown	心想：你牛儿<N>挂零了吧!当初我们同在一个生产队里挣工分
你	当初	unknown	心想：你牛儿<N>挂零了吧!当初我们同在一个生产队里挣工分
你	一个	unknown	心想：你牛儿<N>挂零了吧!当初我们同在一个生产队里挣工分
我	我们	Part-Whole	我也和上。心想：你牛儿<N>挂零了吧!当初我们同在一个生产队里挣工分
我	生产队	unknown	我也和上。心想：你牛儿<N>挂零了吧!当初我们同在一个生产队里挣工分
我	你	unknown	我也和上。心想：你牛儿<N>挂零了吧!当初我们同在一个生产队里挣工分
我	当初	unknown	我也和上。心想：你牛儿<N>挂零了吧!当初我们同在一个生产队里挣工分
我	牛儿	unknown	我也和上。心想：你牛儿<N>挂零了吧!当初我们同在一个生产队里挣工分
我	一个	unknown	我也和上。心想：你牛儿<N>挂零了吧!当初我们同在一个生产队里挣工分
你	父母	Family	后来，你父母双亡
你	弟妹们	Family	后来，你父母双亡，弟妹们相继成了家
你	头发	Part-Whole	我曾经在铜梁和你有过相遇。叫你你不应，头发胡子盖住了半边脸
我	你	unknown	我曾经在铜梁和你有过相遇。叫你你不应，头发胡子盖住了半边脸
铜梁	你	unknown	我曾经在铜梁和你有过相遇。叫你你不应，头发胡子盖住了半边脸
你	胡子	Part-Whole	我曾经在铜梁和你有过相遇。叫你你不应，头发胡子盖住了半边脸
你	脸	Part-Whole	我曾经在铜梁和你有过相遇。叫你你不应，头发胡子盖住了半边脸，破衣烂衫臭气熏人
你	衣	unknown	我曾经在铜梁和你有过相遇。叫你你不应，头发胡子盖住了半边脸，破衣烂衫臭气熏人
我	你	unknown	我曾经在铜梁和你有过相遇。叫你你不应，头发胡子盖住了半边脸，破衣烂衫臭气熏人
你	衫	unknown	我曾经在铜梁和你有过相遇。叫你你不应，头发胡子盖住了半边脸，破衣烂衫臭气熏人
铜梁	你	unknown	我曾经在铜梁和你有过相遇。叫你你不应，头发胡子盖住了半边脸，破衣烂衫臭气熏人
牛儿	他弟	Family	我又问牛儿吃的咋办。邻居说得更展劲了：嗨，国家有低保，他弟去领来买米煮熟了端给他吃。
牛儿	邻居	unknown	我又问牛儿吃的咋办。邻居说得更展劲了：嗨，国家有低保，他弟去领来买米煮熟了端给他吃。
牛儿	国家	unknown	我又问牛儿吃的咋办。邻居说得更展劲了：嗨，国家有低保，他弟去领来买米煮熟了端给他吃。
牛儿	米	unknown	我又问牛儿吃的咋办。邻居说得更展劲了：嗨，国家有低保，他弟去领来买米煮熟了端给他吃。
他	熟人	Social	的取向么?邻居还说，他有一个熟人，政府给他安排好生活了
熟人	政府	unknown	的取向么?邻居还说，他有一个熟人，政府给他安排好生活了
他	政府	unknown	的取向么?邻居还说，他有一个熟人，政府给他安排好生活了
邻居	熟人	unknown	的取向么?邻居还说，他有一个熟人，政府给他安排好生活了
他	手指	Part-Whole	他头发胡子显然得到了修整。穿一件毛领黄色皮大衣，戴一顶翻毛黄军帽，再蹬一双翻毛黄皮鞋，俨然一副军官相。他手指上还钩着一个“保温杯”
他	翻毛黄军帽	unknown	他头发胡子显然得到了修整。穿一件毛领黄色皮大衣，戴一顶翻毛黄军帽，再蹬一双翻毛黄皮鞋，俨然一副军官相。他手指上还钩着一个“保温杯”
他	军官	unknown	他头发胡子显然得到了修整。穿一件毛领黄色皮大衣，戴一顶翻毛黄军帽，再蹬一双翻毛黄皮鞋，俨然一副军官相。他手指上还钩着一个“保温杯”
他	胡子	unknown	他头发胡子显然得到了修整。穿一件毛领黄色皮大衣，戴一顶翻毛黄军帽，再蹬一双翻毛黄皮鞋，俨然一副军官相。他手指上还钩着一个“保温杯”
他	翻毛黄皮鞋	unknown	他头发胡子显然得到了修整。穿一件毛领黄色皮大衣，戴一顶翻毛黄军帽，再蹬一双翻毛黄皮鞋，俨然一副军官相。他手指上还钩着一个“保温杯”
他	毛领黄色皮大衣	unknown	他头发胡子显然得到了修整。穿一件毛领黄色皮大衣，戴一顶翻毛黄军帽，再蹬一双翻毛黄皮鞋，俨然一副军官相。他手指上还钩着一个“保温杯”
他	一顶	unknown	他头发胡子显然得到了修整。穿一件毛领黄色皮大衣，戴一顶翻毛黄军帽，再蹬一双翻毛黄皮鞋，俨然一副军官相。他手指上还钩着一个“保温杯”
他	一件	unknown	他头发胡子显然得到了修整。穿一件毛领黄色皮大衣，戴一顶翻毛黄军帽，再蹬一双翻毛黄皮鞋，俨然一副军官相。他手指上还钩着一个“保温杯”
他	保温杯	unknown	他头发胡子显然得到了修整。穿一件毛领黄色皮大衣，戴一顶翻毛黄军帽，再蹬一双翻毛黄皮鞋，俨然一副军官相。他手指上还钩着一个“保温杯”
他	一双	unknown	他头发胡子显然得到了修整。穿一件毛领黄色皮大衣，戴一顶翻毛黄军帽，再蹬一双翻毛黄皮鞋，俨然一副军官相。他手指上还钩着一个“保温杯”
他	头发	unknown	他头发胡子显然得到了修整。穿一件毛领黄色皮大衣，戴一顶翻毛黄军帽，再蹬一双翻毛黄皮鞋，俨然一副军官相。他手指上还钩着一个“保温杯”
西柏坡	夹峪村	Near	我的故乡是与西柏坡毗邻的夹峪村，<N>年我快乐地考入西柏坡完小学习。
夹峪村	我	unknown	我的故乡是与西柏坡毗邻的夹峪村，<N>年我快乐地考入西柏坡完小学习。
夹峪村	西柏坡完小	unknown	我的故乡是与西柏坡毗邻的夹峪村，<N>年我快乐地考入西柏坡完小学习。
夹峪村	<N>年	unknown	我的故乡是与西柏坡毗邻的夹峪村，<N>年我快乐地考入西柏坡完小学习。
我	夹峪村	unknown	我的故乡是与西柏坡毗邻的夹峪村，<N>年我快乐地考入西柏坡完小学习。
百合	高档蔬菜	General-Special	又知道，百合是高档蔬菜、甜口良药
草	茎叶	Part-Whole	这里的草高大、壮硕，茎叶威武
黄花	沽源的特产黄花菜	Part-Whole	黄花，就是沽源的特产黄花菜，形如小喇叭
我	我儿子	Family	揉进了我的缕缕情思。在我儿子还在读初三的时候
我	朋友	Social	揉进了我的缕缕情思。在我儿子还在读初三的时候，朋友送我一盆红枫盆景。
它	枝干	Part-Whole	盆中的红枫，它个头不高，枝干错落有致
它	叶子	Part-Whole	盆中的红枫，它个头不高，枝干错落有致，叶子似竹叶的“个”
它	竹叶	unknown	盆中的红枫，它个头不高，枝干错落有致，叶子似竹叶的“个”
它	新鲜的红叶	Part-Whole	特别是春暖花开时节，它长出片片新鲜的红叶，娇艳欲滴
红梅	花	Part-Whole	人们习惯上只是期待着红梅花开
它	叶	Part-Whole	想让它迟点落叶，又要搬到地下室
儿	父母	Family	“儿行千里母担忧”，路途遥远，当父母的真是很担心。
它	它的枝干	Part-Whole	几经风雨日晒，它反而更加彰显风骨，昂然挺立，顶门立户。它的枝干细长光滑
它	根	Part-Whole	泥太少，它的根施展不开去;搬进屋里
儿子	头	Part-Whole	儿子点点头，表示很赞同我的观点。
儿子	我	unknown	儿子点点头，表示很赞同我的观点。
我家庭院中的红枫	新叶	Part-Whole	我家庭院中的红枫，所有的新叶都冒出来了
老先生	嘴	Part-Whole	“老太太去世了，老先生在殡仪馆为老太太梳头时，嘴里嘀咕着：你安心地去吧!
老太太	老先生	unknown	“老太太去世了，老先生在殡仪馆为老太太梳头时，嘴里嘀咕着：你安心地去吧!
老先生	头	unknown	“老太太去世了，老先生在殡仪馆为老太太梳头时，嘴里嘀咕着：你安心地去吧!
老先生	殡仪馆	unknown	“老太太去世了，老先生在殡仪馆为老太太梳头时，嘴里嘀咕着：你安心地去吧!
老先生	老太太	unknown	“老太太去世了，老先生在殡仪馆为老太太梳头时，嘴里嘀咕着：你安心地去吧!
老先生	你	unknown	“老太太去世了，老先生在殡仪馆为老太太梳头时，嘴里嘀咕着：你安心地去吧!
老太太	头	Part-Whole	老先生在殡仪馆为老太太梳头时
老先生	老太太	unknown	老先生在殡仪馆为老太太梳头时
殡仪馆	老太太	unknown	老先生在殡仪馆为老太太梳头时
老先生	他们	Part-Whole	在殡仪馆里，老先生旁边摆着老太太的照片，这样他们就可以永远在一起了。”
老太太	他们	Part-Whole	老先生旁边摆着老太太的照片，这样他们就可以永远在一起了。”
我	家人	Family	从小的方面来说，我活着不仅是为了自己的幸福，还希望通过自己的努力，让家人的生活过得好一些
西北一隅的一个乡村	八百里秦川腹地	Near	我的故乡是西北一隅的一个乡村，虽地处八百里秦川腹地，却被起伏和缓、延绵不绝的丘陵所包围。
我	西北一隅的一个乡村	unknown	我的故乡是西北一隅的一个乡村，虽地处八百里秦川腹地，却被起伏和缓、延绵不绝的丘陵所包围。
西北一隅的一个乡村	起伏和缓、延绵不绝的丘陵	unknown	我的故乡是西北一隅的一个乡村，虽地处八百里秦川腹地，却被起伏和缓、延绵不绝的丘陵所包围。
八百里秦川腹地	起伏和缓、延绵不绝的丘陵	Near	虽地处八百里秦川腹地，却被起伏和缓、延绵不绝的丘陵所包围。
名唤“漆水”的小河	这条河流	Ownership	盆地中央有一条名唤“漆水”的小河穿境而过，河水清清浅浅、风光旖旎。在这条河流的两岸
头戴草帽的农夫	脸颊	Part-Whole	时常可以看见头戴草帽的农夫喜悦的脸颊。
马	蹄	Part-Whole	也马不停蹄地寻觅着、追逐着、奔波着
生产队长	生产队	Ownership	那一年清明节后，生产队长娇守云对我说：这几天东南沟蜂场有黑瞎子搬蜂箱
生产队长	东南沟蜂场	unknown	那一年清明节后，生产队长娇守云对我说：这几天东南沟蜂场有黑瞎子搬蜂箱
生产队长	黑瞎子	unknown	那一年清明节后，生产队长娇守云对我说：这几天东南沟蜂场有黑瞎子搬蜂箱
那一年清明节后	生产队长	unknown	那一年清明节后，生产队长娇守云对我说：这几天东南沟蜂场有黑瞎子搬蜂箱
生产队长	这几天	unknown	那一年清明节后，生产队长娇守云对我说：这几天东南沟蜂场有黑瞎子搬蜂箱
生产队长	我	unknown	那一年清明节后，生产队长娇守云对我说：这几天东南沟蜂场有黑瞎子搬蜂箱
娇守云	我	Social	生产队长娇守云对我说：这几天东南沟蜂场有黑瞎子搬蜂箱
生产队	娇守云	unknown	生产队长娇守云对我说：这几天东南沟蜂场有黑瞎子搬蜂箱
生产队	我	unknown	生产队长娇守云对我说：这几天东南沟蜂场有黑瞎子搬蜂箱
生产队长	我	unknown	生产队长娇守云对我说：这几天东南沟蜂场有黑瞎子搬蜂箱
娇守云	东南沟蜂场	unknown	生产队长娇守云对我说：这几天东南沟蜂场有黑瞎子搬蜂箱
我	东南沟蜂场	unknown	生产队长娇守云对我说：这几天东南沟蜂场有黑瞎子搬蜂箱
娇守云	黑瞎子	unknown	生产队长娇守云对我说：这几天东南沟蜂场有黑瞎子搬蜂箱
我	黑瞎子	unknown	生产队长娇守云对我说：这几天东南沟蜂场有黑瞎子搬蜂箱
娇守云	这几天	unknown	生产队长娇守云对我说：这几天东南沟蜂场有黑瞎子搬蜂箱
我	这几天	unknown	生产队长娇守云对我说：这几天东南沟蜂场有黑瞎子搬蜂箱
蜂场小房	门	Part-Whole	有四十几箱蜂子，蜂场小房是木刻楞堆建的面积十平方米左右。三块木板钉成一个门，不能上锁也没有门栓
三块木板	门	Part-Whole	三块木板钉成一个门，不能上锁也没有门栓
木棍	门	Located	晚上在屋里用一根木棍顶着门。
玻璃	墙	Located	用两块一尺多长见方玻璃固定在墙上
屋里	炉灶	Located	屋里一个炉灶一口大锅
屋里	大锅	Located	屋里一个炉灶一口大锅，还有一铺火炕。
屋里	火炕	Located	屋里一个炉灶一口大锅，还有一铺火炕。
他	我	Social	养蜂员叫原老六，他告诉我刚开春不能放蜂
他	刚开春	unknown	养蜂员叫原老六，他告诉我刚开春不能放蜂
蜂	蜂箱	Located	他告诉我刚开春不能放蜂，搬出蜂箱是为了让蜂子适应一下外面的气候。
我	枪	Use	一天夜里我听见外面有响声，拎枪刚出门就和一个黑乎乎的家伙撞了个正着
我	枪	Use	这是黑瞎子要发动攻击的信号，我迅速端枪射击
黑瞎子	枪	unknown	这是黑瞎子要发动攻击的信号，我迅速端枪射击
步枪	枪栓	Part-Whole	但这种步枪需拉动枪栓退出弹壳重新推上子弹才可以继续发射
步枪	子弹	unknown	但这种步枪需拉动枪栓退出弹壳重新推上子弹才可以继续发射
弹壳	子弹	Located	但这种步枪需拉动枪栓退出弹壳重新推上子弹才可以继续发射
步枪	弹壳	Part-Whole	但这种步枪需拉动枪栓退出弹壳重新推上子弹才可以继续发射
我	胳膊	Part-Whole	立刻扑上来抓住枪管把我推了个跟头，我顺势趴在地上，用一只胳膊护住脑袋憋住气装死。
我	脑袋	Part-Whole	立刻扑上来抓住枪管把我推了个跟头，我顺势趴在地上，用一只胳膊护住脑袋憋住气装死。
黑瞎子	弹	Located	黑瞎子中弹后那声嘶力竭的惨叫声一声比一声高
枪口	那支枪	Part-Whole	开枪时枪口喷出一尺多长的火苗，它就奔火光而去，抓住枪管不放，和那支枪开始较劲。
枪管	那支枪	Part-Whole	抓住枪管不放，和那支枪开始较劲。
我	手	Part-Whole	那叫声渐渐远了，我稍微动动手和脚感觉没事
我	脚	Part-Whole	那叫声渐渐远了，我稍微动动手和脚感觉没事
木杠	门	Located	迅速进屋用木杠把门顶住。
我	木杠	Use	那叫声渐渐远了，我稍微动动手和脚感觉没事，迅速进屋用木杠把门顶住。
枪	木托	Part-Whole	当我找到了那支枪看见枪的木托被咬的粉碎
我	枪	unknown	当我找到了那支枪看见枪的木托被咬的粉碎
枪	枪机	Part-Whole	当我找到了那支枪看见枪的木托被咬的粉碎，剩下的枪管和枪机被扔出去七八米远。
枪	七八米	unknown	当我找到了那支枪看见枪的木托被咬的粉碎，剩下的枪管和枪机被扔出去七八米远。
我	枪	unknown	当我找到了那支枪看见枪的木托被咬的粉碎，剩下的枪管和枪机被扔出去七八米远。
枪	枪管	Part-Whole	当我找到了那支枪看见枪的木托被咬的粉碎，剩下的枪管和枪机被扔出去七八米远。
地上	血	Located	翻过那个小山头不远处地上有一滩血，黑瞎子曾在这里歇气。
地上	黑瞎子	unknown	翻过那个小山头不远处地上有一滩血，黑瞎子曾在这里歇气。
小山头	地上	unknown	翻过那个小山头不远处地上有一滩血，黑瞎子曾在这里歇气。
小河	水	Located	小河宽不足<N>米，水也不深
黑瞎子	血	Part-Whole	黑瞎子流了不少血它一定会多喝几口人参汤
公社	公社武装部助理刘玉章	Ownership	我回到公社把情况如实向公社武装部助理刘玉章做了汇报
我	公社武装部助理刘玉章	Social	我回到公社把情况如实向公社武装部助理刘玉章做了汇报
库里	枪	Located	先去库里领支枪，至于那支枪如何处理过一段时间你上学走了再说吧。
绥化铁路	司机	Ownership	四月二十八日我接到绥化铁路司机录取通知书。
绥化铁路司机录取通知书	司机	unknown	四月二十八日我接到绥化铁路司机录取通知书。
四月二十八日	司机	unknown	四月二十八日我接到绥化铁路司机录取通知书。
我	西丰沟的父老乡亲	Social	那天我告别了西丰沟的父老乡亲和我的同学
我	我的同学	Social	那天我告别了西丰沟的父老乡亲和我的同学，战友
我	战友	Social	那天我告别了西丰沟的父老乡亲和我的同学，战友，我离开了北大荒这块黑土地
他	武装部长	Social	我走后他把事情如实向武装部长做了汇报
我走后	武装部长	unknown	我走后他把事情如实向武装部长做了汇报
我	武装部长	unknown	我走后他把事情如实向武装部长做了汇报
我们	上级	Social	设想一下一个人夜里打黑瞎子发生了人身伤害，我们更无法向上级和他的家人交代
我们	他的家人	Social	设想一下一个人夜里打黑瞎子发生了人身伤害，我们更无法向上级和他的家人交代
我们	他	Social	设想一下一个人夜里打黑瞎子发生了人身伤害，我们更无法向上级和他的家人交代
上级	他	unknown	设想一下一个人夜里打黑瞎子发生了人身伤害，我们更无法向上级和他的家人交代
黑瞎子	他	unknown	设想一下一个人夜里打黑瞎子发生了人身伤害，我们更无法向上级和他的家人交代
夜里	他	unknown	设想一下一个人夜里打黑瞎子发生了人身伤害，我们更无法向上级和他的家人交代
他	他的家人	unknown	设想一下一个人夜里打黑瞎子发生了人身伤害，我们更无法向上级和他的家人交代
手	信	Located	手拿着这封信，我想到许多
手	我	Part-Whole	手拿着这封信，我想到许多
部长	助理	Social	我想到许多，部长和助理的话一次次在我脑海中闪过
助理	我	Social	部长和助理的话一次次在我脑海中闪过
部长	我	Social	我想到许多，部长和助理的话一次次在我脑海中闪过
人	动物	General-Special	有时，人这个奇怪的动物，总想着好的东西
母亲	你	Family	这是最初的人出生的根点，母亲生你之时
有的	父母	Family	幸福也不同;有的在母体内受到的教育、环境都不好，父母之间打架
这样的母亲	胎儿	Family	营养不良，这样的母亲是不幸的，胎儿也是不幸的;有的孕妇家中生活条件非常好
这样的母亲	;有的孕妇	unknown	营养不良，这样的母亲是不幸的，胎儿也是不幸的;有的孕妇家中生活条件非常好
;有的孕妇	手	Part-Whole	胎儿也是不幸的;有的孕妇家中生活条件非常好，吃的金食玉宴，有人扶持，饭来张口衣来伸手，听着音乐唱着歌
;有的孕妇	口	Part-Whole	胎儿也是不幸的;有的孕妇家中生活条件非常好，吃的金食玉宴，有人扶持，饭来张口衣来伸手
这样的孕妇	胎儿	Family	出门车接车送，这样的孕妇是极其幸福的，同时胎儿也是幸福的;刚翻身时的孕妇生育
刚翻身时的孕妇	孩子	Family	同时胎儿也是幸福的;刚翻身时的孕妇生育，掀开炕席铺上草，孩子哇一生落草而生
草	孩子	unknown	同时胎儿也是幸福的;刚翻身时的孕妇生育，掀开炕席铺上草，孩子哇一生落草而生
炕席	孩子	unknown	同时胎儿也是幸福的;刚翻身时的孕妇生育，掀开炕席铺上草，孩子哇一生落草而生
孩子	草	unknown	同时胎儿也是幸福的;刚翻身时的孕妇生育，掀开炕席铺上草，孩子哇一生落草而生
胎儿	孩子	unknown	同时胎儿也是幸福的;刚翻身时的孕妇生育，掀开炕席铺上草，孩子哇一生落草而生
刚翻身时	孩子	unknown	同时胎儿也是幸福的;刚翻身时的孕妇生育，掀开炕席铺上草，孩子哇一生落草而生
五六十年代的学生	衣服	Ownership	五六十年代的学生，家中不富裕，学习环境和条件都差，穿的衣服和用的都很简单
五六十年代的学生	五六十年代	unknown	五六十年代的学生，家中不富裕，学习环境和条件都差，穿的衣服和用的都很简单
有的孩子	脚	Part-Whole	穿的衣服和用的都很简单，有的孩子阴雨天都光着脚上学
本子	纸	Part-Whole	学习用的本子买纸钉
现代的学生	父母	Family	他们是不幸的;现代的学生吃的好，穿名牌，另食不断，是父母掌上的明珠
衣	内衣	General-Special	各个不愿意穿衣，那是孩子都没有内衣，光着身子穿冰凉衣当然不愿意
衣	孩子	unknown	各个不愿意穿衣，那是孩子都没有内衣，光着身子穿冰凉衣当然不愿意
衣	冰凉衣	unknown	各个不愿意穿衣，那是孩子都没有内衣，光着身子穿冰凉衣当然不愿意
屋内	炕	Located	冬季屋内很冷，早上起炕孩子都不愿意起
衬衣	现代人	Ownership	不仅有衬衣衬裤有的还有睡衣。特别是在城市，都住高楼大厦，冬季室内温度最低不得低于<N>度，现代人是幸福的。
衬裤	现代人	Ownership	不仅有衬衣衬裤有的还有睡衣。特别是在城市，都住高楼大厦，冬季室内温度最低不得低于<N>度，现代人是幸福的。
睡衣	现代人	Ownership	不仅有衬衣衬裤有的还有睡衣。特别是在城市，都住高楼大厦，冬季室内温度最低不得低于<N>度，现代人是幸福的。
人们	票	Use	特别是三年自然灾害时期，人们吃不饱，有的吃糠咽菜，吃住行用的东西极其缺乏，全凭票供应。
一台胶轮式的拖拉机	胶轮	Part-Whole	用最好的交通工具――全公社唯一的一台胶轮式的拖拉机迎送讲用团;<N>年代初烟筒山没班车
我场	班车	Ownership	人们去县里开会办事全靠步行或骑自行车;现在交通发达了，我场就有五趟往返班车，各家的四轮车和大汽车不算
我场	小车	Ownership	人们去县里开会办事全靠步行或骑自行车;现在交通发达了，我场就有五趟往返班车，各家的四轮车和大汽车不算，小车和轿车都十多台
我场	轿车	Ownership	人们去县里开会办事全靠步行或骑自行车;现在交通发达了，我场就有五趟往返班车，各家的四轮车和大汽车不算，小车和轿车都十多台
我	家属房	Ownership	<N>年代初，我分到的家属房就建在塔头甸子上
家属房	塔头甸子	Located	我分到的家属房就建在塔头甸子上
彩钢窗	砖房	Part-Whole	彩钢的房盖，彩钢窗的砖房，是多磨幸福。
房盖	砖房	Part-Whole	彩钢的房盖，彩钢窗的砖房，是多磨幸福。
老年人	大棉袍子	Ownership	小时候看到老年人，冬季有的穿着大棉袍子坐在炕头上
现在的老人	手机	Ownership	现在的老人，吃的好穿的好玩的好，还跨上了手机，看电视、上网聊天
现在的老人	现在	unknown	现在的老人，吃的好穿的好玩的好，还跨上了手机，看电视、上网聊天
现在的老人	电视	unknown	现在的老人，吃的好穿的好玩的好，还跨上了手机，看电视、上网聊天
有的	儿孙	Family	陶冶情操;有的在家陪同儿孙其乐融融
下岗和无收入的城镇居民	这些人	General-Special	对于下岗和无收入的城镇居民，发给低保费，让他们安居乐业，这些人都是幸福的。
妈妈	我	Family	到冬季忙做棉衣的时候，妈妈有时得起早趟黑做活，常常在我睡了一觉醒来时
衣服	商店	Located	再也看不到人们裁制或缝补衣服，衣服全去商店购买
木工	锛	Use	过去木工做木工活，锛、、斧、锯全用上
木工	锯	Use	过去木工做木工活，锛、、斧、锯全用上
木工	斧	Use	过去木工做木工活，锛、、斧、锯全用上
现代的木工	电锯	Use	效率极低;而现代的木工，是用电锯、电子、电钻等现代木工工具
现代的木工	电子	Use	效率极低;而现代的木工，是用电锯、电子、电钻等现代木工工具
现代的木工	电钻	Use	效率极低;而现代的木工，是用电锯、电子、电钻等现代木工工具
电锯	现代木工工具	General-Special	是用电锯、电子、电钻等现代木工工具，省工省时效率高
电子	现代木工工具	General-Special	是用电锯、电子、电钻等现代木工工具，省工省时效率高
电钻	现代木工工具	General-Special	是用电锯、电子、电钻等现代木工工具，省工省时效率高
现在人	开购	Use	人和水泥、搬砖、搬瓦;现在人搞建筑，挖地基用开购机
现在人	推土机	Use	人和水泥、搬砖、搬瓦;现在人搞建筑，挖地基用开购机，填平土地用推土机，和水泥用搅拌机
过去林业工人	手锯	Use	过去林业工人使用手锯伐木头
油锯	现代的林业工人	Use	一天辛辛苦苦伐不多少;而现在使用油锯、割灌机伐木头，归楞、装车用装载机，快捷省力省时间，现代的林业工人是幸福的。
木头	现代的林业工人	Use	一天辛辛苦苦伐不多少;而现在使用油锯、割灌机伐木头，归楞、装车用装载机，快捷省力省时间，现代的林业工人是幸福的。
装载机	现代的林业工人	Use	归楞、装车用装载机，快捷省力省时间，现代的林业工人是幸福的。
现代的农民	农药	Use	也挣不多少钱;而现代的农民，春耕运用不同型号的播种机播种，夏季使用农药杀虫灭草
机械	现代农民	Use	根据作物运用不同型号的机械收割和脱粒，不超过<N>天全部收割完毕。现代农民从春耕、夏锄、秋收
工矿企事业单位	职工	Ownership	在工矿企事业单位的职工，都实行了双休日
茶几	水果	Located	现在各家各户平时茶几上都摆放各种水果，有的水果还是漂洋过海进来的
冰箱	水果	Located	冬季百姓照样能吃到新鲜的蔬菜，冰箱里储存着各种水果鱼肉付食等
冰箱	鱼	Located	冬季百姓照样能吃到新鲜的蔬菜，冰箱里储存着各种水果鱼肉付食等
冰箱	付食	Located	冬季百姓照样能吃到新鲜的蔬菜，冰箱里储存着各种水果鱼肉付食等
冰箱	肉	Located	冬季百姓照样能吃到新鲜的蔬菜，冰箱里储存着各种水果鱼肉付食等
平民百姓	现代人	General-Special	冰箱里储存着各种水果鱼肉付食等，平民百姓常常出巡旅游，去外地观光玩耍，现代人就是幸福。
中国	国家	General-Special	我们的中国是幸福的国家，我们的党是好领导
五爷	土屋院	Ownership	五爷家的土屋院西墙门楼紧靠金砀公路东边
土屋院	西墙门	Part-Whole	五爷家的土屋院西墙门楼紧靠金砀公路东边
北面	土路	Located	五爷家的土屋院西墙门楼紧靠金砀公路东边，北面有一条通往村里的土路。
孙进友	青瓦房	Ownership	孙进友家长着瓦松的青瓦房挡在五爷家南面;与东邻王恩典家只一截矮墙之隔。
瓦松	青瓦房	Located	孙进友家长着瓦松的青瓦房挡在五爷家南面;与东邻王恩典家只一截矮墙之隔。
五爷	孙进友	Social	五爷家的土屋院西墙门楼紧靠金砀公路东边，北面有一条通往村里的土路。孙进友家长着瓦松的青瓦房挡在五爷家南面;与东邻王恩典家只一截矮墙之隔。
孙进友	王恩典	Social	孙进友家长着瓦松的青瓦房挡在五爷家南面;与东邻王恩典家只一截矮墙之隔。
五爷	王恩典	Social	五爷家的土屋院西墙门楼紧靠金砀公路东边，北面有一条通往村里的土路。孙进友家长着瓦松的青瓦房挡在五爷家南面;与东邻王恩典家只一截矮墙之隔。
五爷家	东邻王恩典家	Near	五爷家的土屋院西墙门楼紧靠金砀公路东边，北面有一条通往村里的土路。孙进友家长着瓦松的青瓦房挡在五爷家南面;与东邻王恩典家只一截矮墙之隔。
土屋院	青瓦房	Near	五爷家的土屋院西墙门楼紧靠金砀公路东边，北面有一条通往村里的土路。孙进友家长着瓦松的青瓦房挡在五爷家南面;与东邻王恩典家只一截矮墙之隔。
[truncated: 220 more rows]
