# Supplementary material for: Relation extraction in Chinese using attention-based bidirectional long short-term memory networks
Source: PeerJ Comput Sci. 2023 Aug 17;9:e1509. doi: 10.7717/peerj-cs.1509 (PMC10495963; doi:10.7717/peerj-cs.1509)
Supplement: Supplemental Information 1 [file peerj-cs-09-1509-s001.zip › code/data/SanWen/train.txt]

幽兰	山谷	Located	“幽兰在山谷，本自无人识。
母亲	姥姥	Family	穷人的孩子早当家，母亲<N>岁时姥姥去世了
母亲	母亲<N>岁时	unknown	穷人的孩子早当家，母亲<N>岁时姥姥去世了
母亲	奶奶	Family	穷人的孩子早当家，母亲<N>岁时姥姥去世了，<N>岁出嫁后，没有几年，奶奶也去世了。
母亲	没有几年	unknown	穷人的孩子早当家，母亲<N>岁时姥姥去世了，<N>岁出嫁后，没有几年，奶奶也去世了。
母亲	母亲<N>岁时	unknown	穷人的孩子早当家，母亲<N>岁时姥姥去世了，<N>岁出嫁后，没有几年，奶奶也去世了。
母亲	<N>岁	unknown	穷人的孩子早当家，母亲<N>岁时姥姥去世了，<N>岁出嫁后，没有几年，奶奶也去世了。
母亲	老人	Family	母亲对老人的孝敬
母亲	晚辈	Family	母亲对老人的孝敬，对晚辈的教育和关爱
母亲	邻里	Social	生活的磨炼使母亲心胸开阔，明事达理，和睦邻里，精明能干。
母亲	我	Family	母亲姓孙名讳秋兰，所以，我特别喜欢陈毅“幽兰在山谷
我	母亲	Family	我小的时候家里贫困，每天晚上母亲在昏暗的油灯下
我	母亲	Family	总有缝补不完的破衣服，我往往是听着母亲讲的鬼怪狐精故事
我	母亲	Family	可是当我醒来的时候，母亲已经从山里拾草回来了
母亲	我们	Family	可是当我醒来的时候，母亲已经从山里拾草回来了，又在为我们准备上学的早饭。
草	我们	unknown	可是当我醒来的时候，母亲已经从山里拾草回来了，又在为我们准备上学的早饭。
山里	我们	unknown	可是当我醒来的时候，母亲已经从山里拾草回来了，又在为我们准备上学的早饭。
我们	早饭	unknown	可是当我醒来的时候，母亲已经从山里拾草回来了，又在为我们准备上学的早饭。
我醒来的时候	我们	unknown	可是当我醒来的时候，母亲已经从山里拾草回来了，又在为我们准备上学的早饭。
我	我们	unknown	可是当我醒来的时候，母亲已经从山里拾草回来了，又在为我们准备上学的早饭。
母亲	父亲	Family	生产队分了小麦，母亲请人帮忙抬回了家，在公社工作的父亲，因下乡了解小麦分配情况
母亲	老共产党员的大队干部	Family	无论母亲如何保证，明天一定把钱交上，也是徒劳的。老共产党员的大队干部，我唯一的叔叔
明天	老共产党员的大队干部	unknown	无论母亲如何保证，明天一定把钱交上，也是徒劳的。老共产党员的大队干部，我唯一的叔叔
钱	老共产党员的大队干部	unknown	无论母亲如何保证，明天一定把钱交上，也是徒劳的。老共产党员的大队干部，我唯一的叔叔
父亲	母亲	Family	在公社工作的父亲，因下乡了解小麦分配情况，到了晚上还没有回家，小麦款交不上了。无论母亲如何保证
我唯一的叔叔	母亲	Family	老共产党员的大队干部，我唯一的叔叔，硬是逼着把小麦抬回了生产队。尽管母亲当时气哭了
我唯一的叔叔	生产队	unknown	老共产党员的大队干部，我唯一的叔叔，硬是逼着把小麦抬回了生产队。尽管母亲当时气哭了
生产队	母亲	unknown	老共产党员的大队干部，我唯一的叔叔，硬是逼着把小麦抬回了生产队。尽管母亲当时气哭了
我唯一的叔叔	小麦	unknown	老共产党员的大队干部，我唯一的叔叔，硬是逼着把小麦抬回了生产队。尽管母亲当时气哭了
小麦	母亲	unknown	老共产党员的大队干部，我唯一的叔叔，硬是逼着把小麦抬回了生产队。尽管母亲当时气哭了
老共产党员的大队干部	母亲	unknown	老共产党员的大队干部，我唯一的叔叔，硬是逼着把小麦抬回了生产队。尽管母亲当时气哭了
她	叔叔	Family	可是她并没有怨恨叔叔，反而教育我们要理解叔叔的难处。
她	叔叔	unknown	可是她并没有怨恨叔叔，反而教育我们要理解叔叔的难处。
她	我们	unknown	可是她并没有怨恨叔叔，反而教育我们要理解叔叔的难处。
叔叔	我们	Family	可是她并没有怨恨叔叔，反而教育我们要理解叔叔的难处。
我们	叔叔	Family	反而教育我们要理解叔叔的难处。
母亲	别人	Family	为了生活，母亲只好向别人借钱
我	父亲	Family	后来我才知道，为了父亲的政治影响
父亲	母亲	Family	为了父亲的政治影响，母亲只好偷偷的向他们借点钱
母亲	他们	Social	为了父亲的政治影响，母亲只好偷偷的向他们借点钱
父亲	他们	unknown	为了父亲的政治影响，母亲只好偷偷的向他们借点钱
我	父母	Family	我服兵役期满，转业到西北金昌工作，行前回家向父母告别。
他	我	Family	也许是父亲独自在外闯荡谋生的艰难经历所然，他不希望我远离家乡
南北山头	墓田	Located	“南北山头多墓田，清明祭扫各纷然。
父亲	母亲	Family	仅仅两年之隔，父亲在对母亲的思念中也离我们而去。
母亲	我们	Family	父亲在对母亲的思念中也离我们而去。
母亲	子女们	Family	母亲从来没有要求子女们，为自己作什么贡献
父母	儿女	Family	我相信父母的在天之灵，一定能够感知到儿女的无尽思念。
我	父母	Family	癸巳清明,我又回乡给父母立碑祭奠。
爹娘	孩崽	Family	爹娘就是家，进门孩崽娇。
孩崽	兄弟姐妹	Family	进门孩崽娇。兄弟姐妹情
兄弟姐妹	父母	Family	兄弟姐妹情，非同父母老。
我们	一位儿时的同学	Social	我们在湖的南面碰到了一位儿时的同学,多年不见老同学很是热情
我们	多年不见老同学	unknown	我们在湖的南面碰到了一位儿时的同学,多年不见老同学很是热情
家乡	晚霞湖	Part-Whole	还真的不知道家乡的晚霞湖有如此美景!
一个远道而来的朋友	我	Social	要不是陪同一个远道而来的朋友，还真的不知道家乡的晚霞湖有如此美景!归来之后，心中的晚霞湖仍然象梦境中的女子，让我魂牵梦绕―――题记。
晚霞湖	东、南、西三面起伏的丘陵	Near	晚霞湖-环湖路-格桑花来到晚霞湖，只见东、南、西三面起伏的丘陵，将湖面围住
东、南、西三面起伏的丘陵	黄土高原	Located	只见东、南、西三面起伏的丘陵，将湖面围住,在美的黄土高原上构筑了大美。
湖水	公路	Near	倒象镶嵌在宝镜上的玉带,湖水与公路之间有着一条不规则的环形园林
晚家峡	发电站	Located	在晚家峡修建了发电站,晚霞湖最初的用途是为发电储水的水库。
湖区管理部门的同志	我们	Social	湖区管理部门的同志带我们去了多家农家乐
湖面	游舟	Located	水面涟漪是目光中的主题,湖面移动的游舟和水鸟是诗的眼睛。
麻庄	社会主义新农村	Part-Whole	由东而西在湖边排列的谢庄、青沟、姬尧、阳坡、麻庄等社会主义新农村,以其特有的格式恰似宝镜边排列的葵花
阳坡	社会主义新农村	Part-Whole	由东而西在湖边排列的谢庄、青沟、姬尧、阳坡、麻庄等社会主义新农村,以其特有的格式恰似宝镜边排列的葵花
姬尧	社会主义新农村	Part-Whole	由东而西在湖边排列的谢庄、青沟、姬尧、阳坡、麻庄等社会主义新农村,以其特有的格式恰似宝镜边排列的葵花
青沟	社会主义新农村	Part-Whole	由东而西在湖边排列的谢庄、青沟、姬尧、阳坡、麻庄等社会主义新农村,以其特有的格式恰似宝镜边排列的葵花
谢庄	社会主义新农村	Part-Whole	由东而西在湖边排列的谢庄、青沟、姬尧、阳坡、麻庄等社会主义新农村,以其特有的格式恰似宝镜边排列的葵花
格桑花	园林	Located	从青藏高原引进的格桑花充满园林,在深秋的季节里仍争奇斗艳
格桑花	晚霞湖畔	Located	格桑花落户晚霞湖畔，因其花期长而陪受游客青睐
格桑花	游客	unknown	格桑花落户晚霞湖畔，因其花期长而陪受游客青睐
湖面	晚霞湖	Part-Whole	适逢湖面晚霞夕照。我们驻足晚霞梁再次远眺晚霞湖的秋天
她	我	Family	她对有这五项爱好人的深恶痛绝，给我留下难以磨灭的印象。
她	有这五项爱好人	unknown	她对有这五项爱好人的深恶痛绝，给我留下难以磨灭的印象。
有这五项爱好人	我	unknown	她对有这五项爱好人的深恶痛绝，给我留下难以磨灭的印象。
长辈	我	Family	而被长辈夸奖不贪吃，我心里便美滋滋的
我们	哥哥	Family	在蒋介石反攻大陆最紧张的时候，我们撤到山区。当时正是困难时期，因为哥哥一顿饭配了两块手指粗的咸带鱼
哥哥	全村	Social	因为哥哥一顿饭配了两块手指粗的咸带鱼，全村都轰动了
高脚酒杯	或深或浅的液体	Located	人手一高脚酒杯，里面盛着或深或浅的液体，伴着美妙的轻音乐品尝
冒泡汽酒	香槟、白兰地、人头马、威士忌、XO	Part-Whole	开启冒泡汽酒，顿时让气氛欢快到巅峰。香槟、白兰地、人头马、威士忌、XO这些洋酒
洋酒	奢侈品	Part-Whole	香槟、白兰地、人头马、威士忌、XO这些洋酒，很快风靡起来，成为人们耳熟能详的奢侈品。
先生	美国人	Part-Whole	先生是美国人，在国内正热衷洋酒时
先生	洋酒	unknown	先生是美国人，在国内正热衷洋酒时
先生	国内	unknown	先生是美国人，在国内正热衷洋酒时
中国	国人	Ownership	他来到中国。他对国人所欣赏的、挂历中手擎酒杯大特写的洋人图片觉得好生奇怪
中国	洋人图片	unknown	他来到中国。他对国人所欣赏的、挂历中手擎酒杯大特写的洋人图片觉得好生奇怪
中国	他	unknown	他来到中国。他对国人所欣赏的、挂历中手擎酒杯大特写的洋人图片觉得好生奇怪
中国	酒杯	unknown	他来到中国。他对国人所欣赏的、挂历中手擎酒杯大特写的洋人图片觉得好生奇怪
他	中国	unknown	他来到中国。他对国人所欣赏的、挂历中手擎酒杯大特写的洋人图片觉得好生奇怪
中国	洋人	unknown	他来到中国。他对国人所欣赏的、挂历中手擎酒杯大特写的洋人图片觉得好生奇怪
中国	挂历	unknown	他来到中国。他对国人所欣赏的、挂历中手擎酒杯大特写的洋人图片觉得好生奇怪
挂历	洋人图片	Located	他对国人所欣赏的、挂历中手擎酒杯大特写的洋人图片觉得好生奇怪
我们	酒杯	Use	说，我们拿着酒杯，就像你们拿着筷子吃饭一样的平常。
我们	筷子	unknown	说，我们拿着酒杯，就像你们拿着筷子吃饭一样的平常。
我们	你们	unknown	说，我们拿着酒杯，就像你们拿着筷子吃饭一样的平常。
你们	筷子	Use	就像你们拿着筷子吃饭一样的平常。
我	我们	Part-Whole	为什么放在挂历上?我先是一惊，接着就羞得无地自容。我们以为挺高级的东西
桂林	阳朔	Part-Whole	桂林来阳朔是一定要去的
阳朔	西街	Part-Whole	到阳朔来西街也是一定要去的
西街	阳朔县城	Part-Whole	西街虽说是阳朔县城内一条通衢的繁华购物长街
云南古城	丽江四方街	Part-Whole	店铺之多可以与云南古城的丽江四方街相比媲
现代大厦	旧店铺	Located	在装修一新的现代大厦下，还依然保留着一排排古色古香的旧店铺，在一些店与店的缝隙间
他们	咖啡屋	Ownership	甜甜蜜蜜地走进他们的咖啡屋、饭庄
他们	饭庄	Ownership	甜甜蜜蜜地走进他们的咖啡屋、饭庄，我心里总会流淌着一种极其温馨的暖流…
他们	我	unknown	甜甜蜜蜜地走进他们的咖啡屋、饭庄，我心里总会流淌着一种极其温馨的暖流…
海师	海师图书馆	Part-Whole	如果说海师校园是一个童话世界，那海师图书馆则无疑是这个童话世界里的宫殿。
我	与我同校的人	Social	毕业之后，我到任何一个地方去，只要是在我读书期间与我同校的人都会指着我说认识我
与我同校的人	我	Social	只要是在我读书期间与我同校的人都会指着我说认识我
我们自己	舍友	Social	我们都习惯了将宿舍(当时称<N>幢平<N>房)当成我们自己的家，把舍友看成自己的家人。
宿舍	我们自己	unknown	我们都习惯了将宿舍(当时称<N>幢平<N>房)当成我们自己的家，把舍友看成自己的家人。
<N>幢平<N>房	我们自己	unknown	我们都习惯了将宿舍(当时称<N>幢平<N>房)当成我们自己的家，把舍友看成自己的家人。
我们自己	自己的家人	Family	我们都习惯了将宿舍(当时称<N>幢平<N>房)当成我们自己的家，把舍友看成自己的家人。
城郊	一间廉价的房子	Located	默默地在城郊租了一间廉价的房子，算是有一个栖身之地。
父亲	我	Family	当时以泰国物品最为稀奇，父亲的月薪几十块，在当时是高薪一族了。我上五年级的时候
泰国物品	父亲	unknown	当时以泰国物品最为稀奇，父亲的月薪几十块，在当时是高薪一族了。我上五年级的时候
绿色的百褶裙	一条细细的链子	Part-Whole	市面上来了一款泰国短裙，绿色的百褶裙，腰围是深绿色的一圈，有一条细细的链子在裙腰上绕了弧
医院	医生	Ownership	到了医院，医生说要缝合伤口。
瑞丽	云南	Part-Whole	第一次离开瑞丽，是跟父亲自驾去浙江绍兴。那个时候的我<N>岁。出云南的第一个省份是贵州
瑞丽	浙江绍兴	unknown	第一次离开瑞丽，是跟父亲自驾去浙江绍兴。那个时候的我<N>岁。出云南的第一个省份是贵州
瑞丽	<N>岁	unknown	第一次离开瑞丽，是跟父亲自驾去浙江绍兴。那个时候的我<N>岁。出云南的第一个省份是贵州
瑞丽	父亲	unknown	第一次离开瑞丽，是跟父亲自驾去浙江绍兴。那个时候的我<N>岁。出云南的第一个省份是贵州
长江	长江之畔	Near	这长江边，与我那瑞丽江边，有何不同?除去江面比之宽广，若论两岸森林植被动物，长江之畔又如何能与瑞丽江边莽莽苍苍的原始森林相较高低?此等景观
我	姐姐	Family	我，是一只蛹。记得小时候，姐姐带我出去觅食
丝	各个角落	Located	把丝散布在各个角落，弥补剩下的空间。
荠荠菜	野菜	Part-Whole	荠荠菜是人们喜爱的一种野菜，田野路边都会生长
荠荠菜	田野路边	unknown	荠荠菜是人们喜爱的一种野菜，田野路边都会生长
小手绢	我	Ownership	小手绢，四方方，天天带在我身上
姐妹	一块漂亮的花手绢	Ownership	母亲会特地为我们姐妹三个每人准备一块漂亮的花手绢，小伙伴们聚在一起
姐妹	小伙伴们	unknown	母亲会特地为我们姐妹三个每人准备一块漂亮的花手绢，小伙伴们聚在一起
姐妹	每人	unknown	母亲会特地为我们姐妹三个每人准备一块漂亮的花手绢，小伙伴们聚在一起
母亲	姐妹	unknown	母亲会特地为我们姐妹三个每人准备一块漂亮的花手绢，小伙伴们聚在一起
我	手绢	Ownership	记得我有一款芭蕾舞构图的手绢，蔚蓝色的天空布景
贴身的衣襟里	手绢	Located	看着她颤巍巍地从贴身的衣襟里掏出一个卷成糖果状旧旧的洗得发白的手绢，一层一层把它打开
她	手绢	unknown	看着她颤巍巍地从贴身的衣襟里掏出一个卷成糖果状旧旧的洗得发白的手绢，一层一层把它打开
姥姥	姥爷	Family	我们每人领到一张面值贰角的纸币，姥姥又一层一层地重新裹好塞进贴身衣襟里。姥爷则像变戏法般用手绢三下五除二折成一只小老鼠
姥爷	一只小老鼠	Create	姥爷则像变戏法般用手绢三下五除二折成一只小老鼠，两只手巧妙地配合
我们	姥爷	Family	惹得我们又惊又喜，一直缠着姥爷“过招”
母亲	父亲	Family	从手绢到四方方的小手巾，母亲和父亲从未改变过初衷
我们	手绢	Ownership	可是不知从什么时候起，我们却把手绢弄“丢”
这四方方的小手绢	我们	Ownership	在那个物质匮乏的年代，这四方方的小手绢，陪着我们一起长大
胸前	一块叠成长条状的手绢	Located	幼儿时大家排排队、手拉手，胸前别着一块叠成长条状的手绢，流鼻涕时
大家	手	Part-Whole	幼儿时大家排排队、手拉手
胸前	手绢	Located	随手抓起胸前的手绢擦一擦。
母亲	我们	Family	到了过年时，母亲会特地为我们姐妹三个每人准备一块漂亮的花手绢
过年时	我们	unknown	到了过年时，母亲会特地为我们姐妹三个每人准备一块漂亮的花手绢
我们	每人	unknown	到了过年时，母亲会特地为我们姐妹三个每人准备一块漂亮的花手绢
一位身着银白色纱裙的妙龄少女	头	Part-Whole	蔚蓝色的天空布景，一位身着银白色纱裙的妙龄少女，抬头挺胸
一位身着银白色纱裙的妙龄少女	胸	Part-Whole	蔚蓝色的天空布景，一位身着银白色纱裙的妙龄少女，抬头挺胸，直立起脚尖
一位身着银白色纱裙的妙龄少女	脚尖	Part-Whole	蔚蓝色的天空布景，一位身着银白色纱裙的妙龄少女，抬头挺胸，直立起脚尖，挥洒着舒放的手臂
一位身着银白色纱裙的妙龄少女	舒放的手臂	Part-Whole	蔚蓝色的天空布景，一位身着银白色纱裙的妙龄少女，抬头挺胸，直立起脚尖，挥洒着舒放的手臂，纤细灵巧的腰身
我们	眼睛	Part-Whole	不过最高兴最盼望的当属初二去姥姥家等着发压岁钱的那一刻，我们姐妹三个眼睛一眨不眨地盯着姥姥
初二	我们	unknown	不过最高兴最盼望的当属初二去姥姥家等着发压岁钱的那一刻，我们姐妹三个眼睛一眨不眨地盯着姥姥
姥姥家	我们	unknown	不过最高兴最盼望的当属初二去姥姥家等着发压岁钱的那一刻，我们姐妹三个眼睛一眨不眨地盯着姥姥
那一刻	我们	unknown	不过最高兴最盼望的当属初二去姥姥家等着发压岁钱的那一刻，我们姐妹三个眼睛一眨不眨地盯着姥姥
姥姥	我们	Family	不过最高兴最盼望的当属初二去姥姥家等着发压岁钱的那一刻，我们姐妹三个眼睛一眨不眨地盯着姥姥
里面	几个面值不大的零票	Located	最后里面几个面值不大的零票就显山露水了
姥爷	手绢	Use	姥爷则像变戏法般用手绢三下五除二折成一只小老鼠
姥爷	两只手	Part-Whole	姥爷则像变戏法般用手绢三下五除二折成一只小老鼠，两只手巧妙地配合
西方人	中国人	Social	西方人的葡萄酒与中国人的茶一样
香槟	法国	Part-Whole	香槟就是法国的地名
葡萄酒	常用品	Part-Whole	西方人的葡萄酒与中国人的茶一样，是生活中的常用品，然后升格到文化层面。
茶	常用品	Part-Whole	西方人的葡萄酒与中国人的茶一样，是生活中的常用品，然后升格到文化层面。
作家	自己作品	Create	像作家把自己作品展示给读者那样
作家	读者	Social	像作家把自己作品展示给读者那样
名品葡萄	黑珍珠	Part-Whole	引进百种名品葡萄，其中有黑珍珠、马斯卡特、美人指、金手指、寒香蜜、醉香妃等世界名优黑葡萄、紫葡萄、红葡萄、绿葡萄。
名品葡萄	马斯卡特	Part-Whole	引进百种名品葡萄，其中有黑珍珠、马斯卡特、美人指、金手指、寒香蜜、醉香妃等世界名优黑葡萄、紫葡萄、红葡萄、绿葡萄。
他	亲人	Social	四十颗月亮他从日月潭边归来，带回来四十颗中秋的月亮。四十颗月亮的光芒，织成一张无形的网，网起故乡的田野和亲人。
我	堂侄子阿五	Family	我今年七月十日退休，堂侄子阿五也是今年七月十日大学毕业。
我	我们两人	Part-Whole	我今年七月十日退休，堂侄子阿五也是今年七月十日大学毕业。我们两人同一天上社会第一课
马路	县属大医院	Near	我在抢过马路快到对面的时候，重重地跌了一跤，右手臂痛得举不起来。附近有一所县属大医院，就不加选择地一头扎进门诊外科。
县属大医院	门诊外科	Part-Whole	附近有一所县属大医院，就不加选择地一头扎进门诊外科。
我	骨科医生	Social	我走上住院部三楼找骨科医生，正是在放射科看见的穿裤子一只裤脚卷一圈的那一位。
住院部三楼	骨科医生	unknown	我走上住院部三楼找骨科医生，正是在放射科看见的穿裤子一只裤脚卷一圈的那一位。
我	手臂	Part-Whole	我吓了一下，手臂不由自主地掉下来。
他	得意变大的脸庞	Part-Whole	我看见他那张得意变大的脸庞，使我忆起了读小学三年级碰到的那件事。
我自己	右胳肢窝	Part-Whole	我自己感觉右胳肢窝没有什么动静
阿五	我爸	Family	阿五有些不高兴：“我爸还帮阿叔出了<N>元<N>角冤枉钱。
我	我堂哥	Family	这次我就不经批准，自己出院，人生也有不遵守纪律的时候。第二天下午，阿五带我堂哥去结账
狗	畜类	Part-Whole	――我真不知道狗这种畜类到底应该具备些什么品性。
友人	我	Social	友人家有一条狗――一条黑狗，确切地说是一条体形瘦小的黑毛“四眼”狗。――我真不知道狗这种畜类到底应该具备些什么品性。
友人	狗	Ownership	友人家有一条狗――一条黑狗
那狗	耳朵，	Part-Whole	等人稍稍走远，那狗会像刚睡醒或适才发现有人路过，竖起耳朵，立起狗头
那狗	人	unknown	等人稍稍走远，那狗会像刚睡醒或适才发现有人路过，竖起耳朵，立起狗头
人	那狗	unknown	等人稍稍走远，那狗会像刚睡醒或适才发现有人路过，竖起耳朵，立起狗头
那狗	狗头	Part-Whole	等人稍稍走远，那狗会像刚睡醒或适才发现有人路过，竖起耳朵，立起狗头，怪叫两声
那狗	人	unknown	等人稍稍走远，那狗会像刚睡醒或适才发现有人路过，竖起耳朵，立起狗头，怪叫两声
人	那狗	unknown	等人稍稍走远，那狗会像刚睡醒或适才发现有人路过，竖起耳朵，立起狗头，怪叫两声
友人的狗	别人的东西	Part-Whole	关于友人的狗我还真没什么好说的，况且对别人的东西说长道短实在有些不大稳便
二楼	走廊上	Part-Whole	径直跑上二楼，在走廊上跑过来跑过去
主人	客	Social	若这时主人因送客而将大门关上
这狗	脑袋	Part-Whole	而这时来人已出门上路，这狗便会把脑袋往大门底下钻
来人	这狗	unknown	而这时来人已出门上路，这狗便会把脑袋往大门底下钻
这狗	大门底下	unknown	而这时来人已出门上路，这狗便会把脑袋往大门底下钻
这狗	前脚	Part-Whole	而这时来人已出门上路，这狗便会把脑袋往大门底下钻，把前脚搭在大门上
这狗	大门	unknown	而这时来人已出门上路，这狗便会把脑袋往大门底下钻，把前脚搭在大门上
来人	这狗	unknown	而这时来人已出门上路，这狗便会把脑袋往大门底下钻，把前脚搭在大门上
这狗	大门底下	unknown	而这时来人已出门上路，这狗便会把脑袋往大门底下钻，把前脚搭在大门上
我	友人	Social	好在我也并非恶意中伤，只不过做“姑妄”之言，或许友人也不会十分介意吧?刚搬到朋友家时
它的尾巴	它	Part-Whole	女儿一看到那条黑狗就伸出小手去摸它的尾巴，我讨厌那条狗
它	我	unknown	女儿一看到那条黑狗就伸出小手去摸它的尾巴，我讨厌那条狗
女儿	它	unknown	女儿一看到那条黑狗就伸出小手去摸它的尾巴，我讨厌那条狗
女主人	我	Social	女主人正抬着锄头和扫帚，将门内的片片已撒上灶灰的便迹清除。我不知是咋回事
女主人	锄头	Use	女主人正抬着锄头和扫帚
女主人	扫帚	Use	女主人正抬着锄头和扫帚，将门内的片片已撒上灶灰的便迹清除。
柜子上	橘子	Located	赶快从柜子上拿了一个橘子给她。
妈妈	我	Family	记得小时候，妈妈说起哪个典型败家子形象，挂在嘴边的就是那人吃喝嫖赌瘾五毒俱全。她对所罗列出来的、有这五项爱好人的深恶痛绝，给我留下难以磨灭的印象。
妈妈	典型败家子	unknown	记得小时候，妈妈说起哪个典型败家子形象，挂在嘴边的就是那人吃喝嫖赌瘾五毒俱全。她对所罗列出来的、有这五项爱好人的深恶痛绝，给我留下难以磨灭的印象。
妈妈	人	unknown	记得小时候，妈妈说起哪个典型败家子形象，挂在嘴边的就是那人吃喝嫖赌瘾五毒俱全。她对所罗列出来的、有这五项爱好人的深恶痛绝，给我留下难以磨灭的印象。
妈妈	嘴	unknown	记得小时候，妈妈说起哪个典型败家子形象，挂在嘴边的就是那人吃喝嫖赌瘾五毒俱全。她对所罗列出来的、有这五项爱好人的深恶痛绝，给我留下难以磨灭的印象。
小时候	妈妈	unknown	记得小时候，妈妈说起哪个典型败家子形象，挂在嘴边的就是那人吃喝嫖赌瘾五毒俱全。她对所罗列出来的、有这五项爱好人的深恶痛绝，给我留下难以磨灭的印象。
妈妈	那人	unknown	记得小时候，妈妈说起哪个典型败家子形象，挂在嘴边的就是那人吃喝嫖赌瘾五毒俱全。她对所罗列出来的、有这五项爱好人的深恶痛绝，给我留下难以磨灭的印象。
天南海北	无数美食	Located	那么奢靡享受是罪恶吗?为什么天南海北有无数美食，李白斗酒诗百篇又是怎么回事?其实在条件许可的情况下
你们	筷子	Use	就像你们拿着筷子吃饭一样的平常。
柴米油盐酱醋茶	茶	Part-Whole	西方人的葡萄酒与中国人柴米油盐酱醋茶的茶一样
酒	器皿	Located	在乎酒的成色、盛酒的器皿，闻香气
中国南方	高山	Located	这和中国南方高山产的大红袍、铁观音茶同一个道理。
大香槟地区	<N>多家酒庄	Located	酒庄基本上是家族企业，大香槟地区，就有<N>多家酒庄。
酒庄	大香槟地区	unknown	酒庄基本上是家族企业，大香槟地区，就有<N>多家酒庄。
挪威的森林	挪威	Located	犹如身心飞过挪威的森林、覆盖着冰川的海岸线”
酒里	饮料	Located	往酒里对饮料的喝法
葡萄酒	人士	Create	尤其是费尽心机酿制出精品葡萄酒人士的感觉
福州郊区北峰	龙晶葡萄园	Located	福州郊区北峰的龙晶葡萄园，引进百种名品葡萄
街	鱼肉	Located	人们提着菜篮上街买了鱼肉，都遮遮掩掩的
高脚酒杯	或深或浅的液体	Located	人手一高脚酒杯，里面盛着或深或浅的液体，伴着美妙的轻音乐品尝
先生	美国人	General-Special	先生是美国人，在国内正热衷洋酒时
先生	国内	unknown	先生是美国人，在国内正热衷洋酒时
先生	洋酒	unknown	先生是美国人，在国内正热衷洋酒时
我们	酒杯	Use	说，我们拿着酒杯，就像你们拿着筷子吃饭一样的平常。
漫天遍野的坚冰	高纬度海域	Located	漫天遍野的坚冰在高纬度海域开始化整为零的时节
水密门边缘的冰溜子	水密门边缘	Located	还有雷达架、舱盖、吊杆的吊臂、水密门边缘的冰溜子便再也撑不住了。
吊杆的吊臂	水密门边缘的冰溜子	unknown	还有雷达架、舱盖、吊杆的吊臂、水密门边缘的冰溜子便再也撑不住了。
雷达架	水密门边缘的冰溜子	unknown	还有雷达架、舱盖、吊杆的吊臂、水密门边缘的冰溜子便再也撑不住了。
舱盖	水密门边缘的冰溜子	unknown	还有雷达架、舱盖、吊杆的吊臂、水密门边缘的冰溜子便再也撑不住了。
那里	错落有致的泄水孔	Located	那里，分布着错落有致的泄水孔。
扬州琼花	扬州	Located	平日里大大咧咧惯了的粗犷海员们是不大会留意或理会这宛若扬州琼花昙花一现般的物理景象的。
海员	手	Ownership	绝非海员眼高手低
海员	眼	Ownership	绝非海员眼高手低
海上庞然大物巨齿鲨鱼	海上	Located	还有那巨无霸梅尔维尔白鲸决斗海上庞然大物巨齿鲨鱼的激烈场景比起来
翅膀上	空心羽毛	Located	那翅膀上的空心羽毛管便是它们与生俱来的气压表。
这一群报春的使者	灵敏的红嘴唇	Use	这一群报春的使者，要用灵敏的红嘴唇检测出海水的比重盐份。
波光粼粼的海面	海鸥	Located	是的，波光粼粼的海面因为有了海鸥，才有了生趣、动感
船尾的旗帜	船尾	Located	船尾的旗帜升起来了
深水里的螺旋桨	深水里	Located	藏在深水里的螺旋桨缓缓旋动起来了
驾驶台后面的烟囱	驾驶台后面	Located	藏在深水里的螺旋桨缓缓旋动起来了，驾驶台后面的烟囱泛起了袅袅青烟。
他	对讲机	Ownership	老船长来到了驾驶台，他举起望远镜，神情专注遥望远方，左手握着对讲机，口中咕哝着什么。
他	口	unknown	老船长来到了驾驶台，他举起望远镜，神情专注遥望远方，左手握着对讲机，口中咕哝着什么。
他	远方	unknown	老船长来到了驾驶台，他举起望远镜，神情专注遥望远方，左手握着对讲机，口中咕哝着什么。
驾驶台	他	unknown	老船长来到了驾驶台，他举起望远镜，神情专注遥望远方，左手握着对讲机，口中咕哝着什么。
他	望远镜	unknown	老船长来到了驾驶台，他举起望远镜，神情专注遥望远方，左手握着对讲机，口中咕哝着什么。
他们	臃肿的棉袄	Ownership	他们卸去了臃肿的棉袄，身子轻盈
他们	身子	Ownership	他们卸去了臃肿的棉袄，身子轻盈
碗口粗的缆绳	甲板	Located	一转眼，碗口粗的缆绳在甲板排成了S形。
缆绳头	那S形缆绳当间	Located	水手江涛把缆绳头杵在那S形缆绳当间，手一扬：“嗨
水手江涛	手	Ownership	水手江涛把缆绳头杵在那S形缆绳当间，手一扬：“嗨
数道清泉	高高的船楼甲板	Located	不动声色地化成数道清泉，从四面八方，沿着高高的船楼甲板，锚机底座的格栅板下方、主甲板的桅房门前和货舱舱口的间隙处
数道清泉	锚机底座的格栅板下方	Located	不动声色地化成数道清泉，从四面八方，沿着高高的船楼甲板，锚机底座的格栅板下方、主甲板的桅房门前和货舱舱口的间隙处
杨柳	枝	Part-Whole	这绝美的水帘瀑布便是一曲弥漫于云端山崖、岭南塞北、山野院落的动听的歌谣;便是麦苗拔节、杨柳抽枝、油菜花儿吐蕊的甘露滋润;便是那潺潺溪流边挽起袖子
油菜花儿	蕊	Part-Whole	这绝美的水帘瀑布便是一曲弥漫于云端山崖、岭南塞北、山野院落的动听的歌谣;便是麦苗拔节、杨柳抽枝、油菜花儿吐蕊的甘露滋润;便是那潺潺溪流边挽起袖子
麦苗	节	Part-Whole	这绝美的水帘瀑布便是一曲弥漫于云端山崖、岭南塞北、山野院落的动听的歌谣;便是麦苗拔节、杨柳抽枝、油菜花儿吐蕊的甘露滋润;便是那潺潺溪流边挽起袖子
仪表堂堂的海鸥	天使般的羽翼	Part-Whole	微风起处，仪表堂堂的海鸥开始忙碌起来。这一群因大海而生的白色精灵，扑棱起天使般的羽翼，开始丈量起蓝天的高度和彩云的厚度来。
微风	仪表堂堂的海鸥	unknown	微风起处，仪表堂堂的海鸥开始忙碌起来。这一群因大海而生的白色精灵，扑棱起天使般的羽翼，开始丈量起蓝天的高度和彩云的厚度来。
仪表堂堂的海鸥	彩云	unknown	微风起处，仪表堂堂的海鸥开始忙碌起来。这一群因大海而生的白色精灵，扑棱起天使般的羽翼，开始丈量起蓝天的高度和彩云的厚度来。
仪表堂堂的海鸥	蓝天	unknown	微风起处，仪表堂堂的海鸥开始忙碌起来。这一群因大海而生的白色精灵，扑棱起天使般的羽翼，开始丈量起蓝天的高度和彩云的厚度来。
仪表堂堂的海鸥	大海	unknown	微风起处，仪表堂堂的海鸥开始忙碌起来。这一群因大海而生的白色精灵，扑棱起天使般的羽翼，开始丈量起蓝天的高度和彩云的厚度来。
它们	脚尖	Part-Whole	是它们脚尖的橘红和飞沫的洁白舞动起来的浪上芭蕾。
他	左手	Part-Whole	老船长来到了驾驶台，他举起望远镜，神情专注遥望远方，左手握着对讲机
他	远方	unknown	老船长来到了驾驶台，他举起望远镜，神情专注遥望远方，左手握着对讲机
驾驶台	他	unknown	老船长来到了驾驶台，他举起望远镜，神情专注遥望远方，左手握着对讲机
他	望远镜	unknown	老船长来到了驾驶台，他举起望远镜，神情专注遥望远方，左手握着对讲机
她	她女儿	Family	你先攻破她女儿的堡垒呗。
她	堡垒	unknown	你先攻破她女儿的堡垒呗。
你	她	unknown	你先攻破她女儿的堡垒呗。
她女儿	她	Family	噢，她女儿都跟定你了
她们	拨浪鼓	Create	要我继承她们家生产拨浪鼓的白万家业。
你女朋友	你	Social	“那，你女朋友咋想的?”
我	女儿	Family	“我呀，女儿今年高考
船头	通往港区码头的航道	Located	船头驶向了通往港区码头的航道，鸥鸟留在原处觅食、嬉闹
鸥鸟	原处	Located	船头驶向了通往港区码头的航道，鸥鸟留在原处觅食、嬉闹
年轻女郎	男友	Social	写在年轻女郎等候男友归来的美目流盼里
甲板通风筒一隅	最后一撮冰雪里	Part-Whole	写在甲板通风筒一隅最后一撮冰雪里，写在猎猎飘扬的红旗一角
北京大白菜	北京	Located	依然定心――回味北京大白菜从<N>到<N>
我的感官	我	Part-Whole	还是难以阻拦地触动我的感官，存入我的记忆。
北大食堂	熬白菜	Located	当时的北大食堂有一道常青菜：熬白菜。
当时	熬白菜	unknown	当时的北大食堂有一道常青菜：熬白菜。
街角屋后	大白菜	Located	所以尽管看到街角屋后常堆着大白菜，一日三餐也常吃大白菜
宿舍楼的楼道里	大白菜	Located	才注意到宿舍楼的楼道里也常叠满大白菜。
大白菜自身	菜叶	Part-Whole	它说穿了就是利用冬季低温和大白菜自身菜叶层层包裹的特点来保鲜。
大白菜	蔬菜	General-Special	而大白菜算是蔬菜中颜色最浅的了。
大白菜	蔬菜	General-Special	当年大白菜支持了北京人大半年以上的蔬菜需求
大白菜	最容易、最方便烹饪的菜	General-Special	大白菜也是最容易、最方便烹饪的菜。
老乡家	白菜猪肉水饺	Located	一想起当年老乡家的白菜猪肉水饺，那香味至今仍在两腮萦绕。
家中	白菜	Located	家中有白菜，心中就安了。
齐白石老人	齐白石老人的大白菜图	Create	我也以我对大白菜的理解和喜爱来欣赏齐白石老人的大白菜图。
家中冰箱里	各种食品	Located	身在海外的我，家中冰箱里同样日藏各种食品。
我的冰箱里	一棵大白菜	Located	而几乎每个星期，我的冰箱里都会有一棵大白菜。
冰箱	大白菜	Located	但一开冰箱，只要里面有大白菜，我的心里就不慌张。
齐白石老人	许多大白菜图	Create	这不仅因为白石老人的缘故――齐白石老人画了许多大白菜图，那些充满生活情趣和平民风韵的白菜图后面有的还有一番故事。
草原上	狼	Located	草原上的狼，血腥正浓
辽阔的草原	狼	Located	辽阔的草原，诞生狼是必然的
牛马羊	驻地	Located	牛马羊平安地回到驻地，蒙古包的炊烟温暖了心田
大地之上	每一个足印	Located	血腥被烈火焚烧，大地之上消除每一个足印和幽幽的绿光。
牛和羊	头	Part-Whole	牛和羊就简单了，它们吃着永远也吃不完的草，呼吸永远也呼吸不完的清新空气，看见什么也不会轻易抬起头来
牛和羊	永远也呼吸不完的清新空气	unknown	牛和羊就简单了，它们吃着永远也吃不完的草，呼吸永远也呼吸不完的清新空气，看见什么也不会轻易抬起头来
牛和羊	吃不完的草	unknown	牛和羊就简单了，它们吃着永远也吃不完的草，呼吸永远也呼吸不完的清新空气，看见什么也不会轻易抬起头来
远处	山	Located	远处的山根本不想离开家
道路之上	荆棘	Located	聆听大地与万物的大歌唱，道路之上布满了荆棘，没有退缩的脚印返回到原初
灰烬里	劣质的骨头	Located	焚烧之后，灰烬里存放着劣质的骨头，一路向前
根系	树	Part-Whole	根系帮助了树、草的存活
我	一杯清茶	Ownership	月光轻柔，我执一杯清茶，正伏案夜读
我家	昙花	Located	哦，我家的昙花又开了。
仿佛带着圣洁光环的乳白色花朵	形态不一的花瓣	Part-Whole	只见那约手掌大小，仿佛带着圣洁光环的乳白色花朵，有二十多片形态不一的花瓣。
花心	那簇一丝一丝纤细的花蕊	Located	特别是花心那簇一丝一丝纤细的花蕊，顶着米黄色的花粉
我	相机	Use	我拿起相机，反复拍摄
缤纷的朝霞	天际	Located	并在缤纷的朝霞洒满天际之前
自己	昙花	Ownership	当我看到自己栽种的昙花盛开时的美丽和娇艳
我看到自己栽种的昙花盛开时	自己	unknown	当我看到自己栽种的昙花盛开时的美丽和娇艳
满山遍野	艳山红	Located	以及满山遍野艳山红的奔放
冻土里	郁金香花	Located	就像初春已在冻土里含苞待放的郁金香花，充满着奋发向上不可抗拒的勃勃生机和力量;四十岁左右的女人
女人	花容	Part-Whole	;形容女人受到惊吓，有“花容失色”
你	胃	Part-Whole	牵着你的胃，是故乡的味道。
大院里	几桌	Located	我更钟情于在农家的大院里摆上几桌，那味道那氛围都是在酒店里没有的。
沿途的风景	沿途	Located	在乎的是沿途的风景，在乎的是看风景的心情
每一处的风景	每一处	Located	欣赏每一处的风景。
口袋里	钱	Located	好比钱与幸福关系：口袋里没钱
口袋里	钱	Located	不痛苦;口袋里没钱，心里却有钱的人
心里却有钱的人	钱	Ownership	不痛苦;口袋里没钱，心里却有钱的人，最痛苦;口袋里有钱
口袋里	钱	Located	最痛苦;口袋里有钱，心里也有钱的人
心里也有钱的人	钱	Ownership	最痛苦;口袋里有钱，心里也有钱的人，最烦恼;口袋里有钱
口袋里	钱	Located	最烦恼;口袋里有钱，心里却没钱的人
智者	头	Part-Whole	智者微微点头，接着说：“第二句话
智者	两眼	Part-Whole	智者两眼发光
Wellington街	一条古老而繁华的商业街	General-Special	Wellington街，是一条古老而繁华的商业街，它西起Lasalle西面的Woodland
Wellington街	Lasalle西面	unknown	Wellington街，是一条古老而繁华的商业街，它西起Lasalle西面的Woodland
Wellington街	Woodlan	unknown	Wellington街，是一条古老而繁华的商业街，它西起Lasalle西面的Woodland
Lasalle西面	Woodlan	Located	它西起Lasalle西面的Woodland
这条街	店铺	Located	这条街店铺林立
她	手	Part-Whole	看起来精力特别充沛，她整天在街上走，见人伸手就要钱
她	街上	unknown	看起来精力特别充沛，她整天在街上走，见人伸手就要钱
她	人	unknown	看起来精力特别充沛，她整天在街上走，见人伸手就要钱
我女儿	我	Family	我真的很动容，我女儿也挺慷慨的
好端端的礼帽	手里	Located	他把本来戴得好端端的礼帽翻转过来，拿在手里，然后礼貌而有序地走到每个乘客跟前。
那顶礼帽	那位先生的头上	Located	没人给他钱，那顶礼帽最后又端端正正地戴回到那位先生的头上。
上下班的路上	大教堂	Located	在上下班的路上，我常常从大教堂走到田园超市
上下班的路上	田园超市	Located	在上下班的路上，我常常从大教堂走到田园超市，再从田园超市走回大教堂
大教堂的两个尖顶	大教堂	Part-Whole	我特别喜欢在午夜仰望大教堂的两个尖顶，那种直插苍穹的气势
漫天	雪花	Located	每逢下大雪的时候，漫天雪花飞舞
路上	雪	Located	然后自己一个人慢慢地在路上踏雪。
包里	零钱	Located	我把包里的零钱全给了他
手里	小提琴	Located	小伙子放下手里的小提琴，给了我一个热烈的拥抱
自己的孩子	自己	Family	像吻自己的孩子，这时
夹金山	宝兴	Near	翻越夹金山，经宝兴、雅安返回成都。
宝兴	雅安	Near	经宝兴、雅安返回成都。
山顶	奇幻如梦景般的云海景观	Located	在山顶偶遇奇幻如梦景般的云海景观，让大家惊叹不已
雅安	成都	Near	经宝兴、雅安返回成都。
夹金山的冬景	夹金山	Located	目的是为了拍摄夹金山的冬景。
夹金山的云海景观	夹金山	Located	我对夹金山的云海景观可谓既熟悉又陌生。
小金境内	自然风光	Located	对小金境内的自然风光早已烂熟于心
夹金山云海的壮美景观	夹金山	Located	早就欣赏过夹金山云海的壮美景观。
夹金云海景观	夹金	Located	可夹金云海景观，于我却尤抱琵琶半遮面
夹金山	四川省阿坝藏族羌族自治州小金县南部	Located	夹金山又名“甲金山”，位于四川省阿坝藏族羌族自治州小金县南部，海拔<N>米
甲金山	四川省阿坝藏族羌族自治州小金县南部	unknown	夹金山又名“甲金山”，位于四川省阿坝藏族羌族自治州小金县南部，海拔<N>米
这里	丰富的森林资源	Located	这里有丰富的森林资源，植被完好
这里	山岭	Located	这里地势陡险，山岭连绵
这里	重峦叠嶂	Located	这里地势陡险，山岭连绵，重峦叠嶂，危岩耸突
这里	危岩	Located	这里地势陡险，山岭连绵，重峦叠嶂，危岩耸突
这里	峭壁	Located	这里地势陡险，山岭连绵，重峦叠嶂，危岩耸突，峭壁如削
这里	地势	Located	这里地势陡险
这里	植被	Located	这里有丰富的森林资源，植被完好
四姑娘山景区巴郎山的云海	四姑娘山景区巴郎山	Located	与之毗陵的四姑娘山景区巴郎山的云海，早已储存在了我的记忆。
车上	自己的长枪短炮	Located	大家迅速从车上取出自己的长枪短炮，齐刷刷聚焦神山在新年里赐予我们的特殊礼物。
自己	自己的长枪短炮	Ownership	大家迅速从车上取出自己的长枪短炮，齐刷刷聚焦神山在新年里赐予我们的特殊礼物。
我们	我们的特殊礼物	Ownership	齐刷刷聚焦神山在新年里赐予我们的特殊礼物。
夹金山南麓	雅安市宝兴县的硗碛乡	Located	夹金山南麓是雅安市宝兴县的硗碛乡。
乳白色的云雾	雄奇的雪山之巅	Located	因为海拔及气温的变化，乳白色的云雾就随之徐徐展开，静静地依偎着雄奇的雪山之巅，柔柔地把无数的沟壑守护着、装扮着、亲吻着…
蔚蓝的天空	一朵白云	Located	在这高原地区，蔚蓝的天空，飘浮着一朵白云已经见惯不惊
巴郎山的云海	巴郎山	Located	那就完全可以称其为十足的美艳了――巴郎山的云海是如此美艳
夹金山	波澜壮阔的云海奇观	Located	而我们眼前所见到的夹金山波澜壮阔的云海奇观就更让人心驰神迷了。
一位摄影人	一位摄影人的照片	Ownership	因为我见过宝兴县一位摄影人的照片，那气势的确比眼前的还要壮观。
云海边际	更美妙的景色	Located	“在云海边际还有更美妙的景色等着咱们!”
他们	他们的作品	Create	摄影家的确技高一筹，他们的作品那才真叫光影之魂。
一道山梁	云海	Near	当车下行至一道山梁，与云海十分亲近之际
茫茫云海	我们脚下	Located	还在山顶的时候，茫茫云海在我们脚下，此时此刻
山顶	茫茫云海	unknown	还在山顶的时候，茫茫云海在我们脚下，此时此刻
还在山顶的时候	茫茫云海	unknown	还在山顶的时候，茫茫云海在我们脚下，此时此刻
茫茫云海	我们	unknown	还在山顶的时候，茫茫云海在我们脚下，此时此刻
眼前	云雾	Located	但眼前飘渺的云雾、若隐若现的雪山、森林、沟壑
我们	我们的汽车	Ownership	继续下行，我们的汽车已经真实地投入了乳白色云雾的怀抱。
夹金山云海的壮丽景象	夹金山	Located	我也为第一次亲近夹金山云海的壮丽景象而感慨。
每一处	美丽的景致	Located	不放过每一处美丽的景致，浓密云层掩映下的森林、沟壑、雾凇等珍贵的奇观
历史名山夹金山云海壮丽奇观	历史名山夹金山	Located	又邂逅历史名山夹金山云海壮丽奇观的话题闲聊…
夹金山南麓	硗碛乡	Located	终于从夹金山南麓的硗碛乡成功翻越夹金山
金丝猴	国家一、二类野生保护动物	Part-Whole	生活着金丝猴、扭角羚等国家一、二类野生保护动物。
扭角羚	国家一、二类野生保护动物	Part-Whole	生活着金丝猴、扭角羚等国家一、二类野生保护动物。
花	满天	Located	“花谢花飞飞满天，红消香断有谁怜…
唐明皇李隆基	妃子杨玉环	Family	但对唐明皇李隆基与妃子杨玉环之间的爱情悲剧寄予一定程度的同情。
李隆基	杨贵妃	Family	可以看出，李隆基与杨贵妃之间确实有过刻骨铭心的爱。
大雁	双脚	Part-Whole	让大雁均双脚发软无法飞翔
吴三桂	脸	Part-Whole	而当手下报告说秦淮八艳之一陈圆圆被李闯王（李自成）的手下抢走时，吴三桂就脸色大变
剑桥大学校园里	康桥	Located	徐志摩曾与林徽因在剑桥大学校园里的康桥很浪漫的摇船而生情愫
林徽因	建筑学者梁思成	Family	而当徐志摩<N>年年底再回到剑桥大学时，林徽因已成为建筑学者梁思成的妻子
徐志摩	林徽因	unknown	而当徐志摩<N>年年底再回到剑桥大学时，林徽因已成为建筑学者梁思成的妻子
当徐志摩<N>年年底再回到剑桥大学时	林徽因	unknown	而当徐志摩<N>年年底再回到剑桥大学时，林徽因已成为建筑学者梁思成的妻子
剑桥大学	林徽因	unknown	而当徐志摩<N>年年底再回到剑桥大学时，林徽因已成为建筑学者梁思成的妻子
我	手	Part-Whole	我轻轻的招手，做别西天的云彩。
西天的云彩	西天	Located	做别西天的云彩。
百宝箱	江中	Located	一气之下将百宝箱沉入江中，使李甲错过了一桩好姻缘
孔子	第二十一世孙孔尚任	Family	孔子的第二十一世孙孔尚任在清朝末年写了一出戏剧《桃花扇》而被乾隆皇帝免去官职。
们的	们的美丽倩影，	Ownership	弯弯的河水边有我们的美丽倩影，炊烟袅袅的村庄里有我们的幸福足迹。
头，	水马龙，	Located	我只在乎你街头，车水马龙，川流不息
面春	风，	Located	满面春风，神情飞扬
中荡	轮轮快乐的涟漪，	Located	我心中荡开了一轮轮快乐的涟漪，数九寒冬
厅，	虹闪	Located	舞厅，环境幽雅，霓虹闪烁
颀	长的身影，	Ownership	我一直在追寻你颀长的身影，欣赏你优美的舞姿。
上的流云，	上的	Located	我就像天上的流云，任凭你踏浪歌舞
的	里	Part-Whole	我的眼里只有你
头	头像灰	Ownership	你头像灰暗时
机，	中，	Located	手机，小巧玲珑，携带方便，功能齐全，传递快捷。我握在手中，揣在怀里
的	的名字放	Ownership	我把你的名字放在耀眼的地方
的名字放	眼的地方，	Located	我把你的名字放在耀眼的地方，始终占据着首位
的肩温	的	Part-Whole	就是你拥着我的肩温声细语
会	睛，	Part-Whole	我会轻轻闭上眼睛，双手合十
漫山野之花。	野之	Located	多如烂漫山野之花。有的满腹经纶
上的野草，	上的	Located	虽然你平凡得一如岭上的野草，谦虚得如田间成熟的谷穗
间成	熟的谷穗，	Located	谦虚得如田间成熟的谷穗，但我独独喜欢你！
边高	楼林	Located	两边高楼林立
方杰母亲	方杰	Family	方杰母亲突然生病住院
他	口	Part-Whole	当我从他口中得知这件事
我	他	unknown	当我从他口中得知这件事
我	头	Part-Whole	之后，我低头沉思
他母亲	他	Family	现在他母亲得了癌症
我	我妈	Family	“阿冰，我妈病了
我	头	Part-Whole	我抬起头，望着他
自己的手	自己	Part-Whole	方杰把自己的手覆在我的手背上
自己	我	unknown	方杰把自己的手覆在我的手背上
自己的手	我的手背上	Located	方杰把自己的手覆在我的手背上，我感觉到他手心的温度
他手心	他	Part-Whole	我感觉到他手心的温度
我	他	unknown	我感觉到他手心的温度
我父母	我	Family	方杰没房没车，我父母都很反对
房	我父母	unknown	方杰没房没车，我父母都很反对
车	我父母	unknown	方杰没房没车，我父母都很反对
方杰	我父母	unknown	方杰没房没车，我父母都很反对
我父母	我	Family	他终于买房、买车了，我父母对他另眼相看
方杰	方杰他妈	Family	“小冰呀，方杰他妈得了这种病
小冰	方杰	unknown	“小冰呀，方杰他妈得了这种病
父亲	母亲	Family	我看看父亲，又看看母亲，说道：“爸
方杰母亲	方杰	Family	我和方杰母亲同姓
我	方杰	unknown	我和方杰母亲同姓
家乡的井里	水	Located	无论家乡的井里流淌出来的水多么甜美甘醇
家里	两群家禽(一群鸡，一群鸭	Located	还在家里养两群家禽(一群鸡，一群鸭)、三头猪、四个孩子
家里	三头猪	Located	还在家里养两群家禽(一群鸡，一群鸭)、三头猪、四个孩子
五亩田地	旱田	Part-Whole	耕种五亩田地(包括旱田和水田)。
五亩田地	水田	Part-Whole	耕种五亩田地(包括旱田和水田)。
父亲	母亲	Family	父亲在镇上任公职，只有周末才回家。母亲每天都忙得三头六臂似的
母亲	每天	unknown	父亲在镇上任公职，只有周末才回家。母亲每天都忙得三头六臂似的
家	母亲	unknown	父亲在镇上任公职，只有周末才回家。母亲每天都忙得三头六臂似的
镇上	母亲	unknown	父亲在镇上任公职，只有周末才回家。母亲每天都忙得三头六臂似的
周末	母亲	unknown	父亲在镇上任公职，只有周末才回家。母亲每天都忙得三头六臂似的
母亲	他	Family	母亲三番四次催迫他起床去犁田
母亲	父亲	Family	绝大多数农活，母亲都不用求父亲帮忙。
井底的沙窝里	一小窝子水	Located	井底的沙窝里只盛着一小窝子水，是前一个来挑水的人下到井底舀水之后
井底	水	Located	是前一个来挑水的人下到井底舀水之后
水	地下	Located	是前一个来挑水的人下到井底舀水之后，水又从地下渗出来的。
井底	水	Located	她只能决定下到井底舀水了
井	水	Located	背着儿子一起下井舀水。
她	绳索	Use	她先把水桶和勺子用绳索放到井底去
水桶	井底	Located	她先把水桶和勺子用绳索放到井底去
勺子	井底	Located	她先把水桶和勺子用绳索放到井底去
脚	井壁的踏脚孔里	Located	把脚踩到井壁的踏脚孔里。
她	一条腿	Part-Whole	她先把水桶和勺子用绳索放到井底去，然后小心翼翼地探出一条腿，把脚踩到井壁的踏脚孔里。
她	脚	Part-Whole	她先把水桶和勺子用绳索放到井底去，然后小心翼翼地探出一条腿，把脚踩到井壁的踏脚孔里。
井底	水	Located	村人早前已无数次下井底舀水，井壁上的踏脚孔的砖已被脚踩新了
井壁上	踏脚孔的砖	Located	村人早前已无数次下井底舀水，井壁上的踏脚孔的砖已被脚踩新了
母亲的双脚	母亲	Part-Whole	母亲的双脚好不容易撑稳两边的井壁
母亲	两边	unknown	母亲的双脚好不容易撑稳两边的井壁
两边的井壁	两边	Located	母亲的双脚好不容易撑稳两边的井壁，一步一步往下移
井口上	六边形的天空	Located	只见井口上是六边形的天空。
身上的汗毛	身上	Located	她身上的汗毛竖了起来
额上	汗珠	Located	她身上的汗毛竖了起来，额上渗出汗珠。
沙层里	水	Located	但沙层里出水速度很慢。
井壁的踏脚孔	井壁	Located	母亲艰难地踩着井壁的踏脚孔，从井底一步一步地爬上来。
她	手指	Part-Whole	这时，她才发现手指已经在爬上来时用力过度
她	爬上来时	unknown	这时，她才发现手指已经在爬上来时用力过度
这时	她	unknown	这时，她才发现手指已经在爬上来时用力过度
井底的水桶	井底	Located	她迅速把井底的水桶拉起来
四里外	邻村	Located	一个月后，四里外的邻村就发生井壁坍塌
母亲	父亲	Family	这段往事，母亲从来没有跟父亲说起。
父亲	母亲	Family	然而时过境迁，父亲并未责骂母亲。
母亲	她柔弱的双肩	Part-Whole	母亲用她柔弱的双肩，挑起了家庭生活的半边天
我母亲	我	Family	我很清楚父亲写下的并非溢美之词，我母亲以一辈子的辛劳
我	我母亲	unknown	我很清楚父亲写下的并非溢美之词，我母亲以一辈子的辛劳
父亲	我母亲	Family	我很清楚父亲写下的并非溢美之词，我母亲以一辈子的辛劳
我们	我们学校	Ownership	记得我们学校就是“领导一切”
“身	此山中	Located	“身在此山中”
我	一些朋友	Social	后来我让一些朋友猜过
我们年级的同学	我们	Social	我们年级的同学，无一高官无一大款也无一罪犯
海外	同学会	Located	最为风光的是海外同学会，最为显赫的是异军突起的“党校同学”
黑明寺	豫鄂边桐柏、枣阳、唐河两省三县交界崇山峻岭中	Located	和文友们采风黑明寺万亩野山茶，她位于豫鄂边桐柏、枣阳、唐河两省三县交界崇山峻岭中，属复兴汉朝光武帝刘秀和二十八宿名将的故乡
黑明寺	万亩野山茶	unknown	和文友们采风黑明寺万亩野山茶，她位于豫鄂边桐柏、枣阳、唐河两省三县交界崇山峻岭中，属复兴汉朝光武帝刘秀和二十八宿名将的故乡
黑明寺	二十八宿名将	unknown	和文友们采风黑明寺万亩野山茶，她位于豫鄂边桐柏、枣阳、唐河两省三县交界崇山峻岭中，属复兴汉朝光武帝刘秀和二十八宿名将的故乡
文友们	黑明寺	unknown	和文友们采风黑明寺万亩野山茶，她位于豫鄂边桐柏、枣阳、唐河两省三县交界崇山峻岭中，属复兴汉朝光武帝刘秀和二十八宿名将的故乡
黑明寺	汉朝光武帝刘秀	unknown	和文友们采风黑明寺万亩野山茶，她位于豫鄂边桐柏、枣阳、唐河两省三县交界崇山峻岭中，属复兴汉朝光武帝刘秀和二十八宿名将的故乡
七八只雪白的茶鹅	翅	Part-Whole	七八只雪白的茶鹅，见了茶友们昂扬拍翅舞羽“艮嘎”
七八只雪白的茶鹅	羽	Part-Whole	七八只雪白的茶鹅，见了茶友们昂扬拍翅舞羽“艮嘎”
茶树	层林	Located	野鸟躲于茶荫歌鸣，茶树藏于层林幽香
野鸟	茶荫	Located	欣逢谷雨之前，野鸟躲于茶荫歌鸣
东坡东沟	溪河	Located	我顺东坡东沟溪河而上
丛林下	几丛野山茶	Located	丛林下，溪畔上，长着几丛野山茶，厚绿的叶子里盛开着两朵与众不同的鲜花
溪畔上	几丛野山茶	Located	丛林下，溪畔上，长着几丛野山茶，厚绿的叶子里盛开着两朵与众不同的鲜花
厚绿的叶子里	两朵与众不同的鲜花	Located	长着几丛野山茶，厚绿的叶子里盛开着两朵与众不同的鲜花，茶根下积有一层落花。
茶根下	一层落花	Located	厚绿的叶子里盛开着两朵与众不同的鲜花，茶根下积有一层落花。
白瓣	红蕊心	Located	谷雨之后咋还有茶花开?且这茶花大朵，白瓣绛红蕊心，可是偶然的基因变异吧?抬头细瞧
高坎	两棵花儿	Located	恍然大悟：高坎长着两棵花儿正开得得热闹尽兴的油桐树
油桐树，	落下的油桐花	Located	恍然大悟：高坎长着两棵花儿正开得得热闹尽兴的油桐树，落下的油桐花恰好映衬在山茶枝叶上
落下的油桐花	山茶枝叶上	Located	恍然大悟：高坎长着两棵花儿正开得得热闹尽兴的油桐树，落下的油桐花恰好映衬在山茶枝叶上，可不就象山茶开花了?山风清爽
云里雾里	虹	Located	四季云里雾里虹缠霞绕
云里雾里	霞	Located	四季云里雾里虹缠霞绕
野茶林	鸟儿	Located	我正独自钻拱在野茶林汗颜喘息中，听到有鸟儿鸣声
年青母亲	娃娃	Family	仿佛年青母亲在殷切委宛呼唤“娃娃看茶
茶川茶林里	桂	Located	每个石质细胞里都浸透豫鄂春秋茶川茶林里的桂香茶气
茶川茶林里	茶	Located	每个石质细胞里都浸透豫鄂春秋茶川茶林里的桂香茶气
吾	吾野山茶	Ownership	“敢折吾野山茶掘我花木根者
我	花木根	Ownership	“敢折吾野山茶掘我花木根者
浸水石隙吐雾崖面	林木	Located	浸水石隙吐雾崖面，林木千姿百态
自己	眼珠子	Part-Whole	禺峰野茶团队象保护自己的眼珠子一样保护上万亩野茶林
野茶林区	山野茶	Located	护林防火防盗，野茶林区严格禁火禁伐禁耕禁矿禁猎，保护好山野茶就是保护好传承给后人的摇钱树!
禺峰	禺峰野山茶	Ownership	禺峰野山茶的法人代表田玉峰
黑明寺	万亩野山茶	Located	而这黑明寺万亩野山茶却是造福周围千家万户的生态聚宝盆。
根	破岩中	Located	立根原在破岩中。
桐柏野山茶	桐柏	Located	我却认为他在咏桐柏野山茶，更是在吟咏民营实业家田禺峰保护野山茶原始生态的一片诚心赤意。
他	野茶团队	Ownership	他只和他的野茶团队采春茶
他	野茶团队	Ownership	他和他的野茶团队在补原始生态之缺
地球上空	臭氧层漏洞	Located	立体绿化覆盖率达百分之八九十以上，地球上空可忧的臭氧层漏洞将会逐步弥补好!
黑明寺	万亩野茶	Located	何夜古月赏今茗?黑明寺万亩野茶，就象睫毛长在眼睛上自己却看不见一样
古月	万亩野茶	unknown	何夜古月赏今茗?黑明寺万亩野茶，就象睫毛长在眼睛上自己却看不见一样
万亩野茶	自己	unknown	何夜古月赏今茗?黑明寺万亩野茶，就象睫毛长在眼睛上自己却看不见一样
万亩野茶	睫毛	unknown	何夜古月赏今茗?黑明寺万亩野茶，就象睫毛长在眼睛上自己却看不见一样
万亩野茶	眼睛上	unknown	何夜古月赏今茗?黑明寺万亩野茶，就象睫毛长在眼睛上自己却看不见一样
今茗	万亩野茶	unknown	何夜古月赏今茗?黑明寺万亩野茶，就象睫毛长在眼睛上自己却看不见一样
睫毛	眼睛上	Located	就象睫毛长在眼睛上自己却看不见一样
野茶林	黑明寺	Located	野茶林藏黑明寺，禅茶佛钟随客缘
故乡	弯弯的山路	Located	时不时会想起故乡那弯弯的山路来
满山	庄稼	Located	看满山的庄稼茁壮成长
牛儿、驴儿	寸草湾里	Located	看满山的庄稼茁壮成长，牛儿、驴儿在寸草湾里悠闲地吃草
狗儿	村头院落的树荫下	Located	牛儿、驴儿在寸草湾里悠闲地吃草，狗儿懒洋洋地躺在村头院落的树荫下昏头酣睡
鸟雀	树林里	Located	狗儿懒洋洋地躺在村头院落的树荫下昏头酣睡，鸟雀在树林里叽叽喳喳地叫个不停
孩子们	身	Part-Whole	鸟雀在树林里叽叽喳喳地叫个不停，孩子们赤身裸体
孩子们	体	Part-Whole	鸟雀在树林里叽叽喳喳地叫个不停，孩子们赤身裸体，在小河里戏水
满山	庄稼	Located	“满山的庄稼风摆动
到处	硕果	Located	伴着红彤彤的苹果、枣儿，到处硕果累累。
崖畔上	花	Located	“崖畔上开花崖畔上红
空中	雪花	Located	天灰蒙蒙的，空中飞舞着雪花，大地银装素裹
山上	冰雪	Located	山上被冰雪覆盖
空中	小雪	Located	山上被冰雪覆盖，空中仍飘着小雪。
山上	隐隐约约的路迹	Located	山上仍有隐隐约约的路迹，是管理山林的清洁工扫出来的
我	一根长长的干树枝	Use	尽管如此，我还是捡了一根长长的干树枝作探路之物。
大衣领内	黑白间点的围巾	Located	但我还是在两个毛衣之外又加了件藏蓝色大衣，大衣领内又围了条黑白间点的围巾。
我	帽子	Ownership	无碍人生的习惯不必管它，我的不爱戴帽子应该属于这类习惯吧。
这些坡坡岭岭道旁渠畔	白杨、垂柳、青草、野花	Located	这些坡坡岭岭道旁渠畔的白杨、垂柳、青草、野花，夏季是何等地放情开颜潇洒妩媚!
白杨、垂柳、青草、野花	夏季	unknown	这些坡坡岭岭道旁渠畔的白杨、垂柳、青草、野花，夏季是何等地放情开颜潇洒妩媚!
它们	叶子	Part-Whole	秋风一吹，它们就叶子变黄
秋风	它们	unknown	秋风一吹，它们就叶子变黄
它们	枝干	Part-Whole	秋风一吹，它们就叶子变黄，枝干变秃
秋风	它们	unknown	秋风一吹，它们就叶子变黄，枝干变秃
眼前	山野	Located	眼前的山野已不是秋天
山顶	凉亭	Located	迅速登上了山顶的凉亭中。
脑腔中的	杂质和腐物	Located	我忽然感到一股冰凉的清气穿过我的全身，脑腔中的杂质和腐物也被全盘清除
我	胸	Part-Whole	我挺胸东望
西北名城乌鲁木齐的千楼万厦	西北名城乌鲁木齐	Located	我挺胸东望，西北名城乌鲁木齐的千楼万厦笼罩在雪花飞舞之中。
我	双手	Part-Whole	我双手掬起雪花
一枚枚六角雪花	手心儿里	Located	不待我放到眼前细看，一枚枚六角雪花已融化在我手心儿里了。
一枚枚六角雪花	我	unknown	不待我放到眼前细看，一枚枚六角雪花已融化在我手心儿里了。
眼前	一枚枚六角雪花	unknown	不待我放到眼前细看，一枚枚六角雪花已融化在我手心儿里了。
我	一枚枚六角雪花	unknown	不待我放到眼前细看，一枚枚六角雪花已融化在我手心儿里了。
皖东老嘉山林深处	那架石桥	Located	仙人桥：林深处的鬼斧神工皖东老嘉山林深处的那架石桥，你是怎样的巧夺天工啊!
林深处	那架石桥	unknown	仙人桥：林深处的鬼斧神工皖东老嘉山林深处的那架石桥，你是怎样的巧夺天工啊!
仙人桥	那架石桥	unknown	仙人桥：林深处的鬼斧神工皖东老嘉山林深处的那架石桥，你是怎样的巧夺天工啊!
张果老	手	Part-Whole	真的是张果老挥手飞石
皖东老嘉山林深处的那架石桥	皖东老嘉山林深处	Located	皖东老嘉山林深处的那架石桥，那是怎样的一处佳境啊!
黄寨草场	牧笛	Located	夕阳吐霞里的湖光晚照，黄寨草场的牧笛悠扬…
跃龙湖畔	鸟	Located	穿过老嘉山茂林的缕缕秋风，跃龙湖畔绕耳不息的鸟唱鹭鸣
跃龙湖畔	鹭	Located	穿过老嘉山茂林的缕缕秋风，跃龙湖畔绕耳不息的鸟唱鹭鸣
老嘉山	梳妆镜	Located	月牙湖：老嘉山的梳妆镜月牙湖是面镜子
老嘉山	梳妆镜	Located	是老嘉山的梳妆镜。
脸上	雀斑	Located	没发现脸上长雀斑，也没发现眼角有鱼尾纹。
眼角	鱼尾	Located	也没发现眼角有鱼尾纹。
山鹰和麻雀	羽翼	Part-Whole	山鹰和麻雀都喜欢在清晨或黄昏时，飞过来梳理羽翼，以便飞得更高更远。
山溪里	蛙	Located	如山溪里的蛙鸣
山花间	蝴蝶	Located	它读到了锦旗飘舞、牛车满载、狼烟滚滚和铁蹄声声;读到了天空的万千景像;读到了群山变化万千;读到了溪流的水涨水落;就连山花间蝴蝶的来来去去
山上	树	Located	我说，山上的树都亲你哩。
我	树	unknown	我说，山上的树都亲你哩。
脚下	山土	Located	老人的语言如脚下山土，可以生长信念。
老人	山头	Ownership	可闻被子洗刷后的太阳香甜，老人带领我们去看他的山头，以及山坡上种植的药材
洗刷后	老人	unknown	可闻被子洗刷后的太阳香甜，老人带领我们去看他的山头，以及山坡上种植的药材
老人	我们	unknown	可闻被子洗刷后的太阳香甜，老人带领我们去看他的山头，以及山坡上种植的药材
被子	老人	unknown	可闻被子洗刷后的太阳香甜，老人带领我们去看他的山头，以及山坡上种植的药材
老人	山坡上	unknown	可闻被子洗刷后的太阳香甜，老人带领我们去看他的山头，以及山坡上种植的药材
山坡上	药材	Located	以及山坡上种植的药材，还顽童样的引领我们参观一眼小小的瀑布。
膝盖	笔记本	Located	我摆好采访的架式，膝盖摆放着笔记本。
脸上	每一条皱纹	Located	月色在他脸上每一条皱纹跌宕
他	两眼	Part-Whole	也与他两眼的温和汇合
笔记本	远远的小木桌	Located	我把笔记本抛向远远的小木桌，将坐凳移过去
老人的祖父	老人	Family	老人的祖父做山头第一位山民
老人	山头	unknown	老人的祖父做山头第一位山民
老人的祖父	妻儿	Family	老人的祖父做山头第一位山民，不因爱恋，而是可以寻觅树根野果救活妻儿
他的父亲	他	Family	随后是他的父亲继续做山人
山头	树	Located	接下来是他在山头年复一年的栽树，纠正人间某种过错和恢复大山的尊严。
老人	双手	Part-Whole	老人双手就在前方
我	手	Part-Whole	老人双手就在前方，我的手在后方。
他	手	Part-Whole	把他的手拢在我的视野。
老人	每根手指	Part-Whole	山梁沟壑微缩成精诚艺术在老人手心、每根手指和龟裂的手背
老人	龟裂的手背	Part-Whole	山梁沟壑微缩成精诚艺术在老人手心、每根手指和龟裂的手背，酷暑与严寒涂加厚重的油彩。
自己	书房	Ownership	我坐在自己的书房，月色在我面前稿纸的一个个方格里涌动
面前	稿纸	Located	月色在我面前稿纸的一个个方格里涌动
酒店宾馆	豪奢的大厅	Located	假如在酒店宾馆豪奢的大厅，腰总伸得直直的而头无所顾忌地高昂
她	她的家	Ownership	看看她的家。
他	小女儿	Family	甚至从他回答我们不成段的话里可探摸他内心深处的平静;还有小女儿，才十一岁
孩子	两臂	Part-Whole	由孩子的两臂为他们演示肉体的完整;生活来源只有女人原来工作的工厂每月寄来的二百元
女人	姐姐	Family	山墙明显的倾斜――我们与他们一起谈话的地方――做着夫妻和孩子一溜烟可以挡风雨的东西为厨房并兼浴室;家中的豪华品是一台小小的黑白电视机以及女人的姐姐提供的一台旧的洗衣机。
家中	一台小小的黑白电视机	Located	山墙明显的倾斜――我们与他们一起谈话的地方――做着夫妻和孩子一溜烟可以挡风雨的东西为厨房并兼浴室;家中的豪华品是一台小小的黑白电视机以及女人的姐姐提供的一台旧的洗衣机。
家中	一台旧的洗衣机	Located	山墙明显的倾斜――我们与他们一起谈话的地方――做着夫妻和孩子一溜烟可以挡风雨的东西为厨房并兼浴室;家中的豪华品是一台小小的黑白电视机以及女人的姐姐提供的一台旧的洗衣机。
我	头	Part-Whole	我时时抬头看看我们的头顶有些什么出现
我的女儿	我	Family	当我在自己的书房将笔记本打开，我的女儿正幸福地进入梦乡
她的母亲	她	Family	床头又有她的母亲备好的新衣裳
窗外	夜空	Located	而我享受着许多恭维虚荣和生活的无忧――我仰望着窗外的夜空，眼泪伴着思考流过我还没有完全麻木的脸。
眼里	混浊的水液	Located	用眼里渗出来的混浊的水液――人的另样血浆――勾兑另外一杯酒
身上	西装革履	Located	曾经穿在我身上传统的彝族服饰被西装革履所替代
都市里	被过量的调味品浸泡的美食佳肴	Located	曾经吃着原汁原味的彝家美食长大的我也品尝着都市里被过量的调味品浸泡的美食佳肴…
我	一个能用现代汉语写文学作品的彝族作家	General-Special	在<N>多年里我从一个连汉话都表达不清楚的彝人，成为了一个能用现代汉语写文学作品的彝族作家，自然成为了在我所生活地方天地间的一个小名人
自己	笔	Ownership	只有适应潮流而玩弄自己的笔，使一篇篇不太成熟的作品书写着都市生活群里的故事
自己	文学作品	Create	这句话的意义，自己的文学作品必须扎根在自己民族的土壤里
自己	自己的文学作品	Create	自己的文学作品必须扎根在自己民族的土壤里，自己的文学作品必须描写自己民族的风土人情
自己	自己的文学作品	Create	自己的文学作品必须描写自己民族的风土人情，自己的文学作品一定要接地气。
自己	笔	Ownership	应该把自己的笔深深扎根在故乡彝山的那片土壤里
自己	自己的笔	Ownership	我从迷茫的写作方向中有所感悟，自己的笔应该写一些故乡风土人情的时候了
自己	自己的笔	Ownership	把自己的笔深深扎根在故乡那片土壤里
故乡彝寨	那人、那房、那山、那水、那树、那石、那牛、那狗	Located	是啊，故乡彝寨的那人、那房、那山、那水、那树、那石、那牛、那狗…
我	彝族的一个地地道道的乡土作家	General-Special	一切都应该在我的笔下生花，我作为彝族的一个地地道道的乡土作家，对故乡彝家山寨的一切都在熟悉不过了
自己	自己的文学作品	Create	那人、那房、那山、那水、那树、那石、那牛、那狗都可以在自己的文学作品中尽情地书写
一个彝族作家	我	General-Special	作为一个彝族作家的我肩膀上的担子不轻
自己手中的笔	手中	Located	我完全有责任用自己手中的笔来记住故乡彝人的乡愁味道
自己	自己的作品	Create	把故乡彝山如诗如画而充满诗情画意的风土人情在自己的作品中淋漓尽致
自己	自己的笔	Ownership	我知道自己的笔应该多写故乡彝山的山山水水和风土人情
故乡彝山	山山水水	Located	我知道自己的笔应该多写故乡彝山的山山水水和风土人情
巍巍苍岭	仙霞岭山系	Part-Whole	巍巍苍岭，属仙霞岭山系的延伸
巍巍苍岭	仙居西部	Located	巍巍苍岭，属仙霞岭山系的延伸，其主峰<N>多米，堪称仙居西部的喜马拉雅。
东部的海盐	东部	Located	特别是盐运，东部的海盐
路旁的枫树	路旁	Located	路旁的枫树已吐嫩黄的雀舌
不远的山谷中	几棵野樱桃的花	Located	绵延起伏的山峦已是绿涛滚滚，不远的山谷中，几棵野樱桃的花正开得灿烂
旁边	涧水	Located	这龙王庙是村民集资重建的，旁边涧水飞溅入龙潭
潭中	岩壁	Located	旁边涧水飞溅入龙潭，潭中岩壁微露恰似龙爪
潭下	石拱古桥	Located	潭中岩壁微露恰似龙爪，潭下有石拱古桥，建于清道光<N>年。
古道旁	许多摩崖石刻	Located	古道旁，有许多摩崖石刻，大部分是驿道的铺修记载
古道的山石	古道	Located	据推算，古道的山石铺设修整
山上	高一人许、面积约<N>平方的岩洞	Located	现在山上有个高一人许、面积约<N>平方的岩洞，就是当年石迈的劳动住所
一对孪生的小姑娘	小脸	Part-Whole	走在我前面的是一对孪生的小姑娘，跳跳的，小脸红得像苹果
我	一对孪生的小姑娘	unknown	走在我前面的是一对孪生的小姑娘，跳跳的，小脸红得像苹果
先行的采风团旗	山崖上	Located	但见先行的采风团旗在山崖上猎猎飘扬
黑黝黝的岩面上	苍岭丹枫”石刻	Located	路旁黑黝黝的岩面上，隐约可见“苍岭丹枫”石刻。
这里的丛林	这里	Located	因海拔较高，这里的丛林尚存冬日的萧条
山弯处	一座小楼房	Located	数百米远的山弯处有一座小楼房，听说是苍岭隧道的出气点。
数百米远	山弯处	unknown	数百米远的山弯处有一座小楼房，听说是苍岭隧道的出气点。
山弯处	苍岭隧道	unknown	数百米远的山弯处有一座小楼房，听说是苍岭隧道的出气点。
一处塌楼的残墙上	一个时髦的坤包	Located	有趣的是一处塌楼的残墙上还挂着一个时髦的坤包，大概是全家耐不得山林的寂寞
旌旗	苍穹	Located	倚杖游宾登石径，旌旗招手立苍穹”
天上	水	Located	来自天上的水，盛满星斗和云彩
四周	勇士一样的雪峰	Located	你储存一湖清波，四周，用勇士一样的雪峰镇守着
它	树干枝条	Part-Whole	它的树干枝条不粗壮
一束发射状的枝条	风中	Located	只是伸出一束发射状的枝条在风中表达着对生命的敬意
覆盖着白雪的山	白雪	Located	只剩下覆盖着白雪的山，裸露着石头
车窗之外	一览无余的悬崖峭壁	Located	我的心都提到嗓子眼，车窗之外一览无余的悬崖峭壁无声地衬托着天池的威严
中间	一些白白的建筑物	Located	最远处开始变成绿色，中间夹杂着一些白白的建筑物。
风中	雪沫	Located	却被又一次卷土重来的风吹的迈不开步，风中夹杂着雪沫，不是雪花
一次卷土重来的风	雪沫	unknown	却被又一次卷土重来的风吹的迈不开步，风中夹杂着雪沫，不是雪花
你的身体	你	Part-Whole	穿过你的身体，从每一个毛孔中进入
你	你的五腹六脏	Part-Whole	带着你的五腹六脏的热量呼啸而过
那些在空中和落在地上的雪	空中	Located	它们裹挟着那些在空中和落在地上的雪，像雾一样飘来飘去
那些在空中和落在地上的雪	地上	Located	它们裹挟着那些在空中和落在地上的雪，像雾一样飘来飘去
手中	沙	Located	又像是风舞弄握在手中的沙，抛来抛去
沙画大师手下玻璃板上	图案	Located	如沙画大师手下玻璃板上的图案。
近处	风	Located	除了近处的风让人难受
中间的一块碧玉	中间	Located	无数座山峰拱卫着中间的一块碧玉，水面平静无波
自己的身体	自己	Part-Whole	只有自己的身体在回馈着那种刺骨和穿透的寒。
那筐或篮	大把大把的豆荚	Located	很快那筐或篮就被大把大把的豆荚装满了
一墙墙的豆荚里	几棵南瓜	Located	夹杂在一墙墙的豆荚里的，还有几棵南瓜，一个个硕大无比的南瓜或藏或露在豆荚秧和南瓜叶里
一个个硕大无比的南瓜	豆荚秧和南瓜叶里	Located	还有几棵南瓜，一个个硕大无比的南瓜或藏或露在豆荚秧和南瓜叶里，趴在院墙上
院墙上的石头	院墙上	Located	有的被院墙上的石头逼迫走形了
母亲	手	Part-Whole	采摘时，母亲手捧怀抱
农家小院的院墙上	豆荚	Located	其实不仅仅是农家小院的院墙上爬满了豆荚，家里所有的菜园和山地的地头堰边也都被母亲的豆荚和南瓜占据了。
家里	菜园	Located	其实不仅仅是农家小院的院墙上爬满了豆荚，家里所有的菜园和山地的地头堰边也都被母亲的豆荚和南瓜占据了。
家里	山地	Located	其实不仅仅是农家小院的院墙上爬满了豆荚，家里所有的菜园和山地的地头堰边也都被母亲的豆荚和南瓜占据了。
菜园和山地的地头堰边	豆荚和南瓜	Located	家里所有的菜园和山地的地头堰边也都被母亲的豆荚和南瓜占据了。
菜园	豆荚和南瓜	unknown	家里所有的菜园和山地的地头堰边也都被母亲的豆荚和南瓜占据了。
山地	豆荚和南瓜	unknown	家里所有的菜园和山地的地头堰边也都被母亲的豆荚和南瓜占据了。
母亲	豆荚和南瓜	unknown	家里所有的菜园和山地的地头堰边也都被母亲的豆荚和南瓜占据了。
家里	豆荚和南瓜	unknown	家里所有的菜园和山地的地头堰边也都被母亲的豆荚和南瓜占据了。
豆荚	地上	Located	会一筐一筐地把豆荚挎回家，倒在地上，堆成小山。
晒干的豆荚	水里	Located	母亲把夏天晒干的豆荚放在水里泡酥了
夏天	晒干的豆荚	unknown	母亲把夏天晒干的豆荚放在水里泡酥了
母亲	晒干的豆荚	unknown	母亲把夏天晒干的豆荚放在水里泡酥了
豆荚	水泥墙的缝隙里	Located	看到有豆荚从水泥墙的缝隙里钻出来
豆荚	满满一面墙	Located	看到有豆荚从水泥墙的缝隙里钻出来，竟然爬满了满满一面墙，那些豆荚也长势喜人
那满院的豆荚	那满院	Located	像极了母亲当年亲手侍弄的那满院的豆荚盛况。
身后	铁门	Located	随着身后的铁门哐当一声
那一墙的豆荚和豆荚	那一墙	Located	锁住的不仅仅是那一墙的豆荚和豆荚的清香
门口两	葫芦籽	Located	哪一棵葫芦不会开花呢?母亲在门口两侧种下葫芦籽的那一天起
葫芦	芽头	Part-Whole	拔着葫芦柔嫩的芽头，使它不断地生长出细细碎碎的叶子。
葫芦	细细碎碎的叶子	Part-Whole	拔着葫芦柔嫩的芽头，使它不断地生长出细细碎碎的叶子。
屋后的杨树园里	几棵枯死的杨树	Located	父亲在屋后的杨树园里砍倒几棵枯死的杨树，在门口打桩
葫芦苗	一个个纤细的手指	Part-Whole	而葫芦苗仿佛早就明白，这一切都是为它们置办的，伸出一个个纤细的手指，紧紧地抱住木桩
葫芦	身子	Part-Whole	母亲每每给葫芦浇过水后，葫芦总会伸展着身子匍匐前进。
母亲每每给葫芦浇过水后	葫芦	unknown	母亲每每给葫芦浇过水后，葫芦总会伸展着身子匍匐前进。
母亲	葫芦	unknown	母亲每每给葫芦浇过水后，葫芦总会伸展着身子匍匐前进。
母亲	绳子	Use	被风雨打落下来的，母亲用绳子仔细地把它们捆绑在树桩上
它们	树桩上	Located	母亲用绳子仔细地把它们捆绑在树桩上，于是它们一切重新开始
一朵朵雪白的花	叶子下面	Located	就在这个时候，一朵朵雪白的花，悄悄地从叶子下面钻出来
母亲	头	Part-Whole	母亲站在门口，抬头望着一朵朵绽开的花
母亲	脸	Part-Whole	母亲站在门口，抬头望着一朵朵绽开的花，脸上带着浅浅的笑。
母亲的眼睛	母亲	Part-Whole	葫芦花照着母亲的眼睛，一亮一亮的
葫芦花	母亲	unknown	葫芦花照着母亲的眼睛，一亮一亮的
一个个小小的葫芦果	网眼里	Located	也或许是四五天，一个个小小的葫芦果真从网眼里垂了下来。
四五天	一个个小小的葫芦果	unknown	也或许是四五天，一个个小小的葫芦果真从网眼里垂了下来。
肚脐眼上	枯去的花朵	Located	它们是那样的小，肚脐眼上还带着刚刚枯去的花朵，在密密匝匝的叶子之下
每家每户的门前	棚架	Located	每家每户的门前都搭着棚架，任凭葫芦、南瓜、丝瓜、梅豆、佛手爬满棚架
葫芦、南瓜、丝瓜、梅豆、佛手	棚架	Located	任凭葫芦、南瓜、丝瓜、梅豆、佛手爬满棚架，爬满屋顶
葫芦、南瓜、丝瓜、梅豆、佛手	屋顶	Located	任凭葫芦、南瓜、丝瓜、梅豆、佛手爬满棚架，爬满屋顶，爬满树梢
葫芦、南瓜、丝瓜、梅豆、佛手	树梢	Located	任凭葫芦、南瓜、丝瓜、梅豆、佛手爬满棚架，爬满屋顶，爬满树梢，爬向高高的天空。
葫芦、南瓜、丝瓜、梅豆、佛手	高高的天空	Located	任凭葫芦、南瓜、丝瓜、梅豆、佛手爬满棚架，爬满屋顶，爬满树梢，爬向高高的天空。
棚架的旁边	一些美人蕉、凤仙花、月季、菊花	Located	棚架的旁边，还会点缀一些美人蕉、凤仙花、月季、菊花，红红黄黄的几朵花
棚架上	葫芦	Located	棚架上垂下来的葫芦越来越多
黑土地上	东西	Located	这种分享很普通很平常，黑土地上生长出来的东西，无论它长在哪里
天上的雨和风	天上	Located	这种分享就像天上的雨和风一样
一个小小的铁圈	筷子上面	Located	她将一个小小的铁圈套在筷子上面，用这种简易的工具
她	这种简易的工具	Use	然后，她将一个小小的铁圈套在筷子上面，用这种简易的工具，从葫芦的顶端开始
一条长长的玉绳	母亲的手中	Located	很快，一条长长的玉绳在母亲的手中越伸越长。
葫芦条	屋檐的下面	Located	母亲将葫芦条盘起来，挂在屋檐的下面风干。
母亲	葫芦条	unknown	母亲将葫芦条盘起来，挂在屋檐的下面风干。
眼前的葫芦条	屋檐下	Located	我更喜欢眼前的葫芦条，松松地垂在屋檐下，像展翅的鸟
家里的瓢	家里	Located	可家里的瓢太多了
里面的瓤和籽	里面	Located	用竹签掏出里面的瓤和籽，然后在外表刻上一个个大头娃娃。
母亲	竹签	Use	多得用不完，母亲便把葫芦的顶端削去，用竹签掏出里面的瓤和籽
那些娃娃	手中	Located	我不知道母亲从哪里学来的手艺，那些娃娃在母亲的手中很活泼很灵动
我	那些娃娃	unknown	我不知道母亲从哪里学来的手艺，那些娃娃在母亲的手中很活泼很灵动
那些娃娃	母亲	unknown	我不知道母亲从哪里学来的手艺，那些娃娃在母亲的手中很活泼很灵动
母亲	那些娃娃	unknown	我不知道母亲从哪里学来的手艺，那些娃娃在母亲的手中很活泼很灵动
她	桐油	Use	刻完画，她用桐油仔细地在葫芦外表刷上三遍
她	葫芦外表	unknown	刻完画，她用桐油仔细地在葫芦外表刷上三遍
家里粮仓的屋梁下面	一个一个漂亮的葫芦	Located	不久，家里粮仓的屋梁下面，悬挂起了一个一个漂亮的葫芦。
她	眼睛	Part-Whole	说着话的母亲真美，她亮亮的眼睛里
手中	<N>年的“武器	Located	足以使世界人口五分之一的中国人放下手中使用了<N>年的“武器”
每一个使用汉语言文字的老百姓	汉语言文字	Use	同时，每一个使用汉语言文字的老百姓是否还有发言权?应该是不言而喻的吧?
两岸	苍松	Located	故而两岸苍松劫愠色
美人	丹唇	Part-Whole	又美人兮端居帐中，其冠修而岌岌兮，其佩兮陆离。明月而为铛兮，星尘以为眸。丹唇之微启兮
美人	冠	Ownership	又美人兮端居帐中，其冠修而岌岌兮
美人	佩	Ownership	又美人兮端居帐中，其冠修而岌岌兮，其佩兮陆离。
天上广寒宫	天上	Located	何似天上广寒宫。
人间	清暑殿	Located	人间虽有清暑殿，何似天上广寒宫。
室中窗外	景物	Located	室中窗外，景物依稀触目。
一株纯净的莲	清水池中	Located	植一株纯净的莲，于清水池中。
水底	根	Located	隐藏心底的眷恋在水底开始生根，我的目光盛满相思与等待。
我	短笛	Use	轻寒窗前，我用短笛的声音
我	纤指	Part-Whole	多少次，我纤指试过流水的温度
满塘清水	满塘	Located	满塘清水固然平静
清水之上	你	Located	站立清水之上，前世沉淀的相思一叶叶舒展。你，一朵睡莲的风姿
淤泥挤压的深处	你	Located	从淤泥挤压的深处，你被囚禁的如许嫩绿如一把把小剑
一闪一闪的灯车	风中	Located	芬芳次第打开，一闪一闪的灯车载在风中摇曳
远处	淡淡的云烟	Located	远处淡淡的云烟，冉冉的月儿――浮过这片蓝色的黄昏
水之央	你	Located	在水之央，你展开深绿色的怀抱。
你	腰	Part-Whole	轻触一下你的腰，风中
我的眼眸	我	Part-Whole	浅笑滑落我的眼眸，浪漫属于我们的在水一方。
支离破碎的荷叶	湖面	Located	支离破碎的荷叶，铺满了湖面。
你	湖面	Located	只有一株你，褪去了少女的清涩，挺立湖面，举起一朵白莲花
你的荷裙	你	Part-Whole	越过你的荷裙，花房
这个并不显眼的村庄	燕南齐北之间	Located	还是枝叶对根依恋?就是这个并不显眼的村庄，燕南齐北之间，平原
村东	石龟	Located	村东曾有石龟，龟背矗一碑
龟背	一碑	Located	村东曾有石龟，龟背矗一碑，曰：东大寺碑。
村的“围子”外(村边)	一处院落	Located	村的“围子”外(村边)有一处院落，北房四间配东西厢房
院北	一片枣树	Located	院北有一片枣树，老树冠茂
林间	井	Located	几可成林，林间有井，水
院西	路	Located	院西为路，上岗是族茔。
水缸旁的	合欢树	Located	若院里水缸旁的合欢树，绒花开放
爷爷	我	Family	爷爷手巧，会抹灰手艺，点卤做豆腐在行，烹炸果子(油条)在村里也是好手。我是长子长孙
满头	汗水	Located	竟弄的满头汗水，脸上是挂着喜悦的。
裤袄衣袋里	花生、瓜子	Located	回家来，裤袄衣袋里花生、瓜子满满鼓鼓。
村里	学堂	Located	村里有学堂，方圆几十里小有些名气。
一处大地主的官房里	走廊、明柱和石狮子	Located	起初是在一处大地主的官房里，有走廊、明柱和石狮子什么的
市里	一所学校	Located	大舅在市里的一所学校教书
他	眉	Part-Whole	他是的历史教授，给我们讲起历史故事来，眉飞色舞
他	历史教授	unknown	他是的历史教授，给我们讲起历史故事来，眉飞色舞
他	我们	unknown	他是的历史教授，给我们讲起历史故事来，眉飞色舞
他	口	Part-Whole	他是的历史教授，给我们讲起历史故事来，眉飞色舞，口如悬河。
他	历史教授	unknown	他是的历史教授，给我们讲起历史故事来，眉飞色舞，口如悬河。
他	我们	unknown	他是的历史教授，给我们讲起历史故事来，眉飞色舞，口如悬河。
娘	儿	Family	其实这功夫娘已走出来将儿揽进怀里
娘	双手	Part-Whole	其实这功夫娘已走出来将儿揽进怀里，双手抚摸着红扑扑的脸颊。
我	只剩下半口气的老娘	Family	我护送着只剩下半口气的老娘回家。
雪地上	车辙	Located	雪地上的车辙和乡亲们送行的脚印
老家的房子	老家	Located	孙子宸儿嚷嚷着要看看老家的房子。
院外的枣树林	院外	Located	便走到老宅前，院外的枣树林早已不知去向
上面的黑漆	上面	Located	门虚掩着，上面的黑漆脱落的斑斑驳驳
院墙头上	丝瓜的藤叶	Located	便见几成废墟的境况：院墙头上有丝瓜的藤叶迎风抖动
房檐	苇挡	Located	便见几成废墟的境况：院墙头上有丝瓜的藤叶迎风抖动，房檐的苇挡已然下坠
外面的新房和楼房	外面	Located	年轻人都搬到外面的新房和楼房去了。
同来的邻家二哥	我	Social	同来的邻家二哥笑着告诉我：村里都是这个样子了
唐朝诗人	元稹	General-Special	唐朝诗人元稹在《莺莺传》写到：“蒲之东十余里
河岸上的鹳雀楼	河岸上	Located	把入海的河流愈唱愈远;河岸上的鹳雀楼历经战火劫难
寺庙里	宝像端庄的佛	Located	包括寺庙里宝像端庄的佛。
莺莺塔	塬的高端	Located	回头，莺莺塔在塬的高端，深情地凝望…
飞鸟的翅羽	飞鸟	Part-Whole	蔚蓝的天空，飞鸟的翅羽“扑棱棱”
蔚蓝的天空	飞鸟	Located	蔚蓝的天空，飞鸟的翅羽“扑棱棱”
鹳雀楼上	诗人的铜像	Located	鹳雀楼上，诗人的铜像闪烁着诗的阳光。
他手中的诗稿	他手中	Located	抚摸他手中的诗稿，心灵会涌动出阵阵的暖意…
大西北	一个铁路小站养路工区	Located	我是在大西北一个铁路小站养路工区度过的。
两条铁路线上	来来往往的列车	Located	小站仅有的两条铁路线上，每日来来往往的列车很多
作为单身职工宿舍的几排平房	一片铁灰色的戈壁上	Located	只有运转室和作为单身职工宿舍的几排平房，兀立在呈现出一片铁灰色的戈壁上。
我	父母	Family	我亦如此――虽然那时我还没有结婚，家里只有父母――但守着铁路坐不上车的窘迫
一趟喘着粗气的货车	门前高高的路基上	Located	眼瞅着又要把下午带走时，一趟喘着粗气的货车终于停在了门前高高的路基上。
与我同样遭遇的同事	我	Social	暖暖地照在因为终于盼来了回家的列车而兴高采烈的我和一个与我同样遭遇的同事身上。
我们	我们的列车	Use	交会的列车开过去，我们的列车慢慢启动了。
货车尾部	一辆守车	Located	那时的货车尾部都有一辆守车，我们就坐在守车里。
同事	车长	Social	同事递给车长一支烟
车长	头	Part-Whole	我说了没车的话，车长同情地点点头：“干我们这一行的
车	一个农村集镇的小站上	Located	随之，车哐当一响，慢了下来，停在不远处有着一个农村集镇的小站上。
我	家人	Family	我还好，到家下班还能和家人过个除夕夜
后面	客车	Located	“后面有趟客车。”
中间的煤炉	中间	Located	只有中间的煤炉从缝隙里透出一闪一闪的亮。
我们	我们的车	Ownership	然而我们的车却没有丝毫要走的迹象。
列车中部	车站值班室	Located	到正对着列车中部的车站值班室打听情况去了
鼓囊囊的麻袋	地板上	Located	煤炉的亮光里把只鼓囊囊的麻袋放在地板上。
前面	小站养路工区	Located	却是前面小站养路工区的
天际边	家	Located	我们已经能够看到天际边家所在方向那个戈壁小城市的灯火。
我	我的那个同事	Social	我的那个同事开始扯起到家后如何度过除夕夜的话题
我的那个同事	家	unknown	我的那个同事开始扯起到家后如何度过除夕夜的话题
家里	爆竹声	Located	在那个似乎已可以听到家里爆竹声的小站
家里	那架漆黑发亮的“车尔尼”钢琴	Located	其实，家里那架漆黑发亮的“车尔尼”钢琴在结婚几年后就买来了。
南京路上	一个闹市区	Located	外婆住在南京路上的一个闹市区，那里名人云集。
南京路上	名人	unknown	外婆住在南京路上的一个闹市区，那里名人云集。
外婆	南京路上	unknown	外婆住在南京路上的一个闹市区，那里名人云集。
他们	他们的家	Ownership	来抄了他们的家，钢琴被搬走了
他们	钢琴	unknown	来抄了他们的家，钢琴被搬走了
边疆	自己的家	Located	我被父母接回了边疆自己的家。
天上的星星	天上	Located	黑黑的眸子像天上的星星晶莹闪亮
家里的钢琴	家里	Located	家里的钢琴一下派上了用场。
女儿的小手	女儿	Part-Whole	我都拉着女儿的小手拼命挤上公共车
音乐女神	手	Part-Whole	我多么庆幸在我已近不惑之年的时候，音乐女神又重新向我招手，让我学会了弹琴。
浓密的梧桐树叶	空气中	Located	穿过浓密的梧桐树叶，飘荡在空气中。
杭州	苏堤	Located	唐朝三白渠，杭州有苏堤。
潮河头	水	Located	潮河头水清
滦河源	草	Located	潮河头水清，滦河源草绿
人体	水	Part-Whole	人体七分是水，地球三成是地。
地球	地	Part-Whole	人体七分是水，地球三成是地。
十瀑潭	山外	Located	弯弯曲曲，十瀑潭，清澈见底。点点清泉含情，流出山外，条条小溪欢笑
勐腊的一个小村寨	勐腊	Located	金竹寨是勐腊的一个小村寨，处于西双版纳金三角腹地
勐腊的一个小村寨	西双版纳金三角腹地	Located	金竹寨是勐腊的一个小村寨，处于西双版纳金三角腹地，隔一座山就是老挝芒新
云顶山尖	飘渺的雾岚	Located	晨曦刚从缭绕在云顶山尖飘渺的雾岚中射出几缕金光
林中	浓重雾瘴	Located	这时，林中已升起浓重雾瘴，如进入昏暗的古堡
山沟的岩石缝隙中	一股清泉	Located	借着树隙漏下来的阳光发现从山沟的岩石缝隙中冒出一股清泉，闪着暗黝黝的光亮直向山下淌去
山沟里	一个水潭	Located	闪着暗黝黝的光亮直向山下淌去，山沟里已积成一个水潭。
水潭边	大青石	Located	站在水潭边的大青石上
潭里	水	Located	只见潭里的水乌油油地深不见底。
一棵苍天大樟树	枝叶	Part-Whole	从一棵苍天大樟树的枝叶丛中
我	头	Part-Whole	我抬头借着从树冠缝隙射进的一束阳光
一位傣族姑娘	明亮的眼睛	Part-Whole	看见了高高的树杈上骑着一位傣族姑娘，明亮的眼睛里含着婉约和悦的微笑
高高的树杈上	一位傣族姑娘	unknown	看见了高高的树杈上骑着一位傣族姑娘，明亮的眼睛里含着婉约和悦的微笑
水中	一条条扭动着身体，浮游的山蚂蝗	Located	大李看着水中，一条条扭动着身体，浮游的山蚂蝗，大惊失色
他	眉头	Part-Whole	接着他蹙紧眉头，捂着肚皮
他	肚皮	Part-Whole	接着他蹙紧眉头，捂着肚皮，想呕又呕不出
背篓里	一个竹筒	Located	她从背篓里取出一个竹筒和一只搪瓷杯
背篓里	一只搪瓷杯	Located	她从背篓里取出一个竹筒和一只搪瓷杯，倒满半搪瓷缸蜂蜜给大李喝下。
大李	肚子	Part-Whole	果然灵验，大李肚子不痛了。
烟锅里的烟油	烟锅里	Located	非要抹上烟锅里的烟油，才能把它吸出来。
前面	金竹寨	Located	又翻过一座山岭，前面就是金竹寨，远远望去是一片云海似的翠竹
山坳里	竹楼	Located	山峦重叠的山坡上，山坳里布满竹楼。
艾丽姑娘的家	山顶的最高处	Located	艾丽姑娘的家就在山顶的最高处，看看就近在咫尺
每人	舌头	Use	才能每人挨序用舌头舔一下盐袋。
火塘边	一只盐砖碗	Located	有的就只能在火塘边放一只盐砖碗，里面放着一小块盐砖
里面	一小块盐砖	Located	有的就只能在火塘边放一只盐砖碗，里面放着一小块盐砖，另一只碗里盛着红辣椒。
另一只碗里	红辣椒	Located	里面放着一小块盐砖，另一只碗里盛着红辣椒。
艾丽姑娘家的竹楼两层	艾丽姑娘家	Located	艾丽姑娘家的竹楼两层，造得很精巧
群山起伏的翠绿丛中	耸立的圆顶白塔和红墙佛寺	Located	在群山起伏的翠绿丛中，露出耸立的圆顶白塔和红墙佛寺，以及散落在山坡上的用铁皮盖的简易住房群
山坡上	简易住房群	Located	以及散落在山坡上的用铁皮盖的简易住房群，那是老挝的村寨。
老挝的村寨	老挝	Located	那是老挝的村寨。
红漆矮几上	美味菜肴	Located	我们坐在艾丽姑娘家竹楼的火塘边，红漆矮几上已摆满美味菜肴，火塘里炖着直冒香味的野猪肉。
火塘里	直冒香味的野猪肉	Located	红漆矮几上已摆满美味菜肴，火塘里炖着直冒香味的野猪肉。
母亲	女儿	Family	父母脸上顿时漾起笑意，母亲推推女儿说：“是他来了
乳燕	翅	Part-Whole	人却像乳燕掠翅，飞下竹楼去了。
艾丽的脸颊	艾丽	Part-Whole	这时艾丽的脸颊陡地染上酡红
艾丽	明净的眼睛	Part-Whole	这时艾丽的脸颊陡地染上酡红，在春阳照射下，就像映出一朵出水芙蓉，明净的眼睛，甜美而带点羞怯的嘴唇
艾丽	甜美而带点羞怯的嘴唇	Part-Whole	这时艾丽的脸颊陡地染上酡红，在春阳照射下，就像映出一朵出水芙蓉，明净的眼睛，甜美而带点羞怯的嘴唇，刚健而又凝重的气质
老家以前的乡村	土质房屋	Located	老家以前的乡村，都是土质房屋。
满地	疯长的绿草和恣意开放的野花	Located	除了能见到满地疯长的绿草和恣意开放的野花，还能听到知了慵懒的鸣唱和鸟儿宛转的清音。
乡村里	这些土房子	Located	乡村里的这些土房子，可以稳妥地、舒展地安放远方游子的身心。
乡村里	土房子	Located	乡村里的土房子，就是一部部词典
妻子	同学	Social	<N>月初的一天，妻子的同学请客
妻子的同学家	安达东湖旅游区的芦苇深处	Located	就是因为妻子的同学家住在安达东湖旅游区的芦苇深处。
该旅游区	湖泊、湿地、草原、鸟类以及植物等多种自然生态资源	Located	该旅游区集湖泊、湿地、草原、鸟类以及植物等多种自然生态资源于一体
芦苇深处	十几户土坯房人家	Located	坐落于芦苇深处的十几户土坯房人家，让游人感到最亲切最温暖
十几户土坯房人家	游人	unknown	坐落于芦苇深处的十几户土坯房人家，让游人感到最亲切最温暖
那一座座掩映在芦苇花里的土房子	芦苇花里	Located	映衬着那一座座掩映在芦苇花里的土房子，一缕凉风拂面而来
房顶上	那几簇青草	Located	轻轻摇动房顶上那几簇青草，这一切构成一幅美轮美奂的水彩画。
褐黄色的土房子	古朴乡村	Located	绿波起伏处，褐黄色的土房子无疑是古朴乡村最灵动、最厚重的一笔。
这房子	主人	Ownership	告知这房子也是有主人的
外婆	两手	Part-Whole	外婆走路的样子，两手摆动的幅度很大
我外婆	我	Family	与我外婆一起赶路的还有清江和石板溪
外婆	我外公	Family	外婆为我外公生育了十一个儿女
外婆	我	unknown	外婆为我外公生育了十一个儿女
我	所有的舅舅和姨们	Family	我的所有的舅舅和姨们现今都生活得幸福美满。
外婆的心脏	外婆	Part-Whole	外婆的心脏不好
一台东方红拖拉机	我外婆前面	Located	当一台东方红拖拉机突突地从我外婆前面开来时
我	外婆	Family	当一台东方红拖拉机突突地从我外婆前面开来时
我外婆的心	我外婆	Part-Whole	当一台东方红拖拉机突突地从我外婆前面开来时，我外婆的心脏受到刺激
我外婆	我	Family	没想到我外婆的去逝有些像她走路
石板溪上的廊桥	石板溪上	Located	想到了石板街就想到了石板溪上的廊桥，想到廊桥我就又想到了断沟、磨坊和廊桥下的大岩屋
廊桥下	大岩屋	Located	想到廊桥我就又想到了断沟、磨坊和廊桥下的大岩屋，这一串物像
我	世秀姑娘	Social	当然就想到了我童年的小伙伴儿世秀姑娘。
我童年	世秀姑娘	unknown	当然就想到了我童年的小伙伴儿世秀姑娘。
我母亲	我	Family	因为我母亲和她的十姊妹
我	外婆	Family	记得有一次我和俊姨随外婆在生气
一种叫绞股兰的猪草	田边	Ownership	俊姨识得一种叫绞股兰的猪草，便沿田边拾掇起来很快弄了一大堆
花衣袋里	几颗水果糖	Located	她穿着一身花衣裳，花衣袋里装着几颗水果糖，世秀姑娘有些早熟
糖纸	嘴里	Located	俊姨拿过糖纸在嘴里吮了半天
田边的树林和草丛	田边	Located	遇上夏天，田边的树林和草丛常有蜥蜴、蛇、毛虫等等
外婆	外公	Family	劳作一天的外婆回到家还得给一家子弄吃的，那时外公在很远的地方当医生
我三姨	我	Family	时常因为饿而眼冒金花，我三姨是石板溪的大美人
外婆家	廊桥西头	Located	我刚才不是说到廊桥了吗?外婆家在廊桥西头，在廊桥东头
廊桥东头	一个小磨坊	Located	在廊桥东头，外婆还经营着一个小磨坊，在公私合营后
轴承上	皮带	Located	那水冲下去便冲转动一根轴承，轴承上的皮带带着的机器也随之转动
廊桥下	大岩屋	Located	在廊桥下的大岩屋，外婆还为好几名不知姓名的女人接过生
外婆	外公	Family	外婆说那是些非婚的外乡人很惨的，外婆为她们接生后还给她们红糖水喝，让外公给她们些药吃
她	脸	Part-Whole	第二天见到世秀姑娘时，她脸一下红了
第二天见到世秀姑娘时	她	unknown	第二天见到世秀姑娘时，她脸一下红了
石板溪边的小街	石板溪边	Located	把石板溪边的小街冲得七零八落的…
我外婆	我	Family	你还我外婆!
火塘	一大蓬火	Located	在火塘架一大蓬火，烤一罐浓茶
她	手	Part-Whole	那一刻一过，她就又摆着手，风风火火地为家计奔波去了…
我的兄弟	我	Family	我的兄弟果真照办了。
哥哥	姐姐	Family	人们把有毒的柿树叶和桃树叶都吃光了，哥哥和姐姐的身体出现了浮肿。
库房	自己家的胡同里	Located	并且库房就在自己家的胡同里，母亲让他拿点花生饼回来
东屋	小半袋化肥	Located	我见东屋有小半袋化肥
自留地的玉米	自留地	Located	便要拿去喂自留地的玉米，可母亲不让动。
家中	小半袋	Located	可是被那个人自己留下了，家中的小半袋，还是委托第二个人送的一袋中
他	一名普通共产党员	General-Special	但他作为一名普通共产党员的言行
母亲	弟弟	Family	母亲只好让弟弟去村里“合作医疗”
母亲	父亲	Family	时，母亲还是农村户口。有一天母亲感冒，正准备吃药片，却被父亲撞见了
母亲	父亲	unknown	时，母亲还是农村户口。有一天母亲感冒，正准备吃药片，却被父亲撞见了
药片	父亲	unknown	时，母亲还是农村户口。有一天母亲感冒，正准备吃药片，却被父亲撞见了
母亲	父亲	Family	可母亲不让动。原来父亲在一个农村抓点
父亲	几位离休的老同志	Social	父亲与几位离休的老同志去乡政府帮助写年终决算榜。
父亲	乡政府	unknown	父亲与几位离休的老同志去乡政府帮助写年终决算榜。
父亲	一名老共产党员	General-Special	我看到了父亲作为一名老共产党员，对党的忠诚
父亲	党	unknown	我看到了父亲作为一名老共产党员，对党的忠诚
我	父亲	unknown	我看到了父亲作为一名老共产党员，对党的忠诚
冰雪	云端	Located	风雷出其岫，冰雪浮云端。
巍巍天鼓	天外	Located	巍巍天鼓天外来
剑	匣	Located	川陕秦巴剑出匣。
天鼓	天	Located	天鼓狂飙从天落
我	母亲	Family	那一天，我先是听闻了一位老太太无法忍受孤独的事情，然后才想起了母亲的孤独。
我	母亲	Family	直到今天，我才不再相信自己还有能力可以改造母亲的孤独。
母亲	父亲	Family	我才想到像母亲一样的孤独多么可怕。父亲还在家中的时候尚好
父亲	我	Family	只要父亲在，我不用过多担心。
父亲	母亲	Family	我从来没有越过父亲去亲近母亲。
她的儿女们	她	Family	但她的儿女们各自过活
父亲	母亲	Family	但我知道父亲的存在会使母亲的孤独感适度减轻。
父亲	母亲	Family	我却仍然想不明白在父亲母亲终老的时候会是什么景象。
我的弟弟与妹妹	我	Family	我，我的弟弟与妹妹，我们都不是相同的人
我	孤独的母亲	Family	我孤独的母亲肯定不知道我的忧愁。
孤独的母亲	我	unknown	我孤独的母亲肯定不知道我的忧愁。
我的弟弟	我	Family	想起我的弟弟，特别是在这春光已去、夏日刚来的布满苍绿的时候
母亲	二女儿	Family	端午节临近，母亲常常叨唠二女儿的好。
端午节临近	母亲	unknown	端午节临近，母亲常常叨唠二女儿的好。
她	眼睛	Part-Whole	埋藏在她微笑的眼睛里。
母亲	母亲的院落	Ownership	足足的太阳光走进母亲的院落，尽管天空那么碧洗如蓝
父母	眼睛	Part-Whole	看着身边团聚飞回来的燕子们，父母乐得挤弯了笑纹，眼睛却堆满了泪花。
一扎扎带着清晨露珠儿的艾草	房檐上	Located	一扎扎带着清晨露珠儿的艾草，系上几只颜色不同且艳丽的纸葫芦，插在房檐上，在晨风中仿佛绿丛中的彩蝶
胸前	香包和小扫帚捆一起的饰物	Located	缠上五色线，胸前缀上香包和小扫帚捆一起的饰物，一蹦一跳还散发阵阵香味。
十几个孩子们	十几个孩子们的饰物	Ownership	不要小看十几个孩子们的饰物，其中的精细劲儿
他	脸	Part-Whole	听到突然爆发的笑声，他脸上的幸福
荷塘中	浑圆的水面	Located	却仿佛雨后荷塘中浑圆的水面，溢得要淌出来了。
清水中	粽叶	Located	有的把泡在清水中的粽叶拿来
盆里	好多手	Located	有的把头天泡得白胖胖的粽米端来;桌子旁立刻围了一圈人，盆里伸进好多手，说说笑笑
二姐的泪眼	二姐	Part-Whole	只有二姐的泪眼始终湿漉漉地红。
密层层的油厚的叶隙	淡蓝的花儿	Located	叶色鲜亮，密层层的油厚的叶隙错落有致地开出淡蓝的花儿来
叶色	淡蓝的花儿	unknown	叶色鲜亮，密层层的油厚的叶隙错落有致地开出淡蓝的花儿来
路人	眼	Part-Whole	迷乱了路人的眼。
庄稼人	脚	Part-Whole	叫庄稼人插不进脚。
母亲	手	Part-Whole	母亲伸手在蚕豆叶上捋了一捋
柴灰	土窝	Located	一把一把地将柴灰丢进土窝。
豆种	温暖的窝里	Located	而豆种就躺在温暖的窝里。
故园的蚕豆	故园	Located	我照例馋起故园的蚕豆来。
碗底	金黄的鸡蛋	Located	若果在碗底还卧着金黄的鸡蛋，那色彩又丰富了不少。
平坦的公路	麦田边	Located	平坦的公路沿麦田边向远处伸展
这麦苗	遍野	Located	还有这麦苗，兴致勃勃生长着，遍野是绿油油一片。
大雁	蓝色的天空	Located	喜鹊追逐着，大雁排成精巧的人字形横过蓝色的天空，鸟鸣和着溪水的流声在春风里轻轻地回荡。
范蠡的塑像	内乡县城东的商圣苑里	Located	范蠡的塑像就座落在这样清幽的环境里，座落在内乡县城东的商圣苑里。
他	发髻	Part-Whole	他发髻高挽
这些闪烁的群星	范蠡	General-Special	在这些闪烁的群星中，范蠡独放异彩
范蠡	一个独一无二、带有传奇色彩的人	General-Special	在中国这个拥有五千年文明、人才辈出的国度里，范蠡是一个独一无二、带有传奇色彩的人，是中国最早的政治家、军事家、思想家
范蠡	最早的政治家、军事家、思想家	General-Special	在中国这个拥有五千年文明、人才辈出的国度里，范蠡是一个独一无二、带有传奇色彩的人，是中国最早的政治家、军事家、思想家，同时也是实业家、商业家、经济学家。
范蠡塑像前	各色鲜花	Located	范蠡塑像前摆放着各色鲜花，看得出来
身上所有的毛细血管	身上	Located	仿佛把身上所有的毛细血管都吹得松动了。
一只雄鹰	蔚蓝的高空	Located	一只雄鹰在蔚蓝的高空翱翔着
范蠡	文种	Social	而范蠡与文种对越王不离不弃
淄川东南部的太河镇涌泉村	淄川东南部	Located	我去了一趟淄川东南部的太河镇涌泉村。
我	淄川东南部	unknown	我去了一趟淄川东南部的太河镇涌泉村。
淄川东南部	绵亘千年的齐长城	Located	我去了一趟淄川东南部的太河镇涌泉村。这里有绵亘千年的齐长城，也是电视连续剧《马向阳下乡记》的拍摄地。
我	淄川东南部	unknown	我去了一趟淄川东南部的太河镇涌泉村。这里有绵亘千年的齐长城，也是电视连续剧《马向阳下乡记》的拍摄地。
淄川东南部	电视连续剧《马向阳下乡记》的拍摄地	unknown	我去了一趟淄川东南部的太河镇涌泉村。这里有绵亘千年的齐长城，也是电视连续剧《马向阳下乡记》的拍摄地。
淄川东南部	《马向阳下乡记》	unknown	我去了一趟淄川东南部的太河镇涌泉村。这里有绵亘千年的齐长城，也是电视连续剧《马向阳下乡记》的拍摄地。
山乡的坡野上	柿子树	Located	山乡的坡野上最多也最高大醒目的树木是柿子树，但因为已是初冬
满树	红红的柿子	Located	尽管满树都是红红的柿子，仿佛夜晚的万家灯火
妈妈	我	Family	笑声中妈妈把我背下了吊脚楼”
高堰悬崖上	茅檐草舍	Located	虽然我自小生活在山区，高堰悬崖上的茅檐草舍不比吊脚楼矮小
妈妈的背	妈妈	Part-Whole	“尿湿妈妈的背”
老母鸡的羽毛	老母鸡	Part-Whole	一盆煎饼推完，老母鸡的羽毛总得少一些
我	我母亲	Family	――我母亲说我从小就没学会爬
爷爷	我	Family	那时，爷爷在那个特意为我编的小花篓上
小花篓上	不粗不细的麻绳	Located	爷爷在那个特意为我编的小花篓上，精心穿上不粗不细的麻绳，拿起来背到我的肩上
我后脑勺	我	Part-Whole	在我后脑勺上拍一下说
我姥姥	我	Family	尽管六年也饿死人――我姥姥就是那时饿死的
坡里	柿子叶	Located	我背着花篓、拿着筢子到坡里去搂柿子叶。
树上的剩柿子	树上	Located	争食树上的剩柿子。
我的头发	我	Part-Whole	吹乱了我的头发，我用空着的一只手撩一下。
我	空着的一只手	Part-Whole	吹乱了我的头发，我用空着的一只手撩一下。
柿子叶	地上	Located	柿子叶落到地上，有的地方厚有的地方薄
地上	筢子	Located	弯腰拾起地上的筢子回家。
火炉子	炕沿前	Located	火炉子就在炕沿前，我坐在炕上闻着肉香
自己的舌头	自己	Part-Whole	真恨不得自己的舌头就是块羊肉
我	弟弟妹妹	Family	一边嚼着一边把我和弟弟妹妹叫过去
爷爷	我	Family	爷爷撕下一小绺来，一边嚼着一边把我和弟弟妹妹叫过去
父亲	筷子	Use	端下锅来，父亲用筷子插住捞出一块
几个大白菜叶子	锅里	Located	母亲就去剥几个大白菜叶子切好放到提锅里舀上肉汤炖――这顿晚饭照样吃得热乎乎、香喷喷
柿子叶	地上	Located	柿子叶背回家倒在地上晒干
煮好的羊肉	粮食瓮里	Located	奶奶把煮好的羊肉放在粮食瓮里盖上篦子
肉汤上	一层薄薄硬硬的白油	Located	年底下天冷，肉汤上就结一层薄薄硬硬的白油。
你	爷爷	Family	明年叫你爷爷编个大花篓
炎帝园广场东侧的莲花池畔	炎帝园广场东侧	Located	我正徜徉在炎帝园广场东侧的莲花池畔。
岸边的竹林	岸边	Located	将清冷的光波洒进岸边的竹林，秋风吹拂的沙沙声
眼前的荷塘	眼前	Located	眼前的荷塘呈现出异样的景色：曾经妖冶的荷花早已落尽
池中的水	池中	Located	池中的水却更加碧绿纯净
周边	垂柳	Located	池中的水却更加碧绿纯净，周边垂柳的倒影更加清晰了。
一茎半卷的荷叶	水面	Located	老友德祥从深圳发来他的嫩荷、新苞彩照：一茎半卷的荷叶、一枝鸡头似的花苞静立水面。
一枝鸡头似的花苞	水面	Located	老友德祥从深圳发来他的嫩荷、新苞彩照：一茎半卷的荷叶、一枝鸡头似的花苞静立水面。
我	妻子	Family	记得有两幅极美极娇：一幅是我和妻子各抱一个孙儿欢笑着
孙儿手中	硕大的红色气球	Located	记得有两幅极美极娇：一幅是我和妻子各抱一个孙儿欢笑着，孙儿手中挥舞着硕大的红色气球，背景就是满池碧荷;还有一幅是我和妻子两人的合照
我	妻子	Family	背景就是满池碧荷;还有一幅是我和妻子两人的合照
水上	莲蓬	Located	“‘水上莲蓬，水下藕成’。
水下	无数管雪白的莲藕	Located	似乎看到了水下无数管雪白的莲藕
婴儿	小手	Part-Whole	犹如婴儿娇嫩的不停地划拉着的小手。
叶子顶端	茧丝般纤细的触须	Located	很快，叶子顶端颤颤巍巍地探出茧丝般纤细的触须。
触须	藤蔓的枝节处	Located	当黄瓜藤蔓一节一节生长时，触须就会从藤蔓的枝节处探出脑袋
滔滔洪水中	一根救命稻草	Located	仿佛抓住了滔滔洪水中的一根救命稻草，一圈又一圈地紧紧缠绕
顶端	新的藤蔓	Located	在其顶端冒出新的藤蔓，不停地生长、攀附、缠绕。
一个个小胖墩	秋千上	Located	就像一个个小胖墩吊在秋千上，调皮地来回晃动
枯萎发黄的触须	瓜架上	Located	却发现枯萎发黄的触须依旧紧紧地、紧紧地攀附在瓜架上，扯也扯不下。
草原上的狼	草原上	Located	草原上的狼，血腥正浓
窗外的树叶	窗外	Located	吹得窗外的树叶沙沙直响。
远方的天空下	一个半山坡上的小村庄	Located	远方的天空下，一个半山坡上的小村庄，她背靠大山
鲜嫩的花瓣	口中	Located	将鲜嫩的花瓣塞入口中，香甜
地里的油菜花	地里	Located	天是蓝的，地里的油菜花是金黄的
五里外	学校	Located	去五里外的学校上学。
母亲	我们	Family	母亲摸着黑，叮叮当当装好盒饭，将我们赶出家门
母亲	盒饭	unknown	母亲摸着黑，叮叮当当装好盒饭，将我们赶出家门
海上	轮船	Located	听说海上有轮船，我们接二连三地与她告别
山外	大海	Located	听说山外有大海
路边的花	路边	Located	年复一年的春色还在，路边的花还在
河边的沙滩	河边	Located	可路已不同;河边的沙滩还在
山坡上的老屋	山坡上	Located	可水温已不同;山坡上的老屋还在
半山坡的老屋	半山坡	Located	老远就能看见半山坡的老屋，青色的瓦片在阳光下闪闪发光
屋檐下	一棵郁郁葱葱的春天树	Located	屋檐下，竟然长出一棵郁郁葱葱的春天树。
母亲	父亲	Family	他不习惯山外面的繁华喧嚣，母亲离不开父亲，更离不开她的一亩三分。
车窗外	山川田野	Located	看着车窗外山川田野的绿色变淡了
车窗外	风	Located	汽车在甬长的隧道里穿梭着，车窗外的风呼呼的吼着
家中屋顶上	炊烟	Located	我隐约看见了家中屋顶上缭绕起的炊烟，昏黄的灯光下母亲盘腿坐在炕沿边缝补着衣服
母亲	腿	Part-Whole	昏黄的灯光下母亲盘腿坐在炕沿边缝补着衣服
手腕上	针头	Located	鼻孔里输着氧气，手腕上插着针头，吊瓶里淡红色的液体一滴一滴地流淌着。
吊瓶里	淡红色的液体	Located	手腕上插着针头，吊瓶里淡红色的液体一滴一滴地流淌着。
我	大姐	Family	我靠近床，想唤醒母亲。大姐说
我	母亲	Family	我靠近床，想唤醒母亲。
我	二姐	Family	你们应该及时告诉我。二姐说
我	姐妹们	Family	母亲未得病之前，我和姐妹们商量了
楼下的公厕	楼下	Located	最主要的是她宁愿走好长的一段路去楼下的公厕也不使用楼上的座便器
楼上的座便器	楼上	Located	最主要的是她宁愿走好长的一段路去楼下的公厕也不使用楼上的座便器，这些东西对她而言
粮囤里	更多的余粮	Located	当粮囤里有了更多的余粮，罐里装满了飘逸着香气的清油
罐里	飘逸着香气的清油	Located	当粮囤里有了更多的余粮，罐里装满了飘逸着香气的清油，就有一种逾越不了满足感和成就感
东山头上	一道又一道曙光	Located	看不到东山头上冒出来的一道又一道曙光了。
吊瓶里的药水	吊瓶里	Located	吊瓶里的药水不多了
米仓山	南江境内	Located	米仓道因翻越米仓山而得名，米仓山在南江境内，南江应是米仓道最重要的段落
南郑的大高桥和定波桥	南郑	Located	我所在的A组没能有惊喜的发现，南郑的大高桥和定波桥没能发现题刻
南郑的庙坝	南郑	Located	在南郑的庙坝发现了南北两面挡墙。
米仓道的主体	巴中	Located	我开始担心起来，米仓道的主体在巴中，我们走的是最要的线路
两河口的上游	截贤岭	Located	因为两河口的上游是截贤岭，这个名字缘于萧何月下追韩信的传说
两河口	桥孔	Located	一位年近<N>的老人告诉我们，两河口有桥孔，不知道是什么时候留下来的
自己的耳朵	自己	Part-Whole	真不敢相信自己的耳朵，线索终于找到了!
一排方正的桥孔	河底	Located	我们看到一排方正的桥孔在河底静静地延伸
河中间	几个圆形桥孔	Located	又在河中间发现了几个圆形桥孔。
两河口	五座古桥	Located	通过这些桥孔可以判定，两河口曾有五座古桥，翻越米仓山的米仓道不但真实存在
老家村外	一条从西边过来的近百米宽沙地	Located	老家村外，有一条从西边过来的近百米宽沙地，我小时候
边缘	荆棘	Located	西望苍茫浑荒，边缘长满荆棘，长满洋槐
边缘	洋槐	Located	西望苍茫浑荒，边缘长满荆棘，长满洋槐，弯弯曲曲。
我们村	这条古老的河道边	Located	我们村就在这条古老的河道边，如龙一般盘踞。
大雁	天空	Located	大雁不时在天空飞过
手臂上	各色布条	Located	草人手臂上一律挂着各色布条。
鸟们	麻雀	General-Special	因为鸟们里，麻雀最笨
筛筐之下	一些米粒	Located	在筛筐之下撒上一些米粒。
一根长长的绳索	支撑筛筐的木棍下端	Located	将一根长长的绳索的一端拴在支撑筛筐的木棍下端，另一端掌握在蛰伏在屋内门槛处的我们手里。
一群麻雀	院里的树上	Located	这时候就见：一群麻雀飞来，哗地落在院里的树上，叽叽喳喳的尖叫一阵
多数麻雀	捕捉圈里	Located	当多数麻雀集聚到了捕捉圈里，我们突然一拽绳子
鸟	鸟的双腿	Part-Whole	将鸟的双腿绊上绳子
翅膀上的羽毛	翅膀上	Located	把翅膀上的羽毛剪去
鸟	家院里	Located	我们抓住的鸟在家院里郁郁的行走
腿上	绳索	Located	我们抓住的鸟在家院里郁郁的行走，腿上绊着绳索，翅膀被剪刀剪去
车窗外	几只蜻蜓	Located	阴天，车窗外，几只蜻蜓低飞。
村东头的大湾里，	绿水	Located	记得那时，村东头的大湾里，绿水清幽
一种棕色尾巴的蜻蜓	尾巴	Part-Whole	还有一种棕色尾巴的蜻蜓，它们喜欢用尾巴夹住同伴的颈部
蜻蜓	蜻蜓的翅膀	Part-Whole	在蜻蜓的翅膀上颤动着
蜻蜓	蜻蜓的翅翼	Part-Whole	蜻蜓的翅翼很轻
空中的云彩	空中	Located	我目不转睛地望着空中的云彩，不觉间头顶上蜂拥起一群蜻蜓。
头顶上	一群蜻蜓	Located	不觉间头顶上蜂拥起一群蜻蜓。
漳州水仙花	漳州	Located	漳州水仙花，马年好!
漳州水仙花	漳州	Located	漳州水仙花，从<N>年央视春晚开播起
百花丛中	最鲜艳的牡丹	Located	这令百花丛中最鲜艳的牡丹也敬佩您三分。
群花	轩窗外	Located	群花只在轩窗外，那得移来几案间。”
百花村里	水仙花	Located	百花村里水仙花，不慕荣华不染尘;五湖四海飘然去
水仙花	尘	unknown	百花村里水仙花，不慕荣华不染尘;五湖四海飘然去
晚演播厅的圆桌上	一盆盆漳州水仙花	Located	春晚演播厅的圆桌上都摆着一盆盆漳州水仙花呢。”
播厅圆桌上	漳州凌波仙子	Located	让每一年春晚演播厅圆桌上的漳州凌波仙子展露千姿百态的迷人风姿。
夕阳古道	村边	Located	君何去？夕阳古道村边绕
漠北	黄沙	Located	难绕妾身愁，漠北黄沙江南小
满地	红绡酒	Located	落花点滴震闺楼，满地红绡酒，酒洒罗衾污
山外青山	山外	Located	山外青山变黄袍
枝上	寒鸦	Located	风相系，枝上寒鸦小。
漠北	炊烟	Located	一人一马忆相思，漠北炊烟寂。
山前	花	Located	山前花眠人相醉
满地	黄花	Located	满地黄花晚风秋
家	横堂东	Located	妾唤良家女，家住横堂东，战火焚家冢
残日	楼头	Located	便只留得，残日楼头妆栏少
荷马	目	Part-Whole	何人不苦?荷马之目盲
贝多芬	耳	Part-Whole	何人不苦?荷马之目盲，贝多芬之耳聋
梵高	向日葵	Create	贝多芬的英雄是苦，梵高的向日葵是苦
梭罗	瓦尔登湖	Ownership	卢梭的平等是苦，梭罗的瓦尔登湖是苦
脖颈	衣领里	Located	匆忙的路人把脖颈缩在衣领里，妄图把自己套住以抵挡浑浊而寒冷的朔风。
我	头	Part-Whole	上班的路上，我的头缩在衣领里
老妇人的手	老妇人	Part-Whole	像老妇人的手一样
大树	狂风中	Located	在寒风的呼啸声中，大树在狂风中似狂舞而摇动
大空调的冷凝管	大空调	Part-Whole	深秋初冬时节的风似乎被大空调的冷凝管过滤了一样
我的女儿	我	Family	追着火车追着飞机回乡下了，我的女儿与她的妈妈也跟着人流也回乡下看她妈妈去了。
她的妈妈	她	Family	我的女儿与她的妈妈也跟着人流也回乡下看她妈妈去了。
我	我父母	Family	偌大一个城市空荡荡的，我把我父母接到这城市里来
我	父母	Family	大年初三，我和父母在犀浦赶上去青城山的高铁。
绝壁	石梯	Located	有桥在绝壁，绝壁有石梯，石梯旁有铁链
石梯旁	铁链	Located	绝壁有石梯，石梯旁有铁链，抓铁链往上爬
峭壁上	树木	Located	溪涧飞流水声震耳，峭壁上树木阴翳
树杆上	青苔	Located	峭壁上树木阴翳，树杆上布满青苔。
脚下的路	脚下	Located	都是紧盯着脚下的路，一步一步往上爬
路	溪沟	Located	因为路在溪沟，目光都看不远。
前面	半山腰	Located	抬头看前面半山腰，一棵树上有枕头大块雪
一棵树上	枕头大块雪	Located	抬头看前面半山腰，一棵树上有枕头大块雪，目光顺着往上看
那些绝壁上	一条一条晶莹的冰柱	Located	目光顺着往上看，那些绝壁上挂着一条一条晶莹的冰柱。
路	雪花	Located	渐渐我们去的路都被雪花盖上厚厚一层
山上	农家乐人家	Located	山上的农家乐人家，来到半山腰帮助引导上山的人
路旁	灌木	Located	没有护栏，路旁稀疏着灌木，两边绝壁
两边	绝壁	Located	路旁稀疏着灌木，两边绝壁，山梁上的路被白雪覆盖
山梁上	路	Located	两边绝壁，山梁上的路被白雪覆盖
上面	九十九级台阶	Located	从上面下来的人都说，上面还有九十九级台阶才能到达最顶端的白云寺。
最顶端	白云寺	Located	上面还有九十九级台阶才能到达最顶端的白云寺。
险崖边	道	Located	顺着险崖边只容一人走的道往上
前面	寺庙	Located	便见一大坡石梯，前面有寺庙。
身上的干粮	身上	Located	有人望着来处远眺;有人拍照;有人吃带在身上的干粮。
背后	坡更大的梯子	Located	突然惊奇;背后还有坡更大的梯子，梯子上面楼阁飞檐
梯子上面	楼阁飞檐	Located	突然惊奇;背后还有坡更大的梯子，梯子上面楼阁飞檐，山门有几个遒劲大字：白云观。
他们	身体	Part-Whole	怕他们累坏身体。
下面	沟壑	Located	望着下面沟壑，满沟的树木
满沟的树木	满沟	Located	望着下面沟壑，满沟的树木，我知道下面有许多人在沟里面
那里的天空	那里	Located	多些包容、多些宽容、多些理解，那里的天空便是晴天。
外面	白雪	Located	一入冬，外面白雪一片
豆芽里	大量的维生素	Located	牙床子起小水泡是维生素缺乏的原因、豆芽里大量的维生素，吃过几顿就好了是有道理的。
一些饱满的绿豆	盆中	Located	将一些饱满的绿豆放入盆中，一定得挑出去破损等不能发芽的臭豆子。
绿豆	热乎的炕头上	Located	水得将绿豆没过来，然后放在热乎的炕头上。
我	母亲	Family	学校离我家<N>里路，由于母亲去世的早
里边	大酱	Located	每天几乎都是吃杂交高粱面干饼，里边点大酱，放上几段葱已经是很了不起了
同学	我	Social	回来有的同学开玩笑说我掉厕所了
老师	学生	Social	那个年代，老师能给学生东西
我	我的饭盒	Ownership	我打开我的饭盒呆住了
我	我的饭盒	Ownership	我打开我的饭盒呆住了，我的饭盒不是高粱面干饼大酱卷大葱了
我	自己的眼睛	Part-Whole	是白面饼卷绿豆芽，我不敢相信自己的眼睛。
我	脸	Part-Whole	也许是我同老师说关于吃蔬菜的一席话让别的同学听到了?我红着脸向平日吃得起白面、大米等细粮的富裕家庭的几个同学的饭盒瞄了瞄
富裕家庭的几个同学	饭盒	Ownership	也许是我同老师说关于吃蔬菜的一席话让别的同学听到了?我红着脸向平日吃得起白面、大米等细粮的富裕家庭的几个同学的饭盒瞄了瞄
我	我的红高粱面干饼	Ownership	在她咀嚼的时候我看到了我的红高粱面干饼，我知道这个时候说啥也没用了
我	腰	Part-Whole	我猫下腰，低下头
我	头	Part-Whole	我猫下腰，低下头，一场风卷残云过后
饭盒里的美食	饭盒里	Located	一场风卷残云过后，饭盒里的美食让我狼吞虎咽全消灭了。
农村的山山水水、一草一木	农村	Located	对农村的山山水水、一草一木，风土人情、民风民俗有研究。
牛圈里	水牛	Located	剁猪草声，牛圈里水牛的反刍声
猪圈里	猪	Located	牛圈里水牛的反刍声，猪圈里猪的抽呼声
羊棚里	羊	Located	猪圈里猪的抽呼声，羊棚里羊的响鼻声
鸡窝里	鸡群	Located	羊棚里羊的响鼻声，鸡窝里鸡群挨擦的振翅声
院坝边	狗	Located	夹了院坝边几声狗吠…
乌江腹地	海拔八百米的山坳地	Located	乌江腹地的海拔八百米的山坳地，我们管马尾松叫枞树
这里的枞树	这里	Located	这里的枞树有赤龙鳞似的树皮
树脂	刀口里	Located	在十年以上树龄的树根部往上一两尺砍开一两个拇指宽的斜刀口，树脂从刀口里丝丝滴滴的淌出
竹槽的枞油	竹槽	Located	半个月取一次竹槽的枞油。
下边的竹槽	下边	Located	滴进绑在下边的竹槽，如果树脂出量小
根部	一些乳黄色的树脂球	Located	树龄在二十年以上的老枞树，根部还会流一些乳黄色的树脂球，少的有几钱
村里	大片枞林	Located	村里大片枞林，饱受“大跃进”
家	大梁子山	Located	家在大梁子山的外公送我一捆枞亮
外公	我	Family	家在大梁子山的外公送我一捆枞亮
我	眼睛	Part-Whole	在黑阒阒的夜里，我睁圆眼睛想不明白只读过一年小学的母亲说的道理。
母亲	我	Family	有人敲门找亮，母亲对我说去把亮拿来。
山溪	水电站	Located	村里在山溪建了水电站，家家户户用上电灯。
母亲	我	Family	我进城工作，母亲进城看我。
我的母亲	我	Family	想起我的母亲，心头总浮起小山村夜色的星星点点的亮光
我母亲	我	Family	以及那些随我母亲远去的期待和丝丝缕缕的温暖。
母亲	我	Family	卧床不起，母亲陪我在金家街养伤。
我	母亲	Family	去粮店把粮本上仅有的我和母亲两个人下半月的<N>斤半口粮领回来了。
我闺女	我	Family	老天听说我闺女回家过年
我姐姐	我	Family	几个售粮员见我姐姐背着粮食袋子回来了
我姐姐	粮食袋子	unknown	几个售粮员见我姐姐背着粮食袋子回来了
几个售粮员	我姐姐	unknown	几个售粮员见我姐姐背着粮食袋子回来了
我姐姐	我	Family	粮店负责人追上去问怎么回事?我姐姐回过身来说
袋里的粮食	袋里	Located	他验完面袋里的粮食，对我姐姐说
我姐姐	我	Family	对我姐姐说
一袭白绫	身上	Located	也无论午的热，一袭白绫披身上，走天涯
鸟	树上	Located	鸟总是喜欢坐在树上思考
庄稼	青黄不接的隘口	Located	尤其到了春末夏初的时刻，庄稼正处在青黄不接的隘口，饥肠辘辘的人们
满村满巷	洋槐花	Located	接着一树一树地放，满村满巷都是洋槐花的清香气
谁家村落	一片洋槐林之中	Located	远远望去，谁家村落掩映在一片洋槐林之中，那神态就如同幸福的公主
房前屋后	一树一树的洋槐花	Located	农村的田野渠畔，房前屋后，一树一树的洋槐花开得像白云一样
里面	适量的食盐、五香粉	Located	往里面放上适量的食盐、五香粉，把食油烧热泼入其中与洋槐花一起搅拌均匀。
大山深处	下化乡	Located	记得那年去大山深处的下化乡采访
两面的山坡上	雪白的洋槐花	Located	从下化村到上化村，两面的山坡上，雪白的洋槐花，漫山遍野
普救寺、鹳雀楼公路的两旁	洋槐花	Located	去往普救寺、鹳雀楼公路的两旁，洋槐花次第开放
树上	那雪白粉嫩的洋槐花	Located	就像树上那雪白粉嫩的洋槐花，在春风里绽放
脚下的陷阱和藩墙	脚下	Located	为他照一照脚下的陷阱和藩墙;总想慢慢靠近
菩提树下	经书	Located	说不完菩提树下经书多
超然台上	今夜的圆月	Located	超然台上，今夜的圆月分外明亮。
半空中的朵朵白云	半空中	Located	那么纯净、湛蓝;悬挂在半空中的朵朵白云，每一朵都那么绵软、透亮
道路两旁	无边无际的草原	Located	道路两旁则是无边无际的草原，将我们的眼睛全染绿了。
我们的眼睛	我们	Part-Whole	将我们的眼睛全染绿了。
远处的冰山雪峰	远处	Located	远处的冰山雪峰如同一匹匹白马
路边的藏杨树	路边	Located	路边的藏杨树轻轻拂动金色的叶子
纳木错湖的东南面	直插云霄的念青唐古拉山的主峰	Located	纳木错湖的东南面是直插云霄的念青唐古拉山的主峰，北面则倚偎着和缓连绵的高原丘陵
北面	和缓连绵的高原丘陵	Located	纳木错湖的东南面是直插云霄的念青唐古拉山的主峰，北面则倚偎着和缓连绵的高原丘陵，草原环绕着天湖
身后	念青唐古拉山	Located	纳木错的动人之处还因为它身后的念青唐古拉山。
湖面上	雾霭	Located	清晨，湖面上雾霭茫茫
周围	群山	Located	湖面上雾霭茫茫，周围的群山在雾气中若隐若现。
一个个体态袅娜的仙女	手	Part-Whole	像有一个个体态袅娜的仙女，手挥素巾
峰顶	白雪	Located	山体红黑间杂，峰顶白雪皑皑
湖畔	牧民的帐篷	Located	湖畔疏疏落落地支着牧民的帐篷，远远地可以看到三五成群的牧民正围坐着喝青稞酒。
牧民	牧民的帐篷	Ownership	湖畔疏疏落落地支着牧民的帐篷，远远地可以看到三五成群的牧民正围坐着喝青稞酒。
手里	转经轮	Located	他们手里摇着转经轮，嘴里念着经文
他们	两手	Part-Whole	只见他们站起来，两手合十举过头顶
他们	双臂	Part-Whole	只见他们站起来，两手合十举过头顶，紧接着双臂下垂
藏南的日喀则	藏南	Located	我们去藏南的日喀则。
日喀则	雅鲁藏布江和年楚河汇合的肥沃河谷中	Located	日喀则位于雅鲁藏布江和年楚河汇合的肥沃河谷中，风景异常美丽。
雅鲁藏布江的这边	雪山、草原、帐篷、牛羊和麦地	Located	雅鲁藏布江的这边是雪山、草原、帐篷、牛羊和麦地，江的另一边
江的另一边	金黄色的大山丘	Located	雅鲁藏布江的这边是雪山、草原、帐篷、牛羊和麦地，江的另一边，则有座金黄色的大山丘，让人想起那首熟悉的藏族民歌：“金瓶似的小山
山下	红彤彤的树林	Located	山下是红彤彤的树林，一棵棵树如同一支支燃烧的火炬。
土屋的外墙上	一团团的牛粪	Located	他们一家子正有说有笑地朝一座炊烟袅袅的土屋走去，土屋的外墙上贴满一团团的牛粪，夕阳给他们和他们的家涂上一层暖暖的金色。
我的眼眶	我	Part-Whole	泪水不禁濡湿了我的眼眶。
宏伟的扎什伦布寺	日喀则城西北的尼玛日山南坡	Located	宏伟的扎什伦布寺位于日喀则城西北的尼玛日山南坡，依山而建。
寺内	四大扎仓(僧院)	Located	重楼叠阁，寺内有四大扎仓(僧院)，<N>个米村
强巴佛殿里的强巴大铜佛	强巴佛殿里	Located	其中最引人注目的是强巴佛殿里的强巴大铜佛。
墙上	各种奇特的花纹图案	Located	看着墙上刻着的各种奇特的花纹图案，脑子里总会冒出这样的想法：今天
乡下	舅舅家	Located	我儿时到乡下舅舅家度暑假
残月	天空	Located	晨星还未隐去，残月还挂在天空，我们一帮半截娃儿
牛	水里	Located	牛在水里舒舒坦坦
牛	头	Part-Whole	牛在水里舒舒坦坦，不时把头没在水里
一轮红日	西山尖上	Located	人和牛都玩够了，一轮红日架在了西山尖上，我们就牵着牛
我的手	我	Part-Whole	用那湿漉漉的舌头舔我的手。
花环	牛角上	Located	把鲜花缀成的花环佩戴在牛角上，还要用精细的饮料来喂牛
自己	自己的画室	Ownership	国画大师李可染把自己的画室题名为“师牛堂”
牛尾巴上的“毛”	牛尾巴上	Located	自己愿为牛尾巴上的“毛”。
市郊的卧龙镇	市郊	Located	决定延伸到市郊的卧龙镇。
窗外	漫天飞舞的雪花	Located	窗外漫天飞舞的雪花，悄然地落在树上、山顶上
希望的田野和零散的村庄里	这一朵朵雪花	Located	飘落在希望的田野和零散的村庄里，这一朵朵雪花，简直就是给冬日的天空、给浪漫诗人及作家最好的创作礼物。
片片农田	雪花	Located	只见片片农田被雪花铺了一层又一层的银装
绿色的麦苗	雪与土之间	Located	只见片片农田被雪花铺了一层又一层的银装，绿色的麦苗躲藏在雪与土之间，享受着冬天的宁静。
窗外	如雪原般的田野	Located	面对窗外如雪原般的田野，我放远视线
玄女广场周围	冬雪的风光	Located	一路欣赏玄女广场周围冬雪的风光：一望无边的玄女广场
一款白白的、厚厚的全棉羽绒被芯	广场的正中央	Located	好似一款白白的、厚厚的全棉羽绒被芯，整整齐齐地铺在广场的正中央;一栋栋拔地而起的养生公馆
一栋栋拔地而起的养生公馆	玄女广场一侧	Located	整整齐齐地铺在广场的正中央;一栋栋拔地而起的养生公馆，屹立在玄女广场一侧，在冬雪中雄姿英发
荷叶上的露珠	荷叶上	Located	就像荷叶上的露珠，滑落到水里的瞬间
九天宫	这里的积雪	Located	步行至九天宫，发现这里的积雪深约<N>厘米
宫檐上	尖尖的，透亮透亮的冰挂	Located	宫檐上一排排整整齐齐排列着，尖尖的，透亮透亮的冰挂，让我突然想起孩提时
我	小伙伴们	Social	那时我和小伙伴们，用一根长长的竹竿把冰挂敲下来
一棵棵树上的雪花	树上	Located	看着一棵棵树上的雪花乍开
到处	一簇簇的大花坛	Located	看着一棵棵树上的雪花乍开，到处都是一簇簇的大花坛，仿佛走进了童话般的世界。
雪花	空中	Located	雪花在空中飘飘洒洒
山上的雪	山上	Located	山上的雪一层摞一层
山脚下	苗圃园	Located	再眺望山脚下的苗圃园，雪花将这里染成了一片雪地
一些被冬雪包围的小小树苗	雪地中	Located	;一些被冬雪包围的小小树苗，赤裸裸地站立在雪地中，接受着瑞雪的洗礼、感受着冬天的考验;一棵棵带着红色熟果的“四季红”
一排排大棚里	各种奇花异草	Located	仍葆青春活力;而躲藏在一排排大棚里的各种奇花异草，却体验不到外面的阵阵寒流
周围	零散山村	Located	在周围零散山村的映衬下
雪花	水塘里	Located	雪花飘落在水塘里，为水面、水草装点出环环相扣的“雪莲”
雪花	广袤的田野里	Located	雪花飘落在广袤的田野里，为田间、地头装点出雪白的地毯。
水果园一水塘处	一群快乐的小鸟，	Located	在水果园一水塘处，只见一群快乐的小鸟，时而在水塘边嬉戏
我的五脏六腑	我	Part-Whole	我觉得我的五脏六腑都被冰雪清洗
我的血液	我	Part-Whole	我的心灵变得那么明净，我的血液是那么清纯、明净
我的肝胆	我	Part-Whole	我的血液是那么清纯、明净，我的肝胆是那么明净
空中的雪花	空中	Located	雪越下越猛，空中的雪花在翻滚。
伞上的雪花	伞上	Located	伞上的雪花添了一层又层。
家门口	夫人城、临汉门、米公祠、仲宣楼、护城河、习家池、黄家湾和古隆中等一带的雪景	Located	每年在家门口，我总是重复地欣赏着夫人城、临汉门、米公祠、仲宣楼、护城河、习家池、黄家湾和古隆中等一带的雪景。
故乡的老宅	故乡	Located	故乡的老宅就是这样。
我家	村庄里的最高处	Located	我家住在村庄里的最高处。
云淡风轻之处	一片宅院	Located	青山绿水之间，云淡风轻之处，有一片宅院。
青山绿水之间	一片宅院	Located	青山绿水之间，云淡风轻之处，有一片宅院。
宽敞的庭院	青苔	Located	宽敞的庭院长满青苔，地基高出庭院许多
黑亮的瓦片	烟云中	Located	黑亮的瓦片，整齐而庄严地层叠在烟云中，偶有喜鹊飞落在脊顶。
喜鹊	脊顶	Located	偶有喜鹊飞落在脊顶。
房屋后面	一片茂盛的竹园	Located	房屋后面，有一片茂盛的竹园，与之连接的便是连绵起伏的山林。
房屋前面	一个池塘	Located	房屋前面有一个池塘，周围是星罗的人家和错落的庄稼地。
周围	星罗的人家和错落的庄稼地	Located	房屋前面有一个池塘，周围是星罗的人家和错落的庄稼地。
父亲	朴素的面容和厚实的肩膀	Part-Whole	犹如父亲朴素的面容和厚实的肩膀。
微弱的光线	屋顶两片玻璃亮瓦上	Located	记忆里满是灰暗的色调:黑暗的房屋里，微弱的光线从屋顶两片玻璃亮瓦上透射下来
大小不一的蜘蛛网	墙壁上	Located	微弱的光线从屋顶两片玻璃亮瓦上透射下来，大小不一的蜘蛛网在古旧的墙壁上摇晃
屋后山林里	野兽	Located	总能听到屋后山林里传来野兽的哀嚎和夜鸟的凄鸣
屋后山林里	夜鸟	Located	总能听到屋后山林里传来野兽的哀嚎和夜鸟的凄鸣
我	妻子	Family	春天，我和妻子从远方回到阔别已久的故乡。
路边的茅草	路边	Located	路边的茅草冒出了尖尖的牙儿
路上	每一处风景	Located	走在回家的路上，每一处风景都很熟悉
父亲	我	Family	远远的，父亲迈着宽大的步伐向我走来
父亲	宽大的步伐	unknown	远远的，父亲迈着宽大的步伐向我走来
他	外套	Ownership	父亲迈着宽大的步伐向我走来，他挽着外套，瘦高的个子略显背驼
宽大的步伐	他	unknown	父亲迈着宽大的步伐向我走来，他挽着外套，瘦高的个子略显背驼
我	他	unknown	父亲迈着宽大的步伐向我走来，他挽着外套，瘦高的个子略显背驼
头上	稀疏的短发	Located	瘦高的个子略显背驼，头上有些秃顶，稀疏的短发白了大半。
父亲	粗糙的大手	Part-Whole	近了，父亲伸出粗糙的大手接过我手中的行李
我手中的行李	我手中	Located	父亲伸出粗糙的大手接过我手中的行李，皱纹满布的脸上露出了期待已久的笑容。
门前的池塘	门前	Located	不知不觉来到门前的池塘。
水面	薄薄的水草	Located	塘水不深，水面漂浮着薄薄的水草，一朵朵
塘边	杨柳	Located	塘边杨柳依依
碎小的柳叶	枯老的躯干上	Located	塘边杨柳依依，碎小的柳叶在枯老的躯干上萌动
枝上	几只山雀	Located	惊起枝上几只山雀。
池塘里	小鱼	Located	记得小时候，池塘里的小鱼很多
知了	柳树上	Located	晌午时分，知了在柳树上唱着欢歌
成块的烧饼	竹筐的缝隙	Located	将成块的烧饼卡进竹筐的缝隙，深深地放入水中
筐里的鱼	筐里	Located	随着框沿浮出水面，筐里的鱼便无处可逃
鳝鱼	头	Part-Whole	有时还会遇到鳝鱼露出头在水面上换气
屋旁的老井	屋旁	Located	早春的寒意尚未完全消尽，屋旁的老井微微冒着热气。
井里的甘泉	井里	Located	撅着屁股扎下脑袋喝井里的甘泉，看着水里清澈的倒影和放大的瞳孔
水里	清澈的倒影和放大的瞳孔	Located	看着水里清澈的倒影和放大的瞳孔，感受甘甜而冰凉的井水在唇边流淌
甘甜而冰凉的井水	唇边	Located	感受甘甜而冰凉的井水在唇边流淌
老宅的上方	炊烟	Located	回到家，老宅的上方早已炊烟袅袅。
神柜里	瓷杯和茶盒	Located	又从神柜里拿出瓷杯和茶盒，帮我们沏了茶。
老宅	大山深处	Located	老宅一如既往地守候在大山深处，静谧依旧
墙上	被雨水冲刷的痕迹	Located	只是墙上多了被雨水冲刷的痕迹，屋顶的瓦片愈发黑亮。
屋顶的瓦片	屋顶	Located	只是墙上多了被雨水冲刷的痕迹，屋顶的瓦片愈发黑亮。
老宅	偏僻的山腰	Located	在那云雾缭绕的地方，老宅坐落于贫瘠偏僻的山腰，默默地守望着乡间的人们日出而作
老宅	那里	Located	可是无论我寄予怎样的情感，老宅始终屹立在那里，巍然不动。
父亲	我	Family	老宅和父亲一道，包容并养育了我，成了陪伴我一生的财富。
深圳湾北东岸	红树林	Located	我刚来深圳时就听说深圳湾北东岸有片红树林，面积为<N>公顷
我	同事们	Social	当时是武警六支队的人把我和同事们带进了红树林的腹地。
沿海	长达<N>公里的红树林湿地	Located	红树林保护区内地势平坦、开阔、有沼泽、浅水和林木等自然地貌景观，沿海有长达<N>公里的红树林湿地，自然生长植物有海漆、木榄、秋茄等珍稀树种。
木牌子上	关于红树林的文字说明	Located	看着写在木牌子上的关于红树林的文字说明，我才知道
深圳的红树林	城市的胸肌上	Located	惟有深圳的红树林方方正正地生长在城市的胸肌上，犹如五彩缤纷的缎带
红树林丛中	数不清的鸟儿	Located	我们看见了红树林丛中有数不清的鸟儿，鸟声像透明的雨滴
一株树上	<N>多只白鹭	Located	其中一株树上竟有<N>多只白鹭。
这片城中	天然生态林	Located	这片城中天然生态林，吸引各种珍稀候鸟纷至沓来。
深圳湾红树林滩涂上空	万鸟	Located	每年冬天，深圳湾红树林滩涂上空万鸟云集
这一片已经填海且靠近保护区的滩涂	海滨公园	Part-Whole	<N>年，这一片已经填海且靠近保护区的滩涂被规划成海滨公园，<N>年<N>月正式建成。
成群的鸟儿	海面和树上	Located	湿润的海风吹拂，成群的鸟儿在海面和树上起落
黑黝黝连成一片的林子	平静的海面上	Located	这里的红树林更加郁郁葱葱，黑黝黝连成一片的林子倒映在平静的海面上，成为无比清澈的风景。
红树林的尽头	长长的浮桥	Located	令人惊喜的是，红树林的尽头，又新建了长长的浮桥，曲曲弯弯、摇摇摆摆的浮桥
桥两边	红树林	Located	桥两边的红树林高低错落
树上树下	鸟儿	Located	桥两边的红树林高低错落，树上树下全是鸟儿，宛若仙境。
海上	小木屋――观鸟亭	Located	终点是一排建在海上的小木屋――观鸟亭。
海上	鸟儿们	Located	可以清晰地望见正在海上觅食的鸟儿们的羽毛。
沿海岸逶迤的红树林风光	海岸	Located	都愿意去看看沿海岸逶迤的红树林风光，愿意去看看在此越冬的数万只水鸟翔集的壮观场面。
无数的鸟儿	滩涂上	Located	瞧见无数的鸟儿在滩涂上觅食与舞蹈
这两岸的高楼群和跨海大桥	这两岸	Located	这两岸的高楼群和跨海大桥，正构成一个恢宏的框架
我眼前	红树林	Located	第一次展现在我眼前的红树林是一片铺天盖地的绿
其他沿海省份的红树林	其他沿海省份	Located	我国其他沿海省份的红树林基本上都处于远郊
其他沿海省份的红树林	远郊	Located	我国其他沿海省份的红树林基本上都处于远郊，惟有深圳的红树林方方正正地生长在城市的胸肌上
官道	丛林	Located	行官道于丛林，访新街于繁华。
古人	玉阶	Ownership	触古人之玉阶，赏举人之破房。
举人	破房	Ownership	赏举人之破房。
蓼水河中	樯桅	Located	古商城内商贾云集，蓼水河中樯桅如林
古商城内	商贾	Located	在明清鼎盛时期，古商城内商贾云集
青石板	老街上	Located	铺满青石板的老街上那香辣可口、风味独特的小米豆腐忒别诱人
大人袋裤里	钱	Located	好在大人袋裤里再没钱，也要让我过上一回小米豆腐之瘾。
高沙	店铺房屋	Located	将高沙店铺房屋全部烧毁
桥的中央	真武祖师塑像	Located	并在桥的中央安放了真武祖师塑像，桥名就叫“真武桥”
真武祖师塑像	真武桥	unknown	并在桥的中央安放了真武祖师塑像，桥名就叫“真武桥”
龙头石上	巨石神像	Located	每当月圆的晚上，龙头石上的巨石神像，总会发出光芒
山上	一盏盏明灯	Located	像天神在山上悬挂着一盏盏明灯。
北方	一座寺庙	Located	应该在北方建一座寺庙，敬奉真武祖师
高沙镇北	一座“真武殿	Located	在高沙镇北修建了一座“真武殿”
真武殿里	晨钟暮鼓	Located	真武殿里晨钟暮鼓，许多百姓虔诚礼拜;更是香烟缭绕
真武庙前	一座桥	Located	接着又在真武庙前修了一座桥。
家中	粮食、衣物	Located	拿出家中的粮食、衣物救济灾民。
新形成的深潭中	鲤鱼	Located	看见新形成的深潭中有鲤鱼跳跃
几条鲤鱼	员外脚边	Located	只见几条鲤鱼跃上岸来，落在员外脚边。
潭中	鲤鱼	Located	邻近的村民见潭中鲤鱼跳跃
鲤鱼	他的脚下	Located	员外一来，鲤鱼又飞跃到他的脚下。
蓼水河畔	云峰塔	Located	与耸立于蓼水河畔的云峰塔交相辉映
蕉乡浦北	如诗如画的红椎林	Located	我如蒙太奇般地走进了蕉乡浦北如诗如画的红椎林。
肥沃的红椎林荫底下	那红彤彤的野蘑菇	Located	肥沃的红椎林荫底下，那红彤彤的野蘑菇宛如十八芳华多美丽的红姑娘
北部湾畔	绿色心肺	Located	您是北部湾畔的绿色心肺与观光旅游金三角;您是五皇山自然生态绿色环保的最高文化境界......听!
，红椎林里	鹧鸪	Located	湿漉漉的红椎林下流露出了泥土芬芳与心旷神怡的抒情浪漫，红椎林里鹧鸪啼晓的经典华彩乐章忆起了岭南景色的心旷神怡和无限惬意;蓦然回首
那红椎林	郁郁葱葱的蜿蜒逶迤处	Located	红椎林里鹧鸪啼晓的经典华彩乐章忆起了岭南景色的心旷神怡和无限惬意;蓦然回首，那红椎林天然绿色大美人却在郁郁葱葱的蜿蜒逶迤处!
那清明四月雨纷纷的红椎林里	青山绿水	Located	是迷朦红椎林淅淅沥沥的梅雨季节，那清明四月雨纷纷的红椎林里，已不再是纸钱燃烧下凄清惆怅的光秃秃坟头，醒眼看到的是青山绿水金不换、人间仙景鸟啼林!
鸟	林	Located	醒眼看到的是青山绿水金不换、人间仙景鸟啼林!
红椎林里	雨后斜阳	Located	把红椎林里的雨后斜阳金晖悄悄的着色诗情画意;那和煦温和的阳光
绿树云间	春鸟	Located	留在了绿树云间的春鸟飞鸣…
漫山遍野	黄橙橙的红椎林花	Located	漫山遍野黄橙橙的红椎林花，伴随着梅蕊刚刚落下青梅煮酒英雄论
五六月花红的蕉乡红椎林里	鹧鸪	Located	五六月花红的蕉乡红椎林里，鹧鸪音乐家高唱的雨后红椎林里
天生丽质难自弃的红椎林里	舞蹈活化石	Located	把天生丽质难自弃的红椎林里的舞蹈活化石推向世界民族之林!
红椎林枝干下	斑驳的青苔	Located	在红椎林的绿色深处，红椎林枝干下斑驳的青苔和悠长的历史延伸着、述说着蕉乡古韵…
红椎林下	火红的荔枝果园	Located	红椎林下火红的荔枝果园，把漫山遍野红彤彤的镀匀
蕉乡的红椎林	蕉乡	Located	心仪蕉乡的红椎林，放眼千山万水的红椎绿韵
蕉乡红椎林	蕉乡	Located	蕉乡红椎林仿佛组成高雅殿堂的诗书画阵
蕉乡的红椎林	蕉乡	Located	看熊熊燃烧的六万圣火，蕉乡的红椎林更绿、更新、更美!
蕉乡的红椎林	蕉乡	Located	蕉乡的红椎林，在那敬畏大自然的严肃主题里
一场洁白的盛宴	寒冷的海边	Located	一场洁白的盛宴奇迹般的降临寒冷的海边。
我	脖子	Part-Whole	就是不见冬天盛开的雪花儿，我把脖子都仰望酸了
雪花儿	昏暗的天空中	Located	雪花儿从昏暗的天空中钻出
一床毛绒绒的毯子	大地	Located	一转眼，一床毛绒绒的毯子很快盖住了大地。
草原上的雪	草原上	Located	我没有见过草原上的雪，因此
海边的雪	海边	Located	因此，海边的雪算是我见过最开阔的雪景。
蝴蝶们	开阔的海滩上	Located	海风稍一歇手，蝴蝶们便大片片地垂直落下，掩映在开阔的海滩上。
雪	地上	Located	那是雪落在地上发出的天籁之声。
海滩上几只木船的轮廓	海滩上	Located	雨帘状的落雪里隐隐约约看见海滩上几只木船的轮廓成了海滩上的兀立之物。
海滩上	兀立之物	Located	雨帘状的落雪里隐隐约约看见海滩上几只木船的轮廓成了海滩上的兀立之物。
身上	雪花	Located	久久站立海边，身上落满了雪花，很快我也成为了雪的一员
我	脸	Part-Whole	我仰起脸，闭上眼睛
我	眼睛	Part-Whole	我仰起脸，闭上眼睛，让晶莹的六角形雪花随意地打落在脸庞
手里	一个捏得满意的雪团	Located	于是，手里紧紧地握着一个捏得满意的雪团，趁人不注意时
雪团	玩伴后面的脖颈里	Located	将雪团从玩伴后面的脖颈里塞进去。
雪团	后背里	Located	一蹦一跳地将雪团从后背里倒出的样子
近岸的海浪	近岸	Located	忽然有了一地的白雪，近岸的海浪像是被施了定身法
海边的栈道	海边	Located	从海边的栈道一路走来
身后	一串清晰的脚印	Located	从海边的栈道一路走来，身后留下一串清晰的脚印。
鸽子窝公园内	很多的树	Located	特别是鸽子窝公园内种植了很多的树。
雪花	树杈上	Located	雪花落地生根般地开在树杈上，松枝头上。
洁白的雪花儿	绿色的松树上	Located	洁白的雪花儿在绿色的松树上盛开怒放。
花瓣似的雪花	树杈上	Located	花瓣似的雪花不时地从树杈上落下
雪花	茫茫的大海	Located	雪花落入茫茫的大海是什么样子呢!
雪花儿	房檐、石头、树杈、枝头等陆地上	Located	有些雪花儿落在房檐、石头、树杈、枝头等陆地上，留下千奇百怪的造型。
很多的海鸥	冰封的海面上	Located	我在鸽子窝居然还能看到很多的海鸥在冰封的海面上飞翔。
海边的礁石	海边	Located	海边的礁石是落脚的枝头
一片浅蓝的天空	好些淡墨色的云片	Located	一片浅蓝的天空仍被好些淡墨色的云片涂乱了
我	妻子	Family	我便与妻子一同乘客车前往跃龙乡下去扫墓。
我	几个妹妹	Family	<N>年前，我和几个妹妹被安置在跃龙公社跃龙大队新屋生产队插队落户
他父亲	他	Family	他父亲前两年去世。
他	前两年	unknown	他父亲前两年去世。
他母亲	他	Family	他母亲又于去年去世
眼前	一幢幢水泥钢筋楼房	Located	眼前耸立着的都是一幢幢水泥钢筋楼房，有的还安了铝合金门窗
墙上	瓷砖	Located	有的还安了铝合金门窗，墙上贴了瓷砖，比城里的别墅还漂亮
城里的别墅	城里	Located	比城里的别墅还漂亮
屋前屋后	绿树	Located	尤其是屋前屋后绿树成阴
罗学名的父亲	罗学名	Family	当时，罗学名的父亲便领着他做了一些土砖
当时	罗学名	unknown	当时，罗学名的父亲便领着他做了一些土砖
自家屋右侧	一间茅舍	Located	居然在自家屋右侧挨墙搭起一间茅舍，从门到窗不到<N>步
宅前	一个水泥坪	Located	他家也是一幢宽敞的楼房，宅前是一个水泥坪，坪院里停着一部大卡车
坪院里	一部大卡车	Located	宅前是一个水泥坪，坪院里停着一部大卡车，他说车是他儿子的
厅屋	一间收拾得素净、清雅的客厅	Located	走进厅屋，是一间收拾得素净、清雅的客厅，窗明几亮
伯伯	伯娘	Family	“伯伯，伯娘，我们看您来了。
乡村	清新的小路	Located	我好想再走一走乡村清新的小路，再闻一闻乡村泥土的气息
蛙鼓	叶底	Located	蛙鼓于叶底，鳞潜于伞茎。
鳞	伞茎	Located	蛙鼓于叶底，鳞潜于伞茎。
蜂蝶	花丛	Located	蜻蜓吸止于蕾尖，蜂蝶翩跹于花丛；
斜柳	堤岸	Located	木廊转回桥，斜柳荡堤岸。
蝉	坡林	Located	蝉鸣坡林，莺啭竹荫。
荷塘	清莲	Located	诗曰：荷塘碧水满清莲，风透馨香荡小船。
亩果园硕	果累	Located	百亩果园硕果累累、千顷良田五谷飘香。
蜻蜓	蕾尖	Located	蜻蜓吸止于蕾尖，蜂蝶翩跹于花丛；
莺	竹荫	Located	蝉鸣坡林，莺啭竹荫。
满池圈纹	满池	Located	若夫夏雨蒙蒙，满池圈纹清波送
他们	他们的庄稼	Ownership	他们仍然顶着烈日、挥汗如雨地伺弄他们的庄稼、伺弄他们的果园。
他们	他们的果园	Ownership	他们仍然顶着烈日、挥汗如雨地伺弄他们的庄稼、伺弄他们的果园。
，当城的水果和蔬菜	当城	Located	当城人是对的，当城的水果和蔬菜被人称为“放心果”
当城的五谷	当城	Located	;当城的五谷被人称为“绿色食品”
爬满牵牛花的篱笆上	雄鸡	Located	小鱼贴饼子的香甜;我眷恋爬满牵牛花的篱笆上雄鸡的啼鸣、鸡婆婆领着一群绒球般的小鸡雏咯咯觅食的安详;我眷恋子牙河中站在小船之上的放鹅人
爬满牵牛花的篱笆上	牵牛花	Located	小鱼贴饼子的香甜;我眷恋爬满牵牛花的篱笆上雄鸡的啼鸣、鸡婆婆领着一群绒球般的小鸡雏咯咯觅食的安详;我眷恋子牙河中站在小船之上的放鹅人
百亩果园深处	游乐场	Located	与上百只白鹅共舞的优雅;我眷恋在百亩果园深处的游乐场，一边咀嚼着嘎崩脆的苹果
一块翡翠	大地上	Located	像是一块翡翠镶嵌在大地上。
数不清的瓜棚	清粼粼的党河、疏勒河畔	Located	夏天，数不清的瓜棚，就搭在清粼粼的党河、疏勒河畔，小时候听头戴草帽的瓜农讲“张骞瓜州吃蜜瓜”
敦煌沙田	蜜瓜	Located	敦煌沙田是最适宜种植蜜瓜的。
当地瓜州蜜瓜	当地瓜州	Located	说当地瓜州蜜瓜可治此病
一瓜农家的麦仓中	三颗蜜瓜	Located	终于在一瓜农家的麦仓中得到三颗蜜瓜，张骞吃后很快病愈
一粒种子	土壤中	Located	只要把一粒种子埋在土壤中，奇迹就会发生。
地里	蜜瓜	Located	总要看看地里的蜜瓜有没有破土出芽
那些藏于土地深处的种子	土地深处	Located	在阳光的抚摸下，那些藏于土地深处的种子变成小苗
麦子	梢	Part-Whole	每年到了七月中旬，麦子黄了梢，瓜也熟了。
蓝天上	朵朵白云	Located	傍晚，蓝天上飘着朵朵白云，党河、疏勒河在夕阳里泛起鱼鳞似的银光、掩映在各种树木之中的小村落
各种树木之中	小村落	Located	党河、疏勒河在夕阳里泛起鱼鳞似的银光、掩映在各种树木之中的小村落，显得那么祥和、恬静。
圆圆的月亮	中天	Located	瓜田的夜色是迷人的，圆圆的月亮挂在中天，蝉在树梢一声声呼唤
蝉	树梢	Located	圆圆的月亮挂在中天，蝉在树梢一声声呼唤
瓜地里	一层银光	Located	蝉在树梢一声声呼唤，瓜地里铺上了一层银光，瓜棚里洒下花花淡淡的月影。
瓜棚里	花花淡淡的月影	Located	瓜地里铺上了一层银光，瓜棚里洒下花花淡淡的月影。
田野里	蜜瓜	Located	乡村的风光是一副美好的画卷，田野里不时飘来蜜瓜的芳香
松软的泥土地上	金黄的、绿的、青的蜜瓜	Located	我走进几个蜜瓜交易点，松软的泥土地上躺满了金黄的、绿的、青的蜜瓜。
满头	大汗	Located	瓜农和瓜贩们都忙得满头大汗，把大大小小的瓜分好
面前	几个十余斤重的西瓜	Located	选手们将面前摆放的几个十余斤重的西瓜切成自己喜欢和比较容易入口的造型放进盘子里。
几个十余斤重的西瓜	盘子里	Located	选手们将面前摆放的几个十余斤重的西瓜切成自己喜欢和比较容易入口的造型放进盘子里。
蜜瓜	麦仓或沙漠里	Located	有些人把蜜瓜埋在麦仓或沙漠里过冬
门外	大雪	Located	尽管门外大雪纷飞
毗邻县农场的大沙丘里	大西瓜	Located	我脑海里还浮现着小时候亲眼得见黄渠乡闸坝梁村二组农民在大冬天从毗邻县农场的大沙丘里挖出大西瓜无比惬意的享用之情景。
一块块平展展的瓜田	田野	Located	每一块田野上都飘逸着蜜瓜的芳香;一块块平展展的瓜田点缀着葱茏的田野，一畦畦瓜秧苗长得青青翠翠
草帽	张骞	Ownership	小时候听头戴草帽的瓜农讲“张骞瓜州吃蜜瓜”
瓜州	美瓜	Located	“瓜州出美瓜。
秦岭的雪水	秦岭	Located	一条丰富多彩的河，秦岭的雪水、乳汁、精髓
两岸	山川	Located	两岸山川秀丽
牛羊	满坡	Located	两岸山川秀丽，牛羊满坡，牧歌声声
和尚	头	Part-Whole	鱼儿见了金翅撒，和尚见了把头抓
两岸	丰硕的农庄	Located	润育着两岸丰硕的农庄和勤劳勇敢的儿女。
天河的水	天河	Located	天河的水，柔媚无骨
白石崖旁	猱猿	Located	栈道入云，白石崖旁怵猱猿。
天河	秦岭南麈	Near	天河，发源于秦岭南麈，奔泻一百多公里而汇入汉江。
琴弦上	动人的音符	Located	天河之爱的琴弦上，跳动着最动人的音符：牛郎爱织女
天河两岸	“石公公”与“石婆婆”	Located	只有天河两岸的“石公公”与“石婆婆”告诉人们
天河	在秦岭和汉江的怀抱里	Located	天河是一条爱情河，她温情脉脉地躺在秦岭和汉江的怀抱里，弹奏着爱情的旋律
天河	一条爱情河	unknown	天河是一条爱情河，她温情脉脉地躺在秦岭和汉江的怀抱里，弹奏着爱情的旋律
天河	秦岭	unknown	天河是一条爱情河，她温情脉脉地躺在秦岭和汉江的怀抱里，弹奏着爱情的旋律
天河	汉江	unknown	天河是一条爱情河，她温情脉脉地躺在秦岭和汉江的怀抱里，弹奏着爱情的旋律
天河	郧西	Located	七夕在中国，天河在郧西。
五龙河里	情人阁	Located	天子渡口留佳人，五龙河里情人阁，金花寨上金花神。
金花寨上	金花神	Located	五龙河里情人阁，金花寨上金花神。
空处	工具	Located	他们就会选择一个空处，摆开工具待“客”
摩托车	弄堂里某号后门	Located	由远及近，摩托车吱一声停在弄堂里某号后门，邮电员拉起喉咙高调:电报
愚园路某某弄堂第二排后门走道地上	一块块方格子	Located	(四)斜射的阳光在弄堂里缓缓西移，愚园路某某弄堂第二排后门走道地上，用粉笔画了一块块方格子。
一个小足球	弄堂中间的大树上	Located	突然，一个小足球箭一般飞到了弄堂中间的大树上，砰砰反弹到一户人家厨房间的玻璃上
一个小足球	一户人家厨房间的玻璃上	Located	突然，一个小足球箭一般飞到了弄堂中间的大树上，砰砰反弹到一户人家厨房间的玻璃上，哗啦…
上海的许多弄堂	上海	Located	上世纪上海的许多弄堂是小朋友玩耍、嘻戏的天地
上海现代小区	上海	Located	二十一世纪的上海现代小区纷纷林立
高层、多层、联排别墅中	弄堂	Located	二十一世纪的上海现代小区纷纷林立，高层、多层、联排别墅中也有弄堂，小区里还有许多供孩儿们玩乐的物具
小区里	玩乐的物具	Located	高层、多层、联排别墅中也有弄堂，小区里还有许多供孩儿们玩乐的物具，常见老人带着孙儿散步
细嫩的荷杆	淡绿的新叶	Part-Whole	只见细嫩的荷杆支撑着淡绿的新叶，带露的清荷娇小柔弱
渐宽的荷叶	水珠	Located	那渐宽的荷叶上残留的水珠，晶莹温润
带露的清荷	水中	Located	只见细嫩的荷杆支撑着淡绿的新叶，带露的清荷娇小柔弱，静静的婷立在水中，婆娑的倩影也田田的展映在水里
淡绿的新叶	带露的清荷	unknown	只见细嫩的荷杆支撑着淡绿的新叶，带露的清荷娇小柔弱，静静的婷立在水中，婆娑的倩影也田田的展映在水里
细嫩的荷杆	带露的清荷	unknown	只见细嫩的荷杆支撑着淡绿的新叶，带露的清荷娇小柔弱，静静的婷立在水中，婆娑的倩影也田田的展映在水里
带露的清荷	婆娑的倩影	unknown	只见细嫩的荷杆支撑着淡绿的新叶，带露的清荷娇小柔弱，静静的婷立在水中，婆娑的倩影也田田的展映在水里
婆娑的倩影	水里	Located	静静的婷立在水中，婆娑的倩影也田田的展映在水里，宁静而祥和。
晨红	荷叶上	Located	晨红轻轻的泻在荷叶上，猩红的流光随风在荷叶上流转、轻荡
猩红的流光	荷叶上	Located	晨红轻轻的泻在荷叶上，猩红的流光随风在荷叶上流转、轻荡
氤氲的荷色	这池塘上	Located	氤氲的荷色在这池塘上如烟如雾的袅袅升起、飘行
七色的彩虹	氤氲的绿烟	Located	氤氲的荷色在这池塘上如烟如雾的袅袅升起、飘行，七色的彩虹若有若无的在氤氲的绿烟里飘动闪耀。
水珠	荷面	Located	那渐宽的荷叶上残留的水珠，晶莹温润，闪耀着阳光，随清风在荷面回旋、飞动
清荷	这浅绿青波里	Located	尽展清荷的鲜新恬美，曼妙婀娜，仿若这天地都随她飘曳飞舞，旋转在这浅绿青波里。
清荷	这天地	unknown	尽展清荷的鲜新恬美，曼妙婀娜，仿若这天地都随她飘曳飞舞，旋转在这浅绿青波里。
莲儿	泥中	Located	做着清梦的莲儿受此良辰美景蛊惑，正悠悠醒转，在泥中，在她苞蕾的闺房里
莲儿	苞蕾的闺房里	Located	做着清梦的莲儿受此良辰美景蛊惑，正悠悠醒转，在泥中，在她苞蕾的闺房里，悄然的摆弄着
荷面	绿涟	Located	虽不及荷面扬起的绿涟那般如雾如烟的轻盈舒展
一条黑色发亮的飘带	水里	Located	我看见荷塘那阑珊处，一条黑色发亮的飘带在水里如游蛇样缓缓的向岸边飘来
他们	长尾	Part-Whole	一群刚出生不久的蝌蚪，他们摇动着长尾，和着节律
叶面上的水珠	叶面上	Located	那叶面上的水珠也悠然的飞起
它	它	Part-Whole	天冷它都不在乎。无论是冰天雪地的高寒地区，也无论是炎热酷暑的河谷地带，都有它不灭的足迹和身影。
炎热酷暑的河谷地	它	unknown	天冷它都不在乎。无论是冰天雪地的高寒地区，也无论是炎热酷暑的河谷地带，都有它不灭的足迹和身影。
它	炎热酷暑的河谷地	unknown	天冷它都不在乎。无论是冰天雪地的高寒地区，也无论是炎热酷暑的河谷地带，都有它不灭的足迹和身影。
冰天雪地的高寒地区	它	unknown	天冷它都不在乎。无论是冰天雪地的高寒地区，也无论是炎热酷暑的河谷地带，都有它不灭的足迹和身影。
它	冰天雪地的高寒地区	unknown	天冷它都不在乎。无论是冰天雪地的高寒地区，也无论是炎热酷暑的河谷地带，都有它不灭的足迹和身影。
花草	有的已经枯黄	Part-Whole	其他花草都已经垂下了头，有的已经枯黄，而我家后院的仙人掌却像勇士一样抬着头
仙人掌	花	Part-Whole	仙人掌是万花的娇子。
仙人掌	茎	Part-Whole	再把仙人掌的茎捣拦
刺	仙人掌	Part-Whole	于是父亲就刮去刺，剥去皮，再把仙人掌的茎捣拦
父亲	仙人掌	unknown	于是父亲就刮去刺，剥去皮，再把仙人掌的茎捣拦
皮	仙人掌	Part-Whole	剥去皮，再把仙人掌的茎捣拦
农家乐	溪流	Near	我们入住的农家乐紧挨着溪流，溪流的对面又是山
我们	溪流	unknown	我们入住的农家乐紧挨着溪流，溪流的对面又是山
溪流	山	Near	我们入住的农家乐紧挨着溪流，溪流的对面又是山，竹影婆娑
我们	溪流	unknown	我们入住的农家乐紧挨着溪流，溪流的对面又是山，竹影婆娑
农家乐	溪流	unknown	我们入住的农家乐紧挨着溪流，溪流的对面又是山，竹影婆娑
大山深处	红石谷风景区	Near	溪流来自大山深处的红石谷风景区。
山	水	Near	一会儿上了山，头顶的枝叶扑簌簌掉下积攒的雨水，凉飕飕的，一会儿贴近水
溪流	山坡上	Near	溪流两侧的山坡上，栽满了茶树
茶园	山腰上	Near	有近千亩原生态茶园。站在山腰上眺望
近千亩	茶园	unknown	有近千亩原生态茶园。站在山腰上眺望
山腰上	山顶	Near	站在山腰上眺望，对面的山顶完全被白雾笼罩
梯田上的	茶树	Located	拢住梯田上的茶树。
泉流	雾中	Located	一线泉流，从那雾中漏出
泉流	山脚	Located	一线泉流，从那雾中漏出，飞溅下山，像纱，又像缎，细长细长，银白明亮，坠到山脚，被密林藏匿。
山顶	山下	Near	“你们到山顶吧，我慢慢往回走，在山下等你们”
这	那	Near	嫩黄的，这一堆那一片的
崖尖	崖底	Near	崖尖崖底，一簇一簇的杜鹃花
溪流旁	石头上	Near	坐在溪流旁的一块石头上，等骡子他们下山。
出口附近	溪流旁	Near	回到出口附近，坐在溪流旁的一块石头上
骡子	他们	Part-Whole	等骡子他们下山。
树木	柳树	Part-Whole	长满了各种树木，柳树，枫树
树木	枫树	Part-Whole	长满了各种树木，柳树，枫树，桑树
树木	桑树	Part-Whole	长满了各种树木，柳树，枫树，桑树，栗子树
树木	栗子树	Part-Whole	长满了各种树木，柳树，枫树，桑树，栗子树，一阵风吹来
声音	树梢上	Located	那声音从树梢上下来
羊	羊头	Part-Whole	每位游客说出自己喜欢吃的有关羊身体部位的名字，说不出来的，要游客表演节目。游客先后说出了“羊头”
羊	“羊眼	Part-Whole	每位游客说出自己喜欢吃的有关羊身体部位的名字，说不出来的，要游客表演节目。游客先后说出了“羊头”、“羊眼”
羊	羊血	Part-Whole	每位游客说出自己喜欢吃的有关羊身体部位的名字，说不出来的，要游客表演节目。游客先后说出了“羊头”、“羊眼”、“羊血”
小寨沟	云台山	Part-Whole	小寨沟是云台山的景点之一
不老泉	小寨沟	Part-Whole	不老泉是小寨沟的一道名泉
瀑水	峰顶	Located	泉水清澈，瀑水从峰顶飞溅下来
红石峡	云台山	Part-Whole	红石峡是云台山的另外一个必看景点
山崖的甬道	谷底	Near	从山崖的甬道看谷底的人群犹如蚁群般大小
我	妻子	Family	我和妻子手拉手
穿越荒冈坟地的路途	村庄	Near	那条穿越荒冈坟地的路途有个很陡的坎，坎下与村庄持平
村庄	冈头	Near	坎下与村庄持平，坎上便是冈头，曾有个在外富了的乡人在路上撒过一些大小不一的碎石
禾香	田里	Located	那些本来生长禾香的田里，被红叶李、香樟、广玉兰们霸占了
禾香	广玉兰	unknown	那些本来生长禾香的田里，被红叶李、香樟、广玉兰们霸占了
禾香	香樟	unknown	那些本来生长禾香的田里，被红叶李、香樟、广玉兰们霸占了
禾香	红叶李	unknown	那些本来生长禾香的田里，被红叶李、香樟、广玉兰们霸占了
广玉兰	它们	Part-Whole	被红叶李、香樟、广玉兰们霸占了，它们在安西村的南方安营扎寨
香樟	它们	Part-Whole	被红叶李、香樟、广玉兰们霸占了，它们在安西村的南方安营扎寨
红叶李	它们	Part-Whole	被红叶李、香樟、广玉兰们霸占了，它们在安西村的南方安营扎寨
手中	棉花糖	Located	漂浮的白云像孩子们手中拿着的棉花糖，伴我此刻于梦境里徜徉。
我的灵魂	我	Part-Whole	他引领着我的灵魂走过九天十地
身上	衣衫	Located	我身上的衣衫，与我的心一起在风的怒吼中肆意狂舞
脚下	石柱	Located	狠狠的拍打着脚下的孤单的石柱，溅起的浪涌似乎要将我一口吞噬。
湖边	观音雕塑	Located	不由自主地往湖边的观音雕塑靠拢
天空	乌云	Located	原本清澈明净的天空霎时乌云密布
东方	神秘的城堡	Located	依然为谁香魂缱绻?陡峻的石墙筑起东方神秘的城堡，戍守的勇士啊
措拉玛	高原仙女	Part-Whole	罗云措，措拉玛……这些不染俗尘的高原仙女哦
罗云措	高原仙女	Part-Whole	珠姆湖，罗云措，措拉玛……这些不染俗尘的高原仙女哦
珠姆湖	高原仙女	Part-Whole	珠姆湖，罗云措，措拉玛……这些不染俗尘的高原仙女哦
小路尽头	寨房	Near	和小路尽头寨房的轮廓
朝慕者	他们	Part-Whole	接纳无数的信徒和朝慕者，让他们体悟禅理与佛缘。
无数的	他们	unknown	接纳无数的信徒和朝慕者，让他们体悟禅理与佛缘。
信徒	他们	Part-Whole	接纳无数的信徒和朝慕者，让他们体悟禅理与佛缘。
稗	水稗	General-Special	周定王曰∶稗有水稗、旱稗。
水稗	旱稗	unknown	周定王曰∶稗有水稗、旱稗。
周定王	水稗	unknown	周定王曰∶稗有水稗、旱稗。
稗	旱稗	General-Special	周定王曰∶稗有水稗、旱稗。
周定王	旱稗	unknown	周定王曰∶稗有水稗、旱稗。
旱稗	苗叶	Part-Whole	旱稗苗叶似子
杏花村	她	Located	杏花村，内在美于历史，众多的名人，众多的传说，众多的古迹把她装扮得靓丽非凡;外在美于风景
水中	山	Located	山中有水，水中有山;山不高
山中	水	Located	山水田园格局自然天成，山中有水
大沟	延伸到邻村	Near	这条大沟延伸到邻村，总长六里多
玉带上	银环	Located	那些石墙尤如玉带上的银环，而飞舞在大沟上空的鸟儿
我家	大沟边	Near	“我家住在大沟边!”
野兔	动物	General-Special	野猫、野兔等动物经常出没其间。
野猫	动物	General-Special	到处是乱石滚滚、野草丛生、荆棘遍地，野猫、野兔等动物经常出没其间。
埋没在乱石与淤泥里	乱石	Located	齐腰深的庄稼被撕得七零八落，埋没在乱石与淤泥里…
埋没在乱石与淤泥里	淤泥	Located	齐腰深的庄稼被撕得七零八落，埋没在乱石与淤泥里…
大沟里	厚石墙	Located	唯有不变的是大沟里那几十道厚石墙，当我踏着石墙走到家门口时
枝头	硕果累累	Located	岸边枝头硕果累累。
岸边	枝头	Near	秋水澄清，岸边枝头硕果累累。
我	亲人	Family	小屋里有我曾经的亲人、朋友。
小屋里	亲人	unknown	小屋里有我曾经的亲人、朋友。
曾经	亲人	unknown	小屋里有我曾经的亲人、朋友。
我	朋友	Social	小屋里有我曾经的亲人、朋友。
小屋里	朋友	unknown	小屋里有我曾经的亲人、朋友。
曾经	朋友	unknown	小屋里有我曾经的亲人、朋友。
她	儿子	Family	为了排解寂寞，她在儿子的鼓励下
河北	遵化	Part-Whole	河北遵化与天津蓟县的接壤处有一个石门镇
天津	蓟县	Part-Whole	河北遵化与天津蓟县的接壤处有一个石门镇
石门镇	行政村	Part-Whole	它是驻地遵化县石门镇下辖的行政村，也曾是炮兵团指挥连的军民共建联系点。
它	行政村	unknown	它是驻地遵化县石门镇下辖的行政村，也曾是炮兵团指挥连的军民共建联系点。
行政村	炮兵团	unknown	它是驻地遵化县石门镇下辖的行政村，也曾是炮兵团指挥连的军民共建联系点。
行政村	指挥连	unknown	它是驻地遵化县石门镇下辖的行政村，也曾是炮兵团指挥连的军民共建联系点。
遵化县	行政村	unknown	它是驻地遵化县石门镇下辖的行政村，也曾是炮兵团指挥连的军民共建联系点。
遵化县	石门镇	Part-Whole	它是驻地遵化县石门镇下辖的行政村
炮兵团	指挥连	Part-Whole	也曾是炮兵团指挥连的军民共建联系点。
指挥连	的军民共建联系点	Part-Whole	也曾是炮兵团指挥连的军民共建联系点。
炮兵团	的军民共建联系点	unknown	也曾是炮兵团指挥连的军民共建联系点。
学校	村子的北端	Located	营房距张庄大约三华里的路程，学校坐落在村子的北端，坐北朝南的教室属土坯梁檩结构
女教师	年龄稍大的一位	Part-Whole	全校只有两名女教师，年龄稍大的一位约四十岁上下
两名	年龄稍大的一位	unknown	全校只有两名女教师，年龄稍大的一位约四十岁上下
两名	女教师	unknown	全校只有两名女教师，年龄稍大的一位约四十岁上下
全校	年龄稍大的一位	unknown	全校只有两名女教师，年龄稍大的一位约四十岁上下
全校	女教师	unknown	全校只有两名女教师，年龄稍大的一位约四十岁上下
女教师	另一位	Part-Whole	全校只有两名女教师，年龄稍大的一位约四十岁上下，衣着朴素，热情大方，是学校的负责人，另一位二十出头
两名	女教师	unknown	全校只有两名女教师，年龄稍大的一位约四十岁上下，衣着朴素，热情大方，是学校的负责人，另一位二十出头
女教师	是学校的负责人	unknown	全校只有两名女教师，年龄稍大的一位约四十岁上下，衣着朴素，热情大方，是学校的负责人，另一位二十出头
女教师	约四十岁上下	unknown	全校只有两名女教师，年龄稍大的一位约四十岁上下，衣着朴素，热情大方，是学校的负责人，另一位二十出头
全校	女教师	unknown	全校只有两名女教师，年龄稍大的一位约四十岁上下，衣着朴素，热情大方，是学校的负责人，另一位二十出头
最南端	科摩林海角	Near	到了印度最南端的科摩林海角。
印度	科摩林海角	unknown	到了印度最南端的科摩林海角。
史书	《安徽茶经》	Part-Whole	如果按史书记载，少者也有千年的历史。《安徽茶经》记载：“宋朝
他的	女儿	Family	不一会他的女儿端来一套精致的景泰蓝茶具
女儿	一套	unknown	不一会他的女儿端来一套精致的景泰蓝茶具
不一会	女儿	unknown	不一会他的女儿端来一套精致的景泰蓝茶具
它	它	Part-Whole	毛色没有一点光泽;它的一条后腿还伤了。何老太见到它的第一眼就觉得再不救它
一条	它	unknown	毛色没有一点光泽;它的一条后腿还伤了。何老太见到它的第一眼就觉得再不救它
后腿还	它	unknown	毛色没有一点光泽;它的一条后腿还伤了。何老太见到它的第一眼就觉得再不救它
何老太	它	unknown	毛色没有一点光泽;它的一条后腿还伤了。何老太见到它的第一眼就觉得再不救它
一点	它	unknown	毛色没有一点光泽;它的一条后腿还伤了。何老太见到它的第一眼就觉得再不救它
他们的	儿女们	Family	二弟弟和弟媳与他们的儿女们从重建起的新房子方向向我们走来
弟媳	儿女们	Family	二弟弟和弟媳与他们的儿女们从重建起的新房子方向向我们走来
二弟弟	弟媳	Family	少顷，二弟弟和弟媳与他们的儿女们从重建起的新房子方向向我们走来
大城市里	人	Ownership	想不到我们现在和你们大城市里人一样也种养起花草来了。
红叶李	名花	Part-Whole	房前屋外还种满了桂花、香樟、罗汉松、红叶李等各种名花姹紫嫣红。
罗汉松	名花	Part-Whole	房前屋外还种满了桂花、香樟、罗汉松、红叶李等各种名花姹紫嫣红。
香樟	名花	Part-Whole	房前屋外还种满了桂花、香樟、罗汉松、红叶李等各种名花姹紫嫣红。
桂花	名花	Part-Whole	房前屋外还种满了桂花、香樟、罗汉松、红叶李等各种名花姹紫嫣红。
我	弟弟	Family	听我弟弟讲
弟弟	他们	Part-Whole	听我弟弟讲，他们今天享共产党的福
我	女儿	Family	我女儿问了他二爸
钙磷铁	营养物质	Part-Whole	富含蛋白质、脂肪、碳水化合物、钙磷铁等营养物质。
碳水化合物	营养物质	Part-Whole	富含蛋白质、脂肪、碳水化合物、钙磷铁等营养物质。
脂肪	营养物质	Part-Whole	富含蛋白质、脂肪、碳水化合物、钙磷铁等营养物质。
蛋白质	营养物质	Part-Whole	富含蛋白质、脂肪、碳水化合物、钙磷铁等营养物质。
鸡	有的公鸡	Part-Whole	王叔家在林下养了一大群鸡，有的公鸡“咯咯咯”
鸡	有的公鸡	Part-Whole	王叔家在林下养了一大群鸡，有的公鸡“咯咯咯”地在树枝上鸣叫，有的公鸡在地上争强好胜地拼斗着
我的	女儿	Family	突然张大伯家养的一大群猪跑进了这片桃林，我的女儿快速地亲点了桃树下的大小猪有二百多头
小崽儿	他们	Part-Whole	一只大约<N>多斤重的一头白花猪带着十几个小崽儿悠闲地来到我面前，他们有的在头对头地顶撞
大约<N>多斤重	小崽儿	unknown	一只大约<N>多斤重的一头白花猪带着十几个小崽儿悠闲地来到我面前，他们有的在头对头地顶撞
一头	小崽儿	unknown	一只大约<N>多斤重的一头白花猪带着十几个小崽儿悠闲地来到我面前，他们有的在头对头地顶撞
一只	小崽儿	unknown	一只大约<N>多斤重的一头白花猪带着十几个小崽儿悠闲地来到我面前，他们有的在头对头地顶撞
十几个	小崽儿	unknown	一只大约<N>多斤重的一头白花猪带着十几个小崽儿悠闲地来到我面前，他们有的在头对头地顶撞
小崽儿	头	unknown	一只大约<N>多斤重的一头白花猪带着十几个小崽儿悠闲地来到我面前，他们有的在头对头地顶撞
白花猪	小崽儿	unknown	一只大约<N>多斤重的一头白花猪带着十几个小崽儿悠闲地来到我面前，他们有的在头对头地顶撞
小崽儿	来到我面前	unknown	一只大约<N>多斤重的一头白花猪带着十几个小崽儿悠闲地来到我面前，他们有的在头对头地顶撞
他	他们	Part-Whole	张大伯走过来给我们讲了他科学养猪的经历，他组织办起了养猪协会，扶持广大农民养猪致富。他们在村上办起了肉类加工厂
有的中老年人	有的	Part-Whole	少儿们在打秋千、坐飞船、坐碰碰车，有的中老年人在下象棋和围棋，有的打扑克、搓麻将。
一起在别墅	的平顶房上	Near	我们与弟弟和二叔两个弟弟家共四家人一起在别墅的平顶房上的坝中过中秋节。
叔	他们	Part-Whole	兄弟姐妹叔伯们见我仰望长空，深知我心意，他们都一同伸出双臂与我同时拥抱那美丽的月空。
弟	他们	Part-Whole	兄弟姐妹叔伯们见我仰望长空，深知我心意，他们都一同伸出双臂与我同时拥抱那美丽的月空。
姐	他们	Part-Whole	兄弟姐妹叔伯们见我仰望长空，深知我心意，他们都一同伸出双臂与我同时拥抱那美丽的月空。
妹	他们	Part-Whole	兄弟姐妹叔伯们见我仰望长空，深知我心意，他们都一同伸出双臂与我同时拥抱那美丽的月空。
伯	他们	Part-Whole	兄弟姐妹叔伯们见我仰望长空，深知我心意，他们都一同伸出双臂与我同时拥抱那美丽的月空。
兄	他们	Part-Whole	星夜的天空是那么的辉煌而宁静，兄弟姐妹叔伯们见我仰望长空，深知我心意，他们都一同伸出双臂与我同时拥抱那美丽的月空。
我	老伴	Family	我经常与老伴一起下厨
我	经常	unknown	我经常与老伴一起下厨
经常	老伴	unknown	我经常与老伴一起下厨
脚下	生风	Located	脚下生风。
城南	十五公里处	Near	坐落于镇原县平泉镇城南十五公里处、显圣塬腹地
平泉镇	城南	Near	坐落于镇原县平泉镇城南十五公里处、显圣塬腹地
镇原县	平泉镇	Near	坐落于镇原县平泉镇城南十五公里处、显圣塬腹地
潘仁美	四子	Family	太师潘仁美有四子各建府
潘仁美	四子	unknown	太师潘仁美有四子各建府
二府	在平凉市境内	Located	一府二府在平凉市境内，三府在平庆交界的庆阳市境内新城乡
一府	在平凉市境内	Located	太师潘仁美有四子各建府，一府二府在平凉市境内，三府在平庆交界的庆阳市境内新城乡
境内	新城乡	Near	三府在平庆交界的庆阳市境内新城乡，四府即在此地。
庆阳市	境内	Near	三府在平庆交界的庆阳市境内新城乡
平庆交界的	庆阳市	Near	三府在平庆交界的庆阳市境内新城乡
三府	新城乡	Located	一府二府在平凉市境内，三府在平庆交界的庆阳市境内新城乡，四府即在此地。
各建营	一营	Part-Whole	同时杨继业有八子各建营，宁夏回族自治区境内有一营二营以至八营
各建营	二营	Part-Whole	同时杨继业有八子各建营，宁夏回族自治区境内有一营二营以至八营
各建营	八营	Part-Whole	同时杨继业有八子各建营，宁夏回族自治区境内有一营二营以至八营，在防御国家安宁。
各建府	二府	Part-Whole	太师潘仁美有四子各建府，一府二府在平凉市境内
各建府	三府	Part-Whole	太师潘仁美有四子各建府，一府二府在平凉市境内，三府在平庆交界的庆阳市境内新城乡
各建府	四府	Part-Whole	太师潘仁美有四子各建府，一府二府在平凉市境内，三府在平庆交界的庆阳市境内新城乡，四府即在此地。
庙院内	大柳树	Located	据传庙院内两棵大柳树，名驰大西北
庙院	大柳树	Located	陕西乾县一带的老年人也知其甘肃四府庙院大柳树，足见道观之久远。
秘书	任秘书长	Create	曾在陈独秀中央当秘书，曾在瞿秋白中央任秘书长;百色起义失败后
秘书	曾在	unknown	曾在陈独秀中央当秘书，曾在瞿秋白中央任秘书长;百色起义失败后
秘书	瞿秋白	unknown	曾在陈独秀中央当秘书，曾在瞿秋白中央任秘书长;百色起义失败后
陈独秀	秘书	unknown	曾在陈独秀中央当秘书，曾在瞿秋白中央任秘书长;百色起义失败后
中央	秘书	unknown	曾在陈独秀中央当秘书，曾在瞿秋白中央任秘书长;百色起义失败后
秘书	中央	unknown	曾在陈独秀中央当秘书，曾在瞿秋白中央任秘书长;百色起义失败后
曾在	秘书	unknown	曾在陈独秀中央当秘书，曾在瞿秋白中央任秘书长;百色起义失败后
任秘书长	他	Part-Whole	曾在瞿秋白中央任秘书长;百色起义失败后，他到毛泽东根据地
曾在	他	unknown	曾在瞿秋白中央任秘书长;百色起义失败后，他到毛泽东根据地
瞿秋白	他	unknown	曾在瞿秋白中央任秘书长;百色起义失败后，他到毛泽东根据地
他	毛泽东	unknown	曾在瞿秋白中央任秘书长;百色起义失败后，他到毛泽东根据地
百色起义失败后	他	unknown	曾在瞿秋白中央任秘书长;百色起义失败后，他到毛泽东根据地
中央	他	unknown	曾在瞿秋白中央任秘书长;百色起义失败后，他到毛泽东根据地
江西	南昌	Part-Whole	下放江西南昌去劳动。
副主席	第一副总理	Part-Whole	<N>年元月又让他担任两个副主席，第一副总理和参谋长。
两个	副主席	unknown	<N>年元月又让他担任两个副主席，第一副总理和参谋长。
<N>年元月	副主席	unknown	<N>年元月又让他担任两个副主席，第一副总理和参谋长。
副主席	参谋长	Part-Whole	<N>年元月又让他担任两个副主席，第一副总理和参谋长。
珠海	经济特区	Part-Whole	<N>年工业、商业实行计划体制改革;扩大企业自主权;开发深圳、珠海为经济特区，成为“经济开放政策”
商业	经济特区	unknown	<N>年工业、商业实行计划体制改革;扩大企业自主权;开发深圳、珠海为经济特区，成为“经济开放政策”
工业	经济特区	unknown	<N>年工业、商业实行计划体制改革;扩大企业自主权;开发深圳、珠海为经济特区，成为“经济开放政策”
<N>年	经济特区	unknown	<N>年工业、商业实行计划体制改革;扩大企业自主权;开发深圳、珠海为经济特区，成为“经济开放政策”
深圳	经济特区	Part-Whole	<N>年工业、商业实行计划体制改革;扩大企业自主权;开发深圳、珠海为经济特区，成为“经济开放政策”
红河峡谷	中国北方第一漂	Located	红河峡谷全长<N>.<N>千米，位于辽宁省抚顺市清源县，素有：“中国北方第一漂”
辽宁省	中国北方第一漂	unknown	红河峡谷全长<N>.<N>千米，位于辽宁省抚顺市清源县，素有：“中国北方第一漂”
中国北方第一漂	中国北方	unknown	红河峡谷全长<N>.<N>千米，位于辽宁省抚顺市清源县，素有：“中国北方第一漂”
红河峡谷	中国北方	unknown	红河峡谷全长<N>.<N>千米，位于辽宁省抚顺市清源县，素有：“中国北方第一漂”
中国北方第一漂	第一漂	unknown	红河峡谷全长<N>.<N>千米，位于辽宁省抚顺市清源县，素有：“中国北方第一漂”
红河峡谷	第一漂	unknown	红河峡谷全长<N>.<N>千米，位于辽宁省抚顺市清源县，素有：“中国北方第一漂”
清源县	中国北方第一漂	unknown	红河峡谷全长<N>.<N>千米，位于辽宁省抚顺市清源县，素有：“中国北方第一漂”
红河峡谷	清源县	unknown	红河峡谷全长<N>.<N>千米，位于辽宁省抚顺市清源县，素有：“中国北方第一漂”
抚顺市	中国北方第一漂	unknown	红河峡谷全长<N>.<N>千米，位于辽宁省抚顺市清源县，素有：“中国北方第一漂”
红河峡谷	抚顺市	unknown	红河峡谷全长<N>.<N>千米，位于辽宁省抚顺市清源县，素有：“中国北方第一漂”
全长<N>.<N>千米	中国北方第一漂	unknown	红河峡谷全长<N>.<N>千米，位于辽宁省抚顺市清源县，素有：“中国北方第一漂”
红河峡谷	全长<N>.<N>千米	unknown	红河峡谷全长<N>.<N>千米，位于辽宁省抚顺市清源县，素有：“中国北方第一漂”
浅吟低唱里的	高山	Located	红峡白浪、水雾弥天、浅吟低唱里的高山流水在诉说着对青山无悔的依恋。
浅吟低唱里的	流水	Located	红峡白浪、水雾弥天、浅吟低唱里的高山流水在诉说着对青山无悔的依恋。
大巴车	车轮	Part-Whole	一头钻进了大巴车。车轮滚滚前行
我们	我	Part-Whole	以后父亲再婚又生育了我们。我小时候根本不知道有个大哥
牌位	八仙桌上	Located	祖宗的牌位安放在八仙桌上，金色的龙凤桌帷闪闪发光
面粉	材料	Part-Whole	是把蔬菜和面粉等材料发给各班
蔬菜	材料	Part-Whole	是把蔬菜和面粉等材料发给各班
棒棒	我们	Part-Whole	“棒棒，要不我们在水壶里下吧
棒棒	水壶里	unknown	“棒棒，要不我们在水壶里下吧
连长	我们	Part-Whole	自己眼馋心急，连长就对我说：“棒棒，要不我们在水壶里下吧
雪堆里	堂的大白菜	Located	我们就在雪堆里偷了两棵食堂的大白菜，做了个冰碴凉拌菜。
祥举	女朋友	Family	山东的祥举“交代”了与在徐州师范上学女朋友的恋情;陕西的功龙第二天骑自行车出门办事时
象棋	炮	Part-Whole	我教外孙下象棋，什么车马炮啦
象棋	马	Part-Whole	我教外孙下象棋，什么车马炮啦
象棋	车	Part-Whole	我教外孙下象棋，什么车马炮啦
英语	A	Part-Whole	我教孙女学英语，A、B、C、D啦
英语	B	Part-Whole	我教孙女学英语，A、B、C、D啦
英语	C	Part-Whole	我教孙女学英语，A、B、C、D啦
英语	D	Part-Whole	我教孙女学英语，A、B、C、D啦
英语	OK	Part-Whole	我教孙女学英语，A、B、C、D啦，OK，yes啦
英语	yes	Part-Whole	我教孙女学英语，A、B、C、D啦，OK，yes啦
活动	政治时事报告会	Part-Whole	每学期都会搞一些活动，如政治时事报告会，书面摄影优秀作品展
活动	书面摄影优秀作品展	Part-Whole	每学期都会搞一些活动，如政治时事报告会，书面摄影优秀作品展，唱歌、舞蹈、戏曲、乐器表演
活动	唱歌	Part-Whole	每学期都会搞一些活动，如政治时事报告会，书面摄影优秀作品展，唱歌、舞蹈、戏曲、乐器表演
活动	舞蹈	Part-Whole	每学期都会搞一些活动，如政治时事报告会，书面摄影优秀作品展，唱歌、舞蹈、戏曲、乐器表演
活动	戏曲	Part-Whole	每学期都会搞一些活动，如政治时事报告会，书面摄影优秀作品展，唱歌、舞蹈、戏曲、乐器表演
活动	乐器表演	Part-Whole	每学期都会搞一些活动，如政治时事报告会，书面摄影优秀作品展，唱歌、舞蹈、戏曲、乐器表演，各个班级还自发组织班会活动
组织班会活动	短途旅游	Part-Whole	各个班级还自发组织班会活动，或短途旅游，或什么茶话会、座谈会
组织班会活动	茶话会	Part-Whole	各个班级还自发组织班会活动，或短途旅游，或什么茶话会、座谈会
组织班会活动	座谈会	Part-Whole	各个班级还自发组织班会活动，或短途旅游，或什么茶话会、座谈会，形式多种多样。
荷花的倩影	荷花	Part-Whole	荷花的倩影曾触发诗人李白的生花妙笔
荷花的倩影	生花	unknown	荷花的倩影曾触发诗人李白的生花妙笔
荷花	生花	unknown	荷花的倩影曾触发诗人李白的生花妙笔
荷花的倩影	诗人李白	unknown	荷花的倩影曾触发诗人李白的生花妙笔
荷花	诗人李白	unknown	荷花的倩影曾触发诗人李白的生花妙笔
荷花的倩影	李白	unknown	荷花的倩影曾触发诗人李白的生花妙笔
荷花	李白	unknown	荷花的倩影曾触发诗人李白的生花妙笔
荷花的倩影	曾	unknown	荷花的倩影曾触发诗人李白的生花妙笔
荷花	曾	unknown	荷花的倩影曾触发诗人李白的生花妙笔
花上	露	Located	“香凝花上露”
荷花	蓬	Part-Whole	荷花的蓬、藕均可入药。
荷花	藕	Part-Whole	荷花的蓬、藕均可入药。
荷花	蓬	Part-Whole	荷花的蓬、藕又是美食。
荷花	藕	Part-Whole	荷花的蓬、藕又是美食。
莲池	少者	Part-Whole	他们的莲池少者几亩
莲池	多者	Part-Whole	他们的莲池少者几亩,多者上百亩。
安徽省	西部	Part-Whole	六安地处安徽省西部。
室内	卫生间	Located	室内窗明几净，设有卫生间、厨房。
室内	厨房	Located	室内窗明几净，设有卫生间、厨房。
安徽	中国科技大学	Located	与全国其他地区一样，安徽发生了巨变：皖南游裔云集；淮北五谷丰登；中国科技大学，根扎合肥
中国科技大学	合肥	Located	中国科技大学，根扎合肥，枝繁叶茂
安徽	合肥	Part-Whole	与全国其他地区一样，安徽发生了巨变：皖南游裔云集；淮北五谷丰登；中国科技大学，根扎合肥，枝繁叶茂
黄山	石猴	Located	黄山石猴喜宾多
阎村北与	校之	Near	东西相向的荣鸟高速公路从前阎村北与学校之间通过
猫小	们都	Part-Whole	你不见把小猫小狗扔在水里后，它们都鼻孔朝天四肢划水吗?人也是这样
狗扔	们都	Part-Whole	你不见把小猫小狗扔在水里后，它们都鼻孔朝天四肢划水吗?人也是这样
生在	生进	Part-Whole	在游泳场南边<N>多米处<N>个学生在洗澡，有<N>个学生进入了水深<N>米多的地方
个学	生进	unknown	在游泳场南边<N>多米处<N>个学生在洗澡，有<N>个学生进入了水深<N>米多的地方
游泳场南边<N>多米处<N>	生进	unknown	在游泳场南边<N>多米处<N>个学生在洗澡，有<N>个学生进入了水深<N>米多的地方
<N>多米处	生进	unknown	在游泳场南边<N>多米处<N>个学生在洗澡，有<N>个学生进入了水深<N>米多的地方
泳场南边<N>	生进	unknown	在游泳场南边<N>多米处<N>个学生在洗澡，有<N>个学生进入了水深<N>米多的地方
生进	米多的	unknown	在游泳场南边<N>多米处<N>个学生在洗澡，有<N>个学生进入了水深<N>米多的地方
里的“	干部活动室&	Near	借用村里的“老干部活动室&quot、
一边抖落着头上身上的	落花飞絮	Located	陈双他妈赶紧放下笤帚，一边抖落着头上身上的落花飞絮，一边满面春风地笑脸相迎：“呦!
我的眼泪	我	Create	“当主持人宣布我获得总决赛冠军时，我的眼泪一下子流了下来，和那些年轻选手竞争，我能战胜他们
我	我的眼泪	Part-Whole	“当主持人宣布我获得总决赛冠军时，我的眼泪一下子流了下来
珠海	等地	Part-Whole	还受邀到大连、威海、温州、常州、赤壁、南昌、长沙、合肥、西藏、香港、珠海等地推广三瑜伽。
香港	等地	Part-Whole	还受邀到大连、威海、温州、常州、赤壁、南昌、长沙、合肥、西藏、香港、珠海等地推广三瑜伽。
西藏	等地	Part-Whole	还受邀到大连、威海、温州、常州、赤壁、南昌、长沙、合肥、西藏、香港、珠海等地推广三瑜伽。
合肥	等地	Part-Whole	还受邀到大连、威海、温州、常州、赤壁、南昌、长沙、合肥、西藏、香港、珠海等地推广三瑜伽。
长沙	等地	Part-Whole	还受邀到大连、威海、温州、常州、赤壁、南昌、长沙、合肥、西藏、香港、珠海等地推广三瑜伽。
南昌	等地	Part-Whole	还受邀到大连、威海、温州、常州、赤壁、南昌、长沙、合肥、西藏、香港、珠海等地推广三瑜伽。
赤壁	等地	Part-Whole	还受邀到大连、威海、温州、常州、赤壁、南昌、长沙、合肥、西藏、香港、珠海等地推广三瑜伽。
常州	等地	Part-Whole	还受邀到大连、威海、温州、常州、赤壁、南昌、长沙、合肥、西藏、香港、珠海等地推广三瑜伽。
威海	等地	Part-Whole	还受邀到大连、威海、温州、常州、赤壁、南昌、长沙、合肥、西藏、香港、珠海等地推广三瑜伽。
大连	等地	Part-Whole	还受邀到大连、威海、温州、常州、赤壁、南昌、长沙、合肥、西藏、香港、珠海等地推广三瑜伽。
景丽	母亲	Family	景丽在母亲刘淑霞言传身教下从小懂事
景丽	刘淑霞	unknown	景丽在母亲刘淑霞言传身教下从小懂事
共产党员	党	Ownership	作为一名共产党员，自觉加强党性修养，自觉实践党的宗旨
顺境	他们	Part-Whole	其实逆境和顺境，不过是矛盾的两个方面，可以因人而异，相互转化，而从根本上说，他们都只是外因
逆境	他们	Part-Whole	其实逆境和顺境，不过是矛盾的两个方面，可以因人而异，相互转化，而从根本上说，他们都只是外因
“神五”、“神六”、“神七”、“神八”、“神九”“神十”载人航天飞船	载人航天飞船	General-Special	“神五”、“神六”、“神七”、“神八”、“神九”“神十”载人航天飞船到“嫦娥<N>号”
“嫦娥<N>号”、“嫦娥<N>号”、“嫦娥<N>号”探月卫星	探月卫星	General-Special	“嫦娥<N>号”、“嫦娥<N>号”、“嫦娥<N>号”探月卫星发射升空
北斗导航卫星定位系统	导航卫星定位系统	General-Special	到北斗导航卫星定位系统覆盖亚太、不久的将来覆盖全球
第一颗人造卫星“东方红”	人造卫星	General-Special	从第一颗人造卫星“东方红”到北斗导航卫星定位系统覆盖亚太、不久的将来覆盖全球
载人航天飞船	“神十”	General-Special	载人航天飞船到“嫦娥<N>号”、“嫦娥<N>号”、“嫦娥<N>号”探月卫星发射升空，及“神八”、“神九”、“神十”分别与“天宫一号”
载人航天飞船	“神九”	General-Special	载人航天飞船到“嫦娥<N>号”、“嫦娥<N>号”、“嫦娥<N>号”探月卫星发射升空，及“神八”、“神九”、“神十”
载人航天飞船	“神八”	General-Special	载人航天飞船到“嫦娥<N>号”、“嫦娥<N>号”、“嫦娥<N>号”探月卫星发射升空，及“神八”、“神九”
探月卫星	“天宫一号”	General-Special	探月卫星发射升空，及“神八”、“神九”、“神十”分别与“天宫一号”成功交会对接
第三代战斗机	第三代战斗机“歼十”、“歼--<N>”	General-Special	武器装备到第三代战斗机“歼十”、“歼--<N>”完全拥有自主产权、第四代隐形战斗机“歼<N>”
第四代隐形战斗机	第四代隐形战斗机“歼<N>”、“歼<N>”	General-Special	完全拥有自主产权、第四代隐形战斗机“歼<N>”、“歼<N>”的试飞、从我国第一艘航空母舰“辽宁舰”
我国第一艘航空母舰“辽宁舰”	航空母舰	General-Special	的试飞、从我国第一艘航空母舰“辽宁舰”交付部队到“歼―<N>”
“歼―<N>”舰载机	舰载机	General-Special	“歼―<N>”舰载机首次着舰成功起降
第一款国产大型运输机“运-<N>”	大型运输机	General-Special	从第一款国产大型运输机“运-<N>”振翅首飞
中国	日本	Near	中国在追梦，追梦在经济。特别是改革开放<N>年来，经济增长年均达到<N>.<N>%，人民生活水平逐步提高，国力增强，我国的国民生产总值连续翻番，超过日本，成为世界第二大经济体。
大街小巷	绿树	Located	充分利用了渠江和西溪河水景，大街小巷绿树成荫
这条大道	思源广场	Near	“当然，这条大道和前面的思源广场一样
广安的同志	我们	Part-Whole	广安的同志非常自豪地说道。说话间，我们漫步到了思源大道的东头。
广安的同志	思源大道的东头	unknown	广安的同志非常自豪地说道。说话间，我们漫步到了思源大道的东头。
台阶	青铜浮雕	Located	是一个大台阶，台阶的青铜浮雕上有小平手书的一行大字：“发展才是硬道理”
一个	台阶	unknown	是一个大台阶，台阶的青铜浮雕上有小平手书的一行大字：“发展才是硬道理”
台阶	小平	unknown	是一个大台阶，台阶的青铜浮雕上有小平手书的一行大字：“发展才是硬道理”
全中国人民	广安的同志	Part-Whole	才有了我们广安和全中国人民的幸福今天!”广安的同志非常自豪地说道。
我们广安	广安的同志	unknown	才有了我们广安和全中国人民的幸福今天!”广安的同志非常自豪地说道。
我们广安	全中国人民	Part-Whole	才有了我们广安和全中国人民的幸福今天!”
音乐喷泉	银亮的水柱	Part-Whole	整个思源广场沉浸在欢快的乐曲声中，音乐喷泉银亮的水柱翩翩起舞
音乐喷泉	灯	Part-Whole	整个思源广场沉浸在欢快的乐曲声中，音乐喷泉银亮的水柱翩翩起舞，让灯追逐得五彩斑斓。
宝鼎旁边	宝鼎旁	Near	站在宝鼎旁边的一位离退休干部模样的老同志接过话头快言快语地说道。这位老同志的话引起了我们的深思。站在宝鼎旁，俯看思源大道
牌坊村	一座德政牌坊	Located	牌坊村，是清朝时矗立过一座德政牌坊而得名。
牌坊村	一座	unknown	牌坊村，是清朝时矗立过一座德政牌坊而得名。
牌坊村	清朝时	unknown	牌坊村，是清朝时矗立过一座德政牌坊而得名。
广安农民	中国农民	Part-Whole	牌坊上镌刻着广安农民，乃至中国农民用真诚之心、感激之情奉上的两句极为朴实的话：“翻身不忘毛泽东
小平同志用过的家具	可以拆成两半的大圆桌	Part-Whole	小平同志用过的家具只有两件，一件是可以拆成两半的大圆桌，“文革”
一件	可以拆成两半的大圆桌	unknown	小平同志用过的家具只有两件，一件是可以拆成两半的大圆桌，“文革”
小平同志	可以拆成两半的大圆桌	unknown	小平同志用过的家具只有两件，一件是可以拆成两半的大圆桌，“文革”
可以拆成两半的大圆桌	文革	unknown	小平同志用过的家具只有两件，一件是可以拆成两半的大圆桌，“文革”
两件	可以拆成两半的大圆桌	unknown	小平同志用过的家具只有两件，一件是可以拆成两半的大圆桌，“文革”
我	陪同我们参观的广安的同志	Social	当我向陪同我们参观的广安的同志说起小平故居“似乎觉得有点空”
陪同我们参观的广安的同志	小平故居	unknown	当我向陪同我们参观的广安的同志说起小平故居“似乎觉得有点空”
我	一位负责同志	Social	到达广安市的当晚，我在广安市人大相关专委会一位负责同志的陪同下
广安市	一位负责同志	unknown	到达广安市的当晚，我在广安市人大相关专委会一位负责同志的陪同下
广安市人大相关专委会	一位负责同志	unknown	到达广安市的当晚，我在广安市人大相关专委会一位负责同志的陪同下
广安的同志	他们	Part-Whole	的感受之时，广安的同志告诉我：他们原来也有这种感觉
老乡	邓小平	Social	“老乡”对邓小平的崇敬、谢意和思念之情的精彩对联。
邓小平	精彩对联	unknown	“老乡”对邓小平的崇敬、谢意和思念之情的精彩对联。
四川作家马识途	老乡	Part-Whole	我有幸看到了四川作家马识途与广安的“联坛怪杰”刘利分别撰写的献给邓小平故居以表达“老乡”
我	四川作家马识途	unknown	我有幸看到了四川作家马识途与广安的“联坛怪杰”刘利分别撰写的献给邓小平故居以表达“老乡”
四川作家马识途	邓小平故居	unknown	我有幸看到了四川作家马识途与广安的“联坛怪杰”刘利分别撰写的献给邓小平故居以表达“老乡”
四川作家马识途	广安的“联坛怪杰”刘利	unknown	我有幸看到了四川作家马识途与广安的“联坛怪杰”刘利分别撰写的献给邓小平故居以表达“老乡”
广安的“联坛怪杰”刘利	老乡	Part-Whole	我有幸看到了四川作家马识途与广安的“联坛怪杰”刘利分别撰写的献给邓小平故居以表达“老乡”
我	广安的“联坛怪杰”刘利	unknown	我有幸看到了四川作家马识途与广安的“联坛怪杰”刘利分别撰写的献给邓小平故居以表达“老乡”
广安的“联坛怪杰”刘利	邓小平故居	unknown	我有幸看到了四川作家马识途与广安的“联坛怪杰”刘利分别撰写的献给邓小平故居以表达“老乡”
精彩对联	马识途的对联	Part-Whole	对邓小平的崇敬、谢意和思念之情的精彩对联。马识途的对联这样写道：“扶大厦之将倾
精彩对联	马识途	unknown	对邓小平的崇敬、谢意和思念之情的精彩对联。马识途的对联这样写道：“扶大厦之将倾
精彩对联	大厦	unknown	对邓小平的崇敬、谢意和思念之情的精彩对联。马识途的对联这样写道：“扶大厦之将倾
邓小平	精彩对联	unknown	对邓小平的崇敬、谢意和思念之情的精彩对联。马识途的对联这样写道：“扶大厦之将倾
上联	上下联	Part-Whole	上联侧重于历史性的政治风云和武装斗争，下联侧重于现实性的经济建设和远景构想。整联堪称鸿篇佳制，匠心独运，它采用“双钩格”，上下联开头和结尾巧妙地嵌入小平名字“小”
下联	上下联	Part-Whole	上联侧重于历史性的政治风云和武装斗争，下联侧重于现实性的经济建设和远景构想。整联堪称鸿篇佳制，匠心独运，它采用“双钩格”，上下联开头和结尾巧妙地嵌入小平名字“小”
我	老婆	Family	能够挽回我在老婆面前失态的低级错误。
整个村庄	周边的村庄	Near	我居住的村庄在不知情的情况下陡然停电，整个村庄漆黑一团。为何会停电呢?好奇心促使我朝周边的村庄寻找答案
我	周边的村庄	unknown	我居住的村庄在不知情的情况下陡然停电，整个村庄漆黑一团。为何会停电呢?好奇心促使我朝周边的村庄寻找答案
整个村庄	我	unknown	我居住的村庄在不知情的情况下陡然停电，整个村庄漆黑一团。为何会停电呢?好奇心促使我朝周边的村庄寻找答案
我居住的村庄	周边的村庄	unknown	我居住的村庄在不知情的情况下陡然停电，整个村庄漆黑一团。为何会停电呢?好奇心促使我朝周边的村庄寻找答案
我	整个村庄	unknown	我居住的村庄在不知情的情况下陡然停电，整个村庄漆黑一团。为何会停电呢?好奇心促使我朝周边的村庄寻找答案
整个村庄	附近的村庄	Near	我居住的村庄在不知情的情况下陡然停电，整个村庄漆黑一团。为何会停电呢?好奇心促使我朝周边的村庄寻找答案，附近的村庄同样笼罩黑暗
我	附近的村庄	unknown	我居住的村庄在不知情的情况下陡然停电，整个村庄漆黑一团。为何会停电呢?好奇心促使我朝周边的村庄寻找答案，附近的村庄同样笼罩黑暗
整个村庄	我	unknown	我居住的村庄在不知情的情况下陡然停电，整个村庄漆黑一团。为何会停电呢?好奇心促使我朝周边的村庄寻找答案，附近的村庄同样笼罩黑暗
我居住的村庄	附近的村庄	unknown	我居住的村庄在不知情的情况下陡然停电，整个村庄漆黑一团。为何会停电呢?好奇心促使我朝周边的村庄寻找答案，附近的村庄同样笼罩黑暗
我	整个村庄	unknown	我居住的村庄在不知情的情况下陡然停电，整个村庄漆黑一团。为何会停电呢?好奇心促使我朝周边的村庄寻找答案，附近的村庄同样笼罩黑暗
故乡峨眉山市	四川西南	Part-Whole	故乡峨眉山市地处四川西南，总面积<N>平方公里
世世代代峨眉人	取之不尽的木材资源	Use	还为世世代代峨眉人提供了取之不尽的木材资源，也为社会创造了极其丰富的物质财富。
成渝铁路	峨眉	Near	在上世纪五十年代初全市森林遭遇了两次大规模砍伐：一是<N>年至<N>年为修建成渝铁路在峨眉砍树做枕木
峨眉	树	Located	在上世纪五十年代初全市森林遭遇了两次大规模砍伐：一是<N>年至<N>年为修建成渝铁路在峨眉砍树做枕木
成渝铁路	枕木	Located	在上世纪五十年代初全市森林遭遇了两次大规模砍伐：一是<N>年至<N>年为修建成渝铁路在峨眉砍树做枕木，两年时间砍树<N>多万立方米
小平同志	四川省委书记谭启龙	Social	小平同志在四川省委书记谭启龙等领导同志陪同下不辞辛劳徒步登山
小平同志	四川省委书记谭启龙等领导同志	Social	小平同志在四川省委书记谭启龙等领导同志陪同下不辞辛劳徒步登山
四川省委书记谭启龙等领导同志	四川省委书记谭启龙	unknown	小平同志在四川省委书记谭启龙等领导同志陪同下不辞辛劳徒步登山
贫瘠的山地里	玉米	Located	他看见山上树木稀少，贫瘠的山地里玉米矮小瘦弱和山地里辛勤劳作的山民时
山地里辛勤劳作的山民	山区农民	Part-Whole	贫瘠的山地里玉米矮小瘦弱和山地里辛勤劳作的山民时，小平同志就语重心长地对陪同的领导同志说：“山区农民生活苦
峨眉山	它	Located	“峨眉山是一座宝库，要好好保护，合理开发，让它为子子孙孙造福”
荒山	林	Located	其中荒山造林<N>万亩
全市	海拔较高、坡高较大的山地	Part-Whole	让农民拥有自主权和经营权，全市林权改革面积<N>万亩。六是对海拔较高、坡高较大的山地实施退耕还林
农民	全市	unknown	让农民拥有自主权和经营权，全市林权改革面积<N>万亩。六是对海拔较高、坡高较大的山地实施退耕还林
木材	燃料	General-Special	改变世世代代以木材作燃料的习惯
沼气	燃料	General-Special	农林大办沼气，改变世世代代以木材作燃料的习惯
电力、天然气	燃料	General-Special	与此同时在城镇大力推广电力、天然气，农林大办沼气，改变世世代代以木材作燃料的习惯
峨眉	峨眉山景区	Part-Whole	全市森林覆盖率从<N>年代初的<N>%上升到<N>.<N>%，峨眉也获得全国造林绿化百佳县(市)的光荣称号。峨眉山景区退耕还林后转移劳动力<N>万多人
我们	祖辈们	Social	我们现在也许只能像祖辈们以前那样
我	我们	Part-Whole	忆古思今，我才发现今天的生活来之不易。不禁想到，若没有邓小平，也许今天的中国还在贫穷中和黑暗中挣扎，我们现在也许只能像祖辈们以前那样
我	爷爷	Family	使我把思绪一下子拉回了读幼儿中班时碰到的哪一桩桩怪事：爷爷和老人们说到邓小平去逝时眼圈湿闰
我	老人们	Social	使我把思绪一下子拉回了读幼儿中班时碰到的哪一桩桩怪事：爷爷和老人们说到邓小平去逝时眼圈湿闰
爷爷	老人们	Social	使我把思绪一下子拉回了读幼儿中班时碰到的哪一桩桩怪事：爷爷和老人们说到邓小平去逝时眼圈湿闰
他	肉身	Ownership	就算他肉身已逝
骨灰	他	Ownership	但他将会永远活在中国人民的心中;骨灰撒江，但他的精神永远同祖国山河化为一体
祖国山河	中国	Located	但他的精神永远同祖国山河化为一体，微笑看着中国的每一步腾飞。
他	中国	unknown	但他的精神永远同祖国山河化为一体，微笑看着中国的每一步腾飞。
我一老友	我	Social	联想我一老友的情况
老婆	老妈	Family	老婆和老妈同时掉在了水里
我这个老友	现在的妻子	Family	我这个老友现在的妻子也遇到过相似的情况：她的生父与她的前夫同时落水了
我这个老友	她的生父与她的前夫	unknown	我这个老友现在的妻子也遇到过相似的情况：她的生父与她的前夫同时落水了
现在的妻子	她的生父	unknown	我这个老友现在的妻子也遇到过相似的情况：她的生父与她的前夫同时落水了
我这个老友	她的生父	unknown	我这个老友现在的妻子也遇到过相似的情况：她的生父与她的前夫同时落水了
现在的妻子	她的前夫	unknown	我这个老友现在的妻子也遇到过相似的情况：她的生父与她的前夫同时落水了
我这个老友	她的前夫	unknown	我这个老友现在的妻子也遇到过相似的情况：她的生父与她的前夫同时落水了
老友的生母	他的前妻	Family	在我老友的身上就发生过这样的事情：老友的生母与他的前妻同时落水了
老友的生母与他的前妻	他的前妻	unknown	在我老友的身上就发生过这样的事情：老友的生母与他的前妻同时落水了
我老友	他的前妻	unknown	在我老友的身上就发生过这样的事情：老友的生母与他的前妻同时落水了
他的前妻	他	unknown	在我老友的身上就发生过这样的事情：老友的生母与他的前妻同时落水了
她的生父	她的前夫	Family	我这个老友现在的妻子也遇到过相似的情况：她的生父与她的前夫同时落水了
现在的妻子	她的生父与她的前夫	Family	我这个老友现在的妻子也遇到过相似的情况：她的生父与她的前夫同时落水了
她的生父与她的前夫	她的生父	unknown	我这个老友现在的妻子也遇到过相似的情况：她的生父与她的前夫同时落水了
她的生父与她的前夫	她的前夫	unknown	我这个老友现在的妻子也遇到过相似的情况：她的生父与她的前夫同时落水了
我老友	老友的生母与他的前妻	Family	在我老友的身上就发生过这样的事情：老友的生母与他的前妻同时落水了
老友的生母与他的前妻	他	unknown	在我老友的身上就发生过这样的事情：老友的生母与他的前妻同时落水了
老友的生母与他的前妻	老友的生母	unknown	在我老友的身上就发生过这样的事情：老友的生母与他的前妻同时落水了
我老友	老友的生母	unknown	在我老友的身上就发生过这样的事情：老友的生母与他的前妻同时落水了
她	他们	Part-Whole	，她也说。他们结婚的那一天
我的老友	他们	Part-Whole	，我的老友说。“对呀，天性使然呀”，她也说。他们结婚的那一天
生父母	子女	Family	出在哪呢?出在：生父母子女关系是血缘亲
丈夫	他的生母	Family	如果妻子想要丈夫先救自己而不去救他的生母，或者丈夫想要妻子先救自己而不去救她的生父
妻子	丈夫	Family	如果妻子想要丈夫先救自己而不去救他的生母
妻子	她的生父	Family	或者丈夫想要妻子先救自己而不去救她的生父，都是违拗人性的;其行为真有可能会遭到生还者的咒骂。
丈夫	她的生父	Family	或者丈夫想要妻子先救自己而不去救她的生父，都是违拗人性的;其行为真有可能会遭到生还者的咒骂。
丈夫	妻子	unknown	或者丈夫想要妻子先救自己而不去救她的生父，都是违拗人性的;其行为真有可能会遭到生还者的咒骂。
丈夫	生还者	unknown	或者丈夫想要妻子先救自己而不去救她的生父，都是违拗人性的;其行为真有可能会遭到生还者的咒骂。
小胡	他那美国侨住的父母	Family	与临沭县一位胡姓的青年搭上了话，小胡到北京机场迎接他那美国侨住的父母。
临沭县	小胡	unknown	与临沭县一位胡姓的青年搭上了话，小胡到北京机场迎接他那美国侨住的父母。
一位	小胡	unknown	与临沭县一位胡姓的青年搭上了话，小胡到北京机场迎接他那美国侨住的父母。
小胡	北京机场	unknown	与临沭县一位胡姓的青年搭上了话，小胡到北京机场迎接他那美国侨住的父母。
光秃秃的西山上	几十棵白杨树，	Located	他在光秃秃的西山上，栽上几十棵白杨树，存活了两棵
光秃秃的西山上	几十棵	unknown	他在光秃秃的西山上，栽上几十棵白杨树，存活了两棵
他	光秃秃的西山上	unknown	他在光秃秃的西山上，栽上几十棵白杨树，存活了两棵
这山场	种的大葱	Located	这山场很神奇，只有<N>公分土层，却出奇的耐旱，种的大葱每株<N>克重
这山场	<N>公分	unknown	这山场很神奇，只有<N>公分土层，却出奇的耐旱，种的大葱每株<N>克重
这山场	<N>公分土层	unknown	这山场很神奇，只有<N>公分土层，却出奇的耐旱，种的大葱每株<N>克重
这山场	<N>克	unknown	这山场很神奇，只有<N>公分土层，却出奇的耐旱，种的大葱每株<N>克重
这山场	地瓜	Located	这山场很神奇，只有<N>公分土层，却出奇的耐旱，种的大葱每株<N>克重，地瓜肉质鲜嫩可口
这山场	<N>公分	unknown	这山场很神奇，只有<N>公分土层，却出奇的耐旱，种的大葱每株<N>克重，地瓜肉质鲜嫩可口
这山场	<N>公分土层	unknown	这山场很神奇，只有<N>公分土层，却出奇的耐旱，种的大葱每株<N>克重，地瓜肉质鲜嫩可口
这山场	<N>克	unknown	这山场很神奇，只有<N>公分土层，却出奇的耐旱，种的大葱每株<N>克重，地瓜肉质鲜嫩可口
这山场	南瓜、花生、绿豆、红小豆等	Located	这山场很神奇，只有<N>公分土层，却出奇的耐旱，种的大葱每株<N>克重，地瓜肉质鲜嫩可口，还有南瓜、花生、绿豆、红小豆等。
这山场	<N>公分	unknown	这山场很神奇，只有<N>公分土层，却出奇的耐旱，种的大葱每株<N>克重，地瓜肉质鲜嫩可口，还有南瓜、花生、绿豆、红小豆等。
这山场	<N>公分土层	unknown	这山场很神奇，只有<N>公分土层，却出奇的耐旱，种的大葱每株<N>克重，地瓜肉质鲜嫩可口，还有南瓜、花生、绿豆、红小豆等。
这山场	<N>克	unknown	这山场很神奇，只有<N>公分土层，却出奇的耐旱，种的大葱每株<N>克重，地瓜肉质鲜嫩可口，还有南瓜、花生、绿豆、红小豆等。
这山场	两棵白杨	Located	这山场很神奇，只有<N>公分土层，却出奇的耐旱，种的大葱每株<N>克重，地瓜肉质鲜嫩可口，还有南瓜、花生、绿豆、红小豆等。两棵白杨成为老汉的挚爱
这山场	两棵	unknown	这山场很神奇，只有<N>公分土层，却出奇的耐旱，种的大葱每株<N>克重，地瓜肉质鲜嫩可口，还有南瓜、花生、绿豆、红小豆等。两棵白杨成为老汉的挚爱
这山场	老汉	unknown	这山场很神奇，只有<N>公分土层，却出奇的耐旱，种的大葱每株<N>克重，地瓜肉质鲜嫩可口，还有南瓜、花生、绿豆、红小豆等。两棵白杨成为老汉的挚爱
这山场	<N>公分	unknown	这山场很神奇，只有<N>公分土层，却出奇的耐旱，种的大葱每株<N>克重，地瓜肉质鲜嫩可口，还有南瓜、花生、绿豆、红小豆等。两棵白杨成为老汉的挚爱
这山场	<N>公分土层	unknown	这山场很神奇，只有<N>公分土层，却出奇的耐旱，种的大葱每株<N>克重，地瓜肉质鲜嫩可口，还有南瓜、花生、绿豆、红小豆等。两棵白杨成为老汉的挚爱
这山场	<N>克	unknown	这山场很神奇，只有<N>公分土层，却出奇的耐旱，种的大葱每株<N>克重，地瓜肉质鲜嫩可口，还有南瓜、花生、绿豆、红小豆等。两棵白杨成为老汉的挚爱
他	高中老师	Social	为他避暑纳凉。有位高中老师上山观光
他	儿子	Family	他在广阔的田野上，播种着理想，收获着希望。<N>年<N>月，儿子南京博士生毕业
儿子	山西晋城的儿媳	Family	<N>年<N>月，儿子南京博士生毕业，与山西晋城的儿媳落户淮安
他	山西晋城的儿媳	Family	他在广阔的田野上，播种着理想，收获着希望。<N>年<N>月，儿子南京博士生毕业，与山西晋城的儿媳落户淮安
儿子	爸爸	Family	那个梦是儿子替圆的，不能算数，爸爸虽是农民
[truncated: 15,227 more rows]
