# Supplementary material for: Relation extraction in Chinese using attention-based bidirectional long short-term memory networks
Source: PeerJ Comput Sci. 2023 Aug 17;9:e1509. doi: 10.7717/peerj-cs.1509 (PMC10495963; doi:10.7717/peerj-cs.1509)
Supplement: Supplemental Information 1 [file peerj-cs-09-1509-s001.zip › code/data/SanWen/valid.txt]

我的许多花友们	我	Social	然而当冬天不期而至，我的许多花友们没有道别就消失了踪影!
我	我的花儿们	Ownership	我好想念我的花儿们。
南加州遍地	棕榈树	Located	南加州遍地的棕榈树，对从小在北方长大的我而言
圣地亚哥的巴尔博亚公园	圣地亚哥	Located	夕阳西下，圣地亚哥的巴尔博亚公园带给我的是满目、满心、满世界的绿意。
远方的大桥	远方	Located	旖旎迷人的小镇风光、美丽的海景、远方的大桥，还有往来的白帆
圣地亚哥海边	涛声	Located	圣地亚哥海边的涛声还在耳畔回荡
我们	我们的汽车	Ownership	圣地亚哥海边的涛声还在耳畔回荡，我们的汽车仿佛刚刚从海滨大道开过;阳光下的自己身着短袖长裙、带着墨镜
阳光下的自己	一顶草帽	Ownership	我们的汽车仿佛刚刚从海滨大道开过;阳光下的自己身着短袖长裙、带着墨镜，携一顶草帽
阳光明媚的加州	冰天雪地的北国	Near	一下子从阳光明媚的加州进入冰天雪地的北国，那份失落和抑郁
女儿	我	Family	就在此时，女儿却悄悄地提醒我波士顿的雪也是很美的
手中	书	Located	轻轻放下手中的书，起身点燃一支小小的、散发着丁香花芬芳的蜡烛
母亲	母亲亲手包裹的端午粽	Create	那是母亲亲手包裹的端午粽，带着箬叶的悠悠清香
母亲	手	Part-Whole	那是母亲亲手包裹的端午粽
老家	龙游北乡	Located	我的老家在龙游北乡，每年端午
学校旁边	那条窄窄的小溪	Located	竟然一连下了四天四夜的大暴雨，学校旁边的那条窄窄的小溪，河水暴涨
两岸的农田	两岸	Located	河水暴涨，两岸的农田成了一片汪洋。
母亲	端午粽	Create	今年的端午节怕是吃不到母亲亲手裹的端午粽了。
母亲	手	Part-Whole	今年的端午节怕是吃不到母亲亲手裹的端午粽了。
父亲	我	Family	出现在我们的教室门口――来人竟然是父亲。我马上跑出教室。
父亲	蓑衣	Ownership	看到父亲穿着蓑衣，全身仍然湿透了
父亲	我	Family	父亲看到我出来
父亲	那双满是老茧的手	Part-Whole	父亲看到我出来，连忙用那双满是老茧的手，抹了一把脸上的雨水
脸上的雨水	脸上	Located	抹了一把脸上的雨水，对我笑笑
怀里掏	一个小包	Located	马上从怀里掏出一个小包，塞进我的手里。
一个小包	我的手里	Located	马上从怀里掏出一个小包，塞进我的手里。
小溪上	那摇摇欲坠的小木桥	Located	想想小溪上那摇摇欲坠的小木桥，我头一次对父亲发了火：这么大的雨
父亲	头	Part-Whole	父亲低下头，像一个懂事的
里面	四只端午粽	Located	这会是谁寄来的呢?里面装的是什么好东西?我兴奋地打开一看：里面竟然是四只端午粽!
我	父亲母亲	Family	后来，我成了家，在城里扎了根。父亲母亲在年年的端午节
我们	父母	Family	听着我们的数落，父母总是一言不发
他们	端午粽	Create	他们仍一如既往地送来他们亲手包裹的端午粽――他们早已经把我们的指责忘到九霄云外去了…
他们	手	Part-Whole	他们仍一如既往地送来他们亲手包裹的端午粽――他们早已经把我们的指责忘到九霄云外去了…
我们	儿子	Family	我们与儿子见面的机会相对少了
儿子	手机	Ownership	当即拨通了儿子的手机，试探说要给儿子送端午粽去。
学校食堂	学校	Located	粽子学校食堂天天有卖
妻子的眼里	泪水	Located	搁下电话，妻子的眼里竟然盈满了泪水，跟着一滴一滴地掉了下来。
我	父母	Family	看到妻子那怅然若失的样子，我心里忽然明白，父母为什么那么固执
父母	儿女	Family	而是粽子寄托的父母对儿女的一片深情;他们带来的不是简单的粽子
粽子	父母	unknown	而是粽子寄托的父母对儿女的一片深情;他们带来的不是简单的粽子
农家院里	各种夏天的蔬菜	Located	母亲在农家院里种的各种夏天的蔬菜，几乎一天一个模样
母亲	各种夏天的蔬菜	unknown	母亲在农家院里种的各种夏天的蔬菜，几乎一天一个模样
各种夏天的蔬菜	身段儿	Part-Whole	母亲在农家院里种的各种夏天的蔬菜，几乎一天一个模样，它们使出浑身本式，变戏法似的，把身段儿使劲往高里、长里和粗里长
母亲	各种夏天的蔬菜	unknown	母亲在农家院里种的各种夏天的蔬菜，几乎一天一个模样，它们使出浑身本式，变戏法似的，把身段儿使劲往高里、长里和粗里长
农家院	东西南三面院墙	Part-Whole	农家院东西南三面院墙，全让母亲种上了豆荚
东西南三面院墙	豆荚	Located	农家院东西南三面院墙，全让母亲种上了豆荚，那些豆荚的秧和叶
那些豆荚的秧和叶	豆荚	Part-Whole	全让母亲种上了豆荚，那些豆荚的秧和叶，重重叠叠
豆荚	那些豆荚的秧和叶	unknown	全让母亲种上了豆荚，那些豆荚的秧和叶，重重叠叠
母亲	那些豆荚的秧和叶	unknown	全让母亲种上了豆荚，那些豆荚的秧和叶，重重叠叠
院子的大门楼子	它们	Located	就连院子的大门楼子，它们也不放过
豆秧	墙外的胡同里	Located	甚至有些豆秧都伸到墙外的胡同里去了。
财厅前	那座著名的高层宾馆大厦	Located	现在财厅前那座著名的高层宾馆大厦，当年是一座前面看三层、后面看四层的小白楼;中共广州市委的办公楼。
中共广州市委	中共广州市委的办公楼	Ownership	当年是一座前面看三层、后面看四层的小白楼;中共广州市委的办公楼。
山头	一座也是前面看三层、后面看四层的小楼、	Located	登上一座不太高的小山，山头有一座也是前面看三层、后面看四层的小楼、解放前是国民党政权的盐务局
半边	一溜三间房子	Located	其实只看得见的半边有一溜三间房子，另外半边是阳台。
另外半边	阳台	Located	其实只看得见的半边有一溜三间房子，另外半边是阳台。
右手边	把头的一间	Located	我住右手边把头的一间，朱森林和孙惠康住中间一间
右手边	这间房子	Located	我住的右手边这间房子，在我被派往地方国营广东苎麻纺织厂任代厂长的前一天
广州	第二个住处	Located	搬到落籍广州的第二个住处、当年还是广东纺织厂和广东苎麻纺织厂三位工厂领导人宿舍的“孙中山大元帅府”
二楼	一间长条小屋	Located	我住二楼一间长条小屋，据说是孙中山大元帅的图书室
孙中山大元帅	孙中山大元帅的图书室，	Ownership	据说是孙中山大元帅的图书室，反正我是一个<N>岁转业大兵单身汉
登瀛路小山上	这落籍广州第一个住处	Located	我很喜欢登瀛路小山上这落籍广州第一个住处。
一排明窗下	一处峭壁	Located	一排明窗下是一处峭壁，峭壁不深
下面小山丘上	十多棵威风凛凛高高大大的凤凰木	Located	峭壁不深，下面小山丘上的十多棵威风凛凛高高大大的凤凰木，花开时节红艳艳一片
靠近小楼	几棵的枝头	Located	花开时节红艳艳一片，靠近小楼几棵的枝头，推开窗子伸手可及。
小楼	山顶	Located	小楼建在山顶，可以踞高望远。
近处	一个围墙装有电网的独立大院	Located	近处一个围墙装有电网的独立大院，当时住着苏联专家;如今这座独立大院是中共广州市委的所在
墙头的电网	墙头	Located	当时住着苏联专家;如今这座独立大院是中共广州市委的所在，墙头的电网早已经拆除
独立大院附近的湛家大街	独立大院附近	Located	如我很有兴趣的想象过独立大院附近的湛家大街，在明世宗朱厚的嘉靖中
湛家大街的街口	中共广州市委的信访处	Located	湛家大街的街口设有中共广州市委的信访处和接受举报的部门
湛家大街的街口	接受举报的部门	Located	湛家大街的街口设有中共广州市委的信访处和接受举报的部门，我想这和拆除大院墙头上的电网是一码事。
大院墙头上	电网	Located	我想这和拆除大院墙头上的电网是一码事。
他家的附近	瓦尔登湖	Located	儿子在来机场接我的路上就说，他家的附近有个景点瓦尔登湖，听说湖边有作家梭罗的故居
湖边	作家梭罗的故居	Located	听说湖边有作家梭罗的故居，有兴趣的话可以去走走
梭罗的小木屋	瓦尔登湖畔	Located	梭罗的小木屋在波士顿郊外林肯区的瓦尔登湖畔，与小孩家只有十几分钟的车程
梭罗的小木屋	梭罗	unknown	梭罗的小木屋在波士顿郊外林肯区的瓦尔登湖畔，与小孩家只有十几分钟的车程
梭罗的小木屋	小孩家	unknown	梭罗的小木屋在波士顿郊外林肯区的瓦尔登湖畔，与小孩家只有十几分钟的车程
梭罗的小木屋	波士顿郊外林肯区	unknown	梭罗的小木屋在波士顿郊外林肯区的瓦尔登湖畔，与小孩家只有十几分钟的车程
周边	苍松	Located	洁白耀眼，周边苍松伟岸
周边	树木	Located	洁白耀眼，周边苍松伟岸，树木葱郁
树林中的小木屋	树林中	Located	我们才找到树林中的小木屋。
墙角	一张小圆桌	Located	一个小小的壁炉和锅台，墙角一张小圆桌，一张小靠椅
小屋前	梭罗的铜像	Located	而梭罗是一个真实的活生生的人，小屋前梭罗的铜像可以让我确认
一股澎湃的热血	我的周身	Located	当即似有一股澎湃的热血在我的周身奔涌
湖畔迎面	那高耸入云的青松	Located	我想湖畔迎面那高耸入云的青松便是梭罗!
美国马萨诸塞州	康科德	Located	他出生在美国马萨诸塞州的康科德，原本有着令人羡慕的学历和职业。
瓦尔登湖畔	一片土地	Located	于是梭罗就在爱生的私人领地荒凉的瓦尔登湖畔临时借了一片土地，在这里筑屋垦地
另一处高地的树林里	这座小木屋	Located	人们又在湖畔的另一处高地的树林里，按原样复制了这座小木屋，就是今天人们所看到的。
田间地头	蚂蚁蚂蚱	Located	夏天他顶着烈日细心劳作，田间地头有蚂蚁蚂蚱自由地嘻戏逗乐
湖边的林子	湖边	Located	晚霞把湖边的林子涂成了一片金色
树林间	木结构的小别墅	Located	碧水蓝天，树林间偶尔可见居民零星的大多是木结构的小别墅，连路旁的电线杆都还是木头的
瓦尔登湖周边	树木	Located	梭罗的小木屋和雕像脚下的瓦尔登湖周边树木苍翠繁茂
整个县城	大地上	Located	从秦地进入山西壶关，整个县城扇形般铺陈在大地上，西北隆起一山
西北	一山	Located	整个县城扇形般铺陈在大地上，西北隆起一山，顶上座落着一个高大的八角阁楼
顶上	一个高大的八角阁楼	Located	西北隆起一山，顶上座落着一个高大的八角阁楼，俯瞰着城里鳞次栉比的房屋。
城里	鳞次栉比的房屋	Located	俯瞰着城里鳞次栉比的房屋。
大团大团山垛一般的白云	深蓝的天空	Located	抬头看天，大团大团山垛一般的白云在深蓝的天空飘移
暖壶、水壶、茶壶	一眼能看见的显著位置	Located	商店超市里卖的暖壶、水壶、茶壶都摆放在一眼能看见的显著位置。
古城路新华书店里面	“壶	Located	古城路新华书店里面的“壶”
城中	两把巨壶	Located	城中也有两把巨壶。
一把偌大的茶壶	半空	Located	在这里，一把偌大的茶壶悬在半空，壶嘴里倾注出源源不断的水流
壶嘴里	源源不断的水流	Located	一把偌大的茶壶悬在半空，壶嘴里倾注出源源不断的水流，设计奇巧
一把玉壶	基台之上	Located	好大的一把玉壶端端正正坐在基台之上，四名憨态可掬的胖娃娃嘻戏在玉壶周围
四名憨态可掬的胖娃娃	玉壶周围	Located	好大的一把玉壶端端正正坐在基台之上，四名憨态可掬的胖娃娃嘻戏在玉壶周围，其中一个娃娃跪蹲在壶嘴下方
一个娃娃	壶嘴下方，	Located	其中一个娃娃跪蹲在壶嘴下方，两手捧着茶杯接水。
县城北	老顶山	Located	其实，县城北有老顶山，南有双龙山
城里清流路口	一棵大柳树	Located	城里清流路口有一棵大柳树，相传是唐代名臣苗晋卿手植的。
太行山的石头	太行山	Located	苗晋卿、刘唐这两位古人就像是太行山的石头――硬气、实在、忠诚
路的两侧纵深处	探幽寻奇的谷口	Located	路的两侧纵深处尽是探幽寻奇的谷口，有黑龙潭、紫团山、红豆峡、八泉峡、青龙峡等
大峡谷	二十多个山村	Located	大峡谷有二十多个山村，村民一般依居在山的漫坡地段。
屋前	梨树、楂树	Located	多数的房屋用麻灰条石砌成，屋前栽有梨树、楂树。
山的深处	一座叫桥上的小镇	Located	山的深处还有一座叫桥上的小镇。
沿街两排	一些农家乐客栈	Located	镇子不大，沿街两排是一些农家乐客栈，招牌都是“山里红”
政府门口墙上	老实做人，用心做事”的标语	Located	过了一座石桥就是桥上乡政府所在地，政府门口墙上写着“老实做人，用心做事”的标语。
桥下	水	Located	桥下水声湍急
八泉峡山腰里	隧道	Located	从八泉峡山腰里的隧道出来
一池碧水	整个山谷	Located	从八泉峡山腰里的隧道出来，一池碧水汪满了整个山谷，两侧高峻的悬崖绝壁使你恍若到了长江三峡。
两侧	高峻的悬崖绝壁	Located	一池碧水汪满了整个山谷，两侧高峻的悬崖绝壁使你恍若到了长江三峡。
无数的绿叶	峡谷里	Located	被划破时仿佛有无数的绿叶在峡谷里闪烁
孩子的眼睛	孩子	Part-Whole	又像是孩子的眼睛，明亮清净。
山上	一棵一棵卓尔不群的油松	Located	山上一棵一棵卓尔不群的油松伸张伞一样的云盖
川道里	青色的薄烟	Located	人的脸上似乎也泛着红光，川道里飘升起青色的薄烟，时而团聚
太行山之巅	这个城	Located	太行山之巅的这个城又多了一串结实的脚印。
王飞	王飞的散文	Create	北京师范大学十多位文学硕士生将王飞的散文写作列为自选课题进行研究
天空中	奔腾的骏马	Located	于是天空中有了奔腾的骏马，有了追逐的海浪
大河冲	云朵的深处	Located	大河冲，隐藏在云朵的深处，五彩林
布满青筋的手中	那一碗碗香甜的美食	Located	在凝神奶奶布满青筋的手中，那一碗碗香甜的美食。
光柱里	灰尘	Located	晴天看阳光普照，光柱里灰尘飞舞;雨天听雨声潺潺
花果山的水帘洞	花果山	Located	好似到了花果山的水帘洞，大猴小猴齐闹腾;月夜里
村头	狗	Located	村头的狗在叫
母亲	淘气的儿子	Family	谁家的母亲站在门口把淘气的儿子叫唤?隔着几十年的光阴往回看
鸟	空中	Located	或掬水自饮，鸟在空中飞
虫	草丛	Located	鸟在空中飞，虫在草丛鸣
水	石上	Located	虫在草丛鸣，水在石上流
一座木制的小桥	两山之间	Located	一座木制的小桥镶嵌于两山之间，在深秋的旷野中
天边的彩虹	天边	Located	如同挂在天边的彩虹。
天上的银河	天上	Located	会连着天上的银河，在月明星稀的夜晚
溪沟的卵石	溪沟	Located	沿着溪沟的卵石跳跃前行
银杏树	枝叶	Part-Whole	让他透过天井看银杏树枝叶繁茂
旁边	一只蜘蛛	Located	让他透过天井看银杏树枝叶繁茂，旁边，还有一只蜘蛛爬来爬去。
家	故乡	Part-Whole	有家回，便产生了故乡的理念。
父母	慈母	Part-Whole	就是回到父母身边。怎能忘“慈母手中线
父母	手中	unknown	就是回到父母身边。怎能忘“慈母手中线
父母	父母身边	unknown	就是回到父母身边。怎能忘“慈母手中线
我	我的学生	Social	我身体有些呕哑嘲哳难为情，前几天住院，我的学生一拨一拨地往医院奔。
我	医生	Social	我身体有些呕哑嘲哳难为情，前几天住院，我的学生一拨一拨地往医院奔。医生嘱咐我不能走得太远
我	一个身材高大的老奶奶	Social	在我前面十几步路，看见一个身材高大的老奶奶，右手捏着一把长伞
爸爸	我	Family	考上高中那年暑假的一天，爸爸告诉我：“娟子
考上高中那年暑假的一天	我	unknown	考上高中那年暑假的一天，爸爸告诉我：“娟子
娟子	咱家祖祖辈辈	Part-Whole	“娟子，咱家祖祖辈辈都没有人读过大学
爸爸	咱家祖祖辈辈	Part-Whole	考上高中那年暑假的一天，爸爸告诉我：“娟子，咱家祖祖辈辈都没有人读过大学
爸爸	我们	Part-Whole	考上高中那年暑假的一天，爸爸告诉我：“娟子，咱家祖祖辈辈都没有人读过大学，咱家就指望你能争这口气了!只要你成绩好，我们就是拼了这条老命也要供你读书!”
我	我们	unknown	考上高中那年暑假的一天，爸爸告诉我：“娟子，咱家祖祖辈辈都没有人读过大学，咱家就指望你能争这口气了!只要你成绩好，我们就是拼了这条老命也要供你读书!”
你	我们	unknown	考上高中那年暑假的一天，爸爸告诉我：“娟子，咱家祖祖辈辈都没有人读过大学，咱家就指望你能争这口气了!只要你成绩好，我们就是拼了这条老命也要供你读书!”
咱家	我们	unknown	考上高中那年暑假的一天，爸爸告诉我：“娟子，咱家祖祖辈辈都没有人读过大学，咱家就指望你能争这口气了!只要你成绩好，我们就是拼了这条老命也要供你读书!”
我们	你	unknown	考上高中那年暑假的一天，爸爸告诉我：“娟子，咱家祖祖辈辈都没有人读过大学，咱家就指望你能争这口气了!只要你成绩好，我们就是拼了这条老命也要供你读书!”
娟子	我们	unknown	考上高中那年暑假的一天，爸爸告诉我：“娟子，咱家祖祖辈辈都没有人读过大学，咱家就指望你能争这口气了!只要你成绩好，我们就是拼了这条老命也要供你读书!”
考上高中那年暑假的一天	我们	unknown	考上高中那年暑假的一天，爸爸告诉我：“娟子，咱家祖祖辈辈都没有人读过大学，咱家就指望你能争这口气了!只要你成绩好，我们就是拼了这条老命也要供你读书!”
大学	我们	unknown	考上高中那年暑假的一天，爸爸告诉我：“娟子，咱家祖祖辈辈都没有人读过大学，咱家就指望你能争这口气了!只要你成绩好，我们就是拼了这条老命也要供你读书!”
咱家祖祖辈辈	我们	unknown	考上高中那年暑假的一天，爸爸告诉我：“娟子，咱家祖祖辈辈都没有人读过大学，咱家就指望你能争这口气了!只要你成绩好，我们就是拼了这条老命也要供你读书!”
我	父母	Family	用我的智慧报答父母的关怀。
他们	我	Family	他们家为了供我读书
像父母一样的劳动人民	父母	General-Special	将像父母一样的劳动人民从繁重的劳作中解放出来。
我	妈妈	Family	一病难起，我和妈妈要将爸爸送到医院去治疗
我	父母	Family	就这样，我在尽量不给父母增添负担的情况下顺利地完成了学业。
我	毕业证书	Ownership	当我领到毕业证书的时候
生病的爸爸	妈妈	Family	当我领到毕业证书的时候，生病的爸爸笑了，妈妈也笑了。
我	生病的爸爸	unknown	当我领到毕业证书的时候，生病的爸爸笑了，妈妈也笑了。
我领到毕业证书的时候	生病的爸爸	unknown	当我领到毕业证书的时候，生病的爸爸笑了，妈妈也笑了。
毕业证书	生病的爸爸	unknown	当我领到毕业证书的时候，生病的爸爸笑了，妈妈也笑了。
家里	猪	Located	就在家里，养猪，养鸡
家里	鸡	Located	就在家里，养猪，养鸡，搞立体农业
爸爸	一口气	Create	良久，爸爸才叹了一口气说：“哎
爸爸	泪水	Create	爸爸话还未说完，泪水早已流了下来。
爸爸	话	Create	爸爸话还未说完
我	我的选择	Create	我知道我的选择让望女成凤的父母伤心了
我	乡长	Social	我首先找到乡长，乡长是个有远见的人
父母	乡长	Social	我与父母闹翻了，但是我不管这些，我要干我的事业。我首先找到乡长，乡长是个有远见的人
父母	我	unknown	我与父母闹翻了，但是我不管这些，我要干我的事业。我首先找到乡长，乡长是个有远见的人
父母	乡长	unknown	我与父母闹翻了，但是我不管这些，我要干我的事业。我首先找到乡长，乡长是个有远见的人
我	父母	unknown	我与父母闹翻了，但是我不管这些，我要干我的事业。我首先找到乡长，乡长是个有远见的人
乡长	有远见的人	General-Special	我首先找到乡长，乡长是个有远见的人，他很支持我的事业
乡长	我	unknown	我首先找到乡长，乡长是个有远见的人，他很支持我的事业
我	乡长	unknown	我首先找到乡长，乡长是个有远见的人，他很支持我的事业
我	款	Ownership	很快我就贷到了款，争取到了土地。
现代化的牲畜场	上面	Part-Whole	现代化的牲畜场，上面是现代化的养鸡鸭鹅
现代化的牲畜场	下面	Part-Whole	现代化的牲畜场，上面是现代化的养鸡鸭鹅，下面养猪。
上面	鸡鸭鹅	Located	现代化的牲畜场，上面是现代化的养鸡鸭鹅，下面养猪。
下面	猪	Located	上面是现代化的养鸡鸭鹅，下面养猪。
荒山	花草树木	Located	还承包荒山种植花草树木，承包了土地种植粮食。
土地	粮食	Located	承包了土地种植粮食。
稻田里	虫子	Located	稻田里有虫子了
草地里、树林里	虫子	Located	草地里、树林里有了虫子，就将我的“飞鸡”
虫子	我	unknown	草地里、树林里有了虫子，就将我的“飞鸡”
我	我的“飞鸡”“天鹅”	Ownership	就将我的“飞鸡”“天鹅”赶去捉虫。
我	鸡鸭鹅	Ownership	晚上，我将鸡鸭鹅赶到猪场上面的圈里去
晚上	鸡鸭鹅	unknown	晚上，我将鸡鸭鹅赶到猪场上面的圈里去
它们的粪便	猪圈里	Located	我将鸡鸭鹅赶到猪场上面的圈里去，它们的粪便掉下来，刚好落在猪圈里，这些家禽的粪便正好是家畜的良好食物
猪场上面的圈	它们的粪便	unknown	我将鸡鸭鹅赶到猪场上面的圈里去，它们的粪便掉下来，刚好落在猪圈里，这些家禽的粪便正好是家畜的良好食物
它们的粪便	它们	unknown	我将鸡鸭鹅赶到猪场上面的圈里去，它们的粪便掉下来，刚好落在猪圈里，这些家禽的粪便正好是家畜的良好食物
它们的粪便	这些家禽	unknown	我将鸡鸭鹅赶到猪场上面的圈里去，它们的粪便掉下来，刚好落在猪圈里，这些家禽的粪便正好是家畜的良好食物
鸡鸭鹅	它们的粪便	unknown	我将鸡鸭鹅赶到猪场上面的圈里去，它们的粪便掉下来，刚好落在猪圈里，这些家禽的粪便正好是家畜的良好食物
我	它们的粪便	unknown	我将鸡鸭鹅赶到猪场上面的圈里去，它们的粪便掉下来，刚好落在猪圈里，这些家禽的粪便正好是家畜的良好食物
这些家禽的粪便	家畜的良好食物	General-Special	刚好落在猪圈里，这些家禽的粪便正好是家畜的良好食物，再加上青草和粮食喂猪
这些家禽的粪便	这些家禽	unknown	刚好落在猪圈里，这些家禽的粪便正好是家畜的良好食物，再加上青草和粮食喂猪
猪圈里	这些家禽的粪便	unknown	刚好落在猪圈里，这些家禽的粪便正好是家畜的良好食物，再加上青草和粮食喂猪
这些家禽的粪便	青草和粮食	unknown	刚好落在猪圈里，这些家禽的粪便正好是家畜的良好食物，再加上青草和粮食喂猪
我	当地的名人	General-Special	我真正成了当地的名人，媒体经常光顾我的生态种养殖场。
我	我的生态种养殖场	Ownership	媒体经常光顾我的生态种养殖场。
上级领导	我	Social	上级领导经常邀请我去参加表彰大会
农村里	别墅	Located	在农村里修了别墅，购买了几辆汽车
我	别墅	Ownership	如今，我有钱了，在农村里修了别墅，购买了几辆汽车
我	几辆汽车	Ownership	如今，我有钱了，在农村里修了别墅，购买了几辆汽车，还购买了一批大型农用设备设施。
我	一批大型农用设备设施	Ownership	如今，我有钱了，在农村里修了别墅，购买了几辆汽车，还购买了一批大型农用设备设施。
他们	电脑	Use	他们用电脑在工作室里指挥作业
我	我的公司	Ownership	我还准备将我承包的荒山建成农家乐园，再扩大承包范围搞餐饮、休闲娱乐和旅游业。到时候，将还要招聘人才来我的公司发挥才能呢。
爸爸妈妈	一些花白的头发	Part-Whole	现在，爸爸妈妈老了，平添了一些花白的头发。
现在	爸爸妈妈	unknown	现在，爸爸妈妈老了，平添了一些花白的头发。
城里人	家具家	Use	住在我为他们购买的商品房里安度晚年，城里人用上的家具家电
爸爸	电脑	Use	而且爸爸现在迷上了电脑，他几乎每天都要打开电脑查看信息
爸爸	电脑	unknown	而且爸爸现在迷上了电脑，他几乎每天都要打开电脑查看信息
他	远方的网友	Social	而且爸爸现在迷上了电脑，他几乎每天都要打开电脑查看信息，与远方的网友聊天
电脑	他	unknown	而且爸爸现在迷上了电脑，他几乎每天都要打开电脑查看信息，与远方的网友聊天
他	电脑	unknown	而且爸爸现在迷上了电脑，他几乎每天都要打开电脑查看信息，与远方的网友聊天
他	文章	Create	而且爸爸现在迷上了电脑，他几乎每天都要打开电脑查看信息，与远方的网友聊天，用电脑写写文章。
电脑	他	unknown	而且爸爸现在迷上了电脑，他几乎每天都要打开电脑查看信息，与远方的网友聊天，用电脑写写文章。
他	电脑	unknown	而且爸爸现在迷上了电脑，他几乎每天都要打开电脑查看信息，与远方的网友聊天，用电脑写写文章。
爸爸	从来不会写文章的大老粗	General-Special	爸爸是个从来不会写文章的大老粗，但他的文章《我的女儿》的文章通过电子邮件发到一家报纸
爸爸	他的文章《我的女儿》	Create	爸爸是个从来不会写文章的大老粗，但他的文章《我的女儿》的文章通过电子邮件发到一家报纸
父母	老年大学生	General-Special	如今父母都快老年大学学习毕业了，是名副其实的老年大学生。
爸爸和妈妈	电脑	Use	有时，爸爸和妈妈还打开电脑炒炒股
心里乐开了花的爸爸妈妈	我	Family	今天，心里乐开了花的爸爸妈妈见了我，都有些不好意思地说：“还是女儿有远见
心里乐开了花的爸爸妈妈	女儿	unknown	今天，心里乐开了花的爸爸妈妈见了我，都有些不好意思地说：“还是女儿有远见
今天	我	unknown	今天，心里乐开了花的爸爸妈妈见了我，都有些不好意思地说：“还是女儿有远见
今天	心里乐开了花的爸爸妈妈	unknown	今天，心里乐开了花的爸爸妈妈见了我，都有些不好意思地说：“还是女儿有远见
爸爸	爸爸的身体	Ownership	如今?爸爸的身体早已医好。
如今	爸爸	unknown	如今?爸爸的身体早已医好。
我	电视节	Use	我怎么报呢?一天后的晚上，我正在看电视节目
电视机	电视画面	Part-Whole	视线转向电视机，电视画面上衣衫褴褛的孩子吃饭都成问题
我	自己的人民币	Ownership	第二天，我取出自己的人民币到邮局汇款去了。
这里	山间	Part-Whole	苗绣更飘香，这里山间水草丰茂
苗绣	这里	unknown	苗绣更飘香，这里山间水草丰茂
这里	水草	unknown	苗绣更飘香，这里山间水草丰茂
山间	清泉	Located	这里山间水草丰茂，清泉潺潺
山间	水草	Located	这里山间水草丰茂
苗家汉子	姑娘	Social	清泉潺潺，苗家汉子勤劳，姑娘美丽动人。
夜市	千灯	Located	“千层石蹬陡云岑，夜市千灯瞰碧寻。
这片美丽土地	这里的山山水水、人文风俗、民族文化	Located	数百年后我走进这片美丽土地工作，对这里的山山水水、人文风俗、民族文化有一些了解。
我	这片美丽土地	unknown	数百年后我走进这片美丽土地工作，对这里的山山水水、人文风俗、民族文化有一些了解。
数百年	这片美丽土地	unknown	数百年后我走进这片美丽土地工作，对这里的山山水水、人文风俗、民族文化有一些了解。
数百年后	这片美丽土地	unknown	数百年后我走进这片美丽土地工作，对这里的山山水水、人文风俗、民族文化有一些了解。
苗家姑娘	苗家姑娘身上一套套做工精美的衣裙	Ownership	我忘不了苗家姑娘身上一套套做工精美的衣裙，简直就是令人叫绝的精湛艺术品。
苗家姑娘	令人叫绝的精湛艺术品	unknown	我忘不了苗家姑娘身上一套套做工精美的衣裙，简直就是令人叫绝的精湛艺术品。
我	苗家姑娘	unknown	我忘不了苗家姑娘身上一套套做工精美的衣裙，简直就是令人叫绝的精湛艺术品。
苗家姑娘	一位苗家姑娘	General-Special	我忘不了苗家姑娘身上一套套做工精美的衣裙，简直就是令人叫绝的精湛艺术品。记得是<N>年，我到合乐教书，带我进山的是一位苗家姑娘。
苗家姑娘身上一套套做工精美的衣裙	一位苗家姑娘	unknown	我忘不了苗家姑娘身上一套套做工精美的衣裙，简直就是令人叫绝的精湛艺术品。记得是<N>年，我到合乐教书，带我进山的是一位苗家姑娘。
苗家姑娘	令人叫绝的精湛艺术品	unknown	我忘不了苗家姑娘身上一套套做工精美的衣裙，简直就是令人叫绝的精湛艺术品。记得是<N>年，我到合乐教书，带我进山的是一位苗家姑娘。
令人叫绝的精湛艺术品	一位苗家姑娘	unknown	我忘不了苗家姑娘身上一套套做工精美的衣裙，简直就是令人叫绝的精湛艺术品。记得是<N>年，我到合乐教书，带我进山的是一位苗家姑娘。
苗家姑娘	我	unknown	我忘不了苗家姑娘身上一套套做工精美的衣裙，简直就是令人叫绝的精湛艺术品。记得是<N>年，我到合乐教书，带我进山的是一位苗家姑娘。
我	一位苗家姑娘	unknown	我忘不了苗家姑娘身上一套套做工精美的衣裙，简直就是令人叫绝的精湛艺术品。记得是<N>年，我到合乐教书，带我进山的是一位苗家姑娘。
我	苗家姑娘	unknown	我忘不了苗家姑娘身上一套套做工精美的衣裙，简直就是令人叫绝的精湛艺术品。记得是<N>年，我到合乐教书，带我进山的是一位苗家姑娘。
苗家姑娘	<N>年	unknown	我忘不了苗家姑娘身上一套套做工精美的衣裙，简直就是令人叫绝的精湛艺术品。记得是<N>年，我到合乐教书，带我进山的是一位苗家姑娘。
<N>年	一位苗家姑娘	unknown	我忘不了苗家姑娘身上一套套做工精美的衣裙，简直就是令人叫绝的精湛艺术品。记得是<N>年，我到合乐教书，带我进山的是一位苗家姑娘。
苗家姑娘	合乐	unknown	我忘不了苗家姑娘身上一套套做工精美的衣裙，简直就是令人叫绝的精湛艺术品。记得是<N>年，我到合乐教书，带我进山的是一位苗家姑娘。
合乐	一位苗家姑娘	unknown	我忘不了苗家姑娘身上一套套做工精美的衣裙，简直就是令人叫绝的精湛艺术品。记得是<N>年，我到合乐教书，带我进山的是一位苗家姑娘。
衣裙	她	Create	攀谈中我了解到衣裙出她的手
衣裙	一针一线、一花一朵	Part-Whole	攀谈中我了解到衣裙出她的手，一针一线、一花一朵都是田边地角劳动之余飞针走线绣成的。
衣裙	田边地角	unknown	攀谈中我了解到衣裙出她的手，一针一线、一花一朵都是田边地角劳动之余飞针走线绣成的。
阿妈	我们	Family	她说：我们苗家姑娘衣裙都是自己绣，阿妈从小教我们纺线、积麻、绣花。
她	我们	unknown	她说：我们苗家姑娘衣裙都是自己绣，阿妈从小教我们纺线、积麻、绣花。
我们苗家姑娘	许多苗家姑娘	General-Special	她说：我们苗家姑娘衣裙都是自己绣，阿妈从小教我们纺线、积麻、绣花。在合乐我果然看见许多苗家姑娘休闲之余见缝插针
我们苗家姑娘	我	unknown	她说：我们苗家姑娘衣裙都是自己绣，阿妈从小教我们纺线、积麻、绣花。在合乐我果然看见许多苗家姑娘休闲之余见缝插针
我	许多苗家姑娘	unknown	她说：我们苗家姑娘衣裙都是自己绣，阿妈从小教我们纺线、积麻、绣花。在合乐我果然看见许多苗家姑娘休闲之余见缝插针
我们苗家姑娘	阿妈	unknown	她说：我们苗家姑娘衣裙都是自己绣，阿妈从小教我们纺线、积麻、绣花。在合乐我果然看见许多苗家姑娘休闲之余见缝插针
阿妈	许多苗家姑娘	unknown	她说：我们苗家姑娘衣裙都是自己绣，阿妈从小教我们纺线、积麻、绣花。在合乐我果然看见许多苗家姑娘休闲之余见缝插针
我们苗家姑娘	缝	unknown	她说：我们苗家姑娘衣裙都是自己绣，阿妈从小教我们纺线、积麻、绣花。在合乐我果然看见许多苗家姑娘休闲之余见缝插针
许多苗家姑娘	缝	unknown	她说：我们苗家姑娘衣裙都是自己绣，阿妈从小教我们纺线、积麻、绣花。在合乐我果然看见许多苗家姑娘休闲之余见缝插针
我们	许多苗家姑娘	unknown	她说：我们苗家姑娘衣裙都是自己绣，阿妈从小教我们纺线、积麻、绣花。在合乐我果然看见许多苗家姑娘休闲之余见缝插针
我们苗家姑娘	合乐	unknown	她说：我们苗家姑娘衣裙都是自己绣，阿妈从小教我们纺线、积麻、绣花。在合乐我果然看见许多苗家姑娘休闲之余见缝插针
合乐	许多苗家姑娘	unknown	她说：我们苗家姑娘衣裙都是自己绣，阿妈从小教我们纺线、积麻、绣花。在合乐我果然看见许多苗家姑娘休闲之余见缝插针
自己	许多苗家姑娘	unknown	她说：我们苗家姑娘衣裙都是自己绣，阿妈从小教我们纺线、积麻、绣花。在合乐我果然看见许多苗家姑娘休闲之余见缝插针
她	我们苗家姑娘	unknown	她说：我们苗家姑娘衣裙都是自己绣，阿妈从小教我们纺线、积麻、绣花。在合乐我果然看见许多苗家姑娘休闲之余见缝插针
她	许多苗家姑娘	unknown	她说：我们苗家姑娘衣裙都是自己绣，阿妈从小教我们纺线、积麻、绣花。在合乐我果然看见许多苗家姑娘休闲之余见缝插针
每个苗家女	几身嫁衣	Create	据说，每个苗家女出嫁都有几身嫁衣，嫁衣是自己平时刺绣
几身嫁衣	自己	unknown	据说，每个苗家女出嫁都有几身嫁衣，嫁衣是自己平时刺绣
每个苗家女	嫁衣	unknown	据说，每个苗家女出嫁都有几身嫁衣，嫁衣是自己平时刺绣
每个苗家女	几身	unknown	据说，每个苗家女出嫁都有几身嫁衣，嫁衣是自己平时刺绣
几身嫁衣	几身	unknown	据说，每个苗家女出嫁都有几身嫁衣，嫁衣是自己平时刺绣
谁	娘家人	Family	出嫁时谁嫁衣漂亮，谁就得到大家夸赞，娘家人因此脸上有光
谁	大家	Social	出嫁时谁嫁衣漂亮，谁就得到大家夸赞
大家	娘家人	Social	谁就得到大家夸赞，娘家人因此脸上有光
衣领、衣襟、袖筒、袖口、裙边、围腰、披肩、腰带	图案花纹	Located	无论衣领、衣襟、袖筒、袖口、裙边、围腰、披肩、腰带都用各色丝线细细密密绣满图案花纹，不光色泽配搭和谐
伴郎伴娘	其它参加喜宴的男女老少	Social	不知几年才绣成一件?再看伴郎伴娘及其它参加喜宴的男女老少，个个身着自制衣裙
一件	其它参加喜宴的男女老少	unknown	不知几年才绣成一件?再看伴郎伴娘及其它参加喜宴的男女老少，个个身着自制衣裙
几年	其它参加喜宴的男女老少	unknown	不知几年才绣成一件?再看伴郎伴娘及其它参加喜宴的男女老少，个个身着自制衣裙
个个	自制衣裙	Create	不知几年才绣成一件?再看伴郎伴娘及其它参加喜宴的男女老少，个个身着自制衣裙，花纹图案各显风采
伴郎伴娘	个个	unknown	不知几年才绣成一件?再看伴郎伴娘及其它参加喜宴的男女老少，个个身着自制衣裙，花纹图案各显风采
个个	花纹图案	unknown	不知几年才绣成一件?再看伴郎伴娘及其它参加喜宴的男女老少，个个身着自制衣裙，花纹图案各显风采
一件	个个	unknown	不知几年才绣成一件?再看伴郎伴娘及其它参加喜宴的男女老少，个个身着自制衣裙，花纹图案各显风采
几年	个个	unknown	不知几年才绣成一件?再看伴郎伴娘及其它参加喜宴的男女老少，个个身着自制衣裙，花纹图案各显风采
自制衣裙	花纹图案	Located	个个身着自制衣裙，花纹图案各显风采
件件	精美艺术品	General-Special	晃动的苗服、苗裙、腰带、坎肩、花包件件都是精美艺术品，看得我眼花缭乱、目不暇接。
件件	我	unknown	晃动的苗服、苗裙、腰带、坎肩、花包件件都是精美艺术品，看得我眼花缭乱、目不暇接。
件件	艺术品	General-Special	那么苗家衣物件件都是艺术品。
一件衣裙	一件艺术品	General-Special	如果说一件衣裙就是一件艺术品，那么苗家衣物件件都是艺术品。
苗家姑娘身上一套套做工精美的衣裙	令人叫绝的精湛艺术品	General-Special	我忘不了苗家姑娘身上一套套做工精美的衣裙，简直就是令人叫绝的精湛艺术品。
中华民族	中华民族服饰	Create	我想：在中华民族服饰中
我	中华民族	Part-Whole	我想：在中华民族服饰中
中华民族服饰	苗绣	General-Special	我想：在中华民族服饰中，苗绣风彩当数一流。
蜀绣、湘绣、苏绣、粤绣等民族工艺	其	Part-Whole	更知道蜀绣、湘绣、苏绣、粤绣等民族工艺，但我觉得与苗绣相比，其普遍性、普及性、细密性、美妙性苗绣都毫不逊色。
土家人街边绣花	其	Part-Whole	在丽江我看到过土家人街边绣花，纳西族人蜡染，白族人手工衣饰，更知道蜀绣、湘绣、苏绣、粤绣等民族工艺，但我觉得与苗绣相比，其普遍性、普及性、细密性、美妙性苗绣都毫不逊色。
白族人手工衣饰	其	Part-Whole	纳西族人蜡染，白族人手工衣饰，更知道蜀绣、湘绣、苏绣、粤绣等民族工艺，但我觉得与苗绣相比，其普遍性、普及性、细密性、美妙性苗绣都毫不逊色。
苗绣	中华民族优秀传统工艺	General-Special	苗绣是中华民族优秀传统工艺之一
湖北马山楚墓	战国“龙凤虎纹绣”	Located	从湖北马山楚墓出土战国“龙凤虎纹绣”来看
云南晋宁石寨出土青铜文物	云南晋宁石寨	Located	云南晋宁石寨出土青铜文物中人物衣饰、花纹
云南晋宁石寨出土青铜文物	人物衣饰、花纹	Located	云南晋宁石寨出土青铜文物中人物衣饰、花纹，也说明汉晋时刺绣工艺就用于服饰了。
苗族	一个没有文字记载的民族	General-Special	焉知边城叙永苗绣不是得益诸葛先生馈赠和为民福祉?苗族是一个没有文字记载的民族，苗族文化传承除了依靠口头代代相传外
苗家刺绣	苗绣图案	Located	苗族文化传承除了依靠口头代代相传外，苗家刺绣也是其传承重要载体和形式。苗绣图案记载着苗族历史、宗教、信仰、道德、伦理及社会变迁。
苗族	苗族先民	Part-Whole	苗绣图案记载着苗族历史、宗教、信仰、道德、伦理及社会变迁。相传苗族先民从中原向南迁徙时
苗族	一位母亲	Part-Whole	苗绣图案记载着苗族历史、宗教、信仰、道德、伦理及社会变迁。相传苗族先民从中原向南迁徙时，一位母亲为了记住南迁历程、每翻一座山
苗族先民	一位母亲	unknown	苗绣图案记载着苗族历史、宗教、信仰、道德、伦理及社会变迁。相传苗族先民从中原向南迁徙时，一位母亲为了记住南迁历程、每翻一座山
一位母亲	一位	unknown	苗绣图案记载着苗族历史、宗教、信仰、道德、伦理及社会变迁。相传苗族先民从中原向南迁徙时，一位母亲为了记住南迁历程、每翻一座山
中原	一位母亲	unknown	苗绣图案记载着苗族历史、宗教、信仰、道德、伦理及社会变迁。相传苗族先民从中原向南迁徙时，一位母亲为了记住南迁历程、每翻一座山
苗绣图案	一位母亲	unknown	苗绣图案记载着苗族历史、宗教、信仰、道德、伦理及社会变迁。相传苗族先民从中原向南迁徙时，一位母亲为了记住南迁历程、每翻一座山
衣服	记号	Located	都在衣服上缝一个记号。
衣服	右袖	Part-Whole	都在衣服上缝一个记号。过黄河她在右袖缝了一条黄线
右袖	一条黄线	Located	过黄河她在右袖缝了一条黄线，渡长江在左袖缝了一条蓝线
衣服	左袖	Part-Whole	都在衣服上缝一个记号。过黄河她在右袖缝了一条黄线，渡长江在左袖缝了一条蓝线
左袖	一条蓝线	Located	渡长江在左袖缝了一条蓝线，过洞庭湖在胸襟绣湖泊状图案
胸襟	湖泊状图案	Located	过洞庭湖在胸襟绣湖泊状图案，过京都绣朵大花
胸襟	大花	Located	过洞庭湖在胸襟绣湖泊状图案，过京都绣朵大花，过田野山岗绣交错条纹
胸襟	交错条纹	Located	过洞庭湖在胸襟绣湖泊状图案，过京都绣朵大花，过田野山岗绣交错条纹，水塘、水井、小路、稻穗等都一一绣有记号。
一位母亲	衣服	Ownership	一位母亲为了记住南迁历程、每翻一座山，每过一条河，都在衣服上缝一个记号。
一位母亲	一位	unknown	一位母亲为了记住南迁历程、每翻一座山，每过一条河，都在衣服上缝一个记号。
一位母亲	一座山	unknown	一位母亲为了记住南迁历程、每翻一座山，每过一条河，都在衣服上缝一个记号。
一位母亲	一条河	unknown	一位母亲为了记住南迁历程、每翻一座山，每过一条河，都在衣服上缝一个记号。
一位母亲	记号	unknown	一位母亲为了记住南迁历程、每翻一座山，每过一条河，都在衣服上缝一个记号。
她	她的衣领裤脚	Ownership	最后到达目的地，她的衣领裤脚全是记号
她的衣领裤脚	记号	Located	最后到达目的地，她的衣领裤脚全是记号，却别有一番美丽。
最后	记号	unknown	最后到达目的地，她的衣领裤脚全是记号，却别有一番美丽。
她	记号	unknown	最后到达目的地，她的衣领裤脚全是记号，却别有一番美丽。
她	族人	Social	最后到达目的地，她的衣领裤脚全是记号，却别有一番美丽。于是族人争相效仿
她	女儿	Family	于是族人争相效仿，她则按所记符号，用各色丝线重绣一套给女儿作嫁妆。
女儿	同族姐妹	Social	女儿出嫁时穿上，光彩夺目，同族姐妹羡慕不已
同族姐妹	情郎	Social	光彩夺目，同族姐妹羡慕不已，都以此为原型学着绣。后来又绣到情郎身上
苗家	今天这样独特精美的服饰	Ownership	这样代代相传，苗家有了今天这样独特精美的服饰。
苗绣	苗族	Create	苗绣历史悠久，唐代史书就载苗族喜穿“卉服鸟案”
苗绣	史书	unknown	苗绣历史悠久，唐代史书就载苗族喜穿“卉服鸟案”
苗绣	唐代	unknown	苗绣历史悠久，唐代史书就载苗族喜穿“卉服鸟案”
苗绣	卉服鸟案	unknown	苗绣历史悠久，唐代史书就载苗族喜穿“卉服鸟案”
苗族	彩线	Use	“苗族喜用彩线制绣花衣裙
苗族	绣花衣裙	Create	“苗族喜用彩线制绣花衣裙，挑成土锦织花布条。”
苗族	成土锦	Use	“苗族喜用彩线制绣花衣裙，挑成土锦织花布条。”
苗族	花布条	Create	“苗族喜用彩线制绣花衣裙，挑成土锦织花布条。”
全国	全世界	Part-Whole	苗绣的多样性、独特性、文化性、稀有性和不可复制性在全国、全世界都堪称一流。
苗族	苗家女儿	Part-Whole	也有苗族刺绣“锦衣”和绣“苗锦”记载。苗绣的多样性、独特性、文化性、稀有性和不可复制性在全国、全世界都堪称一流。苗绣体现了苗家女儿勤劳、灵巧、聪慧。
苗绣	苗家女儿	unknown	也有苗族刺绣“锦衣”和绣“苗锦”记载。苗绣的多样性、独特性、文化性、稀有性和不可复制性在全国、全世界都堪称一流。苗绣体现了苗家女儿勤劳、灵巧、聪慧。
全世界	苗家女儿	unknown	也有苗族刺绣“锦衣”和绣“苗锦”记载。苗绣的多样性、独特性、文化性、稀有性和不可复制性在全国、全世界都堪称一流。苗绣体现了苗家女儿勤劳、灵巧、聪慧。
苗族刺绣	苗家女儿	unknown	也有苗族刺绣“锦衣”和绣“苗锦”记载。苗绣的多样性、独特性、文化性、稀有性和不可复制性在全国、全世界都堪称一流。苗绣体现了苗家女儿勤劳、灵巧、聪慧。
锦衣	苗家女儿	unknown	也有苗族刺绣“锦衣”和绣“苗锦”记载。苗绣的多样性、独特性、文化性、稀有性和不可复制性在全国、全世界都堪称一流。苗绣体现了苗家女儿勤劳、灵巧、聪慧。
苗锦	苗家女儿	unknown	也有苗族刺绣“锦衣”和绣“苗锦”记载。苗绣的多样性、独特性、文化性、稀有性和不可复制性在全国、全世界都堪称一流。苗绣体现了苗家女儿勤劳、灵巧、聪慧。
全国	苗家女儿	unknown	也有苗族刺绣“锦衣”和绣“苗锦”记载。苗绣的多样性、独特性、文化性、稀有性和不可复制性在全国、全世界都堪称一流。苗绣体现了苗家女儿勤劳、灵巧、聪慧。
每个苗家女	苗家女	General-Special	是每个苗家女的必修课。苗家女从小跟母亲和周围技艺高超绣花能手学挑花
苗家女	从小	unknown	是每个苗家女的必修课。苗家女从小跟母亲和周围技艺高超绣花能手学挑花
苗家女	母亲	Family	苗家女从小跟母亲和周围技艺高超绣花能手学挑花
苗家女	从小	unknown	苗家女从小跟母亲和周围技艺高超绣花能手学挑花
苗家女	周围技艺高超绣花能手	Social	苗家女从小跟母亲和周围技艺高超绣花能手学挑花
凸绣	底部	Part-Whole	凸绣在底部铺几层剪纸花
凸绣	所绣花样	Located	凸绣在底部铺几层剪纸花，使所绣花样突出更具立体感
凸绣	图案	Located	凸绣在底部铺几层剪纸花，使所绣花样突出更具立体感，叙永南面苗乡很多人会绣。图案有方形、菱形、螺形、十字形、之字形等;针法有打结“打米子绣”
师	徒	Social	一般不拜师学徒。
女子	家人	Family	女子七八岁绣品就能镶上自己或家人衣裙。
女子	七八岁	unknown	女子七八岁绣品就能镶上自己或家人衣裙。
叙永<N>个苗乡	叙永	Part-Whole	叙永<N>个苗乡，服饰略有不同
图案	蝴蝶纹	General-Special	但图案的鲜活、构思的奇巧、绣工的精美、花色的光艳都是一致的，其中“蝴蝶纹”
神州大地	四海五洲	Part-Whole	还美艳响亮在神州大地，香飘在四海五洲，告诉世人中华文化的博大精深
神州大地	世人	unknown	还美艳响亮在神州大地，香飘在四海五洲，告诉世人中华文化的博大精深
一层	办公室	Part-Whole	一层为办公室，图书馆
一层	图书馆	Part-Whole	一层为办公室，图书馆，演讲厅等聚会空间。
一层	演讲厅	Part-Whole	一层为办公室，图书馆，演讲厅等聚会空间。
主体建筑	一层	Part-Whole	主体建筑高大宏伟，分为功能不同的四层。一层为办公室
主体建筑	二厅	Part-Whole	主体建筑高大宏伟，分为功能不同的四层。一层为办公室，图书馆，演讲厅等聚会空间。二厅为书画
办公室	二厅	unknown	主体建筑高大宏伟，分为功能不同的四层。一层为办公室，图书馆，演讲厅等聚会空间。二厅为书画
演讲厅	二厅	unknown	主体建筑高大宏伟，分为功能不同的四层。一层为办公室，图书馆，演讲厅等聚会空间。二厅为书画
一层	二厅	unknown	主体建筑高大宏伟，分为功能不同的四层。一层为办公室，图书馆，演讲厅等聚会空间。二厅为书画
图书馆	二厅	unknown	主体建筑高大宏伟，分为功能不同的四层。一层为办公室，图书馆，演讲厅等聚会空间。二厅为书画
主体建筑	三层	Part-Whole	主体建筑高大宏伟，分为功能不同的四层。一层为办公室，图书馆，演讲厅等聚会空间。二厅为书画，金石及墓穴出土文物展厅。三层为玉器
办公室	三层	unknown	主体建筑高大宏伟，分为功能不同的四层。一层为办公室，图书馆，演讲厅等聚会空间。二厅为书画，金石及墓穴出土文物展厅。三层为玉器
演讲厅	三层	unknown	主体建筑高大宏伟，分为功能不同的四层。一层为办公室，图书馆，演讲厅等聚会空间。二厅为书画，金石及墓穴出土文物展厅。三层为玉器
二厅	三层	unknown	主体建筑高大宏伟，分为功能不同的四层。一层为办公室，图书馆，演讲厅等聚会空间。二厅为书画，金石及墓穴出土文物展厅。三层为玉器
一层	三层	unknown	主体建筑高大宏伟，分为功能不同的四层。一层为办公室，图书馆，演讲厅等聚会空间。二厅为书画，金石及墓穴出土文物展厅。三层为玉器
图书馆	三层	unknown	主体建筑高大宏伟，分为功能不同的四层。一层为办公室，图书馆，演讲厅等聚会空间。二厅为书画，金石及墓穴出土文物展厅。三层为玉器
书画，金石及墓穴出土文物展厅	三层	unknown	主体建筑高大宏伟，分为功能不同的四层。一层为办公室，图书馆，演讲厅等聚会空间。二厅为书画，金石及墓穴出土文物展厅。三层为玉器
博物院	藏品	Ownership	博物院的藏品汇集了清代北京故宫，沈阳故宫，原热河行宫等多处珍藏的精华。加上海内外人士的捐献，藏品达<N>多万件。
博物院	沈阳故宫	unknown	博物院的藏品汇集了清代北京故宫，沈阳故宫，原热河行宫等多处珍藏的精华。加上海内外人士的捐献，藏品达<N>多万件。
博物院	原热河行宫	unknown	博物院的藏品汇集了清代北京故宫，沈阳故宫，原热河行宫等多处珍藏的精华。加上海内外人士的捐献，藏品达<N>多万件。
博物院	<N>多万件	unknown	博物院的藏品汇集了清代北京故宫，沈阳故宫，原热河行宫等多处珍藏的精华。加上海内外人士的捐献，藏品达<N>多万件。
博物院	清代北京故宫	unknown	博物院的藏品汇集了清代北京故宫，沈阳故宫，原热河行宫等多处珍藏的精华。加上海内外人士的捐献，藏品达<N>多万件。
博物院	海内外人士	unknown	博物院的藏品汇集了清代北京故宫，沈阳故宫，原热河行宫等多处珍藏的精华。加上海内外人士的捐献，藏品达<N>多万件。
藏品	瓷器	Part-Whole	加上海内外人士的捐献，藏品达<N>多万件。其中瓷器<N>多件
藏品	原始陶瓷	Part-Whole	加上海内外人士的捐献，藏品达<N>多万件。其中瓷器<N>多件，从原始陶瓷到明清瓷器
甲骨档案	世界甲骨收藏	Part-Whole	甲骨档案<N>多件，在世界甲骨收藏中位居第二
青铜器	夏商周时期的	Part-Whole	青铜器<N>多件，仅夏商周时期的就有<N>多件。
玉器	避邪雕刻	Part-Whole	玉器<N>多件，其中有名誉海内外的翠玉白菜，避邪雕刻等。
玉器	翠玉白菜	Part-Whole	玉器<N>多件，其中有名誉海内外的翠玉白菜，避邪雕刻等。
书画真迹	<N>余册善本故迹	Part-Whole	至于书画真迹更是多不胜数，从晋唐到清代名家杰作比比皆是。还有<N>余册善本故迹，囊括了仅存的《四库全书》较完整的一部分。
黄公望	《富春山居图》	Create	遗憾的是我没能看到黄公望的《富春山居图》。
台湾的城市	台湾	Part-Whole	基隆台湾的城市多数沿海而建。
台湾的城市	台北，高雄，基隆，台东，台中，花莲，澎湖，妈祖，淡水，金门	Part-Whole	基隆台湾的城市多数沿海而建。台北，高雄，基隆，台东，台中，花莲，澎湖，妈祖，淡水，金门等各有特色。
台湾	台北，高雄，基隆，台东，台中，花莲，澎湖，妈祖，淡水，金门	Part-Whole	基隆台湾的城市多数沿海而建。台北，高雄，基隆，台东，台中，花莲，澎湖，妈祖，淡水，金门等各有特色。
台北地区	台湾的最北端	Part-Whole	基隆位于台北地区，在台湾的最北端，三面环山
基隆	大海	Near	基隆位于台北地区，在台湾的最北端，三面环山，一面平川独临大海。
基隆	台北地区	unknown	基隆位于台北地区，在台湾的最北端，三面环山，一面平川独临大海。
基隆	台湾的最北端	unknown	基隆位于台北地区，在台湾的最北端，三面环山，一面平川独临大海。
基隆	山	Near	基隆位于台北地区，在台湾的最北端，三面环山，一面平川独临大海。
外夷	荷兰殖民者	General-Special	使得基隆自古就是外夷看重的港口。荷兰殖民者统治台湾<N>年
港口	荷兰殖民者	unknown	使得基隆自古就是外夷看重的港口。荷兰殖民者统治台湾<N>年
荷兰殖民者	台湾	unknown	使得基隆自古就是外夷看重的港口。荷兰殖民者统治台湾<N>年
基隆	荷兰殖民者	unknown	使得基隆自古就是外夷看重的港口。荷兰殖民者统治台湾<N>年
荷兰殖民者	一部分残余势力	Part-Whole	荷兰殖民者统治台湾<N>年，<N>年明将郑成功率部将其逐出台湾。但一部分残余势力仍死守基隆港
荷兰殖民者	<N>年	unknown	荷兰殖民者统治台湾<N>年，<N>年明将郑成功率部将其逐出台湾。但一部分残余势力仍死守基隆港
荷兰殖民者	部	unknown	荷兰殖民者统治台湾<N>年，<N>年明将郑成功率部将其逐出台湾。但一部分残余势力仍死守基隆港
荷兰殖民者	<N>年	unknown	荷兰殖民者统治台湾<N>年，<N>年明将郑成功率部将其逐出台湾。但一部分残余势力仍死守基隆港
荷兰殖民者	明将郑成功	unknown	荷兰殖民者统治台湾<N>年，<N>年明将郑成功率部将其逐出台湾。但一部分残余势力仍死守基隆港
荷兰殖民者	台湾	unknown	荷兰殖民者统治台湾<N>年，<N>年明将郑成功率部将其逐出台湾。但一部分残余势力仍死守基隆港
它	背后的群山	Near	夏季西南季风难以越过它背后的群山，故炎热少雨。
夏季	它	unknown	夏季西南季风难以越过它背后的群山，故炎热少雨。
西南季风	它	unknown	夏季西南季风难以越过它背后的群山，故炎热少雨。
孟庭苇	《冬季到台北来看雨》	Create	故孟庭苇的《冬季到台北来看雨》，确切地讲应为《冬季到基隆来看雨》。
基隆所下的雨	无声无息，轻轻的，绵绵的细雨	General-Special	而基隆所下的雨多为无声无息，轻轻的，绵绵的细雨。
浓重的雾气	天地间	Located	构成了浓重的雾气，弥漫在天地间，为基隆的城市
基隆	基隆的清山绿水	Part-Whole	而基隆所下的雨多为无声无息，轻轻的，绵绵的细雨。与潮湿的空气混在一起，构成了浓重的雾气，弥漫在天地间，为基隆的城市，港口，为基隆的清山绿水更添一抹氤氲。
基隆	基隆的城市，港口	Part-Whole	而基隆所下的雨多为无声无息，轻轻的，绵绵的细雨。与潮湿的空气混在一起，构成了浓重的雾气，弥漫在天地间，为基隆的城市，港口，为基隆的清山绿水更添一抹氤氲。
我们	我	Part-Whole	我们返程的这一天，基隆正直雾锁雨港的天气。我站在船头
我	相机	Ownership	我站在船头，举起相机将这云雾中的仙境定格。
台湾	中央山脉	Part-Whole	玉山台湾多山，纵贯南北的为中央山脉。
台湾	玉山山脉	Part-Whole	玉山台湾多山，纵贯南北的为中央山脉。西部为玉山山脉和阿里山山脉。
台湾	阿里山山脉	Part-Whole	玉山台湾多山，纵贯南北的为中央山脉。西部为玉山山脉和阿里山山脉。
台湾	雪山山脉	Part-Whole	玉山台湾多山，纵贯南北的为中央山脉。西部为玉山山脉和阿里山山脉。北部为雪山山脉。
台湾	东海岸山脉	Part-Whole	玉山台湾多山，纵贯南北的为中央山脉。西部为玉山山脉和阿里山山脉。北部为雪山山脉。东部为紧临海岸的东海岸山脉。
台湾	起伏的丘陵	Located	玉山台湾多山，纵贯南北的为中央山脉。西部为玉山山脉和阿里山山脉。北部为雪山山脉。东部为紧临海岸的东海岸山脉。加上起伏的丘陵占据了台湾四分之三的面积。
山顶	积雪	Located	山顶积雪不融
山顶	云雾	Located	山顶积雪不融，云雾缭绕
这里	积雪	Located	但这里每年却保持着四个月的积雪覆盖
这里	四个月	unknown	但这里每年却保持着四个月的积雪覆盖
山上	玉石	Located	而是古代的原住民认为山上长满了玉石而得名。
玉山	植被	Located	海拔的高度决定了玉山气候的多变，植被的丰富
海拔	玉山	unknown	海拔的高度决定了玉山气候的多变，植被的丰富
山上	笑花	Located	在山上可找到十二个月的花期。从三月上旬就可以看到笑花和杜鹃花的繁荣景象。
山上	十二个月	unknown	在山上可找到十二个月的花期。从三月上旬就可以看到笑花和杜鹃花的繁荣景象。
山上	三月上旬	unknown	在山上可找到十二个月的花期。从三月上旬就可以看到笑花和杜鹃花的繁荣景象。
山上	杜鹃花	Located	在山上可找到十二个月的花期。从三月上旬就可以看到笑花和杜鹃花的繁荣景象。
山上	玉山杜鹃	Located	在山上可找到十二个月的花期。从三月上旬就可以看到笑花和杜鹃花的繁荣景象。接下来便是毛地黄花的怒放。五月份为红毛杜鹃和玉山杜鹃的海洋。
山上	十二个月	unknown	在山上可找到十二个月的花期。从三月上旬就可以看到笑花和杜鹃花的繁荣景象。接下来便是毛地黄花的怒放。五月份为红毛杜鹃和玉山杜鹃的海洋。
山上	五月份	unknown	在山上可找到十二个月的花期。从三月上旬就可以看到笑花和杜鹃花的繁荣景象。接下来便是毛地黄花的怒放。五月份为红毛杜鹃和玉山杜鹃的海洋。
山上	三月上旬	unknown	在山上可找到十二个月的花期。从三月上旬就可以看到笑花和杜鹃花的繁荣景象。接下来便是毛地黄花的怒放。五月份为红毛杜鹃和玉山杜鹃的海洋。
山上	红毛杜鹃	Located	在山上可找到十二个月的花期。从三月上旬就可以看到笑花和杜鹃花的繁荣景象。接下来便是毛地黄花的怒放。五月份为红毛杜鹃和玉山杜鹃的海洋。
山上	毛地黄花	Located	在山上可找到十二个月的花期。从三月上旬就可以看到笑花和杜鹃花的繁荣景象。接下来便是毛地黄花的怒放。
山上	十二个月	unknown	在山上可找到十二个月的花期。从三月上旬就可以看到笑花和杜鹃花的繁荣景象。接下来便是毛地黄花的怒放。
山上	三月上旬	unknown	在山上可找到十二个月的花期。从三月上旬就可以看到笑花和杜鹃花的繁荣景象。接下来便是毛地黄花的怒放。
山上	法国菊	Located	在山上可找到十二个月的花期。从三月上旬就可以看到笑花和杜鹃花的繁荣景象。接下来便是毛地黄花的怒放。五月份为红毛杜鹃和玉山杜鹃的海洋。盛夏是法国菊遍开的季节。
山上	盛夏	unknown	在山上可找到十二个月的花期。从三月上旬就可以看到笑花和杜鹃花的繁荣景象。接下来便是毛地黄花的怒放。五月份为红毛杜鹃和玉山杜鹃的海洋。盛夏是法国菊遍开的季节。
山上	十二个月	unknown	在山上可找到十二个月的花期。从三月上旬就可以看到笑花和杜鹃花的繁荣景象。接下来便是毛地黄花的怒放。五月份为红毛杜鹃和玉山杜鹃的海洋。盛夏是法国菊遍开的季节。
山上	法国菊遍开的季节	unknown	在山上可找到十二个月的花期。从三月上旬就可以看到笑花和杜鹃花的繁荣景象。接下来便是毛地黄花的怒放。五月份为红毛杜鹃和玉山杜鹃的海洋。盛夏是法国菊遍开的季节。
山上	五月份	unknown	在山上可找到十二个月的花期。从三月上旬就可以看到笑花和杜鹃花的繁荣景象。接下来便是毛地黄花的怒放。五月份为红毛杜鹃和玉山杜鹃的海洋。盛夏是法国菊遍开的季节。
山上	三月上旬	unknown	在山上可找到十二个月的花期。从三月上旬就可以看到笑花和杜鹃花的繁荣景象。接下来便是毛地黄花的怒放。五月份为红毛杜鹃和玉山杜鹃的海洋。盛夏是法国菊遍开的季节。
游客	我	General-Special	但凌寒开放的高山白色杜鹃与蓝色龙胆也使得玉山从来不曾让游客失望过。我虽没能登上玉山的峰顶
我	导游	Social	但我紧随导游小林
宝岛	祖国的神圣领土	Part-Whole	宝岛是祖国的神圣领土，玉山
国民党元老于右任将军	《望大陆》	Create	这是国民党元老于右任将军的《望大陆》。
右任将军的塑像	玉山之巅	Located	<N>年于右任将军的塑像连同其《望大陆》一并耸立在玉山之巅。
我	朋友	Social	我和朋友漫步郊外
原野上	一片枯黄的草丛	Located	却惊喜地发现原野上一片枯黄的草丛中盛开着许多白色的小野花。
一片枯黄的草丛	白色的小野花	Located	却惊喜地发现原野上一片枯黄的草丛中盛开着许多白色的小野花。
原野上	白色的小野花	unknown	却惊喜地发现原野上一片枯黄的草丛中盛开着许多白色的小野花。
草原上游牧人	草原上游牧人的羊群	Ownership	又像草原上游牧人的羊群;如果你把眼界放得再开一些
小野花	黄色的花蕊	Part-Whole	看见小野花黄色的花蕊，白色略带点紫色的花瓣
小野花	白色略带点紫色的花瓣	Part-Whole	看见小野花黄色的花蕊，白色略带点紫色的花瓣，花形有点像向阳花刚刚开花时的情景
它	花朵	Part-Whole	但它太纤小了：高矮、胖瘦和草丛一般，花朵大小有如纽扣。
小小的野花	一朵野花	Part-Whole	小小的野花虽没有玫瑰花那娇艳的色彩，也没有牡丹花那浓郁的芳香，却照样能把这秋点缀得如此生机盎然!我想摘一朵野花带回家中
小小的野花	牡丹花	unknown	小小的野花虽没有玫瑰花那娇艳的色彩，也没有牡丹花那浓郁的芳香，却照样能把这秋点缀得如此生机盎然!我想摘一朵野花带回家中
小小的野花	我	unknown	小小的野花虽没有玫瑰花那娇艳的色彩，也没有牡丹花那浓郁的芳香，却照样能把这秋点缀得如此生机盎然!我想摘一朵野花带回家中
小小的野花	一朵	unknown	小小的野花虽没有玫瑰花那娇艳的色彩，也没有牡丹花那浓郁的芳香，却照样能把这秋点缀得如此生机盎然!我想摘一朵野花带回家中
小小的野花	玫瑰花	unknown	小小的野花虽没有玫瑰花那娇艳的色彩，也没有牡丹花那浓郁的芳香，却照样能把这秋点缀得如此生机盎然!我想摘一朵野花带回家中
我	窗户	Use	我推开窗户抬头看天
芸芸众生	谁	Part-Whole	我该怎样告诉他?大千世界，芸芸众生，谁能没有梦想?关健是你的梦想是否切和实际
他	谁	unknown	我该怎样告诉他?大千世界，芸芸众生，谁能没有梦想?关健是你的梦想是否切和实际
我	谁	unknown	我该怎样告诉他?大千世界，芸芸众生，谁能没有梦想?关健是你的梦想是否切和实际
大千世界	谁	unknown	我该怎样告诉他?大千世界，芸芸众生，谁能没有梦想?关健是你的梦想是否切和实际
一个亲人	我	Family	因寻访一个亲人，我独自一人步行去里耶古镇。
我	里耶古镇	unknown	因寻访一个亲人，我独自一人步行去里耶古镇。
一条盘桓于崇山峻岭间的青石板小道	那残破但却被水草鞋擦拭得锃亮的石板	Part-Whole	路是一条盘桓于崇山峻岭间的青石板小道，岁月的风霜雨雪已经将它剥蚀得遍体鳞伤，在那残破但却被水草鞋擦拭得锃亮的石板上
一条盘桓于崇山峻岭间的青石板小道	风霜雨雪	unknown	路是一条盘桓于崇山峻岭间的青石板小道，岁月的风霜雨雪已经将它剥蚀得遍体鳞伤，在那残破但却被水草鞋擦拭得锃亮的石板上
那残破但却被水草鞋擦拭得锃亮的石板	许多深浅不一的石凼	Located	在那残破但却被水草鞋擦拭得锃亮的石板上，我发现总有着许多深浅不一的石凼，伴着山路的始终。
许多深浅不一的石凼	山	unknown	在那残破但却被水草鞋擦拭得锃亮的石板上，我发现总有着许多深浅不一的石凼，伴着山路的始终。
我	许多深浅不一的石凼	unknown	在那残破但却被水草鞋擦拭得锃亮的石板上，我发现总有着许多深浅不一的石凼，伴着山路的始终。
一个老人	手	Part-Whole	迎面走来一个老人，手上拄着一根齐腰的拐杖
一个老人	一根	unknown	迎面走来一个老人，手上拄着一根齐腰的拐杖
一个老人	一根齐腰的拐杖	Use	迎面走来一个老人，手上拄着一根齐腰的拐杖，在山道上艰难地爬行。
一个老人	山道	unknown	迎面走来一个老人，手上拄着一根齐腰的拐杖，在山道上艰难地爬行。
一根齐腰的拐杖	山道	unknown	迎面走来一个老人，手上拄着一根齐腰的拐杖，在山道上艰难地爬行。
一个老人	一根	unknown	迎面走来一个老人，手上拄着一根齐腰的拐杖，在山道上艰难地爬行。
一根齐腰的拐杖	一根	unknown	迎面走来一个老人，手上拄着一根齐腰的拐杖，在山道上艰难地爬行。
手	一根齐腰的拐杖	Located	迎面走来一个老人，手上拄着一根齐腰的拐杖，在山道上艰难地爬行。
他	背	Part-Whole	每向前一步，他的背变成一张弓形
他	双手	Part-Whole	每向前一步，他的背变成一张弓形，双手紧紧地支撑着拐杖
他	青筋爆满的双腿	Part-Whole	每向前一步，他的背变成一张弓形，双手紧紧地支撑着拐杖，利用它的帮助，青筋爆满的双腿轮换着赶紧使劲
他	拐杖	unknown	每向前一步，他的背变成一张弓形，双手紧紧地支撑着拐杖，利用它的帮助，青筋爆满的双腿轮换着赶紧使劲
他	它	unknown	每向前一步，他的背变成一张弓形，双手紧紧地支撑着拐杖，利用它的帮助，青筋爆满的双腿轮换着赶紧使劲
那拐杖在地上尖端的铁钉	那拐杖	Part-Whole	青筋爆满的双腿轮换着赶紧使劲，那拐杖在地上尖端的铁钉，便在石板上发出清脆的声音。
青筋爆满的双腿	那拐杖	unknown	青筋爆满的双腿轮换着赶紧使劲，那拐杖在地上尖端的铁钉，便在石板上发出清脆的声音。
那拐杖	石板	unknown	青筋爆满的双腿轮换着赶紧使劲，那拐杖在地上尖端的铁钉，便在石板上发出清脆的声音。
老大爷	我孙女	Family	“老大爷，早呀。”我上前搭讪。“前三十年睡不醒，后三十年睡不着。”我孙女在重庆医科大工作
前三十年	我孙女	unknown	“老大爷，早呀。”我上前搭讪。“前三十年睡不醒，后三十年睡不着。”我孙女在重庆医科大工作
老大爷	前三十年	unknown	“老大爷，早呀。”我上前搭讪。“前三十年睡不醒，后三十年睡不着。”我孙女在重庆医科大工作
后三十年	我孙女	unknown	“老大爷，早呀。”我上前搭讪。“前三十年睡不醒，后三十年睡不着。”我孙女在重庆医科大工作
老大爷	后三十年	unknown	“老大爷，早呀。”我上前搭讪。“前三十年睡不醒，后三十年睡不着。”我孙女在重庆医科大工作
我孙女	重庆医科大	unknown	“老大爷，早呀。”我上前搭讪。“前三十年睡不醒，后三十年睡不着。”我孙女在重庆医科大工作
老大爷	重庆医科大	unknown	“老大爷，早呀。”我上前搭讪。“前三十年睡不醒，后三十年睡不着。”我孙女在重庆医科大工作
我孙女	我	unknown	“老大爷，早呀。”我上前搭讪。“前三十年睡不醒，后三十年睡不着。”我孙女在重庆医科大工作
我	我孙女	unknown	“老大爷，早呀。”我上前搭讪。“前三十年睡不醒，后三十年睡不着。”我孙女在重庆医科大工作
老大爷	我	unknown	“老大爷，早呀。”我上前搭讪。“前三十年睡不醒，后三十年睡不着。”我孙女在重庆医科大工作
里耶	大桥	Located	听说里耶修了大桥，又修筑了防洪大坝
里耶	防洪大坝	Located	听说里耶修了大桥，又修筑了防洪大坝，我特意回来看看。
有钱人家	牛	Ownership	十岁起就给有钱人家放牛，稍大一点就长年来往于酉水
酉水千里纤道上的石板	酉水千里纤道上	Located	一种印象立即潜入我的心底，酉水千里纤道上的石板，便是劳动者踏出来的杰作。
老人	劳动者	General-Special	老人的话平实无华，顿时，一种印象立即潜入我的心底，酉水千里纤道上的石板，便是劳动者踏出来的杰作。
我	劳动者	unknown	老人的话平实无华，顿时，一种印象立即潜入我的心底，酉水千里纤道上的石板，便是劳动者踏出来的杰作。
酉水千里纤道上的石板	劳动者	unknown	老人的话平实无华，顿时，一种印象立即潜入我的心底，酉水千里纤道上的石板，便是劳动者踏出来的杰作。
酉水千里纤道上	劳动者	unknown	老人的话平实无华，顿时，一种印象立即潜入我的心底，酉水千里纤道上的石板，便是劳动者踏出来的杰作。
这群被历史遗忘的人	一支拙路棍	Use	就是这群被历史遗忘的人，凭着一支拙路棍，再凭一副伛偻的腰背
这群被历史遗忘的人	一支	unknown	就是这群被历史遗忘的人，凭着一支拙路棍，再凭一副伛偻的腰背
这群被历史遗忘的人	一副	unknown	就是这群被历史遗忘的人，凭着一支拙路棍，再凭一副伛偻的腰背
这群被历史遗忘的人	一副伛偻的腰背	Ownership	就是这群被历史遗忘的人，凭着一支拙路棍，再凭一副伛偻的腰背，创造出土家山寨从明清至清末几百年天下的文明。
这群被历史遗忘的人	从明清至清末几百年	unknown	就是这群被历史遗忘的人，凭着一支拙路棍，再凭一副伛偻的腰背，创造出土家山寨从明清至清末几百年天下的文明。
这群被历史遗忘的人	一支	unknown	就是这群被历史遗忘的人，凭着一支拙路棍，再凭一副伛偻的腰背，创造出土家山寨从明清至清末几百年天下的文明。
这群被历史遗忘的人	土家山寨	unknown	就是这群被历史遗忘的人，凭着一支拙路棍，再凭一副伛偻的腰背，创造出土家山寨从明清至清末几百年天下的文明。
这群被历史遗忘的人	一副	unknown	就是这群被历史遗忘的人，凭着一支拙路棍，再凭一副伛偻的腰背，创造出土家山寨从明清至清末几百年天下的文明。
作为现代人的我们	现代人	General-Special	作为现代人的我们，都知道交通是经济发展的基础
被称之为“背老二”的这些人	成千上万的血肉之躯	Use	而被称之为“背老二”的这些人，用成千上万的血肉之躯，化成了文明河流时期的汽车和火车
酉水	险滩	Located	那时酉水险滩密布
酉水	暗礁	Located	那时酉水险滩密布，暗礁林立
两岸	山	Located	还传说两岸山中常有虎豹伤人
山中	虎豹	Located	还传说两岸山中常有虎豹伤人
两岸	田地	Located	那年月，两岸田地荒芜
沿河岸的石洞	河岸	Located	只听到村寨上的破茅棚间和沿河岸的石洞里传出的撕心裂肺的哭泣声
村寨上的破茅棚	村寨上	Located	只听到村寨上的破茅棚间和沿河岸的石洞里传出的撕心裂肺的哭泣声
沙滩	尸首	Located	河水年年泛滥，沙滩尸首遍地。
河水	酉水	Located	只听到村寨上的破茅棚间和沿河岸的石洞里传出的撕心裂肺的哭泣声，河水年年泛滥，沙滩尸首遍地。航行在酉水上的乌篷船
酉水上的乌篷船	酉水	Located	航行在酉水上的乌篷船，逆水而上
背老二	肩	Part-Whole	逆水而上，背老二匍匐河岸壁间，肩挂纤索
背老二	河岸壁间	unknown	逆水而上，背老二匍匐河岸壁间，肩挂纤索
背老二	纤索	Use	逆水而上，背老二匍匐河岸壁间，肩挂纤索，一哼一串连珠汗
背老二	一串	unknown	逆水而上，背老二匍匐河岸壁间，肩挂纤索，一哼一串连珠汗
背老二	河岸壁间	unknown	逆水而上，背老二匍匐河岸壁间，肩挂纤索，一哼一串连珠汗
背老二	一串连珠汗	Create	逆水而上，背老二匍匐河岸壁间，肩挂纤索，一哼一串连珠汗，一步一个铁脚板
背老二	一串	unknown	逆水而上，背老二匍匐河岸壁间，肩挂纤索，一哼一串连珠汗，一步一个铁脚板
背老二	河岸壁间	unknown	逆水而上，背老二匍匐河岸壁间，肩挂纤索，一哼一串连珠汗，一步一个铁脚板
背老二	一个铁脚板	Part-Whole	逆水而上，背老二匍匐河岸壁间，肩挂纤索，一哼一串连珠汗，一步一个铁脚板，每向前一步都要喘一口气。
背老二	一串	unknown	逆水而上，背老二匍匐河岸壁间，肩挂纤索，一哼一串连珠汗，一步一个铁脚板，每向前一步都要喘一口气。
背老二	河岸壁间	unknown	逆水而上，背老二匍匐河岸壁间，肩挂纤索，一哼一串连珠汗，一步一个铁脚板，每向前一步都要喘一口气。
背老二	一口气	Create	逆水而上，背老二匍匐河岸壁间，肩挂纤索，一哼一串连珠汗，一步一个铁脚板，每向前一步都要喘一口气。
船	波涛	Located	顺滩而下，船在波涛汹涌中颠簸
背老二	瘦骨嶙峋的肩	Ownership	背老二瘦骨嶙峋的肩上不仅仅紧勒着负重几千斤的纤索。
背老二	几千斤	unknown	背老二瘦骨嶙峋的肩上不仅仅紧勒着负重几千斤的纤索。
背老二	瘦骨嶙峋的肩	Part-Whole	背老二瘦骨嶙峋的肩上不仅仅紧勒着负重几千斤的纤索。
背老二	负重几千斤的纤索	Use	背老二瘦骨嶙峋的肩上不仅仅紧勒着负重几千斤的纤索。
我们	从血盆里抓饭吃的人	General-Special	“我们都是从血盆里抓饭吃的人，容易铤而走险。”
我们	血盆	unknown	“我们都是从血盆里抓饭吃的人，容易铤而走险。”
昔日脚步踏的纤道	漫径的野草、山花	Located	而今千里纤道已经渐次荒芜了，昔日脚步踏的纤道上长满了漫径的野草、山花，在晨风里显出亘古苍凉
而今	昔日脚步踏的纤道	unknown	而今千里纤道已经渐次荒芜了，昔日脚步踏的纤道上长满了漫径的野草、山花，在晨风里显出亘古苍凉
酉水河	桥	Located	在酉水河架桥修电站
酉水河	电站	Located	在酉水河架桥修电站，炸暗礁
酉水河	暗礁	Located	在酉水河架桥修电站，炸暗礁，疏河道。
酉水河	河道	Located	在酉水河架桥修电站，炸暗礁，疏河道。
两岸的荒村	社会主义新农村	General-Special	昔日两岸的荒村，现在成了社会主义新农村。
酉水岸边	酉水	Near	从建国时代起土家居民就在酉水岸边繁衍生息
两面	<N>米宽的人行道	Located	双向四车道，两面还有<N>米宽的人行道。
这里	楚霸王项羽亲手栽下的槐树	Located	隔河相望的就是项王故里，这里有楚霸王项羽亲手栽下的槐树，历经两千多年沧桑变故
这里	楚霸王项羽	unknown	隔河相望的就是项王故里，这里有楚霸王项羽亲手栽下的槐树，历经两千多年沧桑变故
这里	两千多年	unknown	隔河相望的就是项王故里，这里有楚霸王项羽亲手栽下的槐树，历经两千多年沧桑变故
宿豫新城	卧龙湾别墅	Part-Whole	我经常兴致勃勃地游览秀丽的宿豫新城，从幽静的卧龙湾别墅到美丽的锦绣江南
宿豫新城	锦绣江南	Part-Whole	我经常兴致勃勃地游览秀丽的宿豫新城，从幽静的卧龙湾别墅到美丽的锦绣江南，从金牌住区中通。
高楼	有的	Part-Whole	再看金沙大厦和金三角财富广场，高楼林立，财富广场A座、B座、C座、D座等已建成，有的已经入住、办公、营业等
这里的<N>栋楼群	这里	Located	有的已经入住、办公、营业等，这里的<N>栋楼群即将耸起
有的	这里的<N>栋楼群	unknown	有的已经入住、办公、营业等，这里的<N>栋楼群即将耸起
有的	这里	unknown	有的已经入住、办公、营业等，这里的<N>栋楼群即将耸起
园(带)内	空气	Located	使人赏心悦目，园(带)内空气清新
我	电动三轮车	Use	我骑着电动三轮车高兴地来到了红星美凯龙、尚阳城和华东农业大市场
农业大市场	省市重点建设项目	General-Special	第七代红星美凯龙落户宿豫，农业大市场是省市重点建设项目，尚阳城拥有<N>万平米超大中央湖景公园
尚阳城	<N>万平米超大中央湖景公园	Located	农业大市场是省市重点建设项目，尚阳城拥有<N>万平米超大中央湖景公园，<N>公里环湖栈道
尚阳城	<N>公里环湖栈道	Located	农业大市场是省市重点建设项目，尚阳城拥有<N>万平米超大中央湖景公园，<N>公里环湖栈道，天然的运动长廊
<N>公里环湖栈道	天然的运动长廊	General-Special	尚阳城拥有<N>万平米超大中央湖景公园，<N>公里环湖栈道，天然的运动长廊，<N>重立体景观园林
尚阳城	<N>重立体景观园林	Located	农业大市场是省市重点建设项目，尚阳城拥有<N>万平米超大中央湖景公园，<N>公里环湖栈道，天然的运动长廊，<N>重立体景观园林，是老人和孩子颐养天伦的乐园。
老人和孩子	老人和孩子颐养天伦的乐园	Use	是老人和孩子颐养天伦的乐园。
这里	沟沟塘塘	Located	十年前，这里坑坑洼洼，沟沟塘塘，茅草芦苇遍地
十年前	这里	unknown	十年前，这里坑坑洼洼，沟沟塘塘，茅草芦苇遍地
这里	茅草	Located	十年前，这里坑坑洼洼，沟沟塘塘，茅草芦苇遍地
宿豫区	宿豫新城	Part-Whole	现在，宿豫区正在实施以商业化为核心的新城建设“四大战略”的宏伟目标，宿豫新城的建设已进入大建设、大发展时期
我	腰	Part-Whole	我已年过古稀，但腰挺背直
我	背	Part-Whole	我已年过古稀，但腰挺背直
我	目	Part-Whole	我已年过古稀，但腰挺背直，耳聪目明
我	耳	Part-Whole	我已年过古稀，但腰挺背直，耳聪目明
我	身	Part-Whole	我已年过古稀，但腰挺背直，耳聪目明，身强体健
我	体	Part-Whole	我已年过古稀，但腰挺背直，耳聪目明，身强体健
我	爱美的心态	Ownership	这固然和我的身体素质及注重锻炼有关，但爱美的心态起着至关重要的作用。
我	我们老年	General-Special	这固然和我的身体素质及注重锻炼有关，但爱美的心态起着至关重要的作用。爱美之心，人皆有之。但爱美的“专利”不仅仅属于年轻人，同样属于我们老年。
爱美的心态	我们老年	unknown	这固然和我的身体素质及注重锻炼有关，但爱美的心态起着至关重要的作用。爱美之心，人皆有之。但爱美的“专利”不仅仅属于年轻人，同样属于我们老年。
爱美之心	我们老年	unknown	这固然和我的身体素质及注重锻炼有关，但爱美的心态起着至关重要的作用。爱美之心，人皆有之。但爱美的“专利”不仅仅属于年轻人，同样属于我们老年。
年轻人	我们老年	unknown	这固然和我的身体素质及注重锻炼有关，但爱美的心态起着至关重要的作用。爱美之心，人皆有之。但爱美的“专利”不仅仅属于年轻人，同样属于我们老年。
我	脸	Part-Whole	我爱仪容美。脸常洗
仪容	脸	unknown	我爱仪容美。脸常洗
我	须	Part-Whole	我爱仪容美。脸常洗，须常剃
我	发	Part-Whole	我爱仪容美。脸常洗，须常剃，头常梳，发常理。
仪容	发	unknown	我爱仪容美。脸常洗，须常剃，头常梳，发常理。
头	发	unknown	我爱仪容美。脸常洗，须常剃，头常梳，发常理。
脸	发	unknown	我爱仪容美。脸常洗，须常剃，头常梳，发常理。
须	发	unknown	我爱仪容美。脸常洗，须常剃，头常梳，发常理。
我	脸面	Part-Whole	我爱仪容美。脸常洗，须常剃，头常梳，发常理。做到脸面干净光洁
仪容	脸面	unknown	我爱仪容美。脸常洗，须常剃，头常梳，发常理。做到脸面干净光洁
头	脸面	unknown	我爱仪容美。脸常洗，须常剃，头常梳，发常理。做到脸面干净光洁
发	脸面	unknown	我爱仪容美。脸常洗，须常剃，头常梳，发常理。做到脸面干净光洁
须	脸面	unknown	我爱仪容美。脸常洗，须常剃，头常梳，发常理。做到脸面干净光洁
我	头发	Part-Whole	我爱仪容美。脸常洗，须常剃，头常梳，发常理。做到脸面干净光洁，头发漂亮整齐。
仪容	头发	unknown	我爱仪容美。脸常洗，须常剃，头常梳，发常理。做到脸面干净光洁，头发漂亮整齐。
脸面	头发	unknown	我爱仪容美。脸常洗，须常剃，头常梳，发常理。做到脸面干净光洁，头发漂亮整齐。
头	头发	unknown	我爱仪容美。脸常洗，须常剃，头常梳，发常理。做到脸面干净光洁，头发漂亮整齐。
脸	头发	unknown	我爱仪容美。脸常洗，须常剃，头常梳，发常理。做到脸面干净光洁，头发漂亮整齐。
须	头发	unknown	我爱仪容美。脸常洗，须常剃，头常梳，发常理。做到脸面干净光洁，头发漂亮整齐。
我	仪容	Part-Whole	我爱仪容美。
脸上	灿烂的阳光	Located	让脸上永远充满灿烂的阳光。
我	胸	Part-Whole	我爱姿态美。坐如钟，站如松，走路要挺胸。
我	两手	Part-Whole	我爱姿态美。坐如钟，站如松，走路要挺胸。两手不背身后
我	两臂	Part-Whole	我爱姿态美。坐如钟，站如松，走路要挺胸。两手不背身后，两臂自然摆动。
我	腰	Part-Whole	我爱姿态美。坐如钟，站如松，走路要挺胸。两手不背身后，两臂自然摆动。以防佝腰偻背
我	背	Part-Whole	我爱姿态美。坐如钟，站如松，走路要挺胸。两手不背身后，两臂自然摆动。以防佝腰偻背，严禁就势前倾。
我	腿	Part-Whole	我爱姿态美。坐如钟，站如松，走路要挺胸。两手不背身后，两臂自然摆动。以防佝腰偻背，严禁就势前倾。迈步腿要正
我	脚	Part-Whole	我爱姿态美。坐如钟，站如松，走路要挺胸。两手不背身后，两臂自然摆动。以防佝腰偻背，严禁就势前倾。迈步腿要正，落脚足要轻。
人	衣裳	Use	人配衣裳马配鞍
自己	老有所为的表率	General-Special	完善自己，处处与时俱进，紧跟时代步伐。做老有所为的表率，为社会再添余热。
我	腰干	Part-Whole	的乐园我已年过古稀,但耳聪目明,腰干挺拔
我	故事	Create	我爱好写作.从小热爱文学，到老矢志不移.或有见闻，或有感想，信笔拈来.有故事、有评论、有散文、有诗歌…
我	评论	Create	我爱好写作.从小热爱文学，到老矢志不移.或有见闻，或有感想，信笔拈来.有故事、有评论、有散文、有诗歌…
我	散文	Create	我爱好写作.从小热爱文学，到老矢志不移.或有见闻，或有感想，信笔拈来.有故事、有评论、有散文、有诗歌…
我	诗歌	Create	我爱好写作.从小热爱文学，到老矢志不移.或有见闻，或有感想，信笔拈来.有故事、有评论、有散文、有诗歌…
花	“懒汉”花	General-Special	我爱好养花种菜.花是“懒汉”花：月季、玫瑰、凌霄、牵牛…
“懒汉”花	月季、玫瑰、凌霄、牵牛……	General-Special	“懒汉”花：月季、玫瑰、凌霄、牵牛……不需精巧技艺
菜	家常菜	General-Special	菜是家常菜：紫茄子、红辣椒、白萝卜、绿大葱…
家常菜	紫茄子、红辣椒、白萝卜、绿大葱……	General-Special	菜是家常菜：紫茄子、红辣椒、白萝卜、绿大葱……不图节约省钱
自己	别人	Social	兼送人;自己方便，别人喜欢。
人	自己	unknown	兼送人;自己方便，别人喜欢。
我	前些年的师生照、朋友照、家庭照	Ownership	但自得其乐.我爱好照相。前些年的师生照、朋友照、家庭照…
老房子的大门口	一道大红硬	Located	这时老房子的大门口扎了一道大红硬，挂着红纸灯笼
老房子的大门口	红纸灯笼	Located	这时老房子的大门口扎了一道大红硬，挂着红纸灯笼，天井里搭了粉红天花幔子
天井里	粉红天花幔子	Located	挂着红纸灯笼，天井里搭了粉红天花幔子，大堂上四处挂了绿穗红罩宫灯
大堂上	绿穗红罩宫灯	Located	天井里搭了粉红天花幔子，大堂上四处挂了绿穗红罩宫灯，堂屋门上挂了绣花雕金的八仙
堂屋门上	绣花雕金的八仙	Located	大堂上四处挂了绿穗红罩宫灯，堂屋门上挂了绣花雕金的八仙，礼桌上摆好了花馍
礼桌上	花馍	Located	堂屋门上挂了绣花雕金的八仙，礼桌上摆好了花馍，东西各两桌
东西	两桌	Located	礼桌上摆好了花馍，东西各两桌，彩影生辉。
新娘子	三寸金莲	Part-Whole	新娘子落了轿，三寸金莲踩在白雪铺满了的青石板上
新娘子	轿	unknown	新娘子落了轿，三寸金莲踩在白雪铺满了的青石板上
三寸金莲	白雪铺满了的青石板上	Located	新娘子落了轿，三寸金莲踩在白雪铺满了的青石板上，着粉红缎子绣花的霞帔
新娘子	粉红缎子绣花的霞帔	Use	新娘子落了轿，三寸金莲踩在白雪铺满了的青石板上，着粉红缎子绣花的霞帔，头顶凤冠
新娘子	轿	unknown	新娘子落了轿，三寸金莲踩在白雪铺满了的青石板上，着粉红缎子绣花的霞帔，头顶凤冠
新娘子	白雪铺满了的青石板上	unknown	新娘子落了轿，三寸金莲踩在白雪铺满了的青石板上，着粉红缎子绣花的霞帔，头顶凤冠
凤冠	珍珠流苏	Part-Whole	头顶凤冠，垂着珍珠流苏，粉脸被珠串半遮掩着
新娘子	凤冠	Use	新娘子落了轿，三寸金莲踩在白雪铺满了的青石板上，着粉红缎子绣花的霞帔，头顶凤冠，垂着珍珠流苏
新娘子	轿	unknown	新娘子落了轿，三寸金莲踩在白雪铺满了的青石板上，着粉红缎子绣花的霞帔，头顶凤冠，垂着珍珠流苏
新娘子	白雪铺满了的青石板上	unknown	新娘子落了轿，三寸金莲踩在白雪铺满了的青石板上，着粉红缎子绣花的霞帔，头顶凤冠，垂着珍珠流苏
她	芊芊玉手	Part-Whole	她的芊芊玉手被他轻轻地挽了去
芊芊玉手	他	unknown	她的芊芊玉手被他轻轻地挽了去
她	他	Family	她的芊芊玉手被他轻轻地挽了去
她	一个女人	General-Special	于是她开启了一个女人下半生的序幕。
她的妆奁之一	花馍	General-Special	她最大的乐趣便是欣赏她的妆奁之一――花馍。
她	花馍	unknown	她最大的乐趣便是欣赏她的妆奁之一――花馍。
她	她的妆奁之一	Ownership	她最大的乐趣便是欣赏她的妆奁之一――花馍。
乡亲们	她	Social	便不时地有乡亲们请她帮忙
她	洁白如藕的玉臂	Part-Whole	只见她轻挽衣袖，露出洁白如藕的玉臂，抹下翡翠镯子
她	翡翠镯子	Ownership	只见她轻挽衣袖，露出洁白如藕的玉臂，抹下翡翠镯子，一手拂袖
衣袖	翡翠镯子	unknown	只见她轻挽衣袖，露出洁白如藕的玉臂，抹下翡翠镯子，一手拂袖
洁白如藕的玉臂	翡翠镯子	unknown	只见她轻挽衣袖，露出洁白如藕的玉臂，抹下翡翠镯子，一手拂袖
翡翠镯子	一手	unknown	只见她轻挽衣袖，露出洁白如藕的玉臂，抹下翡翠镯子，一手拂袖
她	一手	Part-Whole	只见她轻挽衣袖，露出洁白如藕的玉臂，抹下翡翠镯子，一手拂袖
她	一手	Part-Whole	只见她轻挽衣袖，露出洁白如藕的玉臂，抹下翡翠镯子，一手拂袖，一手轻揉面团
汗珠	前额	Located	不一会便有汗珠沁出前额。
她	绢子	Use	她捏出绢子轻拭
海棠步摇和珠花	头上	Located	她捏出绢子轻拭，海棠步摇和珠花在头上也摇两摇。
福、禄、寿三星，以及各样的老虎	她的佳作	General-Special	福、禄、寿三星，以及各样的老虎总是她的佳作。
她	她的佳作	Create	她捏出绢子轻拭，海棠步摇和珠花在头上也摇两摇。捏花时她万般仔细，总先构思出吉祥的花式，再动手捏造，总要配好颜色，才用笔挑染。福、禄、寿三星，以及各样的老虎总是她的佳作。
虎首	眼珠、胡须	Part-Whole	虎首她总是雕得极为用心，将眼珠、胡须一笔笔勾描
她	半边手肘	Part-Whole	虎首她总是雕得极为用心，将眼珠、胡须一笔笔勾描，一点点完善，常是肿了半边手肘，玉镯也带不上手
她	手	Part-Whole	虎首她总是雕得极为用心，将眼珠、胡须一笔笔勾描，一点点完善，常是肿了半边手肘，玉镯也带不上手，将歇两三天才得以继续。
礼桌上	她的花馍	Located	众家红白喜事没有礼桌上少了她的花馍的。
她	巧妇	General-Special	没有谁能够或敢于蒸花馍了，她失去了展示身手的机会，主持着家中的事务，管着一家老小的吃喝穿戴。可是巧妇难为无米之炊
荒地里	野菜	Located	去荒地里挖野菜。
她	缠裹过的小脚	Part-Whole	她便背了篱筐，扛了锄头，去荒地里挖野菜。缠裹过的小脚蹒跚在起伏不平的黄土地上。
上面	灰色的天空	Located	上面是灰色的天空，下面是堆着雪的石板地。
下面	堆着雪的石板地	Located	上面是灰色的天空，下面是堆着雪的石板地。
她已不再年轻的面容	她	Part-Whole	柴火的光映着她已不再年轻的面容，那曾经美丽的面庞已被刻上了岁月沧桑的年轮。
柴火	她已不再年轻的面容	unknown	柴火的光映着她已不再年轻的面容，那曾经美丽的面庞已被刻上了岁月沧桑的年轮。
柴火	她	unknown	柴火的光映着她已不再年轻的面容，那曾经美丽的面庞已被刻上了岁月沧桑的年轮。
她	曾经美丽的面庞	unknown	柴火的光映着她已不再年轻的面容，那曾经美丽的面庞已被刻上了岁月沧桑的年轮。
她已不再年轻的面容	岁月沧桑的年轮	unknown	柴火的光映着她已不再年轻的面容，那曾经美丽的面庞已被刻上了岁月沧桑的年轮。
她	岁月沧桑的年轮	unknown	柴火的光映着她已不再年轻的面容，那曾经美丽的面庞已被刻上了岁月沧桑的年轮。
曾经美丽的面庞	岁月沧桑的年轮	Located	那曾经美丽的面庞已被刻上了岁月沧桑的年轮。
老人家	戴着翡翠镯子的干瘪的双手	Part-Whole	老人家身康体健、精神矍铄。她站在灶前，戴着翡翠镯子的干瘪的双手，用剪刀一下下剪出些栩栩如生的花卉动物。
老人家	她	unknown	老人家身康体健、精神矍铄。她站在灶前，戴着翡翠镯子的干瘪的双手，用剪刀一下下剪出些栩栩如生的花卉动物。
老人家	灶前	unknown	老人家身康体健、精神矍铄。她站在灶前，戴着翡翠镯子的干瘪的双手，用剪刀一下下剪出些栩栩如生的花卉动物。
老人家	栩栩如生的花卉动物	unknown	老人家身康体健、精神矍铄。她站在灶前，戴着翡翠镯子的干瘪的双手，用剪刀一下下剪出些栩栩如生的花卉动物。
老人家	剪刀	Use	老人家身康体健、精神矍铄。她站在灶前，戴着翡翠镯子的干瘪的双手，用剪刀一下下剪出些栩栩如生的花卉动物。
老人家	翡翠镯子	Use	老人家身康体健、精神矍铄。她站在灶前，戴着翡翠镯子的干瘪的双手
老人家	她	unknown	老人家身康体健、精神矍铄。她站在灶前，戴着翡翠镯子的干瘪的双手
老人家	灶前	unknown	老人家身康体健、精神矍铄。她站在灶前，戴着翡翠镯子的干瘪的双手
蒸笼	雾气	Located	蒸笼里腾出的雾气，氤氲在她的银发上。
她的银发	老人家	Part-Whole	氤氲在她的银发上。老人家传承着美好和希望。
雾气	她的银发	Located	蒸笼里腾出的雾气，氤氲在她的银发上。
老人家	充满褶皱的脸上凹陷的眼窝	Part-Whole	老人家传承着美好和希望。在充满褶皱的脸上凹陷的眼窝中生生不息的灵光
心灵深处	打下的烙印	Located	它在心灵深处打下的烙印却是永久的。
靠近院子的竹园	一小块	Part-Whole	就将靠近院子的竹园开了一小块，盖了一间房子
一小块	一间房子	Located	就将靠近院子的竹园开了一小块，盖了一间房子，我便在那里办公。
办公桌下砖缝里	一个一寸来高毛茸茸的小东西	Located	无意中发现办公桌下砖缝里，有一个一寸来高毛茸茸的小东西。
一个一寸来高毛茸茸的小东西	一寸	unknown	无意中发现办公桌下砖缝里，有一个一寸来高毛茸茸的小东西。
办公桌	一个一寸来高毛茸茸的小东西	unknown	无意中发现办公桌下砖缝里，有一个一寸来高毛茸茸的小东西。
砖缝	一个一寸来高毛茸茸的小东西	unknown	无意中发现办公桌下砖缝里，有一个一寸来高毛茸茸的小东西。
一个一寸来高毛茸茸的小东西	一个	unknown	无意中发现办公桌下砖缝里，有一个一寸来高毛茸茸的小东西。
她	节	Part-Whole	听人说她拔节时
她	那嫩黄色的裙衣	Part-Whole	只见她那嫩黄色的裙衣渐成淡褐
那嫩黄色的裙衣	点点斑痕	Located	只见她那嫩黄色的裙衣渐成淡褐，并隐约着点点斑痕，层层地紧裹着那丰满圆润和富有气节的玉洁冰清之体。
她	那丰满圆润和富有气节的玉洁冰清之体	Part-Whole	只见她那嫩黄色的裙衣渐成淡褐，并隐约着点点斑痕，层层地紧裹着那丰满圆润和富有气节的玉洁冰清之体。
这时的笋儿	层层叠叠褐色衣裙	Part-Whole	待时间老人把最珍贵的礼品发给世间万物，这时的笋儿已有一人多高，并落掉层层叠叠褐色衣裙，枝干柔嫩、清瘦、洒脱。
这时的笋儿	这时	unknown	待时间老人把最珍贵的礼品发给世间万物，这时的笋儿已有一人多高，并落掉层层叠叠褐色衣裙，枝干柔嫩、清瘦、洒脱。
这时的笋儿	一人多高	unknown	待时间老人把最珍贵的礼品发给世间万物，这时的笋儿已有一人多高，并落掉层层叠叠褐色衣裙，枝干柔嫩、清瘦、洒脱。
最珍贵的礼品	这时的笋儿	unknown	待时间老人把最珍贵的礼品发给世间万物，这时的笋儿已有一人多高，并落掉层层叠叠褐色衣裙，枝干柔嫩、清瘦、洒脱。
时间老人	这时的笋儿	unknown	待时间老人把最珍贵的礼品发给世间万物，这时的笋儿已有一人多高，并落掉层层叠叠褐色衣裙，枝干柔嫩、清瘦、洒脱。
世间万物	这时的笋儿	unknown	待时间老人把最珍贵的礼品发给世间万物，这时的笋儿已有一人多高，并落掉层层叠叠褐色衣裙，枝干柔嫩、清瘦、洒脱。
这时的笋儿	枝干	Part-Whole	待时间老人把最珍贵的礼品发给世间万物，这时的笋儿已有一人多高，并落掉层层叠叠褐色衣裙，枝干柔嫩、清瘦、洒脱。
竹子	枝条	Part-Whole	我陡然疑虑横生：再长高将会是怎样的情景呢?再看竹子，她好像全然不顾，仍是枝条招展
我	竹子	unknown	我陡然疑虑横生：再长高将会是怎样的情景呢?再看竹子，她好像全然不顾，仍是枝条招展
竹子	枝叶	Part-Whole	那不正是竹子吗?我惊喜欲狂，疾步近前，只见她枝叶舒展
竹子	我	unknown	那不正是竹子吗?我惊喜欲狂，疾步近前，只见她枝叶舒展
竹子	她	unknown	那不正是竹子吗?我惊喜欲狂，疾步近前，只见她枝叶舒展
福州	文大波	Ownership	我是来自福州的，是带薪年假个人游，我名叫文大波，您是┄┄我是本地保定市区的
文大波	您	unknown	我是来自福州的，是带薪年假个人游，我名叫文大波，您是┄┄我是本地保定市区的
文大波	保定市	unknown	我是来自福州的，是带薪年假个人游，我名叫文大波，您是┄┄我是本地保定市区的
文大波	我	unknown	我是来自福州的，是带薪年假个人游，我名叫文大波，您是┄┄我是本地保定市区的
我	保定市	Part-Whole	您是┄┄我是本地保定市区的
您	我	unknown	您是┄┄我是本地保定市区的
我们	白含芬	Part-Whole	多像我们今天梦幻般的相遇。白含芬轻声对文大波说。
我们	文大波	Part-Whole	多像我们今天梦幻般的相遇。白含芬轻声对文大波说。
今天	文大波	unknown	多像我们今天梦幻般的相遇。白含芬轻声对文大波说。
白含芬	文大波	unknown	多像我们今天梦幻般的相遇。白含芬轻声对文大波说。
一对情侣	他们	Create	白含芬说：这是一对情侣┄┄文大波接下去说，他们相亲相爱
白含芬	他们	unknown	白含芬说：这是一对情侣┄┄文大波接下去说，他们相亲相爱
文大波	他们	unknown	白含芬说：这是一对情侣┄┄文大波接下去说，他们相亲相爱
她	文大波	Social	直到她与文大波四目相触时的眼前一亮闪
她	文大波	Social	什么样的奇迹?会是爱的奇迹?她不敢奢望，直到她与文大波四目相触时的眼前一亮闪
文大波	无形的手	Part-Whole	直到她与文大波四目相触时的眼前一亮闪，直到她像被无形的手推着向文大波走去的那一刹那
所有的情侣漂流者	他们	Part-Whole	在所有的情侣漂流者中，他们是最幸福的：我们因爱之亮闪而相遇
白含芬	二人	Part-Whole	第二天一大早白含芬就来到旅馆，送文大波坐上南下的高铁。一路上，二人几乎是短信不断。
文大波	二人	Part-Whole	送文大波坐上南下的高铁。一路上，二人几乎是短信不断。
白含芬	电话	Use	三个多月后的一天，白含芬在电话中抽泣着对文大波说：公司亏本
三个多月后的一天	白含芬	unknown	三个多月后的一天，白含芬在电话中抽泣着对文大波说：公司亏本
白含芬	文大波	unknown	三个多月后的一天，白含芬在电话中抽泣着对文大波说：公司亏本
电话	文大波	Use	白含芬在电话中抽泣着对文大波说：公司亏本
我	我母亲	Family	这可怎么办?我本想去福州找你，可我母亲最近肾病复发住进了住院
文大波	两人	Part-Whole	在住院部大门口等候的白含芬一看到迎面而来的文大波，就立即小跑迎上。两人不约而同地将对方拥入怀中。
住院部大门口等候的白含芬	文大波	unknown	在住院部大门口等候的白含芬一看到迎面而来的文大波，就立即小跑迎上。两人不约而同地将对方拥入怀中。
住院部大门口等候的白含芬	两人	Part-Whole	在住院部大门口等候的白含芬一看到迎面而来的文大波，就立即小跑迎上。两人不约而同地将对方拥入怀中。
白含芬	文大波的手	Ownership	我好想你┄┄白含芬拉着文大波的手来到她妈的病床前
我	含芬	Social	我是含芬的男朋友
双眼	幸福的泪水	Located	站在一旁的白含芬听了，双眼漫出幸福的泪水，她在心中暗暗敬谢上苍、敬谢野三坡、敬谢鱼谷洞。
当同病房的其他人	文大波	Social	当同病房的其他人得知文大波是特地从福州赶来侍候白含芬母亲时
白含芬母亲	一位患者家属	Social	当同病房的其他人得知文大波是特地从福州赶来侍候白含芬母亲时，无不连声称赞，一位患者家属问：你们二人
一位患者家属	你们	Social	无不连声称赞，一位患者家属问：你们二人
同病房所有的人	刚进来的一位护士	Social	同病房所有的人，包括刚进来的一位护士，全都连连称奇
文大波	白含芬	Social	是怎么认识的?文大波和白含芬就把他们在鱼谷洞如何因眼前一亮闪而相识、而相恋的经过说了一遍。
她们母女	房子	Ownership	住进文大波为她们母女租的房子，白含芬进了文大波所在的福建有名的广告公司。
福州	房子	Part-Whole	白含芬带着已经完全康复的母亲来到福州，住进文大波为她们母女租的房子，白含芬进了文大波所在的福建有名的广告公司。
军营	青岛地区	Located	<N>年<N>月我高中毕业投身军营在青岛地区当兵。
山顶	雷达	Located	岛上驻有海军航空兵和陆军，山顶有雷达望哨
石块	山下的营建工地上	Located	我们连队承担把石块运到山下的营建工地上，我们这些新兵蛋子跟老兵一样
我	肩	Part-Whole	有一次，我肩扛石块下山脚底一滑
我的手	我	Part-Whole	副连长阎成兰眼疾手快一把拉住了我的手，避免了一次生命事故。
军绿色解放牌卡车上	大炮	Located	我们炮兵班的战士坐在军绿色解放牌卡车上后面拖着大炮。
海上	军舰	Located	举目远望海上军舰拖着靶子在海上从西向东行驶
我们	耳朵	Part-Whole	举目远望海上军舰拖着靶子在海上从西向东行驶，我们耳朵戴上避声机
指挥员	手	Part-Whole	指挥员手挥红旗一声令下
我们	绿色的军衣	Ownership	汗水仍湿透我们绿色的军衣，我不小心脚气感染
战士们	手	Part-Whole	在沙地上奔跑，战士们手上、脚上伤了
战士们	脚	Part-Whole	在沙地上奔跑，战士们手上、脚上伤了
炮弹	大海	Located	尘土飞扬，炮弹神速飞向大海，飞向靶位
炮弹	靶位	Located	尘土飞扬，炮弹神速飞向大海，飞向靶位，当发发炮弹命中靶位
家乡	河	Located	家乡有条河，横亘在邻村与本村通往之间的路上。
河面	一股雾气	Located	在冬时节，河面升腾一股雾气，氤氲袅绕
家里	被褥衣衫	Located	挑着家里的被褥衣衫，成群结队
家具	天井或家门前	Located	倒还好，家具湿漉摆在天井或家门前晾晒
雾液	空中	Located	如同雾液在空中飘落不停。
香糯的糕点	嘴里	Located	母亲常会做二至三种糕点，香糯的糕点刚出炉，放在嘴里咀食
母亲	我	Family	母亲叮嘱在新的一年里，要说吉利话。我惯于随性
那座寺	北国	Located	那座寺，地处北国，掩映在故乡南山坡的林海里
清幽的晚钟	耳畔	Located	在黄昏飘拂的炊烟里，清幽的晚钟一声声地在耳畔徜徉。
南山寺周围	桃花	Located	春天的时候，南山寺周围的桃花开得灿烂而热烈
山峰上	苍松翠柏	Located	那时，山峰上耸立着苍松翠柏，半山坡桃花似海
寺旁边	潺潺的溪水	Located	一条小路尽头通向山门，寺旁边流淌着潺潺的溪水，叮叮咚咚地向山下而去
寺的顶部	木制的飞	Located	叮叮咚咚地向山下而去，寺的顶部是木制的飞檐
祖母	我	Family	街上人声鼎沸，祖母禁止我出门
家里	木梯	Located	我登上家里的木梯，打开阁楼的天窗向外张望
这些男男女女	手臂	Part-Whole	敲着锣鼓，这些男男女女不时地举起戴着红袖章的手臂高呼口号
这些男男女女	红袖章	unknown	敲着锣鼓，这些男男女女不时地举起戴着红袖章的手臂高呼口号
锣鼓	这些男男女女	unknown	敲着锣鼓，这些男男女女不时地举起戴着红袖章的手臂高呼口号
祖母	我	Family	祖母告诉我，南山寺要被砸了。
那附近的山坡上	茂盛的树	Located	我常常溜到那附近的山坡上看茂盛的树，看葳蕤的草
那附近的山坡上	葳蕤的草	Located	我常常溜到那附近的山坡上看茂盛的树，看葳蕤的草，看沉淀在潺潺溪水里的美丽的卵石
潺潺溪水里	美丽的卵石	Located	看沉淀在潺潺溪水里的美丽的卵石，偶尔可见零落的香炉、蒲团和一些寺里的物品
身边	几只蚂蚁	Located	我仰躺在铺满青草的山坡上看天空，身边几只蚂蚁在勤奋地奔忙
天空	几只蚂蚁	unknown	我仰躺在铺满青草的山坡上看天空，身边几只蚂蚁在勤奋地奔忙
我	几只蚂蚁	unknown	我仰躺在铺满青草的山坡上看天空，身边几只蚂蚁在勤奋地奔忙
铺满青草的山坡上	几只蚂蚁	unknown	我仰躺在铺满青草的山坡上看天空，身边几只蚂蚁在勤奋地奔忙
那个年老的僧人	一根麻绳	Use	山寺里那个年老的僧人在一棵粗壮的桃树枝上用一根麻绳让自己摆脱了尘世的困扰
那个年老的僧人	一棵粗壮的桃树枝上	unknown	山寺里那个年老的僧人在一棵粗壮的桃树枝上用一根麻绳让自己摆脱了尘世的困扰
山寺里	那个年老的僧人	unknown	山寺里那个年老的僧人在一棵粗壮的桃树枝上用一根麻绳让自己摆脱了尘世的困扰
他	眼睛	Part-Whole	山寺里那个年老的僧人在一棵粗壮的桃树枝上用一根麻绳让自己摆脱了尘世的困扰，他眼睛睁得大大的望着通往天堂的路。
一棵粗壮的桃树枝上	他	unknown	山寺里那个年老的僧人在一棵粗壮的桃树枝上用一根麻绳让自己摆脱了尘世的困扰，他眼睛睁得大大的望着通往天堂的路。
山寺里	他	unknown	山寺里那个年老的僧人在一棵粗壮的桃树枝上用一根麻绳让自己摆脱了尘世的困扰，他眼睛睁得大大的望着通往天堂的路。
一根麻绳	他	unknown	山寺里那个年老的僧人在一棵粗壮的桃树枝上用一根麻绳让自己摆脱了尘世的困扰，他眼睛睁得大大的望着通往天堂的路。
他	通往天堂的路	unknown	山寺里那个年老的僧人在一棵粗壮的桃树枝上用一根麻绳让自己摆脱了尘世的困扰，他眼睛睁得大大的望着通往天堂的路。
山道两边	凌乱的杂草	Located	山上盖了很多民房，山道两边凌乱的杂草在秋天的阳光里有气无力地泛着黄色。
山上	民房	Located	昔日的松柏桃林已无踪影，山上盖了很多民房，山道两边凌乱的杂草在秋天的阳光里有气无力地泛着黄色。
我	姑	Family	我陪姑去拜访一个人
我	手	Part-Whole	当我伸出手准备去敲那扇紧闭的柴门时
我	姑	Family	穿过收拾整洁的庭院，我和姑进了中间堂屋又拐进了左边的卧室
炕边	一张小方桌	Located	幽暗的室内简洁、清爽，炕边是一张小方桌，上面摆了两副碗筷
上面	两副碗筷，一只暖水瓶	Located	炕边是一张小方桌，上面摆了两副碗筷，一只暖水瓶。
那棵粗壮的枝繁叶茂的老榆树上	几只鸟	Located	从开着的窗口望出去，那棵粗壮的枝繁叶茂的老榆树上正栖息着几只鸟，黑色的
旁边的果树上	密密麻麻的铃铛果	Located	唧唧喳喳地叫着，旁边的果树上挂着密密麻麻的铃铛果，红红艳艳
脚上	黄色的僧鞋	Located	穿着黄色僧袍，脚上是黄色的僧鞋，神色安详
外面的树	外面	Located	指指外面的树：“这是佛给的
窗外的夕阳	窗外	Located	窗外的夕阳给满树的铃铛果染上了一层金光
树梢的婆娑绿叶	风中	Located	窗外的夕阳给满树的铃铛果染上了一层金光，树梢的婆娑绿叶在风中轻微地晃着
那个美丽的地方	一处小山坡	Located	我的脑海中就会闪过那个美丽的地方的一处小山坡，或者通往那个地方的一条小田径。
小山坡上	那一大片青青的矮矮的小草	Located	一阵风吹过，小山坡上那一大片青青的矮矮的小草还有它的小黄花欣喜地欢舞
不远处	竹林沙沙地	Located	小山坡上那一大片青青的矮矮的小草还有它的小黄花欣喜地欢舞，不远处的竹林沙沙地为之奏乐。
竹林的边上	小黄竹	Located	抬头所见是那片青翠的竹林，竹林的边上用小黄竹围了起来
一群孩童	一种很有韧性的小树皮	Use	一群孩童在竹林里嬉戏，拉下几棵竹子，用一种很有韧性的小树皮把它绑在一起
竹林里	一种细叶的小树	Located	在竹林里随处可见一种细叶的小树，矮矮的
小小的果实里	“大大”的核	Located	虽然小小的果实里还有“大大”的核，但是嚼一嚼那甜甜的“皮”
山坡的高处	那竹海浪	Located	我会静静地站在山坡的高处看那竹海浪。
我	额	Part-Whole	吻我的额，那样的轻轻而欢乐!
我	我的竹林	Ownership	她的竹林被张艺谋拍进了电影《十面埋伏》，我的竹林在工商业的热浪中冲毁。
竹林	小山坡的背面	Located	竹林长在小山坡的背面，小山坡的另一面是一条小村庄
小山坡的另一面	一条小村庄	Located	竹林长在小山坡的背面，小山坡的另一面是一条小村庄，小村庄里有外婆的家。
小村庄里	外婆的家	Located	小山坡的另一面是一条小村庄，小村庄里有外婆的家。
两边	农田	Located	路的两边都是农田，田里种着绿油油的庄稼
田里	绿油油的庄稼	Located	路的两边都是农田，田里种着绿油油的庄稼，有水稻、粉葛、瓜菜
田里的庄稼	田里	Located	好奇地指着田里的庄稼呼唤大家看――那条瓜多大呀
田里	大家	unknown	好奇地指着田里的庄稼呼唤大家看――那条瓜多大呀
田里	那条瓜	unknown	好奇地指着田里的庄稼呼唤大家看――那条瓜多大呀
那里	一只蝴蝶	Located	好奇地指着田里的庄稼呼唤大家看――那条瓜多大呀，那里有一只蝴蝶，那边还有一只…
大家	那里	unknown	好奇地指着田里的庄稼呼唤大家看――那条瓜多大呀，那里有一只蝴蝶，那边还有一只…
那条瓜	那里	unknown	好奇地指着田里的庄稼呼唤大家看――那条瓜多大呀，那里有一只蝴蝶，那边还有一只…
田里的庄稼	那里	unknown	好奇地指着田里的庄稼呼唤大家看――那条瓜多大呀，那里有一只蝴蝶，那边还有一只…
田径边上	一节老鼠咬过的甘蔗	Located	突然发现田径边上有一节老鼠咬过的甘蔗，刚指着它准备叫大家看时
水	坑里	Located	把水引到坑里，储起来;又从这个水坑挖一条小水道
水	另一个坑里	Located	把水引到另一个坑里。
舅舅	我	Family	这是舅舅跟我说的
泥沙路的另一边	外婆的田	Located	泥沙路的另一边还有外婆的田，那里种平常吃的瓜菜。
泥沙路的另一边	瓜菜	unknown	泥沙路的另一边还有外婆的田，那里种平常吃的瓜菜。
外婆	我	Family	很多时候，外婆带我去田里干活。
外婆	田里	unknown	很多时候，外婆带我去田里干活。
我	外婆	Family	七岁那一年的一个周末，我跟外婆堵气
七岁那一年的一个周末	我	unknown	七岁那一年的一个周末，我跟外婆堵气
外婆	我	Family	外婆也不以为是真，没花心思搭理我。
半路上	一间荒废了的厂房	Located	我就沿着泥沙路往外走，半路上有一间荒废了的厂房，门紧关着
门口	一堆沙子	Located	门紧关着，门口有一堆沙子，我就因为那堆沙子停住了脚步
那边	一条小河	Located	再走一段狭窄的田径，那边有一条小河，我喜欢到那里玩。
一段狭窄的田径	那边	unknown	再走一段狭窄的田径，那边有一条小河，我喜欢到那里玩。
那边	我	unknown	再走一段狭窄的田径，那边有一条小河，我喜欢到那里玩。
我	小手指	Part-Whole	每每此时我会调皮地再次把小手指放在它的羽叶上
我的小手	我	Part-Whole	那羽叶多像小婴儿抓住了我的小手，那么轻柔而有趣。
小手指	羽叶上	Located	每每此时我会调皮地再次把小手指放在它的羽叶上，它又轻轻地合拢了叶片
河底下	细沙	Located	赤脚走进河里，河底下的细沙是怎样在脚下挪动
曾祖母	我	Family	传来了曾祖母的呼喊声。我一路小跑回去
叶子	地上	Located	叶子翻飞着下落，在地上泛起涟漪。
枫树上	一片叶子	Located	可是为什么在哪一颗几乎光秃的枫树上，还有一片叶子，在深秋皑皑的冷雾中坚持摇曳
这片孤零的枫叶	风中	Located	真的就给我留下这片孤零的枫叶?一种凄凉在这风中飘摇。
远方无人处	旷野、时空、枫树林	Located	眺望远方无人处，旷野、时空、枫树林，却勾起我异样的思念――童年、古井、小镇、人生的过程中有好多愿望因尚未实现而沉淀成一种收藏。
最后一片深秋的叶子	树枝上	Located	只有那最后一片深秋的叶子。在树枝上站着
无锡	一座名曰锡山的山	Located	意思是无锡这地方虽然有一座名曰锡山的山，却没有锡
泰伯	大弟仲雍	Family	按史料记载：泰伯是周太王古公父的长子，因知晓父亲有传位于小儿子季历的想法，便偕同大弟仲雍以采药与父亲治病为名南奔荆蛮(即今无锡地区)
泰伯	药	unknown	按史料记载：泰伯是周太王古公父的长子，因知晓父亲有传位于小儿子季历的想法，便偕同大弟仲雍以采药与父亲治病为名南奔荆蛮(即今无锡地区)
泰伯	父亲	unknown	按史料记载：泰伯是周太王古公父的长子，因知晓父亲有传位于小儿子季历的想法，便偕同大弟仲雍以采药与父亲治病为名南奔荆蛮(即今无锡地区)
泰伯	小儿子季历	unknown	按史料记载：泰伯是周太王古公父的长子，因知晓父亲有传位于小儿子季历的想法，便偕同大弟仲雍以采药与父亲治病为名南奔荆蛮(即今无锡地区)
泰伯	父亲	Family	按史料记载：泰伯是周太王古公父的长子，因知晓父亲有传位于小儿子季历的想法
泰伯	小儿子季历	unknown	按史料记载：泰伯是周太王古公父的长子，因知晓父亲有传位于小儿子季历的想法
泰伯	父王	Family	泰伯在按照父王的意愿让位与其弟季历后仍返回江南。
周武王	泰伯	Family	历史延绵?后来周武王――泰伯的侄孙――找寻泰伯，找到了他的后裔周章
泰伯的侄孙	泰伯	unknown	历史延绵?后来周武王――泰伯的侄孙――找寻泰伯，找到了他的后裔周章
泰伯	他的后裔	unknown	历史延绵?后来周武王――泰伯的侄孙――找寻泰伯，找到了他的后裔周章
周武王	他的后裔	unknown	历史延绵?后来周武王――泰伯的侄孙――找寻泰伯，找到了他的后裔周章
周武王	他	unknown	历史延绵?后来周武王――泰伯的侄孙――找寻泰伯，找到了他的后裔周章
周章	周章的儿子	Family	找到了他的后裔周章，封为吴君，封周章的儿子为安阳侯
梅里	泰伯城原址	Located	地处梅里的泰伯城原址，也开始了部分开发古城的工程。
无锡西陲	阖闾王城	Located	而地处无锡西陲的大城是阖闾王城。
无锡梅里	泰伯都城	Located	事实胜于雄辩，无锡梅里为泰伯都城，而地处无锡西陲的大城是阖闾王城。
我	文友	Social	在<N>年无锡吴文化节开幕前夕，我同文友去拜谒了泰伯墓
一尊崭新的泰伯铜像	中央	Located	只见一尊崭新的泰伯铜像已耸立中央，据说重达三吨半
铜像下方不远	祭祀乐舞的演出舞台	Located	铜像下方不远便是祭祀乐舞的演出舞台，台上<N>名演员正进行最后的排练。
小草	田野	Located	一些精细的小草悄悄地为田野增添了绿色
冰河上	珍珠	Located	它孕育了屋檐上的冰棱、积雪中的洞孔、冰河上的珍珠，以独有的个性和魅力
屋檐上	冰棱	Located	它孕育了屋檐上的冰棱、积雪中的洞孔、冰河上的珍珠
秋山	桐	Located	眺秋山，苍穹无邪，桐枫斗艳
秋山	枫	Located	眺秋山，苍穹无邪，桐枫斗艳
秋山	橙	Located	眺秋山，苍穹无邪，桐枫斗艳，橙黄橘绿
秋山	橘	Located	眺秋山，苍穹无邪，桐枫斗艳，橙黄橘绿
母亲	远在伊犁任报社总编的父亲马俊德	Family	要是两岁上母亲不会病故，远在伊犁任报社总编的父亲马俊德能够管养
远在伊犁任报社总编的父亲马俊德	他	Family	要是两岁上母亲不会病故，远在伊犁任报社总编的父亲马俊德能够管养，他就不会跟着外祖父洪长福生活
母亲	他	Family	要是两岁上母亲不会病故，远在伊犁任报社总编的父亲马俊德能够管养，他就不会跟着外祖父洪长福生活
他	外祖父洪长福	Family	远在伊犁任报社总编的父亲马俊德能够管养，他就不会跟着外祖父洪长福生活
麦场	麦场旁的家舍	Near	要是没有发生麦场失火，麦场旁的家舍被烧得净尽
外祖父	他	Family	麦场旁的家舍被烧得净尽，外祖父就不会带他从焉耆投奔和静的朋友
外祖父	和静的朋友	Social	麦场旁的家舍被烧得净尽，外祖父就不会带他从焉耆投奔和静的朋友，他就可能与和静永无关系了。
洪永祥	爷爷”	Family	那是循着洪永祥响亮的“爷爷”直呼而叫的。
爷爷	蒙古族朋友	Social	爷爷蒙古话说得好，交的蒙古族朋友也多
蒙古族朋友	在巴仑台黄庙干杂活的巴生	Part-Whole	交的蒙古族朋友也多，有一位就是在巴仑台黄庙干杂活的巴生。
爷爷	在巴仑台黄庙干杂活的巴生	Social	爷爷蒙古话说得好，交的蒙古族朋友也多，有一位就是在巴仑台黄庙干杂活的巴生。
爷爷	驴	Use	洪永祥七岁时，爷爷带他骑驴去黄庙过麦德尔节。
巴生家	蒙古包	Located	他和爷爷就住在巴生家的蒙古包。
卡盆	羊肉	Located	卡盆盛着大块羊肉，皮袋子装着奶酒
皮袋子	奶酒	Located	卡盆盛着大块羊肉，皮袋子装着奶酒，爷爷和巴生一边吃喝
巴生	老婆	Family	轮到爷爷喝酒时，巴生和老婆就为他唱歌
回回	老婆	Family	巴生讲的是：一个回回说了对大圣人不恭的话，回家时买了一条大鱼，让老婆拾掇。
回回	大圣人	unknown	巴生讲的是：一个回回说了对大圣人不恭的话，回家时买了一条大鱼，让老婆拾掇。
回回	大鱼	unknown	巴生讲的是：一个回回说了对大圣人不恭的话，回家时买了一条大鱼，让老婆拾掇。
巴生	回回	unknown	巴生讲的是：一个回回说了对大圣人不恭的话，回家时买了一条大鱼，让老婆拾掇。
汉语老师	学生	Social	县里表彰劳模，汉语老师为学生编唱一支汉、维、蒙三种语混交的歌子：“劳动模范真光荣
他	同仁	Social	他受派主持《和静县志》的编撰，带领同仁“十年如一日
他	卡车	Use	他搭乘拉运材料的卡车，去天山深处的克尔古提河谷收集突厥石人资料
本土作家	他们	Part-Whole	那一串本土作家、诗人的名字，他们有影响的小说、散文、诗歌作品
诗人	他们	Part-Whole	那一串本土作家、诗人的名字，他们有影响的小说、散文、诗歌作品
洪永祥	文学社	Ownership	而洪永祥就是早先自发组织的文学社的社长
洪永祥	笔	Use	洪永祥有两支笔，一支史志之笔
他	木杖	Use	他手拄木杖，精神硬朗
八棵树村子	古榆	Located	途径八棵树村子的时候，我又驻足观看了那气象不凡八颗古榆。
古榆	枝叶	Part-Whole	古榆苍然在目，根须之深，从茂密的枝叶便可感知。
根	土地	Located	不虚岁月，根与土地拥抱
树	根	Part-Whole	人应如树，不虚岁月，根与土地拥抱
古榆	树	Part-Whole	从古榆我想到岁月，想到人生，想到人的作为。人应如树，不虚岁月
你	幸运儿	Part-Whole	你是天地和谐的交响诗，阴阳交融的幸运儿。
你	皮	Part-Whole	你夏蕴秋藏，冬俊春逸，皮色褐紫而饱经沧桑
你	干	Part-Whole	你夏蕴秋藏，冬俊春逸，皮色褐紫而饱经沧桑，铁干琼枝而极富韵律：或单株孤植
你	枝	Part-Whole	你夏蕴秋藏，冬俊春逸，皮色褐紫而饱经沧桑，铁干琼枝而极富韵律：或单株孤植
你	根	Part-Whole	只有你聚首神州，根展龙须
神州	根	unknown	只有你聚首神州，根展龙须
你	花	Part-Whole	只有你聚首神州，根展龙须，花吐馨香
叶	你	Part-Whole	恩泽百世;还有谁独秀世界，叶含琼珠，果藏玉液，福佑万年?又是你独占先机传递着春的信息
果	你	Part-Whole	叶含琼珠，果藏玉液，福佑万年?又是你独占先机传递着春的信息
植物	山	Located	从温带到寒带的植物集于一山，在纷繁、丰富的表象中
长白山林间	披毛犀	Located	第一次射杀了穿梭于长白山林间的披毛犀和东北虎
长白山林间	东北虎	Located	第一次射杀了穿梭于长白山林间的披毛犀和东北虎，并且用锋利的牙齿将它们变成自己的食物
东北虎	自己	unknown	第一次射杀了穿梭于长白山林间的披毛犀和东北虎，并且用锋利的牙齿将它们变成自己的食物
长白山林间	自己	unknown	第一次射杀了穿梭于长白山林间的披毛犀和东北虎，并且用锋利的牙齿将它们变成自己的食物
长白山林间	它们	unknown	第一次射杀了穿梭于长白山林间的披毛犀和东北虎，并且用锋利的牙齿将它们变成自己的食物
某人	牙齿	Part-Whole	他们更不会知道他们之中某人的一枚牙齿，在<N>世纪<N>年代落到了一名年轻考古学者的手里。
先民	牙齿	Part-Whole	那个年轻人握着先民的牙齿，望着莽莽苍苍的长白山
夫余人	矢石	Use	夫余人接过肃慎人的矢石向南方杀下
山的北地	庙宇	Near	在山的北地建立庙宇;明昌四年(<N>年)
清朝内大臣觉罗武默讷	皇上	Social	康熙十六年，清朝内大臣觉罗武默讷奉皇上之命
吉林城	松花江畔	Part-Whole	至此，吉林城的松花江畔、小白山上
吉林城	小白山	Part-Whole	至此，吉林城的松花江畔、小白山上
长白山	关东	Part-Whole	长白山一直固守在关东，它把一切圣名都翻过去了
长白山	吉林大地	Part-Whole	时至今日，长白山已不仅是一座神奇、神秘、神灵、神圣之山，更是吉林大地乃至东北地域文化的卓越象征。
长白山	东北	unknown	时至今日，长白山已不仅是一座神奇、神秘、神灵、神圣之山，更是吉林大地乃至东北地域文化的卓越象征。
吉林大地	东北	Part-Whole	更是吉林大地乃至东北地域文化的卓越象征。
乾隆皇帝	臣子	Social	望祭之礼渐成定例;乾隆皇帝率臣子亲临圣殿
藤	瓜	Located	扯动藤藤牵出瓜，比老树根深蒂固
田	田	Near	说远不远，田挨田土连土
院子	屋梁	Part-Whole	打喷嚏半截院子屋梁嗡嗡掉灰
碗	饭	Located	阿三家的鸡老跳起啄小妹妹碗里饭吃
阿三家	鸡	Located	打喷嚏半截院子屋梁嗡嗡掉灰，阿三家的鸡老跳起啄小妹妹碗里饭吃
邻家	黑狗	Located	邻家黑狗舔过小儿屁股屎巴巴
家里	金银	Located	知根知底，家里有金银，隔壁有等称
地坎	柏树	Located	听脚步声就晓得是隔壁老大还是老二，地坎那有根弯柏树，田哪有缺口
菜地	青菜	Located	田哪有缺口，菜地有几厢青菜萝卜
菜地	萝卜	Located	田哪有缺口，菜地有几厢青菜萝卜，了若指掌
小花狗	尾巴	Part-Whole	邻家养的小花狗见了不咬不叫，摇着尾巴舔裤腿。
空地	土堆	Located	那里有空地就垒个土堆，栽窝红苕南瓜
土堆	红苕	Located	那里有空地就垒个土堆，栽窝红苕南瓜
土堆	南瓜	Located	那里有空地就垒个土堆，栽窝红苕南瓜，路上有猪屎狗屎忙铲进庄稼地里
狗屎	庄稼地里	Located	路上有猪屎狗屎忙铲进庄稼地里，还笑笑说
猪屎	庄稼地里	Located	路上有猪屎狗屎忙铲进庄稼地里，还笑笑说
你	桶	Use	打稻谷了，你帮我扛桶挑谷
瓜藤	墙	Located	瓜藤爬过墙去结了瓜
地里	西瓜	Located	从地里摘个西瓜，切开
盘	桌	Located	锅儿瓢盆丁丁当当响，盘盘碗碗摆满桌，叫小儿给东家送去一碗
碗	桌	Located	盘盘碗碗摆满桌，叫小儿给东家送去一碗
男人	花篾条	Use	或正二三月空闲了，男人不像以前挑沙凼担堰塘挖水沟，不起阴阳沟，就花篾条，编烘笼
男人	烘笼	Create	或正二三月空闲了，男人不像以前挑沙凼担堰塘挖水沟，不起阴阳沟，就花篾条，编烘笼，编筲箕
男人	筲箕	Create	或正二三月空闲了，男人不像以前挑沙凼担堰塘挖水沟，不起阴阳沟，就花篾条，编烘笼，编筲箕，编篮子
男人	篮子	Create	或正二三月空闲了，男人不像以前挑沙凼担堰塘挖水沟，不起阴阳沟，就花篾条，编烘笼，编筲箕，编篮子，编背篼
;女人	鞋底	Create	手不生冻疮;女人三三两两围着大烘笼，膝上搭条围腰，伸脚烤火，手上忙着打鞋底打鞋垫绣花
;女人	鞋垫	Create	手不生冻疮;女人三三两两围着大烘笼，膝上搭条围腰，伸脚烤火，手上忙着打鞋底打鞋垫绣花
菜园	蔬菜	Located	菜园蔬菜可出售了
圈里	肥猪	Located	估摸圈里肥猪有几成膘
镇上	新房	Located	筹划是翻修老屋好还是去镇上买新房。
老乡	老乡	Social	它乡相遇，老乡见老乡，两眼泪汪汪
饭菜	桌	Located	也没小肚鸡肠，饭菜点了一大桌，你一杯我一杯
西岳	中华五岳	Part-Whole	华山又称西岳，是中华五岳之一
华山	中华五岳	unknown	华山又称西岳，是中华五岳之一
泰山	石壁	Located	几乎把泰山的石壁都写了过遍
泰山	十八盘	Part-Whole	其实，泰山最难登的，不过十八盘，上了十八盘
南天门	天街	Part-Whole	就是南天门，南天门上是天街，那就像赶场一样游玩了。
泰山	南天门	Part-Whole	其实，泰山最难登的，不过十八盘，上了十八盘，就是南天门，南天门上是天街
我们	我们的解放军战士	Social	一心只想我们的解放军战士快点把土匪消灭掉。
我们的解放军战士	土匪	Social	一心只想我们的解放军战士快点把土匪消灭掉。
我家	院子	Part-Whole	我看着跟我家院子后面山坡坡差不多。
院子	山坡	Near	我看着跟我家院子后面山坡坡差不多。
华山	陕西	Located	“华山在陕西?!
陕西	西安	Part-Whole	“华山在陕西?!距西安不过九十公里的高速路
我的驴友	自己	Social	一一分发给我的驴友，并兴奋地向大家讲解自己在网上了解到的关于华山的知识
我的驴友	华山	unknown	一一分发给我的驴友，并兴奋地向大家讲解自己在网上了解到的关于华山的知识
八仙	韩湘子	Part-Whole	被侄儿八仙之一的韩湘子相邀相助登上了华山
华山	石梯	Located	但我想那时的华山一定没有现在的石梯，应该还是原生态的山体
华山	铁栏杆	Located	但我想那时的华山一定没有现在的石梯，应该还是原生态的山体，两边应该更是没有保护的铁栏杆，韩愈上山是得了仙人相助
我的小孩	我	Family	我的小孩与我同行
博友	她	Social	将华山拍的照片放在微博里，博友皆惊讶她的勇气。
华山	她	unknown	将华山拍的照片放在微博里，博友皆惊讶她的勇气。
照片	她	unknown	将华山拍的照片放在微博里，博友皆惊讶她的勇气。
我的小孩	照片	Create	我的小孩与我同行，将华山拍的照片放在微博里
我的小孩	华山	unknown	我的小孩与我同行，将华山拍的照片放在微博里
我的家人	我	Family	吓得我的家人赶紧叫我下来。
南天门	长空栈道	Near	南天门外有一处景点，叫做长空栈道。
南峰	南天门	Part-Whole	我们总算来到了南峰，进了南天门。
我	家人	Family	我告诉家人，下去看看。
绝壁	栈道	Located	绝壁上有一条栈道，有几个工作人员守在那里。
栈道	工作人员	unknown	绝壁上有一条栈道，有几个工作人员守在那里。
脚下	木板	Located	脚下只有一块悬在空中的木板，上面有一个铁链子扶手
木板	铁链子扶手	Located	脚下只有一块悬在空中的木板，上面有一个铁链子扶手，就这样一步一步地向前挪动。
我	一个美国青年	Social	当我回头的时候，我的身后已有一个美国青年紧跟
我回头的时候	一个美国青年	unknown	当我回头的时候，我的身后已有一个美国青年紧跟
我	铁链	Use	我双手紧紧揣着铁链，一步一步小心翼翼地挪到了栈道的半中间。
我	老师	Social	我把老师教我的大学公共英语知识
老师	我	unknown	我把老师教我的大学公共英语知识
一位二十多岁的大学	老师	Social	我的前面是一位二十多岁的大学生，老师教的英语知识
大学生	我	Social	大学生告诉我，美国佬要我帮他照相。
我	铁链	Use	当我赶紧再次抓住铁链时
我	相机	Use	我接过美国佬的相机，完成了拍摄任务。
我	相机	Use	我不能崇洋媚外，只好再次让双手放弃铁链，接过相机。
华山	陕西	Part-Whole	不到华山，等于没到过陕西。
我	父母	Family	我从来不记得自己的父母。
我	师兄弟们	Social	是慧净师父从小把我领进天清寺山门的。每当看见师兄弟们爬在树巅朝山下家里眺望的样子
山下	家里	Near	每当看见师兄弟们爬在树巅朝山下家里眺望的样子
父母	孩子	Family	有家有父母的孩子，真幸福。
我	师兄悟虚	Social	平时，我都要叫醒师兄悟虚陪我一起去上茅厕。
禅房	墙	Part-Whole	突然看见禅房的墙面现出一个人影。
禅房	墙面	Part-Whole	问我到底看见了什么?为何惊吓成这般模样?我说：禅房的墙面上有个人影
明月	云	Located	见一轮明月刚从一团厚厚的云里穿行出来
我	慧净师父	Social	一天夜里，我来到慧净师父的禅房
房间	墙壁上	Part-Whole	油灯把慧净师父的影子投射到房间的墙壁上，呈现出很庞大的阴影。
南山竹海	翠竹	Located	南山竹海的翠竹袅娜、闻名遐迩
南山竹海	石岩里古镇	Part-Whole	位于南山竹海深处的石岩里古镇，历史颇为悠久
竹林	野兔	Located	竹林深处野兔跳、百鸟唱的山野古村之野趣
竹林	鸟	Located	竹林深处野兔跳、百鸟唱的山野古村之野趣
石岩里	古桥	Located	石岩里的古桥有着它独到的经典
桥身	山石	Part-Whole	整个桥身，都用天然的山石磊成
桥面上	花草	Located	都用天然的山石磊成，桥面上长满了各色花草，即便是雨天踩在上面也丝毫不会打滑
古代君王	艺人	General-Special	流淌着古代君王的轶事，据说还是“艺人”
古墙	青砖	Part-Whole	古墙的青苔下，微微露出薄薄的最具吴越文化特征的青砖，在炙热阳光的烘烤下
古墙	吴越文化	unknown	古墙的青苔下，微微露出薄薄的最具吴越文化特征的青砖，在炙热阳光的烘烤下
青烟	砖缝	Located	缕缕青烟似乎从砖缝里面袅袅升起
树	枝	Part-Whole	应验了前人栽树后人乘凉的老话，森翠迷人，枝繁叶茂
树	叶	Part-Whole	应验了前人栽树后人乘凉的老话，森翠迷人，枝繁叶茂
石岩里	森林里	Part-Whole	在石岩里的森林里，也还积淀着鲜为人知的另一种文化。
石岩里	百鸟林	Part-Whole	石岩里的百鸟林，古树密布
百鸟林	古树	Located	石岩里的百鸟林，古树密布
百鸟林	枯藤	Located	石岩里的百鸟林，古树密布，枯藤缠绕
百鸟林	鸟	Located	百鸟林里有许多珍贵的、非常稀有的鸟类品种
鸟	画眉	General-Special	百鸟林里有许多珍贵的、非常稀有的鸟类品种，以画眉、灰喜鹊、白头鹎及攀雀等为最。
鸟	灰喜鹊	General-Special	百鸟林里有许多珍贵的、非常稀有的鸟类品种，以画眉、灰喜鹊、白头鹎及攀雀等为最。
鸟	白头鹎	General-Special	百鸟林里有许多珍贵的、非常稀有的鸟类品种，以画眉、灰喜鹊、白头鹎及攀雀等为最。
鸟	攀雀	General-Special	百鸟林里有许多珍贵的、非常稀有的鸟类品种，以画眉、灰喜鹊、白头鹎及攀雀等为最。
鸟	如须	General-Special	百鸟林里有许多珍贵的、非常稀有的鸟类品种，以画眉、灰喜鹊、白头鹎及攀雀等为最。还有南方品种，如须、山椒鸟、画眉、啄花鸟等。
鸟	山椒鸟	General-Special	百鸟林里有许多珍贵的、非常稀有的鸟类品种，以画眉、灰喜鹊、白头鹎及攀雀等为最。还有南方品种，如须、山椒鸟、画眉、啄花鸟等。
鸟	画眉	General-Special	百鸟林里有许多珍贵的、非常稀有的鸟类品种，以画眉、灰喜鹊、白头鹎及攀雀等为最。还有南方品种，如须、山椒鸟、画眉、啄花鸟等。
鸟	啄花鸟	General-Special	百鸟林里有许多珍贵的、非常稀有的鸟类品种，以画眉、灰喜鹊、白头鹎及攀雀等为最。还有南方品种，如须、山椒鸟、画眉、啄花鸟等。
白颈长尾雉	鸟	General-Special	特产种类有金鸡、黄腹角雉、红腹角雉、小隼、白颈长尾雉等。最多的时候，有上百种的鸟类品种
小隼	鸟	General-Special	特产种类有金鸡、黄腹角雉、红腹角雉、小隼、白颈长尾雉等。最多的时候，有上百种的鸟类品种
红腹角雉	鸟	General-Special	特产种类有金鸡、黄腹角雉、红腹角雉、小隼、白颈长尾雉等。最多的时候，有上百种的鸟类品种
黄腹角雉	鸟	General-Special	特产种类有金鸡、黄腹角雉、红腹角雉、小隼、白颈长尾雉等。最多的时候，有上百种的鸟类品种
金鸡	鸟	General-Special	特产种类有金鸡、黄腹角雉、红腹角雉、小隼、白颈长尾雉等。最多的时候，有上百种的鸟类品种
玉湖	山	Near	玉湖，是石岩里著名的景点，四面临山、蒸汽氤氲
玉湖	石岩里	unknown	玉湖，是石岩里著名的景点，四面临山、蒸汽氤氲
玉湖	石岩里	Part-Whole	从高处鸟瞰玉湖，犹如一块绿色的碧玉被深深的镶嵌在石岩里，活像是贾宝玉的那块“通灵宝玉”
贾宝玉	通灵宝玉	Ownership	活像是贾宝玉的那块“通灵宝玉”
朱自清	笔	Use	玉湖和朱自清笔下的梅雨潭有着不同的绿
玉湖	树林	Near	玉湖和朱自清笔下的梅雨潭有着不同的绿，也有着不同的蓝，周边树林郁郁葱葱映射在静谧的湖面上
碧玉	湖中	Located	致使一块碧玉掉入湖中，从此以后
清代著名画家郑板桥	书斋题联	Create	这是清代著名画家郑板桥的书斋题联.其上联主张以最简练的笔墨表现最丰富的内容
三秋之树	枝	Part-Whole	使如三秋之树，瘦劲秀挺，没有细枝密叶。
三秋之树	叶	Part-Whole	使如三秋之树，瘦劲秀挺，没有细枝密叶。
语言大师	老舍	General-Special	这是一代文学巨匠、语言大师老舍在谈写作时讲到的一个耐人寻味的故事。
一代文学巨匠	老舍	General-Special	这是一代文学巨匠、语言大师老舍在谈写作时讲到的一个耐人寻味的故事。
淄川蒲家庄	大柳	Located	在淄川蒲家庄的一棵大柳树下
桌	茶壶茶	Located	他面前摆着一张小方桌，桌上放着茶壶茶或碗、烟笸箩烟袋锅。
他	桌	unknown	他面前摆着一张小方桌，桌上放着茶壶茶或碗、烟笸箩烟袋锅。
桌	碗	Located	他面前摆着一张小方桌，桌上放着茶壶茶或碗、烟笸箩烟袋锅。
桌	烟笸箩	Located	他面前摆着一张小方桌，桌上放着茶壶茶或碗、烟笸箩烟袋锅。
桌	烟袋锅	Located	他面前摆着一张小方桌，桌上放着茶壶茶或碗、烟笸箩烟袋锅。
他	眼睛	Part-Whole	&quot;他虽然老了，但眼睛却像三岁孩童的眼睛一样清澈
他	三岁孩童	unknown	&quot;他虽然老了，但眼睛却像三岁孩童的眼睛一样清澈
他	眼睛	unknown	&quot;他虽然老了，但眼睛却像三岁孩童的眼睛一样清澈
三岁孩童	眼睛	Part-Whole	但眼睛却像三岁孩童的眼睛一样清澈
黑痣	天才	Part-Whole	一个右胸乳下生着一块铜钱大黑痣的天才。
铜钱	天才	unknown	一个右胸乳下生着一块铜钱大黑痣的天才。
我爷爷的老老老老爷爷	我爷爷	Family	我爷爷的老老老老爷爷是一个贩马的人
我爷爷的老老老老爷爷	贩马的人	General-Special	我爷爷的老老老老爷爷是一个贩马的人，每年都有几次赶着成群的骏马从蒲家庄大柳树下路过。
我爷爷的老老老老爷爷	每年	unknown	我爷爷的老老老老爷爷是一个贩马的人，每年都有几次赶着成群的骏马从蒲家庄大柳树下路过。
我爷爷的老老老老爷爷	蒲家庄大柳树下	unknown	我爷爷的老老老老爷爷是一个贩马的人，每年都有几次赶着成群的骏马从蒲家庄大柳树下路过。
我爷爷的老老老老爷爷	骏马	unknown	我爷爷的老老老老爷爷是一个贩马的人，每年都有几次赶着成群的骏马从蒲家庄大柳树下路过。
我爷爷的老老老老爷爷	蒲松龄	Social	我爷爷的老老老老爷爷是一个贩马的人，每年都有几次赶着成群的骏马从蒲家庄大柳树下路过。他喝过蒲松龄的茶、抽过蒲松龄的烟、自然也给蒲松龄讲过故事。
我爷爷的老老老老爷爷	蒲松龄的茶	unknown	我爷爷的老老老老爷爷是一个贩马的人，每年都有几次赶着成群的骏马从蒲家庄大柳树下路过。他喝过蒲松龄的茶、抽过蒲松龄的烟、自然也给蒲松龄讲过故事。
我爷爷的老老老老爷爷	每年	unknown	我爷爷的老老老老爷爷是一个贩马的人，每年都有几次赶着成群的骏马从蒲家庄大柳树下路过。他喝过蒲松龄的茶、抽过蒲松龄的烟、自然也给蒲松龄讲过故事。
我爷爷的老老老老爷爷	蒲家庄大柳树下	unknown	我爷爷的老老老老爷爷是一个贩马的人，每年都有几次赶着成群的骏马从蒲家庄大柳树下路过。他喝过蒲松龄的茶、抽过蒲松龄的烟、自然也给蒲松龄讲过故事。
我爷爷的老老老老爷爷	骏马	unknown	我爷爷的老老老老爷爷是一个贩马的人，每年都有几次赶着成群的骏马从蒲家庄大柳树下路过。他喝过蒲松龄的茶、抽过蒲松龄的烟、自然也给蒲松龄讲过故事。
我爷爷的老老老老爷爷	蒲松龄的烟	unknown	我爷爷的老老老老爷爷是一个贩马的人，每年都有几次赶着成群的骏马从蒲家庄大柳树下路过。他喝过蒲松龄的茶、抽过蒲松龄的烟、自然也给蒲松龄讲过故事。
蒲老前辈	笔	Use	阿纤在蒲老前辈的笔下很是可爱
地洞	粮食	Located	她就把藏在地洞里的粮食挖出来赈济灾民。
她	灾民	Social	阿纤在蒲老前辈的笔下很是可爱，她不但眉清目秀、性格温柔，而且善于囤粮，当大荒年里百姓绝食时，她就把藏在地洞里的粮食挖出来赈济灾民。
她	地洞	unknown	阿纤在蒲老前辈的笔下很是可爱，她不但眉清目秀、性格温柔，而且善于囤粮，当大荒年里百姓绝食时，她就把藏在地洞里的粮食挖出来赈济灾民。
她	百姓	unknown	阿纤在蒲老前辈的笔下很是可爱，她不但眉清目秀、性格温柔，而且善于囤粮，当大荒年里百姓绝食时，她就把藏在地洞里的粮食挖出来赈济灾民。
她	粮食	unknown	阿纤在蒲老前辈的笔下很是可爱，她不但眉清目秀、性格温柔，而且善于囤粮，当大荒年里百姓绝食时，她就把藏在地洞里的粮食挖出来赈济灾民。
蒲老前辈	她	unknown	阿纤在蒲老前辈的笔下很是可爱，她不但眉清目秀、性格温柔，而且善于囤粮，当大荒年里百姓绝食时，她就把藏在地洞里的粮食挖出来赈济灾民。
笔	她	unknown	阿纤在蒲老前辈的笔下很是可爱，她不但眉清目秀、性格温柔，而且善于囤粮，当大荒年里百姓绝食时，她就把藏在地洞里的粮食挖出来赈济灾民。
她	粮	unknown	阿纤在蒲老前辈的笔下很是可爱，她不但眉清目秀、性格温柔，而且善于囤粮，当大荒年里百姓绝食时，她就把藏在地洞里的粮食挖出来赈济灾民。
她	穷小子	Family	当然娶她为妻的那个穷小子也因此发了大财。
阿纤	牙	Part-Whole	阿纤夜里睡觉时喜欢磨牙，但这也是天性使然
我	祖师爷	Family	这位马贩子祖先就拉着我去拜见祖师爷。
马贩子祖先	我	Family	这位马贩子祖先就拉着我去拜见祖师爷。
马贩子祖先	祖师爷	unknown	这位马贩子祖先就拉着我去拜见祖师爷。
祖先	白马	Use	祖先骑一匹白马，我骑一匹红马。
祖先	红马	unknown	祖先骑一匹白马，我骑一匹红马。
祖先	我	unknown	祖先骑一匹白马，我骑一匹红马。
我	红马	Use	祖先骑一匹白马，我骑一匹红马。
我们	马	Use	我们纵马西行
胶济铁路	电气列车	Located	跑得比胶济铁路上的电气列车还要快
我	屁股	Part-Whole	&quot;祖先在我屁股上踢了一脚
我们	电脑	Use	低声嘟哝着：&quot;我们已经该用电脑了…
老舍	济南的冬天	Create	老舍的《济南的冬天》文质兼美、情文并茂。
朱自清	春	Create	朱自清的《春》栩栩如生、惟妙惟肖地描绘了春天的景色与人们的活动
周敦颐	爱莲说	Create	周敦颐的《爱莲说》只<N>个字
刘禹锡	陋室铭	Create	刘禹锡的《陋室铭》仅<N>字
刘禹锡	朋友	Social	刘禹锡的《陋室铭》仅<N>字，描述了其居室景观、往来的朋友、又与古贤作了比较
警察	游行示威的人	Social	曾来了地方警察，拘捕了八个游行示威的人。”
高原	芦苇	Located	更大呢?是的，高原对芦苇来说无疑是个恶劣的环境
平地	不求上进的芦苇	Located	比平地上那些不求上进的芦苇长得更高、更大。
九寨沟	古朴的栈道	Located	形容九寨沟，不是单单一个“美”字所能表达清楚的。那儿，古朴的栈道，斑斓的彩林
九寨沟	青蓝色的湖泊	Located	形容九寨沟，不是单单一个“美”字所能表达清楚的。那儿，古朴的栈道，斑斓的彩林，青蓝色的湖泊，缭绕的云雾
九寨沟	缭绕的云雾	Located	形容九寨沟，不是单单一个“美”字所能表达清楚的。那儿，古朴的栈道，斑斓的彩林，青蓝色的湖泊，缭绕的云雾，壮丽的高山
九寨沟	壮丽的高山	Located	形容九寨沟，不是单单一个“美”字所能表达清楚的。那儿，古朴的栈道，斑斓的彩林，青蓝色的湖泊，缭绕的云雾，壮丽的高山，还有或别致典雅
九寨沟	与众不同的瀑布	Located	形容九寨沟，不是单单一个“美”字所能表达清楚的。那儿，古朴的栈道，斑斓的彩林，青蓝色的湖泊，缭绕的云雾，壮丽的高山，还有或别致典雅，或与众不同的瀑布…
导游	藏民们	Social	听导游说，藏民们把这儿的湖泊称为海子――大海之子
它们	高原地	Located	于是，它们成功了，成功地生长在这片高原地上
高原地带	芦苇	Located	在这样的高原地带，为什么还会生长着芦苇呢?而且
我们	一对年轻的恋人	Social	我们坐在栈道回廊的长椅上休息，一对年轻的恋人走过来请我给他俩拍了照片
一对年轻的恋人	我	unknown	我们坐在栈道回廊的长椅上休息，一对年轻的恋人走过来请我给他俩拍了照片
栈道回廊的长椅	一对年轻的恋人	unknown	我们坐在栈道回廊的长椅上休息，一对年轻的恋人走过来请我给他俩拍了照片
千万只海龟	沙滩	Located	宛若千万只海龟在沙滩上爬行。
我们	泡脚票	Use	我们买了泡脚票，在泉水池边泡脚。
我们	脚	Part-Whole	我们买了泡脚票，在泉水池边泡脚。正是‘三伏’天，脚一入水冰冷刺骨
不少蒙族家庭	勒勒车	Use	每年都有不少蒙族家庭坐着勒勒车不远千里到药泉山朝圣
不少蒙族家庭	泉山	unknown	每年都有不少蒙族家庭坐着勒勒车不远千里到药泉山朝圣
他们	泉水	Use	寺外有二龙眼泉，他们用泉水洗眼。
他们	眼	unknown	寺外有二龙眼泉，他们用泉水洗眼。
二龙眼泉	他们	unknown	寺外有二龙眼泉，他们用泉水洗眼。
我们	山民	Social	我们在药泉山的观音顶遇阵雨，于是打着伞与山民攀谈起来
雕刻师傅	几枚用米粒刻字的坠链	Create	同时让雕刻师傅制作了几枚用米粒刻字的坠链，以便回津后送给孩子们作为纪念。
我们	场部领导	Social	这几天我一直在问自己：这是格球山农场吗?在格球山农场探访期间，我们受到场部领导的热情接待和关照
我们	老熟人和格球山兄弟姐妹	Social	这几天我一直在问自己：这是格球山农场吗?在格球山农场探访期间，我们受到场部领导的热情接待和关照，得到老熟人和格球山兄弟姐妹的真诚款待和挽留
陪同前来的司机小高	我们	Social	陪同前来的司机小高对我们说
南林子	三片原始次生林	Part-Whole	北林子、西林子、南林子三片原始次生林基本砍得差不多了
北林子	三片原始次生林	Part-Whole	各连队为了取暖、做饭，北林子、西林子、南林子三片原始次生林基本砍得差不多了
西林子	三片原始次生林	Part-Whole	北林子、西林子、南林子三片原始次生林基本砍得差不多了
有的人	汽车和摩托车	Use	下地干活有的人骑车要走挺远的路，好在现在下地有汽车和摩托车。
我	战友小镭	Social	一天后我们乘车去西林子一连旧址，我和战友小镭都在一连呆过。
旧址	几间存放农机具的仓库	Located	原先一片片的次生林见不到了，旧址上除了几间存放农机具的仓库和一个停放大型农机和车辆的场院外
旧址	一个停放大型农机和车辆的场院	Located	原先一片片的次生林见不到了，旧址上除了几间存放农机具的仓库和一个停放大型农机和车辆的场院外
我	口琴	Ownership	’转天清晨，我携带当年那把口琴边散步边吹奏来到我生活过的一分场四连旧址下坡
我	千百万知青中的幸运儿	Part-Whole	一九七三年秋，我回津上学，成了千百万知青中的幸运儿。
我	休戚与共、朝夕相处的战友	Social	在弟兄们含泪的祝愿声中，我告别了休戚与共、朝夕相处的战友;在弟兄们含泪的祝愿声中
我	几位知青战友	Social	二O一一年七月中旬，我和几位知青战友回到阔别三十八年的黑龙江格球山农场。
数十万知青	我们	Part-Whole	黑油油的土地上撒下了数十万知青的血与汗。回报我们的是沉甸甸的谷穗、金灿灿的麦浪、硕果累累的土豆和大豆。
我们	硕果累累的土豆和大豆	unknown	黑油油的土地上撒下了数十万知青的血与汗。回报我们的是沉甸甸的谷穗、金灿灿的麦浪、硕果累累的土豆和大豆。
我们	金灿灿的麦浪	unknown	黑油油的土地上撒下了数十万知青的血与汗。回报我们的是沉甸甸的谷穗、金灿灿的麦浪、硕果累累的土豆和大豆。
我们	沉甸甸的谷穗	unknown	黑油油的土地上撒下了数十万知青的血与汗。回报我们的是沉甸甸的谷穗、金灿灿的麦浪、硕果累累的土豆和大豆。
数十万知青的血与汗	我们	unknown	黑油油的土地上撒下了数十万知青的血与汗。回报我们的是沉甸甸的谷穗、金灿灿的麦浪、硕果累累的土豆和大豆。
黑油油的土地	我们	unknown	黑油油的土地上撒下了数十万知青的血与汗。回报我们的是沉甸甸的谷穗、金灿灿的麦浪、硕果累累的土豆和大豆。
格球山	格球山的天池	Located	南望格球山就在近前，其实还有十几里路程呢。听老人说格球山的天池是独一无二的
我	战友	Social	不久我和战友开着拖拉机到南林子那边作业
我们	木棍和镰刀	Use	我们用木棍和镰刀扒拉着灌木往山上行进
我	战友	Social	路上我对战友说
中苏边境	黑龙江边的黑河镇	Part-Whole	我们所处的位置距中苏边境只有咫尺之遥，从驻地翻过几道岭就到了黑龙江边的黑河镇。
冰雪	黑土地	Located	冰雪遮盖了黑土地。
我	千余名天津市支边的中学生	Social	在天津东站，我和千余名天津市支边的中学生登上赴黑龙江的知青专列。
她	一副近视眼镜	Use	她带着一副近视眼镜，不时帮<N>多岁的爷爷揉揉颈
她	一副	unknown	她带着一副近视眼镜，不时帮<N>多岁的爷爷揉揉颈
她	<N>多岁	unknown	她带着一副近视眼镜，不时帮<N>多岁的爷爷揉揉颈
她	<N>多岁的爷爷	Family	她带着一副近视眼镜，不时帮<N>多岁的爷爷揉揉颈
柳树	老柳树	General-Special	这地方曾因柳生参天柳树而得名，老柳树已经死去
柳树	新的柳树	General-Special	这地方曾因柳生参天柳树而得名，老柳树已经死去，新的柳树又成长起来。
居住在相距剑阁县元山镇<N>公里一个叫“柳树”地名的女中学生	爷爷奶奶	Family	眼看就要开学了，居住在相距剑阁县元山镇<N>公里一个叫“柳树”地名的女中学生，在清澈见底的小溪边菜园里，帮助爷爷奶奶干活儿。
<N>公里	爷爷奶奶	unknown	眼看就要开学了，居住在相距剑阁县元山镇<N>公里一个叫“柳树”地名的女中学生，在清澈见底的小溪边菜园里，帮助爷爷奶奶干活儿。
居住在相距剑阁县元山镇<N>公里一个叫“柳树”地名的女中学生	<N>公里	unknown	眼看就要开学了，居住在相距剑阁县元山镇<N>公里一个叫“柳树”地名的女中学生，在清澈见底的小溪边菜园里，帮助爷爷奶奶干活儿。
剑阁县元山镇	爷爷奶奶	unknown	眼看就要开学了，居住在相距剑阁县元山镇<N>公里一个叫“柳树”地名的女中学生，在清澈见底的小溪边菜园里，帮助爷爷奶奶干活儿。
居住在相距剑阁县元山镇<N>公里一个叫“柳树”地名的女中学生	剑阁县元山镇	unknown	眼看就要开学了，居住在相距剑阁县元山镇<N>公里一个叫“柳树”地名的女中学生，在清澈见底的小溪边菜园里，帮助爷爷奶奶干活儿。
就要开学了	爷爷奶奶	unknown	眼看就要开学了，居住在相距剑阁县元山镇<N>公里一个叫“柳树”地名的女中学生，在清澈见底的小溪边菜园里，帮助爷爷奶奶干活儿。
就要开学了	居住在相距剑阁县元山镇<N>公里一个叫“柳树”地名的女中学生	unknown	眼看就要开学了，居住在相距剑阁县元山镇<N>公里一个叫“柳树”地名的女中学生，在清澈见底的小溪边菜园里，帮助爷爷奶奶干活儿。
清澈见底的小溪边菜园里	爷爷奶奶	unknown	眼看就要开学了，居住在相距剑阁县元山镇<N>公里一个叫“柳树”地名的女中学生，在清澈见底的小溪边菜园里，帮助爷爷奶奶干活儿。
居住在相距剑阁县元山镇<N>公里一个叫“柳树”地名的女中学生	清澈见底的小溪边菜园里	unknown	眼看就要开学了，居住在相距剑阁县元山镇<N>公里一个叫“柳树”地名的女中学生，在清澈见底的小溪边菜园里，帮助爷爷奶奶干活儿。
读小学的梁力	从事个体货运业的父亲梁红	Family	<N>年<N>月<N>日，读小学的梁力从事个体货运业的父亲梁红，与母亲一道出车到陕西运煤
<N>年<N>月<N>日	从事个体货运业的父亲梁红	unknown	<N>年<N>月<N>日，读小学的梁力从事个体货运业的父亲梁红，与母亲一道出车到陕西运煤
<N>年<N>月<N>日	读小学的梁力	unknown	<N>年<N>月<N>日，读小学的梁力从事个体货运业的父亲梁红，与母亲一道出车到陕西运煤
从事个体货运业的父亲梁红	陕西	unknown	<N>年<N>月<N>日，读小学的梁力从事个体货运业的父亲梁红，与母亲一道出车到陕西运煤
读小学的梁力	陕西	unknown	<N>年<N>月<N>日，读小学的梁力从事个体货运业的父亲梁红，与母亲一道出车到陕西运煤
读小学的梁力	母亲	Family	<N>年<N>月<N>日，读小学的梁力从事个体货运业的父亲梁红，与母亲一道出车到陕西运煤
<N>年<N>月<N>日	母亲	unknown	<N>年<N>月<N>日，读小学的梁力从事个体货运业的父亲梁红，与母亲一道出车到陕西运煤
母亲	陕西	unknown	<N>年<N>月<N>日，读小学的梁力从事个体货运业的父亲梁红，与母亲一道出车到陕西运煤
从事个体货运业的父亲梁红	母亲	Family	读小学的梁力从事个体货运业的父亲梁红，与母亲一道出车到陕西运煤
从事个体货运业的父亲梁红	陕西	unknown	读小学的梁力从事个体货运业的父亲梁红，与母亲一道出车到陕西运煤
母亲	陕西	unknown	读小学的梁力从事个体货运业的父亲梁红，与母亲一道出车到陕西运煤
途中	惨重车祸	Located	与母亲一道出车到陕西运煤，途中不幸发生惨重车祸，血染山崖
梁力	孤儿	General-Special	那时爸爸妈妈仅三十来岁，梁力转眼间成为孤儿。
妈妈	梁力	unknown	那时爸爸妈妈仅三十来岁，梁力转眼间成为孤儿。
三十来岁	梁力	unknown	那时爸爸妈妈仅三十来岁，梁力转眼间成为孤儿。
爸爸	梁力	unknown	那时爸爸妈妈仅三十来岁，梁力转眼间成为孤儿。
那时	梁力	unknown	那时爸爸妈妈仅三十来岁，梁力转眼间成为孤儿。
梁力	亲朋邻友们	Social	<N>岁的梁力泪眼婆娑，一边看着亲朋邻友们帮爸爸妈妈办丧事
孩子天真灿烂的脸	孩子	Part-Whole	从那一天起，孩子天真灿烂的脸上就没有了笑容。
从那一天起	孩子	unknown	从那一天起，孩子天真灿烂的脸上就没有了笑容。
小刘	同校好朋友高龙	Social	被当时在剑阁县元山镇民政办实习的一位黑龙江籍高校实习生刘志远得知，小刘立即联系上同校好朋友高龙，他们在第一时间里赶赴遇难孩子家庭
当时	同校好朋友高龙	unknown	被当时在剑阁县元山镇民政办实习的一位黑龙江籍高校实习生刘志远得知，小刘立即联系上同校好朋友高龙，他们在第一时间里赶赴遇难孩子家庭
当时	小刘	unknown	被当时在剑阁县元山镇民政办实习的一位黑龙江籍高校实习生刘志远得知，小刘立即联系上同校好朋友高龙，他们在第一时间里赶赴遇难孩子家庭
同校好朋友高龙	遇难孩子	unknown	被当时在剑阁县元山镇民政办实习的一位黑龙江籍高校实习生刘志远得知，小刘立即联系上同校好朋友高龙，他们在第一时间里赶赴遇难孩子家庭
小刘	遇难孩子	unknown	被当时在剑阁县元山镇民政办实习的一位黑龙江籍高校实习生刘志远得知，小刘立即联系上同校好朋友高龙，他们在第一时间里赶赴遇难孩子家庭
当时在剑阁县元山镇民政办实习的一位黑龙江籍高校实习生刘志远	同校好朋友高龙	unknown	被当时在剑阁县元山镇民政办实习的一位黑龙江籍高校实习生刘志远得知，小刘立即联系上同校好朋友高龙，他们在第一时间里赶赴遇难孩子家庭
剑阁县元山镇民政办	同校好朋友高龙	unknown	被当时在剑阁县元山镇民政办实习的一位黑龙江籍高校实习生刘志远得知，小刘立即联系上同校好朋友高龙，他们在第一时间里赶赴遇难孩子家庭
剑阁县元山镇民政办	小刘	unknown	被当时在剑阁县元山镇民政办实习的一位黑龙江籍高校实习生刘志远得知，小刘立即联系上同校好朋友高龙，他们在第一时间里赶赴遇难孩子家庭
同校好朋友高龙	他们	Part-Whole	小刘立即联系上同校好朋友高龙，他们在第一时间里赶赴遇难孩子家庭
同校好朋友高龙	遇难孩子	unknown	小刘立即联系上同校好朋友高龙，他们在第一时间里赶赴遇难孩子家庭
小刘	他们	Part-Whole	被当时在剑阁县元山镇民政办实习的一位黑龙江籍高校实习生刘志远得知，小刘立即联系上同校好朋友高龙，他们在第一时间里赶赴遇难孩子家庭
母亲	高龙	Family	一直惦记着母亲想资助一位灾区贫困儿童的嘱托，高龙怀揣对四川地震灾区人民的深情厚爱
一位灾区贫困儿童	高龙	unknown	一直惦记着母亲想资助一位灾区贫困儿童的嘱托，高龙怀揣对四川地震灾区人民的深情厚爱
高龙	四川地震灾区人民	unknown	一直惦记着母亲想资助一位灾区贫困儿童的嘱托，高龙怀揣对四川地震灾区人民的深情厚爱
一位	高龙	unknown	一直惦记着母亲想资助一位灾区贫困儿童的嘱托，高龙怀揣对四川地震灾区人民的深情厚爱
剑阁县元山镇	柳树村	Part-Whole	与同窗学友刘志远相约剑阁县元山镇，到柳树村上成就了爱心助学的美好梦想。
邢台羊市街、牛市街一带	商铺	Located	民国时期，邢台羊市街、牛市街一带商铺云集
太行商行	东家	Ownership	有一家太行商行，东家叫董明
董明	大财主	General-Special	东家叫董明，是个大财主，雇佣的掌柜叫曲二行
董明	雇佣的掌柜	Social	东家叫董明，是个大财主，雇佣的掌柜叫曲二行
东家	雇佣的掌柜	unknown	东家叫董明，是个大财主，雇佣的掌柜叫曲二行
大财主	雇佣的掌柜	unknown	东家叫董明，是个大财主，雇佣的掌柜叫曲二行
董明	董小角等四五个伙计	Social	东家叫董明，是个大财主，雇佣的掌柜叫曲二行，还有董小角等四五个伙计。
董明	曲二行	unknown	东家叫董明，是个大财主，雇佣的掌柜叫曲二行，还有董小角等四五个伙计。
董明	董小角	Social	东家叫董明，是个大财主，雇佣的掌柜叫曲二行，还有董小角等四五个伙计。
雇佣的掌柜	董小角	Social	是个大财主，雇佣的掌柜叫曲二行，还有董小角等四五个伙计。
大财主	雇佣的掌柜	unknown	是个大财主，雇佣的掌柜叫曲二行，还有董小角等四五个伙计。
雇佣的掌柜	董小角等四五个伙计	Social	是个大财主，雇佣的掌柜叫曲二行，还有董小角等四五个伙计。
董小角	董小角等四五个伙计	Part-Whole	还有董小角等四五个伙计。
挂着那件集腋成裘的华丽狐裘大衣	商行大门里侧	Located	然后将挂着那件集腋成裘的华丽狐裘大衣，挪到商行大门里侧，以作标识。
商行	商行的大门	Ownership	但见商行的大门还紧紧关闭
两边的商行	门	Ownership	没见两边的商行早早开门么?董小角揉着眼嘟囔道
受潮的皮草	毛	Part-Whole	待皮草温度回复到常温再收起来，受潮的皮草容易掉毛。
水	这件皮草	Located	还把水潲到了这件皮草上。
董小角	腰	Part-Whole	董小角直起腰，望着他
他	其他伙计	Social	望着他，样子无奈地啊了一声，其他伙计更是不敢多言。
董小角	其他伙计	Social	董小角直起腰，望着他，样子无奈地啊了一声，其他伙计更是不敢多言。
其他伙计	董明	Social	样子无奈地啊了一声，其他伙计更是不敢多言。董小角见了董明，趁曲二行不在跟前
董明	曲二行	unknown	样子无奈地啊了一声，其他伙计更是不敢多言。董小角见了董明，趁曲二行不在跟前
他	董明	Social	望着他，样子无奈地啊了一声，其他伙计更是不敢多言。董小角见了董明，趁曲二行不在跟前
他	曲二行	unknown	望着他，样子无奈地啊了一声，其他伙计更是不敢多言。董小角见了董明，趁曲二行不在跟前
董明	曲二行	unknown	望着他，样子无奈地啊了一声，其他伙计更是不敢多言。董小角见了董明，趁曲二行不在跟前
他	董小角	unknown	望着他，样子无奈地啊了一声，其他伙计更是不敢多言。董小角见了董明，趁曲二行不在跟前
董小角	董明	Social	董小角见了董明，趁曲二行不在跟前
董小角	曲二行	unknown	董小角见了董明，趁曲二行不在跟前
董明	曲二行	unknown	董小角见了董明，趁曲二行不在跟前
董小角	二舅	Family	董小角见了董明，趁曲二行不在跟前，又悄悄跟二舅说了此事。
董小角	曲二行	unknown	董小角见了董明，趁曲二行不在跟前，又悄悄跟二舅说了此事。
曲二行	二舅	unknown	董小角见了董明，趁曲二行不在跟前，又悄悄跟二舅说了此事。
商行	皮草商行	General-Special	曲二行毕竟是为了商行的好。开皮草商行，还有很多讲究
曲二行	商行	unknown	曲二行毕竟是为了商行的好。开皮草商行，还有很多讲究
曲二行	身子	Part-Whole	晚上，曲二行光着身子躺下
晚上	曲二行	unknown	晚上，曲二行光着身子躺下
凉席	铺	Located	结果从凉席上摸到一根头发。他起身将董小角喊醒。曲二行训斥董小角。你是咋搞的?连铺的也打扫不干净!
凉席	一根头发	Located	结果从凉席上摸到一根头发。
一根头发	一根	unknown	结果从凉席上摸到一根头发。
表姐	小角	Family	气哼哼道，表姐把小角交给我
董明	表姐	Family	董明走到曲二行跟前，气哼哼道，表姐把小角交给我
董明	小角	unknown	董明走到曲二行跟前，气哼哼道，表姐把小角交给我
董明	曲二行	unknown	董明走到曲二行跟前，气哼哼道，表姐把小角交给我
曲二行	工钱	Ownership	曲二行脸色一阵灰白，但他没一句辩解。交完帐，结了工钱，曲二行把铺盖一卷
曲二行	铺盖	unknown	曲二行脸色一阵灰白，但他没一句辩解。交完帐，结了工钱，曲二行把铺盖一卷
曲二行	铺	Use	晚上，曲二行光着身子躺下，老觉着身下硌，结果从凉席上摸到一根头发。他起身将董小角喊醒。曲二行训斥董小角。你是咋搞的?连铺的也打扫不干净!
曲二行	董小角	unknown	晚上，曲二行光着身子躺下，老觉着身下硌，结果从凉席上摸到一根头发。他起身将董小角喊醒。曲二行训斥董小角。你是咋搞的?连铺的也打扫不干净!
曲二行	凉席	unknown	晚上，曲二行光着身子躺下，老觉着身下硌，结果从凉席上摸到一根头发。他起身将董小角喊醒。曲二行训斥董小角。你是咋搞的?连铺的也打扫不干净!
曲二行	你	unknown	晚上，曲二行光着身子躺下，老觉着身下硌，结果从凉席上摸到一根头发。他起身将董小角喊醒。曲二行训斥董小角。你是咋搞的?连铺的也打扫不干净!
晚上	曲二行	unknown	晚上，曲二行光着身子躺下，老觉着身下硌，结果从凉席上摸到一根头发。他起身将董小角喊醒。曲二行训斥董小角。你是咋搞的?连铺的也打扫不干净!
曲二行	一根	unknown	晚上，曲二行光着身子躺下，老觉着身下硌，结果从凉席上摸到一根头发。他起身将董小角喊醒。曲二行训斥董小角。你是咋搞的?连铺的也打扫不干净!
曲二行	一根头发	unknown	晚上，曲二行光着身子躺下，老觉着身下硌，结果从凉席上摸到一根头发。他起身将董小角喊醒。曲二行训斥董小角。你是咋搞的?连铺的也打扫不干净!
曲二行	铺盖	Use	结了工钱，曲二行把铺盖一卷
曲二行	羊范人	General-Special	曲二行是羊范人，董明是喉咽人。
董明	喉咽人	General-Special	曲二行是羊范人，董明是喉咽人。
一农人	锄把	Use	见一地边的树荫下，一农人枕着锄把，光着上身
一地边的树荫下	一农人	unknown	见一地边的树荫下，一农人枕着锄把，光着上身
田野	几声秋虫瑟瑟的嘶鸣	Located	只有田野中偶尔传来几声秋虫瑟瑟的嘶鸣。
如水的月光	地	Located	如水的月光流泻满地，想此时的月夜
饮马河	两岸	Near	如带的饮马河静静地流淌，两岸，成熟的五谷浸润在这迷茫的夜色里
两岸	成熟的五谷	Located	如带的饮马河静静地流淌，两岸，成熟的五谷浸润在这迷茫的夜色里
徐徐潮湿的风	一股股脉脉幽香	Located	在徐徐潮湿的风里，散发出一股股脉脉幽香，这丝丝缕缕的幽香
饮马婆婆	饮马婆婆的飘飘长带	Ownership	携着饮马婆婆的飘飘长带，穿行于白山黑水之间
柳条边的柳芽	柳条边	Located	当柳条边的柳芽刚刚初绽
赤裸着上身的关东汉子	那厚重的肩膀	Part-Whole	这片土地上便有了赤裸着上身的关东汉子，用那厚重的肩膀拉着犁头
这片土地上	赤裸着上身的关东汉子	unknown	这片土地上便有了赤裸着上身的关东汉子，用那厚重的肩膀拉着犁头
赤裸着上身的关东汉子	犁头	Use	这片土地上便有了赤裸着上身的关东汉子，用那厚重的肩膀拉着犁头，犁开那沉睡千载的荒草地
这片土地上	赤裸着上身的关东汉子	unknown	这片土地上便有了赤裸着上身的关东汉子，用那厚重的肩膀拉着犁头，犁开那沉睡千载的荒草地
千载的荒草地	带着草芽、树根的黝黑土地	Located	犁开那沉睡千载的荒草地，露出带着草芽、树根的黝黑土地…
带着草芽、树根的黝黑土地	草	Located	露出带着草芽、树根的黝黑土地…
带着草芽、树根的黝黑土地	树根	Located	露出带着草芽、树根的黝黑土地…
他们身后	一行行歪歪扭扭的脚印	Located	于是在他们身后，就有了一行行歪歪扭扭的脚印，走向岁月的深处
他们	一行行歪歪扭扭的脚印	Create	于是在他们身后，就有了一行行歪歪扭扭的脚印，走向岁月的深处
他们	他们身后	unknown	于是在他们身后，就有了一行行歪歪扭扭的脚印，走向岁月的深处
他们	关东人	General-Special	于是在他们身后，就有了一行行歪歪扭扭的脚印，走向岁月的深处，关东人从此就这里繁衍生息开来。
他们	他们身后	unknown	于是在他们身后，就有了一行行歪歪扭扭的脚印，走向岁月的深处，关东人从此就这里繁衍生息开来。
空气	带着血腥的硝烟	Located	后来呀，空气中又弥漫着带着血腥的硝烟…
祖辈的脊梁	祖辈	Part-Whole	并没有把祖辈的脊梁压弯。
卖火柴小女孩	几千只闪烁的蜡烛	Use	天下寒士已绽放出笑颜;那株最大最美的圣诞树上，卖火柴小女孩，已经点着几千只闪烁的蜡烛，周围满是漂亮的糖纸在飞舞
周围	漂亮的糖纸	Located	周围满是漂亮的糖纸在飞舞
温暖的炉火旁	那只飘香的烤鹅	Near	在温暖的炉火旁，那只飘香的烤鹅突然从盘子里跳出来的…
那只飘香的烤鹅	盘子里	Near	在温暖的炉火旁，那只飘香的烤鹅突然从盘子里跳出来的…
饮马婆婆	饮马婆婆的款款衣袂	Ownership	携着饮马婆婆的款款衣袂，穿行于楼宇之间
船	码头	Located	本以为船到码头车到站
车	站	Located	本以为船到码头车到站，万事皆休度余生。
舞蹈队	学员们	Ownership	你看――舞蹈队、模特队、太极拳和瑜珈班的学员们正翩翩起舞
模特队	学员们	Ownership	你看――舞蹈队、模特队、太极拳和瑜珈班的学员们正翩翩起舞
太极拳和瑜珈班	学员们	Ownership	你看――舞蹈队、模特队、太极拳和瑜珈班的学员们正翩翩起舞
书画、摄影、剪纸班	学员们	Ownership	你看――书画、摄影、剪纸班的学员们正在倾心创作
声乐、粤剧、合唱团	学员们	Ownership	你听――声乐、粤剧、合唱团的学员们像百灵鸟在放歌
学员们	娇人身段	Part-Whole	你看――舞蹈队、模特队、太极拳和瑜珈班的学员们正翩翩起舞，那婀娜多姿的娇人身段，是多么的使人酣畅淋漓、羡慕惊叹。
电脑、英语、保健、古文班	学员们	Ownership	还有那电脑、英语、保健、古文班的学员们，他们那全神贯注若饥似渴的神情
船	码头	Located	朋友――莫说船到码头车到站
车	站	Located	朋友――莫说船到码头车到站，其实我们也还是刚刚起锚
男儿	身	Part-Whole	只恨男儿身，哥哥有意
眼	我	Part-Whole	看在眼里，痛在心中，为他而伤，叹他多情。观者的我，自知这是戏
他	我	unknown	看在眼里，痛在心中，为他而伤，叹他多情。观者的我，自知这是戏
心	我	Part-Whole	痛在心中，为他而伤，叹他多情。观者的我，自知这是戏
他	我	unknown	痛在心中，为他而伤，叹他多情。观者的我，自知这是戏
我们	泪水	Part-Whole	带给我们无数的感动与泪水，他用真心精湛的演技感染了一批批观众
我们	观众	Part-Whole	带给我们无数的感动与泪水，他用真心精湛的演技感染了一批批观众，大爱张国荣哥哥。
观众	手	Part-Whole	令戏园中的观众深深折服，不约而同的拍手就好。
我	心	Part-Whole	“在你面前，我变得很低很低，一直低到尘埃里去，但我的心是欢喜的
你	我	unknown	“在你面前，我变得很低很低，一直低到尘埃里去，但我的心是欢喜的
我们	观众	Part-Whole	虽然哥哥早已离开我们，但是他的歌声、影视作品还是在热爱他的观众之间流传
我们	他	unknown	虽然哥哥早已离开我们，但是他的歌声、影视作品还是在热爱他的观众之间流传
哥哥	我们	unknown	虽然哥哥早已离开我们，但是他的歌声、影视作品还是在热爱他的观众之间流传
仙客来	这些花	Part-Whole	花园的花并不名贵，仙客来、蝴蝶梅、玻璃翠、月月菊、洋绣球，这些花算起来足足够六十盆
蝴蝶梅	这些花	Part-Whole	仙客来、蝴蝶梅、玻璃翠、月月菊、洋绣球，这些花算起来足足够六十盆
玻璃翠	这些花	Part-Whole	仙客来、蝴蝶梅、玻璃翠、月月菊、洋绣球，这些花算起来足足够六十盆
月月菊	这些花	Part-Whole	仙客来、蝴蝶梅、玻璃翠、月月菊、洋绣球，这些花算起来足足够六十盆
洋绣球	这些花	Part-Whole	仙客来、蝴蝶梅、玻璃翠、月月菊、洋绣球，这些花算起来足足够六十盆
她	女儿	Family	一如爱她的女儿。
母亲	手脚	Part-Whole	母亲看花的眼神很柔和，带有母性的光辉，给花浇水的时候，手脚轻轻的
母亲	手	Part-Whole	母亲拿喷壶的手，总是轻轻地举起
喷壶	手	Located	母亲拿喷壶的手，总是轻轻地举起
妈妈	街坊邻居	Social	每年春天来临，妈妈就和街坊邻居讨要花的种子
每年春天	妈妈	unknown	每年春天来临，妈妈就和街坊邻居讨要花的种子
我	母亲	Family	去年秋天，我过去看母亲，她高兴地对我说
我	她	unknown	去年秋天，我过去看母亲，她高兴地对我说
去年秋天	母亲	unknown	去年秋天，我过去看母亲，她高兴地对我说
去年秋天	我	unknown	去年秋天，我过去看母亲，她高兴地对我说
母亲	我	unknown	去年秋天，我过去看母亲，她高兴地对我说
我	她的六个花骨朵般的女儿	Part-Whole	格外的热爱，我想这花一定是母亲的一种寄托，一种愿望。她的六个花骨朵般的女儿一个个都长大了
她的六个花骨朵般的女儿	她	unknown	格外的热爱，我想这花一定是母亲的一种寄托，一种愿望。她的六个花骨朵般的女儿一个个都长大了
她的六个花骨朵般的女儿	一个个	unknown	格外的热爱，我想这花一定是母亲的一种寄托，一种愿望。她的六个花骨朵般的女儿一个个都长大了
你	笑脸	Part-Whole	是有灵性的，你对花好，它就对你好，你对她绽放笑脸，她就对你微笑。
母亲	脸	Part-Whole	母亲静静地坐在窗前的阳光里，一边欣赏着她的鲜花，一边沐浴着温暖的阳光。阳光的手指，细细柔柔的，穿过她疏松的发迹，输理她银色的头发，母亲的脸上闪烁着慈祥的迷人的光芒。
母亲	温暖的阳光	unknown	母亲静静地坐在窗前的阳光里，一边欣赏着她的鲜花，一边沐浴着温暖的阳光。阳光的手指，细细柔柔的，穿过她疏松的发迹，输理她银色的头发，母亲的脸上闪烁着慈祥的迷人的光芒。
母亲	发迹	unknown	母亲静静地坐在窗前的阳光里，一边欣赏着她的鲜花，一边沐浴着温暖的阳光。阳光的手指，细细柔柔的，穿过她疏松的发迹，输理她银色的头发，母亲的脸上闪烁着慈祥的迷人的光芒。
母亲	窗	unknown	母亲静静地坐在窗前的阳光里，一边欣赏着她的鲜花，一边沐浴着温暖的阳光。阳光的手指，细细柔柔的，穿过她疏松的发迹，输理她银色的头发，母亲的脸上闪烁着慈祥的迷人的光芒。
母亲	她的鲜花	unknown	母亲静静地坐在窗前的阳光里，一边欣赏着她的鲜花，一边沐浴着温暖的阳光。阳光的手指，细细柔柔的，穿过她疏松的发迹，输理她银色的头发，母亲的脸上闪烁着慈祥的迷人的光芒。
母亲	银色的头发	unknown	母亲静静地坐在窗前的阳光里，一边欣赏着她的鲜花，一边沐浴着温暖的阳光。阳光的手指，细细柔柔的，穿过她疏松的发迹，输理她银色的头发，母亲的脸上闪烁着慈祥的迷人的光芒。
她	眉头	Part-Whole	母亲是幸福的，她的心里一定很阳光、很温暖、很幸福、很开心。甜甜的笑容，在她的眉头、眼角一丝丝的荡漾开来
她	眼角	Part-Whole	母亲是幸福的，她的心里一定很阳光、很温暖、很幸福、很开心。甜甜的笑容，在她的眉头、眼角一丝丝的荡漾开来
家燕	又尖又长的翅膀	Part-Whole	体态轻盈的家燕，长得一对又尖又长的翅膀，尾巴像一把剪刀
家燕	尾巴	Part-Whole	体态轻盈的家燕，长得一对又尖又长的翅膀，尾巴像一把剪刀
又尖又长的翅膀	尾巴	unknown	体态轻盈的家燕，长得一对又尖又长的翅膀，尾巴像一把剪刀
一对	尾巴	unknown	体态轻盈的家燕，长得一对又尖又长的翅膀，尾巴像一把剪刀
尾巴	一把	unknown	体态轻盈的家燕，长得一对又尖又长的翅膀，尾巴像一把剪刀
家燕	身	Part-Whole	体态轻盈的家燕，长得一对又尖又长的翅膀，尾巴像一把剪刀，身披一件蓝黑色的外衣
家燕	额	Part-Whole	体态轻盈的家燕，长得一对又尖又长的翅膀，尾巴像一把剪刀，身披一件蓝黑色的外衣，额和喉部都是棕色的
家燕	喉部	Part-Whole	体态轻盈的家燕，长得一对又尖又长的翅膀，尾巴像一把剪刀，身披一件蓝黑色的外衣，额和喉部都是棕色的
家燕	下体	Part-Whole	体态轻盈的家燕，长得一对又尖又长的翅膀，尾巴像一把剪刀，身披一件蓝黑色的外衣，额和喉部都是棕色的，下体雪白
燕子	家燕	General-Special	校园里新添了许多燕子。体态轻盈的家燕，长得一对又尖又长的翅膀
家燕	鸟	General-Special	除家燕的出现外，人们还惊喜地发现，校园内似乎其他的鸟也多了起来。
鸟	喜鹊	General-Special	校园内似乎其他的鸟也多了起来。高大的槐树上，喜鹊筑的鸟巢一个又一个。
高大的槐树	喜鹊	unknown	校园内似乎其他的鸟也多了起来。高大的槐树上，喜鹊筑的鸟巢一个又一个。
喜鹊	鸟巢	unknown	校园内似乎其他的鸟也多了起来。高大的槐树上，喜鹊筑的鸟巢一个又一个。
头	戴胜鸟	Part-Whole	披着美丽花衣，头戴凤冠的戴胜鸟，一雄一雌在枝头互相追逐
啄木鸟	咀	Part-Whole	钻天杨的树杆上，啄木鸟在认真地执行”公务“，咀在树杆上敲个不停
大的树木	杨柳	General-Special	大的树木有杨柳、槐榆、松柏、合欢、香椿。
大的树木	槐榆	General-Special	大的树木有杨柳、槐榆、松柏、合欢、香椿。
大的树木	松柏	General-Special	大的树木有杨柳、槐榆、松柏、合欢、香椿。
大的树木	合欢	General-Special	大的树木有杨柳、槐榆、松柏、合欢、香椿。
大的树木	香椿	General-Special	大的树木有杨柳、槐榆、松柏、合欢、香椿。
牡丹	花卉	General-Special	种植了牡丹、月季、丁香、连翘等花卉。
月季	花卉	General-Special	种植了牡丹、月季、丁香、连翘等花卉。
丁香	花卉	General-Special	种植了牡丹、月季、丁香、连翘等花卉。
连翘	花卉	General-Special	种植了牡丹、月季、丁香、连翘等花卉。
造型别致的花坛	牡丹	Located	设计了许多造型别致的花坛。种植了牡丹、月季、丁香、连翘等花卉。
造型别致的花坛	月季	Located	设计了许多造型别致的花坛。种植了牡丹、月季、丁香、连翘等花卉。
造型别致的花坛	丁香	Located	设计了许多造型别致的花坛。种植了牡丹、月季、丁香、连翘等花卉。
造型别致的花坛	连翘	Located	设计了许多造型别致的花坛。种植了牡丹、月季、丁香、连翘等花卉。
干河道	两岸杂草	Near	这条河平时基本上是干河道，两岸杂草丛生无人问津。
干河道	两岸	unknown	这条河平时基本上是干河道，两岸杂草丛生无人问津。
干河道	人	unknown	这条河平时基本上是干河道，两岸杂草丛生无人问津。
湖	荷花	Located	湖内种植了荷花。
荷花	荷叶	Part-Whole	湖内种植了荷花。每当夏日小河两岸杨柳依依，湖内荷叶点点
燕	翅	Part-Whole	“梅香催腊去，燕翅携春来。”
它们	一丁点大的浅色花苞	Part-Whole	看着它们长出一丁点大的浅色花苞，再看着花苞一天天长大
它们	花苞	unknown	看着它们长出一丁点大的浅色花苞，再看着花苞一天天长大
紫藤	它	Create	紫藤!我从没有见过的花，它是怎样的紫?偏红
小小的紫藤	它	Ownership	我在后院种了一株小小的紫藤，现在已经长出半米高，上面全是密密的嫩绿色小叶片。它将长大、开花
特种铅笔	玻璃铅笔	General-Special	特种铅笔包括玻璃铅笔、变色铅笔、炭画铅笔、晒图铅笔、水彩铅笔、粉彩铅笔等
特种铅笔	变色铅笔	General-Special	特种铅笔包括玻璃铅笔、变色铅笔、炭画铅笔、晒图铅笔、水彩铅笔、粉彩铅笔等
特种铅笔	炭画铅笔	General-Special	特种铅笔包括玻璃铅笔、变色铅笔、炭画铅笔、晒图铅笔、水彩铅笔、粉彩铅笔等
特种铅笔	晒图铅笔	General-Special	特种铅笔包括玻璃铅笔、变色铅笔、炭画铅笔、晒图铅笔、水彩铅笔、粉彩铅笔等
特种铅笔	水彩铅笔	General-Special	特种铅笔包括玻璃铅笔、变色铅笔、炭画铅笔、晒图铅笔、水彩铅笔、粉彩铅笔等
特种铅笔	粉彩铅笔	General-Special	特种铅笔包括玻璃铅笔、变色铅笔、炭画铅笔、晒图铅笔、水彩铅笔、粉彩铅笔等
天真少年	他的长发	Part-Whole	一个天真少年牵着风筝在地平线上奋力地奔跑,风,掀起他的衣角,将他的长发高高地吹起。
天真少年	衣角	unknown	一个天真少年牵着风筝在地平线上奋力地奔跑,风,掀起他的衣角,将他的长发高高地吹起。
一个	天真少年	unknown	一个天真少年牵着风筝在地平线上奋力地奔跑,风,掀起他的衣角,将他的长发高高地吹起。
天真少年	风筝	unknown	一个天真少年牵着风筝在地平线上奋力地奔跑,风,掀起他的衣角,将他的长发高高地吹起。
天真少年	风	unknown	一个天真少年牵着风筝在地平线上奋力地奔跑,风,掀起他的衣角,将他的长发高高地吹起。
几岁的中学生	肩	Part-Whole	这其中有一个十几岁的中学生,肩背自制的画板
一个	几岁的中学生	unknown	这其中有一个十几岁的中学生,肩背自制的画板
肩	自制的画板	Located	这其中有一个十几岁的中学生,肩背自制的画板,手拿一本唐诗
几岁的中学生	手	Part-Whole	这其中有一个十几岁的中学生,肩背自制的画板,手拿一本唐诗
几岁的中学生	一本	unknown	这其中有一个十几岁的中学生,肩背自制的画板,手拿一本唐诗
一个	几岁的中学生	unknown	这其中有一个十几岁的中学生,肩背自制的画板,手拿一本唐诗
几岁的中学生	自制的画板	unknown	这其中有一个十几岁的中学生,肩背自制的画板,手拿一本唐诗
手	唐诗	Located	肩背自制的画板,手拿一本唐诗,他的足迹已踏遍了这里的山山水水
伊索	血液	Part-Whole	安徒生在哪个狂风肆虐的雨夜默默离去，伊索的血液是怎样在德尔菲人的乱发间凝固
德尔菲人	乱发	Part-Whole	伊索的血液是怎样在德尔菲人的乱发间凝固
它	墙	Part-Whole	现在它在哪里?它是我曾经诗意栖居的地方。每一面墙上镶嵌满岁月涛洗的美丽鹅卵石
墙	鹅卵石	Located	每一面墙上镶嵌满岁月涛洗的美丽鹅卵石，或藏青
窗户	玻璃	Located	每一扇窗户都是透明而斑斓的玻璃，散着百味水果糖的清香
左手边	盏茶	Located	左手边，盏茶渐凉
左手边	徐烟	Located	左手边，盏茶渐凉，徐烟渐灭。
灰姑娘	水晶鞋	Ownership	原来不是每个灰姑娘都会等到那双美丽的水晶鞋，不是每位白雪公主遇到的都是善良的小矮人
白雪公主	小矮人	Social	不是每位白雪公主遇到的都是善良的小矮人，不是每只丑小鸭都有展翅翱翔蓝天的机会
我	我的头发	Part-Whole	瓢泼的雨天我让天空的泪水肆意蹂躏我的头发，咆哮的闪电也嘲笑我的寂寞。
印阶	苔痕	Located	一路滴血的荆棘书写风沙雪月的荒芜，印阶的苔痕上脚印里满满地盛着无因愁。
苔痕	脚印	Located	印阶的苔痕上脚印里满满地盛着无因愁。
眼睛	血	Located	慢慢窒息，眼睛缓缓充血，一瞬间溢出的
啤酒瓶	酒	Located	一言不合啤酒瓶便不再是盛酒的容器
啤酒瓶	容器	General-Special	一言不合啤酒瓶便不再是盛酒的容器，硫酸也不再是试管中的化学试剂
硫酸	试管	Located	一言不合啤酒瓶便不再是盛酒的容器，硫酸也不再是试管中的化学试剂
野蜂	杂草	Located	在野蜂出没的杂草或灌木丛边钓蜂。
野蜂	灌木丛边	Located	在野蜂出没的杂草或灌木丛边钓蜂。
我	同事	Social	八九点钟的时候，我和前些日子约好的同事带上钓蜂的工具
我	车	Use	八九点钟的时候，我和前些日子约好的同事带上钓蜂的工具，驱车来到龙场乡的最高峰――佛堂坡的山脚下。
那儿	平地	Part-Whole	那儿有一块开阔的平地，是放诱饵
青蜂	花间	Located	“青蜂”在花间翩迁
钻裤蜂	花间	Located	“钻裤蜂”，“青蜂”在花间翩迁
草地	竹竿	Located	老师傅在草地上插上竹竿，竹竿上挑一只扒了皮的蟾蜍
皮	蟾蜍	Part-Whole	竹竿上挑一只扒了皮的蟾蜍，坐在地上等这些成年蜂前来咬食;其他的人分散站开
竹竿	蟾蜍	Located	老师傅在草地上插上竹竿，竹竿上挑一只扒了皮的蟾蜍，坐在地上等这些成年蜂前来咬食;其他的人分散站开
苎麻皮的纤维	活套	Part-Whole	老师傅这时也忙碌起来：用苎麻皮的纤维做成一个活套，小心翼翼的套住野蜂的蜂腰――这时
野蜂	蜂腰	Part-Whole	小心翼翼的套住野蜂的蜂腰――这时
纤维末端	白色纸巾	Located	再在套子的纤维末端缠上一小片白色纸巾――老师傅说这叫“留白”
套子	纤维末端	Part-Whole	再在套子的纤维末端缠上一小片白色纸巾――老师傅说这叫“留白”
白色纸巾	老师傅	Use	再在套子的纤维末端缠上一小片白色纸巾――老师傅说这叫“留白”
套子	老师傅	Use	再在套子的纤维末端缠上一小片白色纸巾――老师傅说这叫“留白”
老师傅	活套	Use	老师傅这时也忙碌起来：用苎麻皮的纤维做成一个活套，小心翼翼的套住野蜂的蜂腰――这时
野蜂	小灌木	Located	一只野蜂飞起来了，摇摇晃晃似乎不堪重负，一会儿停在小灌木上
野蜂	灌木间	Located	一只野蜂飞起来了，摇摇晃晃似乎不堪重负，一会儿停在小灌木上，一会儿又在灌木间低飞徘徊
自己	小油茶树	Located	它已经发现自己所中圈套，停在一株小油茶树上
它	蜂巢	Located	它再次叼上肉一路高歌回蜂巢里。
野蜂	野蜂的老巢	Located	可我们始终没能发现野蜂的老巢，也许是野蜂在与钓蜂人的长期较量中变得聪明了。
我	同事们	Social	习惯午睡的我被阵阵睡意困扰，总想打个盹，或者小寐一会儿。同事们跑来跑去
我	双眼	Part-Whole	同事们跑来跑去，我又哪敢懈怠?眯起朦胧的双眼，全神贯注地盯着满载而去的野蜂
野蜂	蜂巢	Located	全神贯注地盯着满载而去的野蜂，生怕错过了一次找到蜂巢的机会。
同事们	我	Social	实在困极了，同事们叫我休息一会儿。
山下	寨子里	Near	一阵阵鞭炮锣鼓声从山下的寨子里传来
这位老人	我	Social	这位老人我认识
他	几位老人	Social	这位老人我认识，他年轻时是位“喜乐神”，前几天还和几位老人唱山歌
我	他	unknown	这位老人我认识，他年轻时是位“喜乐神”，前几天还和几位老人唱山歌
他	前几天	unknown	这位老人我认识，他年轻时是位“喜乐神”，前几天还和几位老人唱山歌
野蜂	花丛中	Located	我不禁为野蜂们的命运担心起来：野蜂与世无争，无忧无虑，在花丛中嬉戏
我	野蜂	unknown	我不禁为野蜂们的命运担心起来：野蜂与世无争，无忧无虑，在花丛中嬉戏
野蜂们	野蜂	unknown	我不禁为野蜂们的命运担心起来：野蜂与世无争，无忧无虑，在花丛中嬉戏
野蜂	天地间	Located	我不禁为野蜂们的命运担心起来：野蜂与世无争，无忧无虑，在花丛中嬉戏，在天地间相依、生息
我	野蜂	unknown	我不禁为野蜂们的命运担心起来：野蜂与世无争，无忧无虑，在花丛中嬉戏，在天地间相依、生息
野蜂们	野蜂	unknown	我不禁为野蜂们的命运担心起来：野蜂与世无争，无忧无虑，在花丛中嬉戏，在天地间相依、生息
老向	工具	Use	“老向，快拿工具上来。”
佳肴	餐桌	Located	佳肴端上餐桌时
桌	下酒菜	Located	望着满桌的下酒菜，早已饥肠辘辘的我
楼群	街巷	Located	日日穿越楼群林立的街巷，视线在壁垒上碰来碰去
楼群	壁垒	Part-Whole	日日穿越楼群林立的街巷，视线在壁垒上碰来碰去
东西北三面	矮丘	Located	绵延十里，东西北三面矮丘缓起
南边	两峰	Located	东西北三面矮丘缓起，南边两峰对峙
汉坝川	福地	General-Special	直把汉坝川装扮成温暖、辽阔的福地，使人倍感轻松愉悦
麦田	荠菜	Located	麦田泛绿，荠菜鲜嫩。
蒲公英	地	Located	蒲公英黄花铺地，花花草粉蕊妖娆。
地	花花草	Located	蒲公英黄花铺地，花花草粉蕊妖娆。
耕牛	田园	Located	耕牛静静守田园，榆柳斜斜春意浅。
墙边	磨扇	Located	怜惜单靠墙边的磨扇，手把老门扣打量门额上的雕花
门额	雕花	Located	手把老门扣打量门额上的雕花，一段段过往的日子又浮现在眼前
老门	门额	Part-Whole	手把老门扣打量门额上的雕花
雕花	物件	General-Special	手把老门扣打量门额上的雕花，一段段过往的日子又浮现在眼前，亲切感瞬间涌遍全身。这样的物件，凝聚了先民的心智体力
物件	先民	unknown	手把老门扣打量门额上的雕花，一段段过往的日子又浮现在眼前，亲切感瞬间涌遍全身。这样的物件，凝聚了先民的心智体力
老门	物件	unknown	手把老门扣打量门额上的雕花，一段段过往的日子又浮现在眼前，亲切感瞬间涌遍全身。这样的物件，凝聚了先民的心智体力
门额	物件	unknown	手把老门扣打量门额上的雕花，一段段过往的日子又浮现在眼前，亲切感瞬间涌遍全身。这样的物件，凝聚了先民的心智体力
我	手掌	Part-Whole	用我热烈的目光、温热的手掌反复抚摸他们沧桑的面庞。
商场	圣诞树	Located	超市、商场里，都摆放了圣诞树，甚至还有幼儿园门口――金色的、银色的、绿色的
超市	圣诞树	Located	跨入十二月不久，超市、商场里，都摆放了圣诞树，甚至还有幼儿园门口――金色的、银色的、绿色的
国民党政府所在地	南京	Ownership	我想起了一部记不清名字的电影中的一个情节：过圣诞时，国民党政府所在地的南京，许多人感慨不已
毛泽东	共产党人	General-Special	因为毛泽东带领的共产党人干的事是为人民大众的
耶稣	自己的百姓	Social	比耶稣的“把自己的百姓从罪恶里拯救出来”
他	自己的百姓	Social	还与他的实践有关――“把自己的百姓从罪恶里拯救出来。”
自己	自己的百姓	Social	“为了把自己的百姓从苦难中解放出来”
共产党人	赤匪	General-Special	当时延安的共产党人和军队，曾被国民党诬为“赤匪”
美国记者斯诺	笔	Use	当时的毛泽东及延安究竟是一个什么样子呢?可以从美国记者斯诺的笔下获得零星印象。
毛泽东	两个年轻的农民	Social	我第二次看见他是傍晚的时候，毛泽东光着头在街上走，一边和两个年轻的农民谈着话
傍晚的时候	毛泽东	unknown	我第二次看见他是傍晚的时候，毛泽东光着头在街上走，一边和两个年轻的农民谈着话
毛泽东	街上	unknown	我第二次看见他是傍晚的时候，毛泽东光着头在街上走，一边和两个年轻的农民谈着话
我	毛泽东	unknown	我第二次看见他是傍晚的时候，毛泽东光着头在街上走，一边和两个年轻的农民谈着话
斯诺	毛泽东	Social	(《斯诺眼里的毛泽东》)当时延安又是什么样子?共产党及其军队决不是“赤匪”
我	他	Social	我第二次看见他是傍晚的时候
农民	公民	General-Special	对所有的农民、工人和士兵给以公民权。”
工人	公民	General-Special	对所有的农民、工人和士兵给以公民权。”
士兵	公民	General-Special	对所有的农民、工人和士兵给以公民权。”
他们	地主	Social	他们“连根拔掉剥削制度。地主、高利贷者和地方军阀被清除。
他们	高利贷者	Social	他们“连根拔掉剥削制度。地主、高利贷者和地方军阀被清除。
他们	地方军阀	Social	他们“连根拔掉剥削制度。地主、高利贷者和地方军阀被清除。
他们	农民	Social	他们每到一地，总能赢得农民的支持。
中共要人	老百姓	Social	不仅中共要人是那样淳朴可亲，富于理想和信念，红军战士也个个振奋、生龙活虎，和老百姓保持着如鱼似水的关系。
红军战士	老百姓	Social	富于理想和信念，红军战士也个个振奋、生龙活虎，和老百姓保持着如鱼似水的关系。
伦敦泰晤士报记者	哈里森・福尔曼	General-Special	美国合众社、伦敦泰晤士报记者的哈里森・福尔曼(HarrisonForman)就是其中的一位。
美国合众社	哈里森・福尔曼	unknown	美国合众社、伦敦泰晤士报记者的哈里森・福尔曼(HarrisonForman)就是其中的一位。
毛泽东	中共领袖	General-Special	他采访了毛泽东、朱德、彭德怀、贺龙、陈毅、叶剑英、王震、吕正操等人，对中共领袖和将领的访问
毛泽东	将领	General-Special	他采访了毛泽东、朱德、彭德怀、贺龙、陈毅、叶剑英、王震、吕正操等人，对中共领袖和将领的访问
朱德	中共领袖	General-Special	他采访了毛泽东、朱德、彭德怀、贺龙、陈毅、叶剑英、王震、吕正操等人，对中共领袖和将领的访问
朱德	将领	General-Special	他采访了毛泽东、朱德、彭德怀、贺龙、陈毅、叶剑英、王震、吕正操等人，对中共领袖和将领的访问
彭德怀	中共领袖	General-Special	他采访了毛泽东、朱德、彭德怀、贺龙、陈毅、叶剑英、王震、吕正操等人，对中共领袖和将领的访问
彭德怀	将领	General-Special	他采访了毛泽东、朱德、彭德怀、贺龙、陈毅、叶剑英、王震、吕正操等人，对中共领袖和将领的访问
贺龙	中共领袖	General-Special	他采访了毛泽东、朱德、彭德怀、贺龙、陈毅、叶剑英、王震、吕正操等人，对中共领袖和将领的访问
贺龙	将领	General-Special	他采访了毛泽东、朱德、彭德怀、贺龙、陈毅、叶剑英、王震、吕正操等人，对中共领袖和将领的访问
陈毅	中共领袖	General-Special	他采访了毛泽东、朱德、彭德怀、贺龙、陈毅、叶剑英、王震、吕正操等人，对中共领袖和将领的访问
陈毅	将领	General-Special	他采访了毛泽东、朱德、彭德怀、贺龙、陈毅、叶剑英、王震、吕正操等人，对中共领袖和将领的访问
叶剑英	中共领袖	General-Special	他采访了毛泽东、朱德、彭德怀、贺龙、陈毅、叶剑英、王震、吕正操等人，对中共领袖和将领的访问
叶剑英	将领	General-Special	他采访了毛泽东、朱德、彭德怀、贺龙、陈毅、叶剑英、王震、吕正操等人，对中共领袖和将领的访问
王震	中共领袖	General-Special	他采访了毛泽东、朱德、彭德怀、贺龙、陈毅、叶剑英、王震、吕正操等人，对中共领袖和将领的访问
王震	将领	General-Special	他采访了毛泽东、朱德、彭德怀、贺龙、陈毅、叶剑英、王震、吕正操等人，对中共领袖和将领的访问
吕正操	中共领袖	General-Special	他采访了毛泽东、朱德、彭德怀、贺龙、陈毅、叶剑英、王震、吕正操等人，对中共领袖和将领的访问
中国共产党的领袖	中国共产党	Ownership	福尔曼在《北行漫记》写道，中国共产党的领袖保持着劳动者的本色
北行漫记	中国共产党的领袖	unknown	福尔曼在《北行漫记》写道，中国共产党的领袖保持着劳动者的本色
福尔曼	中国共产党的领袖	unknown	福尔曼在《北行漫记》写道，中国共产党的领袖保持着劳动者的本色
中国共产党的领袖	毛泽东	General-Special	福尔曼在《北行漫记》写道，中国共产党的领袖保持着劳动者的本色，实行的是集体领导。在福尔曼眼里，毛泽东朴实得和普通的老百姓并无两样
北行漫记	中国共产党的领袖	unknown	福尔曼在《北行漫记》写道，中国共产党的领袖保持着劳动者的本色，实行的是集体领导。在福尔曼眼里，毛泽东朴实得和普通的老百姓并无两样
中国共产党的领袖	普通的老百姓	unknown	福尔曼在《北行漫记》写道，中国共产党的领袖保持着劳动者的本色，实行的是集体领导。在福尔曼眼里，毛泽东朴实得和普通的老百姓并无两样
福尔曼	中国共产党的领袖	unknown	福尔曼在《北行漫记》写道，中国共产党的领袖保持着劳动者的本色，实行的是集体领导。在福尔曼眼里，毛泽东朴实得和普通的老百姓并无两样
中国共产党的领袖	福尔曼	unknown	福尔曼在《北行漫记》写道，中国共产党的领袖保持着劳动者的本色，实行的是集体领导。在福尔曼眼里，毛泽东朴实得和普通的老百姓并无两样
毛泽东	普通的老百姓	Social	在福尔曼眼里，毛泽东朴实得和普通的老百姓并无两样
福尔曼	毛泽东	Social	在福尔曼眼里，毛泽东朴实得和普通的老百姓并无两样
砖地	窑洞	Located	他的会客室是一个有着简单砖地、白墙壁，有着笨重粗糙家具的窑洞。
他	窑洞	unknown	他的会客室是一个有着简单砖地、白墙壁，有着笨重粗糙家具的窑洞。
白墙壁	窑洞	Located	他的会客室是一个有着简单砖地、白墙壁，有着笨重粗糙家具的窑洞。
家具	窑洞	Located	有着笨重粗糙家具的窑洞。
翻转杆子	蜡烛	Located	是一支安在翻转杆子上的蜡烛。
他们	客人	Social	他们会立下来，注视客人几分钟
共产党领导成员	这些领导人	General-Special	但这些只被看作是供共产党领导成员讨论和最终批准的基础，而这些领导人决不是些人云亦云的人。
这些领导人	毛	Social	而这些领导人决不是些人云亦云的人。因此，毛公开发表言论前
不是些人云亦云的人	毛	unknown	而这些领导人决不是些人云亦云的人。因此，毛公开发表言论前
他	党内同事	Social	然后得到他党内同事的修改。
国民党要人	别墅	Ownership	斯诺从毛泽东的简陋窑洞与国民党要人的别墅、彭德怀的降落伞改做背心与国民党将军的毛料服、林伯渠的绳子系着的断腿眼镜与国民党高官的金丝镜…
彭德怀	降落伞	Ownership	斯诺从毛泽东的简陋窑洞与国民党要人的别墅、彭德怀的降落伞改做背心与国民党将军的毛料服、林伯渠的绳子系着的断腿眼镜与国民党高官的金丝镜…
彭德怀	背心	Ownership	斯诺从毛泽东的简陋窑洞与国民党要人的别墅、彭德怀的降落伞改做背心与国民党将军的毛料服、林伯渠的绳子系着的断腿眼镜与国民党高官的金丝镜…
国民党将军	毛料服	Ownership	斯诺从毛泽东的简陋窑洞与国民党要人的别墅、彭德怀的降落伞改做背心与国民党将军的毛料服、林伯渠的绳子系着的断腿眼镜与国民党高官的金丝镜…
林伯渠	断腿眼镜	Ownership	斯诺从毛泽东的简陋窑洞与国民党要人的别墅、彭德怀的降落伞改做背心与国民党将军的毛料服、林伯渠的绳子系着的断腿眼镜与国民党高官的金丝镜…
绳子	断腿眼镜	Located	斯诺从毛泽东的简陋窑洞与国民党要人的别墅、彭德怀的降落伞改做背心与国民党将军的毛料服、林伯渠的绳子系着的断腿眼镜与国民党高官的金丝镜…
国民党高官	金丝镜	Ownership	斯诺从毛泽东的简陋窑洞与国民党要人的别墅、彭德怀的降落伞改做背心与国民党将军的毛料服、林伯渠的绳子系着的断腿眼镜与国民党高官的金丝镜…
毛泽东	彭德怀	Social	斯诺从毛泽东的简陋窑洞与国民党要人的别墅、彭德怀的降落伞改做背心与国民党将军的毛料服、林伯渠的绳子系着的断腿眼镜与国民党高官的金丝镜…
彭德怀	林伯渠	Social	斯诺从毛泽东的简陋窑洞与国民党要人的别墅、彭德怀的降落伞改做背心与国民党将军的毛料服、林伯渠的绳子系着的断腿眼镜与国民党高官的金丝镜…
毛泽东	林伯渠	Social	斯诺从毛泽东的简陋窑洞与国民党要人的别墅、彭德怀的降落伞改做背心与国民党将军的毛料服、林伯渠的绳子系着的断腿眼镜与国民党高官的金丝镜…
他	他的同志们	Social	目标已经由他及他的同志们带领全国人民努力奋斗实现了。
他	人民	unknown	目标已经由他及他的同志们带领全国人民努力奋斗实现了。
浙江安吉县	竹	Located	浙江安吉县以产竹闻名
竹	节	Part-Whole	不可居无竹;二是未出土时先有节，已到凌云仍虚心;三是山间竹笋
兰	岁寒四友	Part-Whole	菊，兰岁寒四友。
菊	岁寒四友	Part-Whole	竹，菊，兰岁寒四友。
竹	岁寒四友	Part-Whole	自古就有梅，竹，菊，兰岁寒四友。
梅	岁寒四友	General-Special	自古就有梅，竹，菊，兰岁寒四友。
竹子	节	Part-Whole	竹子未出土时就有节了
毛泽东	改造我们的学习	Create	毛泽东在延安整风运动期间写了《改造我们的学习》一文
毛泽东	延安	unknown	毛泽东在延安整风运动期间写了《改造我们的学习》一文
毛泽东	延安整风运动期间	unknown	毛泽东在延安整风运动期间写了《改造我们的学习》一文
墙	芦苇	Located	“墙上芦苇，头重脚轻根底浅;山间竹笋
芦苇	根	Part-Whole	“墙上芦苇，头重脚轻根底浅;山间竹笋
竹笋	皮	Part-Whole	头重脚轻根底浅;山间竹笋，嘴尖皮厚腹中空。”
济南西站	济南	Part-Whole	从济南西站开往杭州东站的高铁也正在飞奔
杭州东站	杭州	Part-Whole	从济南西站开往杭州东站的高铁也正在飞奔
她	交通工具	General-Special	从济南西站开往杭州东站的高铁也正在飞奔，她以每小时<N>公里的速度让我享受着现代化快捷的交通工具。
她	我	unknown	从济南西站开往杭州东站的高铁也正在飞奔，她以每小时<N>公里的速度让我享受着现代化快捷的交通工具。
杭州东站	她	unknown	从济南西站开往杭州东站的高铁也正在飞奔，她以每小时<N>公里的速度让我享受着现代化快捷的交通工具。
她	<N>公里	unknown	从济南西站开往杭州东站的高铁也正在飞奔，她以每小时<N>公里的速度让我享受着现代化快捷的交通工具。
她	每小时	unknown	从济南西站开往杭州东站的高铁也正在飞奔，她以每小时<N>公里的速度让我享受着现代化快捷的交通工具。
杭州	她	unknown	从济南西站开往杭州东站的高铁也正在飞奔，她以每小时<N>公里的速度让我享受着现代化快捷的交通工具。
济南	她	unknown	从济南西站开往杭州东站的高铁也正在飞奔，她以每小时<N>公里的速度让我享受着现代化快捷的交通工具。
济南西站	她	unknown	从济南西站开往杭州东站的高铁也正在飞奔，她以每小时<N>公里的速度让我享受着现代化快捷的交通工具。
我	汽车	Use	这样的距离记得二十年前我开着汽车要两天两夜的路程;十年前全部高速公路已经是<N>小时的行程;今天的高铁同样的距离已经仅仅是<N>小时。
浙江安吉县	浙江	Part-Whole	浙江安吉县以产竹闻名
公共汽车	高速公路	Located	公共汽车驶上高速公路不久
公共汽车	车窗	Part-Whole	公共汽车驶上高速公路不久，青竹黛山扑面而来。从车窗里往外看远山近居
沟坎	竹林	Located	坡面沟坎一片片竹林青翠滴绿
坡面	竹林	Located	路旁溪边，坡面沟坎一片片竹林青翠滴绿
路旁	竹林	Located	房前屋后，路旁溪边，坡面沟坎一片片竹林青翠滴绿
溪边	竹林	Located	路旁溪边，坡面沟坎一片片竹林青翠滴绿
屋后	竹林	Located	房前屋后，路旁溪边，坡面沟坎一片片竹林青翠滴绿
房前	竹林	Located	从车窗里往外看远山近居，房前屋后，路旁溪边，坡面沟坎一片片竹林青翠滴绿
近居	竹林	Located	从车窗里往外看远山近居，房前屋后，路旁溪边，坡面沟坎一片片竹林青翠滴绿
远山	竹林	Located	从车窗里往外看远山近居，房前屋后，路旁溪边，坡面沟坎一片片竹林青翠滴绿
绣娘	锦绣	Create	就像江南绣娘刺绣的锦绣一般鲜艳。
野	修竹	Located	原来那是漫山遍野的茂林修竹一团团
山	修竹	Located	原来那是漫山遍野的茂林修竹一团团
野	茂林	Located	原来那是漫山遍野的茂林修竹一团团
山	茂林	Located	原来那是漫山遍野的茂林修竹一团团
角尖	竹子	Part-Whole	从山顶直到山脚晃动着绿绿的角尖。竹子，竹子
山顶	竹子	Located	从山顶直到山脚晃动着绿绿的角尖。竹子，竹子
山脚	竹子	Located	从山顶直到山脚晃动着绿绿的角尖。竹子，竹子
竹林	竹子	Part-Whole	突兀的又一片竹林闯入我的眼前，几百根竹子抱作一团
竹叶	竹尖	Part-Whole	那刚刚到顶蓬开竹叶的竹尖像什么?像箭头
顶蓬	竹尖	unknown	那刚刚到顶蓬开竹叶的竹尖像什么?像箭头
树	那里	Located	树，挺立在那里，即为树。
房前	树	Located	今年在房前屋后栽下树，十年后就可盖房子
屋后	树	Located	今年在房前屋后栽下树，十年后就可盖房子
树	房子	Part-Whole	今年在房前屋后栽下树，十年后就可盖房子，并给儿子娶媳妇了。
儿子	媳妇	Family	并给儿子娶媳妇了。
新疆塔克拉玛干沙漠边缘	胡杨	Located	新疆塔克拉玛干沙漠边缘，那些顽强的胡杨就是如此
树	胡杨	General-Special	而一颗树，却往往会数千年，乃至万年的不死不到不朽。新疆塔克拉玛干沙漠边缘，那些顽强的胡杨就是如此
数千年	胡杨	unknown	而一颗树，却往往会数千年，乃至万年的不死不到不朽。新疆塔克拉玛干沙漠边缘，那些顽强的胡杨就是如此
万年	胡杨	unknown	而一颗树，却往往会数千年，乃至万年的不死不到不朽。新疆塔克拉玛干沙漠边缘，那些顽强的胡杨就是如此
大树老人	果子	Part-Whole	就学会偷大树老人，它们身上的各类果子吃。
它	子孙们	Part-Whole	采食或驱使贩运它的子孙们，亲情隔离地远它而去…
子孙们	它	unknown	采食或驱使贩运它的子孙们，亲情隔离地远它而去…
树老人	那里	Located	可往往一个慈祥的树老人，始终都是挺立在那里，看着我们争斗并供给这群傻瓜
非洲	草原沙漠边缘	Part-Whole	非洲干燥的草原沙漠边缘，生长着高达<N>多米的泼巴布树
草原沙漠边缘	泼巴布树	Located	非洲干燥的草原沙漠边缘，生长着高达<N>多米的泼巴布树，它们不但如定漠神针
非洲	泼巴布树	unknown	非洲干燥的草原沙漠边缘，生长着高达<N>多米的泼巴布树，它们不但如定漠神针
<N>多米	泼巴布树	unknown	非洲干燥的草原沙漠边缘，生长着高达<N>多米的泼巴布树，它们不但如定漠神针
树	泼巴布树	General-Special	水滋养了树，树反过来又洁净滤清了水质，更把水份蓄固在一方一域。非洲干燥的草原沙漠边缘，生长着高达<N>多米的泼巴布树，它们不但如定漠神针
水	泼巴布树	unknown	水滋养了树，树反过来又洁净滤清了水质，更把水份蓄固在一方一域。非洲干燥的草原沙漠边缘，生长着高达<N>多米的泼巴布树，它们不但如定漠神针
树	泼巴布树	unknown	水滋养了树，树反过来又洁净滤清了水质，更把水份蓄固在一方一域。非洲干燥的草原沙漠边缘，生长着高达<N>多米的泼巴布树，它们不但如定漠神针
非洲	泼巴布树	unknown	水滋养了树，树反过来又洁净滤清了水质，更把水份蓄固在一方一域。非洲干燥的草原沙漠边缘，生长着高达<N>多米的泼巴布树，它们不但如定漠神针
<N>多米	泼巴布树	unknown	水滋养了树，树反过来又洁净滤清了水质，更把水份蓄固在一方一域。非洲干燥的草原沙漠边缘，生长着高达<N>多米的泼巴布树，它们不但如定漠神针
它们	根系	Part-Whole	它们发达之根系，更是深不可测地把毛细根须
根系	毛细根须	Part-Whole	它们发达之根系，更是深不可测地把毛细根须，通常去伸进大地数百米。
毛细根须	大地	Located	更是深不可测地把毛细根须，通常去伸进大地数百米。
大树	树冠	Part-Whole	一颗大树涵固的水份多少，就是树冠体积的大小。
昆虫	生物	General-Special	养育着诸多动物昆虫生物，蓄积滋生着那相同体积之活性有生菌
动物	生物	General-Special	养育着诸多动物昆虫生物，蓄积滋生着那相同体积之活性有生菌
动物	昆虫	General-Special	养育着诸多动物昆虫生物
动物	恐龙	General-Special	足显树之于动物的重要。恐龙最发达的时代
地球	树木	Located	是地球树木最葱郁的时代。
恐龙	自己	Part-Whole	因此，恐龙毁于自己。
树	森林	Located	一棵树，一片森林，在缺乏想象力的人眼里
树	缺乏想象力的人	unknown	一棵树，一片森林，在缺乏想象力的人眼里
禽兽	树丛	Located	百分之八十以上的禽兽，生活寄居在树丛里。
树叶	大树	Part-Whole	它们的繁衍更是离不开树叶树干这温床的。高级动物人类的祖先，也曾生活在大树上的。
树干	大树	Part-Whole	它们的繁衍更是离不开树叶树干这温床的。高级动物人类的祖先，也曾生活在大树上的。
巢	卵	Located	倾巢之下，安有完卵，说的就是大树倒了鸟蛋撒了一地
它	巢	Located	附依在它身上的一切生灵，都可怜的将失去生活无法寄居了。倾巢之下
大树	鸟蛋	Located	说的就是大树倒了鸟蛋撒了一地
兽中王	老虎	General-Special	当遇见兽中王老虎与狮子时
兽中王	狮子	General-Special	当遇见兽中王老虎与狮子时
猫	树	Located	生活中的乖巧的猫，在惹怒家犬后，还不是一跃上树了么…
它	大树	Located	当遇见兽中王老虎与狮子时，它唯一能逃命之处，就是爬上大树。
老虎	它	unknown	当遇见兽中王老虎与狮子时，它唯一能逃命之处，就是爬上大树。
狮子	它	unknown	当遇见兽中王老虎与狮子时，它唯一能逃命之处，就是爬上大树。
上空	乌云	Located	远古的原始森林的上空，一片乌云送来了大地久违之甘露。
我	车	Ownership	周日里闹市烦心，我驱车到本市唯一的水库后山巡游。
本市	水库	Part-Whole	我驱车到本市唯一的水库后山巡游。
车	本市	unknown	我驱车到本市唯一的水库后山巡游。
我	本市	unknown	我驱车到本市唯一的水库后山巡游。
本市	后山	unknown	我驱车到本市唯一的水库后山巡游。
山坡	林子	Part-Whole	被背后山坡上茂密的林子遮挡着
水库	后山	Part-Whole	我驱车到本市唯一的水库后山巡游。
水面	小舟	Located	水面上望去，似乎是几叶小舟，被一桩白木牵固着。
小舟	白木	unknown	水面上望去，似乎是几叶小舟，被一桩白木牵固着。
位老者	我	Social	一位老者，从身后林间已站在我遐思的身旁
位老者	林间	unknown	一位老者，从身后林间已站在我遐思的身旁
他	朽木拐杖	Ownership	我才回头发现他手扶一朽木拐杖。
河东岸	张嘴村	Part-Whole	而祖宗是河东岸的张嘴村。
西南铁路	渭南南站	Part-Whole	现建有西南铁路的一个“渭南南站”
八九丈处	古槐	Located	西北方位八九丈处，还曾有过五六人合拢不了的一颗古槐…
我	村嫂	Social	半个小时后，我在水库东岸村嫂的引导下
古皂角树	树枝	Part-Whole	已站在那棵古皂角树下。五指伸天的树枝，只留下西南二指
古皂角树	树身	Part-Whole	已站在那棵古皂角树下。五指伸天的树枝，只留下西南二指，有三指横卧在这深情的大地上。这颗开裂不完整了的树身，其直径也在<N>.<N>米以上。
台湾阿里山	台湾	Part-Whole	我去年曾在台湾阿里山，看见过当年日本占据宝岛时
台湾	日本	unknown	我去年曾在台湾阿里山，看见过当年日本占据宝岛时
去年	台湾	unknown	我去年曾在台湾阿里山，看见过当年日本占据宝岛时
台湾	当年	unknown	我去年曾在台湾阿里山，看见过当年日本占据宝岛时
我	台湾	unknown	我去年曾在台湾阿里山，看见过当年日本占据宝岛时
宝岛	桧树	Located	看见过当年日本占据宝岛时，半腰身砍去留下的桧树截面
日本	桧树	unknown	看见过当年日本占据宝岛时，半腰身砍去留下的桧树截面
日本	宝岛	unknown	看见过当年日本占据宝岛时，半腰身砍去留下的桧树截面
当年	桧树	unknown	看见过当年日本占据宝岛时，半腰身砍去留下的桧树截面
当年	宝岛	unknown	看见过当年日本占据宝岛时，半腰身砍去留下的桧树截面
树腋窝	山蜂	Located	因树腋窝里有一群寄居的山蜂，怕伤了工地上来自四川的民工。
四川	民工	Ownership	怕伤了工地上来自四川的民工。
西北方位	古槐	Located	更据说，西北方位的那棵已难寻踪影的古槐，也是毁于分产到户年代里
树身	树肉	Located	因为我看到树身里，外露的杏黄鲜嫩的树肉，更优于美于台湾阿里山
我	我父亲	Family	指给我看我父亲儿时栽的一棵枣树。
枣树的根	枣树	Part-Whole	六岁的孩子还不会感慨枣树的根要在地下扎得多深才能有它几十年的生命
枣树的根	几十年	unknown	六岁的孩子还不会感慨枣树的根要在地下扎得多深才能有它几十年的生命
六岁的孩子	枣树的根	unknown	六岁的孩子还不会感慨枣树的根要在地下扎得多深才能有它几十年的生命
我家前院后院的大橡树	我家前院后院	Located	我看着我家前院后院的大橡树，就会想到父亲的枣树
父亲	父亲的枣树	Create	就会想到父亲的枣树，想它铁杆绿叶
福州西郊	我童年的家	Located	这很难不让我想起在福州西郊我童年的家。
成年人的手臂	成年人	Part-Whole	每一只芭蕉都有成年人的手臂那么粗大。
菜店里	南美芭蕉	Located	几十年后在纽约长岛，菜店里南美芭蕉像红薯一样堆着卖
在我家厨房的门外	一株香椿树	Located	父亲在我家厨房的门外种了一株香椿树，还让人新奇了一阵。
香椿树的顶冠	香椿树	Part-Whole	有一次香椿树的顶冠被台风吹断。
后院的花木	后院	Located	都会看到后院的花木越来越茂盛茁壮。
桂花树	新居的阳台前	Located	父亲先期把几棵桂花树移栽到新居的阳台前，棵棵都成活了。
在阳台上	盆栽花木	Located	父亲依然在阳台上种盆栽花木，但是桂花树不在了
它的纹叶	它	Part-Whole	伸手可摘到它的纹叶。
我母亲	我	Family	它们帮我母亲度过了一年又一年彻夜痛咳的冬季。
邻人	邻人的枇杷树	Ownership	和另外几株邻人的枇杷树默立在残砖碎瓦的旧地。
几幢在有识之士奔走下保留下来的明清民宅	壁砖	Part-Whole	是几幢在有识之士奔走下保留下来的明清民宅，三进三轩的大结构还在，壁砖依然结实。
父亲	父亲的枇杷树	Ownership	我照了父亲的枇杷树和它周围的瓦砾。
这里仅存的明清民宅	这里	Located	我向天恳求这里的枇杷树不要被砍掉，这里仅存的明清民宅不要被拆掉
我	这里仅存的明清民宅	unknown	我向天恳求这里的枇杷树不要被砍掉，这里仅存的明清民宅不要被拆掉
这里的	这里仅存的明清民宅	unknown	我向天恳求这里的枇杷树不要被砍掉，这里仅存的明清民宅不要被拆掉
它周围的瓦砾	它周围	Near	我照了父亲的枇杷树和它周围的瓦砾。
我	八十有余的父亲	Family	念我八十有余的父亲，自然想起父亲种的树木
父亲	父亲种的树木	Create	自然想起父亲种的树木，想它们怎样启迪了我的人生。
父亲种的树木	我	unknown	自然想起父亲种的树木，想它们怎样启迪了我的人生。
我	母亲	Family	一、枣树六岁时的五月，我从南国福州随母亲回了一次祖籍河北盐山张家营。
我	奶奶	Family	我那时十二分真诚地对奶奶说
我父亲	我父亲儿时栽的一棵枣树	Create	指给我看我父亲儿时栽的一棵枣树。
盐碱地里的枣树	盐碱地里	Located	但盐碱地里的枣树，它的绿色是深刻和坚强的。
枣树的根	地下	Located	六岁的孩子还不会感慨枣树的根要在地下扎得多深才能有它几十年的生命
我	祖母	Family	那时我还不懂，那次去探望祖母，实际上是告别之旅。
它	铁杆绿叶	Part-Whole	想它铁杆绿叶，秋风一起
它	秋风	unknown	想它铁杆绿叶，秋风一起
枣树	根深叶茂果甜	Part-Whole	那枣树依然根深叶茂果甜，在那块土地里长眠的祖母
干枯的叶	鸡窝	Located	新鲜芭蕉叶常常被我叠着玩，干枯的叶垫鸡窝。
他	芭蕉	Create	不是老人，他种芭蕉和收芭蕉
香椿的嫩芽	香椿	Part-Whole	香椿的嫩芽，用盐腌一下炒鸡蛋
香椿树	许多新芽	Part-Whole	谁知台风过后，香椿树长出许多新芽，原来的一个顶冠
父亲	父亲的香椿树	Create	我便会想起父亲的香椿树，想起它摧残后的再生
我	父亲的香椿树	unknown	我便会想起父亲的香椿树，想起它摧残后的再生
父亲	桂花树	Create	父亲栽了桂花树。
我母亲	我	Family	桂花树是我母亲的属树
桂花树	我母亲	unknown	桂花树是我母亲的属树
一碗外婆	一碗外婆熬的枇杷叶汤	Create	因咳嗽也喝了一碗外婆熬的枇杷叶汤，十二岁的她第一次对中国传统汤药有了点感性认识。
我女儿	一碗外婆	Family	我女儿随我探亲时，因咳嗽也喝了一碗外婆熬的枇杷叶汤
十二岁的她	外公	Family	因咳嗽也喝了一碗外婆熬的枇杷叶汤，十二岁的她第一次对中国传统汤药有了点感性认识。外公在那碗枇杷叶汤里加足了蜂蜜
邻人的枇杷树	残砖碎瓦的旧地	Located	和另外几株邻人的枇杷树默立在残砖碎瓦的旧地。
宅前房后	现在仅存地名的荷花塘	Located	当年这些紧靠城门里的殷实人家，宅前房后有现在仅存地名的荷花塘，墙外是橹声不断的秦淮河。
墙外	橹声不断的秦淮河	Located	宅前房后有现在仅存地名的荷花塘，墙外是橹声不断的秦淮河。
一孔小月亮窗	后院高楼	Located	一孔小月亮窗独在后院高楼，现已被砖头密密地封住。
这里的枇杷树	这里的	Located	我向天恳求这里的枇杷树不要被砍掉
我	这里的枇杷树	unknown	我向天恳求这里的枇杷树不要被砍掉
这老区里的老根	这老区里	Located	它们都是这老区里的老根，是几十年后女儿还可以陪着我再来寻的根。
儿子	我	Family	在旅游之风盛行的当下，儿子问我想去啥地方玩?我说啥地方也不想去
儿子	我	unknown	在旅游之风盛行的当下，儿子问我想去啥地方玩?我说啥地方也不想去
在旅游之风盛行的当下	儿子	unknown	在旅游之风盛行的当下，儿子问我想去啥地方玩?我说啥地方也不想去
佟二堡	沈阳	Near	他说不远的，佟二堡就在沈阳旁边
他妈	他	Family	带我和他妈去
我	钳子	Use	我于是拿了一只碟子，如像中药铺撮中药似的，把最爱吃的食品用钳子钳到碟子内
老伴的微型平板电脑	老伴	Part-Whole	，老伴的微型平板电脑也具有拍摄功能
远处的青山	远处	Located	我们驻足在号称世界第一大广场的星海港湾广场上放眼环望，远处的青山，近处绿油油的草坪
近处	绿油油的草坪	Located	远处的青山，近处绿油油的草坪，高空的蓝天白云和一幢幢拔地而起的大厦
高空的蓝天白云	高空	Located	近处绿油油的草坪，高空的蓝天白云和一幢幢拔地而起的大厦
他家	广场附近	Near	他还说他家就住在广场附近，只要天不下雨
高高耸立的皮革城商务酒店	市场西侧	Near	高高耸立的皮革城商务酒店就在市场西侧，设施简陋
最爱吃的食品	碟子内	Located	把最爱吃的食品用钳子钳到碟子内，然后在座位上坐着慢慢地享用。
我	“傻瓜”	Part-Whole	儿子有数码相机，我有“傻瓜”，老伴的微型平板电脑也具有拍摄功能
一位衣冠楚楚的老大爷	手	Part-Whole	一位衣冠楚楚的老大爷手拽一条绳子
一位衣冠楚楚的老大爷	一条绳子	Use	一位衣冠楚楚的老大爷手拽一条绳子，绳子末端系住一只小孙女坐着的小轮椅
一位衣冠楚楚的老大爷	小孙女	Family	一位衣冠楚楚的老大爷手拽一条绳子，绳子末端系住一只小孙女坐着的小轮椅
绳子末端	一只小孙女坐着的小轮椅	Located	一位衣冠楚楚的老大爷手拽一条绳子，绳子末端系住一只小孙女坐着的小轮椅，慢吞吞地在草坪中间的小道上散步
一只小孙女坐着的小轮椅	草坪中间的小道上	Located	绳子末端系住一只小孙女坐着的小轮椅，慢吞吞地在草坪中间的小道上散步
兵舰、潜艇、直升飞机、高射炮、鱼雷快艇	兵器	Part-Whole	五彩缤纷的水族馆象征着渤海湾水域蕴藏着丰富多彩的水产资源;兵舰、潜艇、直升飞机、高射炮、鱼雷快艇等各式兵器象征着我国海上军事技术的进步
他	他的墓地	Ownership	最终我没有到达他的墓地。
他	他的墓地	Ownership	听说，他的墓地已迁葬四次。
