# Supplementary material for: Relation extraction in Chinese using attention-based bidirectional long short-term memory networks
Source: PeerJ Comput Sci. 2023 Aug 17;9:e1509. doi: 10.7717/peerj-cs.1509 (PMC10495963; doi:10.7717/peerj-cs.1509)
Supplement: Supplemental Information 1 [file peerj-cs-09-1509-s001.zip › code/data/utils.py]

import collections
def flatten(x):
    result = []
    for el in x:
        if isinstance(x, collections.Iterable) and not isinstance(el, str):
            result.extend(flatten(el))
        else:
            result.append(el)
    return result


from sklearn.model_selection import train_test_split
import numpy as np
def split_data(seed):
    
    with open('./data/SanWen/train.txt') as f1:
        train = f1.readlines()
    with open('./data/SanWen/valid.txt') as f2:
        val = f2.readlines()
    with open('./data/SanWen/test.txt') as f3:
        test = f3.readlines()
    all = train + val + test
    all = np.array(all)
    
    X_, X_test = train_test_split(np.arange(len(all)), test_size=len(test)/len(all), random_state=seed)
    X_train, X_val = train_test_split(X_, test_size=len(val)/(len(train) + len(val)), random_state=seed)


    data_train = all[X_train]
    data_val = all[X_val]
    data_test = all[X_test]

    with open(f'./data/SanWen/train_seed_{seed}.txt', 'w') as f:
        train = f.writelines(data_train)
    with open(f'./data/SanWen/valid_seed_{seed}.txt', 'w') as f:
        val = f.writelines(data_val)
    with open(f'./data/SanWen/test_seed_{seed}.txt', 'w') as f:
        test = f.writelines(data_test)
