# Supplementary material for: Relation extraction in Chinese using attention-based bidirectional long short-term memory networks
Source: PeerJ Comput Sci. 2023 Aug 17;9:e1509. doi: 10.7717/peerj-cs.1509 (PMC10495963; doi:10.7717/peerj-cs.1509)
Supplement: Supplemental Information 1 [file peerj-cs-09-1509-s001.zip › code/train.py]

#coding:utf8
import numpy as np
import torch
import torch.nn as nn
import torch.optim as optim
from train_func import training, test
import torch.utils.data as D
from model import LSTM_ATT
import matplotlib.pyplot as plt

name_data = 'FinRE'
if name_data == 'SanWen':
    from data.SanWen.process_stable_data import get_train_data, get_val_data, get_test_data
else:
    from data.FinRE.process_stable_data import get_train_data, get_val_data, get_test_data
seed = 0

# Load sing data and vocab
word2id, id2word, relation2id, train, labels, position1, position2 = get_train_data(seed)
data_val, labels_val, position1_val, position2_val = get_val_data(seed)
data_test, labels_test, position1_test, position2_test = get_test_data(seed)

print("train len", len(train))  
print("val len", len(data_val))   
print("test len", len(data_test))   
print("word2id len",len(word2id))


# Parameter 
EMBEDDING_SIZE = len(word2id)+1        
EMBEDDING_DIM = 100
POS_SIZE = 82 
POS_DIM = 25
HIDDEN_DIM = 200
TAG_SIZE = len(relation2id)
BATCH = 16
EPOCHS = 1
learning_rate = 0.0001
config={}
config['EMBEDDING_SIZE'] = EMBEDDING_SIZE
config['EMBEDDING_DIM'] = EMBEDDING_DIM
config['POS_SIZE'] = POS_SIZE
config['POS_DIM'] = POS_DIM
config['HIDDEN_DIM'] = HIDDEN_DIM
config['TAG_SIZE'] = TAG_SIZE
config['BATCH'] = BATCH
config["pretrained"]=False

# Model 
model = LSTM_ATT(config).cuda()
optimizer = optim.Adam(model.parameters(), lr=learning_rate)
criterion = nn.CrossEntropyLoss(size_average=True)

# Train Dataloader 
train = torch.LongTensor(train[:len(train)-len(train)%BATCH])
position1 = torch.LongTensor(position1[:len(train)-len(train)%BATCH])
position2 = torch.LongTensor(position2[:len(train)-len(train)%BATCH])
labels = torch.LongTensor(labels[:len(train)-len(train)%BATCH])
train_datasets = D.TensorDataset(train,position1,position2,labels)
train_dataloader = D.DataLoader(train_datasets,BATCH,shuffle=True)

# Val dataloader
data_val = torch.LongTensor(data_val[:len(data_val)-len(data_val)%BATCH])
position1_val = torch.LongTensor(position1_val[:len(data_val)-len(data_val)%BATCH])
position2_val = torch.LongTensor(position2_val[:len(data_val)-len(data_val)%BATCH])
labels_val = torch.LongTensor(labels_val[:len(data_val)-len(data_val)%BATCH])
val_datasets = D.TensorDataset(data_val,position1_val,position2_val,labels_val)
val_dataloader = D.DataLoader(val_datasets,BATCH, shuffle=False)

# Test dataloader
data_test = torch.LongTensor(data_test[:len(data_test)-len(data_test)%BATCH])
position1_test = torch.LongTensor(position1_test[:len(data_test)-len(data_test)%BATCH])
position2_test = torch.LongTensor(position2_test[:len(data_test)-len(data_test)%BATCH])
labels_test = torch.LongTensor(labels_test[:len(data_test)-len(data_test)%BATCH])
test_datasets = D.TensorDataset(data_test,position1_test,position2_test,labels_test)
test_dataloader = D.DataLoader(test_datasets,BATCH, shuffle=False)


train_loss_list = []
val_loss_list = []
auc,pr_auc, acc, f1 = [], [], [], []
val_loss_check = 10

import time
for epoch in range(EPOCHS):
    train_loss = training(epoch, model, optimizer, criterion, train_dataloader)

    val_loss =  test(epoch, seed, model, criterion, val_dataloader, evaluate="valid")
    train_loss_list.append(train_loss)
    val_loss_list.append(val_loss)

    if val_loss <= val_loss_check:
        val_loss_check = val_loss
        test_loss, test_auc, test_prauc, test_acc, test_f1  =  test(epoch, seed, model, criterion, test_dataloader, evaluate="test")
        torch.save(model.state_dict(), f'./outputs/{name_data}/model.pth')

    x = np.arange(1,len(train_loss_list)+1)
    plt.plot(x, train_loss_list, '-b', label='Training Loss')
    plt.plot(x, val_loss_list, '-r', label='Validation Loss')
    plt.xticks(np.arange(1, len(train_loss_list) +1, step=10) )
    plt.xlabel("Epoch")
    plt.ylabel("Loss")
    plt.legend(loc='upper right')
    # plt.title(title)

    # save image
    plt.savefig(f"./outputs/{name_data}/loss.pdf")  # should before show method
    plt.close()


# save result test
import pandas as pd
auc.append(test_auc)
pr_auc.append(test_prauc)
acc.append(test_acc)
f1.append(test_f1)
df = pd.DataFrame({
            'test_AUC'        : auc,
            'test_PRAUC'        : pr_auc,
            'test_ACC'        : acc,
            'test_F1'         : f1})
df.to_csv(f'./outputs/{name_data}/perform_test.csv', index=False)
            
