# Supplementary material for: Relation extraction in Chinese using attention-based bidirectional long short-term memory networks
Source: PeerJ Comput Sci. 2023 Aug 17;9:e1509. doi: 10.7717/peerj-cs.1509 (PMC10495963; doi:10.7717/peerj-cs.1509)
Supplement: Supplemental Information 1 [file peerj-cs-09-1509-s001.zip › code/train_func.py]

import numpy as np
from sklearn.preprocessing import LabelBinarizer
from sklearn.metrics import roc_auc_score, accuracy_score, f1_score
from torch.autograd import Variable
from utils import multiclass_pr


def training(epoch, model, optimizer, criterion, train_dataloader):
    model.train()
    train_loss = 0
    for sentence,pos1,pos2,tag in train_dataloader:
            sentence = Variable(sentence).cuda()
            pos1 = Variable(pos1).cuda()
            pos2 = Variable(pos2).cuda()
            y = model(sentence,pos1,pos2)  
            tags = Variable(tag).cuda()
            loss = criterion(y, tags)      
            optimizer.zero_grad()
            loss.backward()
            optimizer.step()   
            train_loss += loss.item() 
    train_loss = train_loss/len(train_dataloader)
    print(f"Epoch: {epoch}      Training loss: {train_loss}")
    return train_loss

def test(epoch, seed, model, criterion, dataloader, evaluate="valid"): 
    model.eval()
    test_pred = []
    test_labels = []
    test_probs = []
    val_loss = 0
    for sentence,pos1,pos2,tag in dataloader:
        sentence = Variable(sentence).cuda()
        pos1 = Variable(pos1).cuda()
        pos2 = Variable(pos2).cuda()
        y = model(sentence,pos1,pos2)  
        tags = Variable(tag).cuda()
        loss = criterion(y, tags)      
        val_loss += loss.item()
        y_pred = np.argmax(y.cpu().data.numpy(),axis=1).tolist()
        y_probs = y.cpu().data.numpy().tolist()
        labels = tag.cpu().numpy().tolist()

        test_probs += y_probs
        test_pred += y_pred
        test_labels += labels
    

    val_loss = val_loss/ len(dataloader)
    if evaluate == "valid":
        print(f"Epoch: {epoch}      Validation loss: {val_loss}")
        return val_loss
    else:
        lb = LabelBinarizer()
        lb.fit(test_labels)
        one_hot_label = lb.transform(test_labels)
        
        auc = roc_auc_score(one_hot_label, test_probs, multi_class='ovr', average='weighted')
        acc = accuracy_score(test_labels, test_pred)
        f1 = f1_score(test_labels, test_pred, average='weighted')
        pr_auc = multiclass_pr(np.array(test_labels), np.array(test_probs))
        print(f"AUC: {auc} , ACC: {acc} , F1: {f1}")
        # np.save(f'./outputs/probs_seed_{seed}.npy', test_probs)
        # np.save(f'./outputs/labels_seed_{seed}.npy', test_labels)
        # np.save('./outputs/predicted_class.npy', test_pred)
    return val_loss, auc,pr_auc, acc, f1 
