# Supplementary material for: Relation extraction in Chinese using attention-based bidirectional long short-term memory networks
Source: PeerJ Comput Sci. 2023 Aug 17;9:e1509. doi: 10.7717/peerj-cs.1509 (PMC10495963; doi:10.7717/peerj-cs.1509)
Supplement: Supplemental Information 1 [file peerj-cs-09-1509-s001.zip › code/utils.py]

from sklearn.metrics import precision_recall_curve
from sklearn.metrics import confusion_matrix
from sklearn.metrics import roc_auc_score
from sklearn import metrics
from sklearn import metrics
from sklearn.metrics import matthews_corrcoef, accuracy_score, f1_score, precision_score, recall_score, confusion_matrix
from sklearn.metrics import roc_auc_score, average_precision_score, cohen_kappa_score, balanced_accuracy_score
import pickle
# load dataset
# Load dataset
def get_dataset(path, name='train'):

    with open(path, 'rb') as inp:
        if name == 'train':
            word2id = pickle.load(inp)
            id2word = pickle.load(inp)
            relation2id = pickle.load(inp)
            train = pickle.load(inp)
            labels = pickle.load(inp)
            position1 = pickle.load(inp)
            position2 = pickle.load(inp)
            return word2id, id2word, relation2id, train, labels, position1, position2
        data = pickle.load(inp)
        labels = pickle.load(inp)
        position1 = pickle.load(inp)
        position2 = pickle.load(inp)
        return data, labels, position1, position2


def get_perform(labels, predicted_labels):
   

    # acc = accuracy_score(labels, predicted_labels)
    trn_acc = accuracy_score(labels, predicted_labels)
    trn_ba  =balanced_accuracy_score(labels, predicted_labels)
    trn_mcc =matthews_corrcoef(labels, predicted_labels)
    trn_ck  = cohen_kappa_score(labels, predicted_labels)
    trn_sensitivity, trn_specificity, trn_precision, trn_f1 = [], [], [], []
    
    # tn, fp, fn, tp = confusion_matrix(labels, predicted_labels).ravel()
    # sensitivity = tp / (tp + fn)
    # specificity = tn / (tn + fp)
    # precision   = tp / (tp + fp)
    # f1 = 2*precision*sensitivity / (precision + sensitivity)
   
    # trn_sensitivity, trn_specificity, trn_precision, trn_f1 = np.array(trn_sensitivity), np.array(trn_specificity), np.array(trn_precision), np.array(trn_f1)
    perform = [trn_acc, trn_ba, trn_mcc, trn_ck]
    return perform

from sklearn.metrics import precision_recall_curve, auc
from sklearn.preprocessing import label_binarize
import numpy as np
def multiclass_pr(y_true, y_score):
    
    # Binarize labels để tính toán precision và recall
    y_true_binarized = label_binarize(y_true, classes=list(range(len(y_score[0]))))
    
    # Tính toán precision và recall cho từng lớp
    precision = dict()
    recall = dict()
    pr_auc = dict()
    for i in range(len(y_score[0])):
        precision[i], recall[i], _ = precision_recall_curve(y_true_binarized[:, i], y_score[:, i])
        pr_auc[i] = auc(recall[i], precision[i])
    
    # Tính toán trung bình trọng số của PR-AUC cho toàn bộ bài toán multiclass
    weights = np.bincount(y_true)
    weights = weights[weights != 0]
    weights = weights / np.sum(weights)
    pr_auc_macro = np.average(list(pr_auc.values()), weights=list(weights))
    
    return pr_auc_macro
